# Supplementary material for: Comparative Transcriptome Analysis of Leaves and Roots Responses in Salt-Tolerant Barley Line CC89/Giza123 Under Salinity Stress
Source: Curr Issues Mol Biol. 2026 Jul 14;48(7):718. doi: 10.3390/cimb48070718 (PMC13407700; doi:10.3390/cimb48070718)
Supplement: Supplementary file 1 [file cimb-48-00718-s001.zip]

Archive with 11 entries (9 files):
- cimb-4345891-supplementary-7.8/
- cimb-4345891-supplementary-7.8/Supplementary Tables/
- cimb-4345891-supplementary-7.8/Supplementary Tables/Table S10 KEGG pathway enrichment analysis of root samples under 24-hour salt stress compared to control conditions..xlsx
- cimb-4345891-supplementary-7.8/Supplementary Tables/Table S11 KEGG pathway enrichment analysis of leaf samples under 12-hour salt stress compared to control conditions..xlsx
- cimb-4345891-supplementary-7.8/Supplementary Tables/Table S12 KEGG pathway enrichment analysis of leaf samples under 24-hour salt stress compared to control conditions.xlsx
- cimb-4345891-supplementary-7.8/Supplementary Tables/Table S5 Comprehensive list of differentially expressed genes in roots  at 12-hour stress treatment compared to control conditions.xlsx
- cimb-4345891-supplementary-7.8/Supplementary Tables/Table S6 Comprehensive list of differentially expressed genes  in roots at 24-hour stress treatment compared to control conditions.xlsx
- cimb-4345891-supplementary-7.8/Supplementary Tables/Table S7 Comprehensive list of differentially expressed genes  in leaves at 12-hour stress treatment compared to control conditions.xlsx
- cimb-4345891-supplementary-7.8/Supplementary Tables/Table S8 Comprehensive list of differentially expressed genes in leaves at 24-hour stress treatment compared to control conditions.xlsx
- cimb-4345891-supplementary-7.8/Supplementary Tables/Table S9 KEGG pathway enrichment analysis of root samples under 12-hour salt stress compared to control conditions.xlsx
- cimb-4345891-supplementary-7.8/Supplementary files.pdf
