# Supplementary material for: Comparative Transcriptome Analysis of Leaves and Roots Responses in Salt-Tolerant Barley Line CC89/Giza123 Under Salinity Stress
Source: Curr Issues Mol Biol. 2026 Jul 14;48(7):718. doi: 10.3390/cimb48070718 (PMC13407700; doi:10.3390/cimb48070718)
Supplement: Supplementary file 1 [file cimb-48-00718-s001.zip › cimb-4345891-supplementary-7.8/Supplementary Tables/Table S10 KEGG pathway enrichment analysis of root samples under 24-hour salt stress compared to control conditions..xlsx]

## Sheet: Sheet1
Table S10. KEGG pathway enrichment analysis of root samples under 24-hour salt stress compared to control conditions.
	KEGG Pathway Term ID	KEGG Pathway Term Desc	KEGG Pathway Term Level1	KEGG Pathway Term Level2	Term Candidate Gene Num	Rich Ratio	P value	Q value
1	3010	Ribosome	Genetic Information Processing	Translation	133	0.268145	2.21e-44	3.05e-42
2	710	Carbon fixation in photosynthetic organisms	Metabolism	Energy metabolism	28	0.217054	4.76e-08	3.29e-06
3	630	Glyoxylate and dicarboxylate metabolism	Metabolism	Carbohydrate metabolism	26	0.2	7.73e-07	3.55e-05
4	940	Phenylpropanoid biosynthesis	Metabolism	Biosynthesis of other secondary metabolites	93	0.109929	5.22e-06	0.00018
5	500	Starch and sucrose metabolism	Metabolism	Carbohydrate metabolism	61	0.119141	2.2e-05	0.000608
6	650	Butanoate metabolism	Metabolism	Carbohydrate metabolism	10	0.30303	5.18e-05	0.001192
7	943	Isoflavonoid biosynthesis	Metabolism	Biosynthesis of other secondary metabolites	13	0.216667	0.00019	0.003755
8	1230	Biosynthesis of amino acids	Metabolism	Global and overview maps	47	0.114078	0.000504	0.008687
9	480	Glutathione metabolism	Metabolism	Metabolism of other amino acids	35	0.115894	0.001902	0.029165
10	592	alpha-Linolenic acid metabolism	Metabolism	Lipid metabolism	19	0.141791	0.002209	0.030481
11	350	Tyrosine metabolism	Metabolism	Amino acid metabolism	14	0.152174	0.004222	0.052966
12	300	Lysine biosynthesis	Metabolism	Amino acid metabolism	5	0.294118	0.004837	0.055624
13	904	Diterpenoid biosynthesis	Metabolism	Metabolism of terpenoids and polyketides	12	0.141176	0.013859	0.147115
14	944	Flavone and flavonol biosynthesis	Metabolism	Biosynthesis of other secondary metabolites	5	0.217391	0.018621	0.181264
15	3008	Ribosome biogenesis in eukaryotes	Genetic Information Processing	Translation	20	0.113636	0.019703	0.181264
16	4016	MAPK signaling pathway - plant	Environmental Information Processing	Signal transduction	64	0.08852	0.025027	0.215861
17	564	Glycerophospholipid metabolism	Metabolism	Lipid metabolism	24	0.104348	0.029076	0.236029
18	230	Purine metabolism	Metabolism	Nucleotide metabolism	16	0.112676	0.03676	0.281829
19	30	Pentose phosphate pathway	Metabolism	Carbohydrate metabolism	11	0.125	0.040143	0.291568
20	780	Biotin metabolism	Metabolism	Metabolism of cofactors and vitamins	5	0.172414	0.046738	0.307138
21	950	Isoquinoline alkaloid biosynthesis	Metabolism	Biosynthesis of other secondary metabolites	10	0.126582	0.045497	0.307138
22	290	Valine, leucine and isoleucine biosynthesis	Metabolism	Amino acid metabolism	4	0.190476	0.053198	0.333695
23	220	Arginine biosynthesis	Metabolism	Amino acid metabolism	7	0.132075	0.07162	0.363166
24	523	Polyketide sugar unit biosynthesis	Metabolism	Metabolism of terpenoids and polyketides	1	1	0.069243	0.363166
25	590	Arachidonic acid metabolism	Metabolism	Lipid metabolism	6	0.146341	0.061348	0.363166
26	603	Glycosphingolipid biosynthesis - globo and isoglobo series	Metabolism	Glycan biosynthesis and metabolism	3	0.214286	0.067906	0.363166
27	965	Betalain biosynthesis	Metabolism	Biosynthesis of other secondary metabolites	5	0.15625	0.06696	0.363166
28	4712	Circadian rhythm - plant	Organismal Systems	Environmental adaptation	15	0.104167	0.073686	0.363166
29	196	Photosynthesis - antenna proteins	Metabolism	Energy metabolism	5	0.147059	0.082745	0.372058
30	4075	Plant hormone signal transduction	Environmental Information Processing	Signal transduction	51	0.084437	0.081162	0.372058
31	4145	Phagosome	Cellular Processes	Transport and catabolism	13	0.105691	0.083578	0.372058
32	61	Fatty acid biosynthesis	Metabolism	Lipid metabolism	10	0.11236	0.08742	0.375773
33	640	Propanoate metabolism	Metabolism	Carbohydrate metabolism	10	0.111111	0.092582	0.375773
34	902	Monoterpenoid biosynthesis	Metabolism	Metabolism of terpenoids and polyketides	4	0.16	0.090624	0.375773
35	1212	Fatty acid metabolism	Metabolism	Global and overview maps	16	0.098765	0.095793	0.377697
36	430	Taurine and hypotaurine metabolism	Metabolism	Metabolism of other amino acids	2	0.25	0.101513	0.389134
37	860	Porphyrin metabolism	Metabolism	Metabolism of cofactors and vitamins	8	0.112676	0.116682	0.435191
38	270	Cysteine and methionine metabolism	Metabolism	Amino acid metabolism	20	0.091743	0.12063	0.438076
39	470	D-Amino acid metabolism	Metabolism	Metabolism of other amino acids	2	0.222222	0.124723	0.441327
40	2010	ABC transporters	Environmental Information Processing	Membrane transport	14	0.09589	0.134797	0.465048
41	360	Phenylalanine metabolism	Metabolism	Amino acid metabolism	10	0.102041	0.140184	0.471839
42	3013	Nucleocytoplasmic transport	Genetic Information Processing	Translation	40	0.082305	0.144924	0.476177
43	250	Alanine, aspartate and glutamate metabolism	Metabolism	Amino acid metabolism	13	0.092857	0.172028	0.546248
44	660	C5-Branched dibasic acid metabolism	Metabolism	Carbohydrate metabolism	2	0.181818	0.174166	0.546248
45	51	Fructose and mannose metabolism	Metabolism	Carbohydrate metabolism	13	0.091549	0.184723	0.566485
46	240	Pyrimidine metabolism	Metabolism	Nucleotide metabolism	11	0.090909	0.216272	0.644705
47	400	Phenylalanine, tyrosine and tryptophan biosynthesis	Metabolism	Amino acid metabolism	7	0.098592	0.219573	0.644705
48	254	Aflatoxin biosynthesis	Metabolism	Biosynthesis of other secondary metabolites	1	0.25	0.24953	0.717399
49	941	Flavonoid biosynthesis	Metabolism	Biosynthesis of other secondary metabolites	18	0.081818	0.264483	0.732744
50	1200	Carbon metabolism	Metabolism	Global and overview maps	62	0.075152	0.265487	0.732744
51	562	Inositol phosphate metabolism	Metabolism	Carbohydrate metabolism	11	0.084615	0.289318	0.767807
52	910	Nitrogen metabolism	Metabolism	Energy metabolism	8	0.088889	0.284124	0.767807
53	730	Thiamine metabolism	Metabolism	Metabolism of cofactors and vitamins	3	0.107143	0.306011	0.782028
54	4213	Longevity regulating pathway - multiple species	Organismal Systems	Aging	16	0.080402	0.303855	0.782028
55	999	Biosynthesis of various plant secondary metabolites	Metabolism	Biosynthesis of other secondary metabolites	11	0.082707	0.315125	0.790677
56	905	Brassinosteroid biosynthesis	Metabolism	Metabolism of terpenoids and polyketides	3	0.103448	0.325452	0.802007
57	402	Benzoxazinoid biosynthesis	Metabolism	Biosynthesis of other secondary metabolites	6	0.085714	0.356077	0.818978
58	680	Methane metabolism	Metabolism	Energy metabolism	12	0.08	0.344865	0.818978
59	908	Zeatin biosynthesis	Metabolism	Metabolism of terpenoids and polyketides	8	0.083333	0.346744	0.818978
60	4070	Phosphatidylinositol signaling system	Environmental Information Processing	Signal transduction	11	0.080292	0.350304	0.818978
61	960	Tropane, piperidine and pyridine alkaloid biosynthesis	Metabolism	Biosynthesis of other secondary metabolites	4	0.090909	0.36351	0.822366
62	900	Terpenoid backbone biosynthesis	Metabolism	Metabolism of terpenoids and polyketides	12	0.076923	0.396033	0.8675
63	4111	Cell cycle - yeast	Cellular Processes	Cell growth and death	23	0.074434	0.390161	0.8675
64	770	Pantothenate and CoA biosynthesis	Metabolism	Metabolism of cofactors and vitamins	4	0.085106	0.411606	0.883983
65	1040	Biosynthesis of unsaturated fatty acids	Metabolism	Lipid metabolism	5	0.081967	0.416369	0.883983
66	130	Ubiquinone and other terpenoid-quinone biosynthesis	Metabolism	Metabolism of cofactors and vitamins	9	0.07563	0.442153	0.924502
67	790	Folate biosynthesis	Metabolism	Metabolism of cofactors and vitamins	4	0.08	0.458887	0.94517
68	3018	RNA degradation	Genetic Information Processing	Folding, sorting and degradation	19	0.071698	0.471791	0.957458
69	3030	DNA replication	Genetic Information Processing	Replication and repair	18	0.071146	0.48788	0.975761
70	10	Glycolysis / Gluconeogenesis	Metabolism	Carbohydrate metabolism	40	0.05284	0.974365	1
71	20	Citrate cycle (TCA cycle)	Metabolism	Carbohydrate metabolism	10	0.023866	0.999993	1
72	40	Pentose and glucuronate interconversions	Metabolism	Carbohydrate metabolism	26	0.061905	0.75287	1
73	52	Galactose metabolism	Metabolism	Carbohydrate metabolism	15	0.068182	0.563356	1
74	53	Ascorbate and aldarate metabolism	Metabolism	Carbohydrate metabolism	9	0.018405	1	1
75	62	Fatty acid elongation	Metabolism	Lipid metabolism	1	0.009259	0.99958	1
76	71	Fatty acid degradation	Metabolism	Lipid metabolism	14	0.056911	0.812699	1
77	73	Cutin, suberine and wax biosynthesis	Metabolism	Lipid metabolism	7	0.049645	0.864511	1
78	100	Steroid biosynthesis	Metabolism	Lipid metabolism	3	0.05	0.794581	1
79	190	Oxidative phosphorylation	Metabolism	Energy metabolism	8	0.0199	0.999999	1
80	195	Photosynthesis	Metabolism	Energy metabolism	5	0.027624	0.995959	1
81	260	Glycine, serine and threonine metabolism	Metabolism	Amino acid metabolism	10	0.035211	0.995421	1
82	261	Monobactam biosynthesis	Metabolism	Biosynthesis of other secondary metabolites	1	0.052632	0.744401	1
83	280	Valine, leucine and isoleucine degradation	Metabolism	Amino acid metabolism	14	0.060345	0.741281	1
84	310	Lysine degradation	Metabolism	Amino acid metabolism	5	0.02381	0.99914	1
85	330	Arginine and proline metabolism	Metabolism	Amino acid metabolism	9	0.03629	0.990966	1
86	340	Histidine metabolism	Metabolism	Amino acid metabolism	2	0.011976	0.99992	1
87	380	Tryptophan metabolism	Metabolism	Amino acid metabolism	17	0.023098	1	1
88	410	beta-Alanine metabolism	Metabolism	Metabolism of other amino acids	7	0.033493	0.991534	1
89	450	Selenocompound metabolism	Metabolism	Metabolism of other amino acids	2	0.052632	0.749943	1
90	460	Cyanoamino acid metabolism	Metabolism	Metabolism of other amino acids	14	0.060345	0.741281	1
91	510	N-Glycan biosynthesis	Metabolism	Glycan biosynthesis and metabolism	1	0.011628	0.997945	1
92	511	Other glycan degradation	Metabolism	Glycan biosynthesis and metabolism	4	0.04878	0.828258	1
93	514	Other types of O-glycan biosynthesis	Metabolism	Glycan biosynthesis and metabolism	1	0.058824	0.704911	1
94	520	Amino sugar and nucleotide sugar metabolism	Metabolism	Carbohydrate metabolism	39	0.060748	0.826921	1
95	524	Neomycin, kanamycin and gentamicin biosynthesis	Metabolism	Biosynthesis of other secondary metabolites	1	0.083333	0.577421	1
96	531	Glycosaminoglycan degradation	Metabolism	Glycan biosynthesis and metabolism	3	0.05	0.794581	1
97	561	Glycerolipid metabolism	Metabolism	Lipid metabolism	22	0.068323	0.558222	1
98	565	Ether lipid metabolism	Metabolism	Lipid metabolism	2	0.037736	0.89015	1
99	591	Linoleic acid metabolism	Metabolism	Lipid metabolism	3	0.056604	0.720136	1
100	600	Sphingolipid metabolism	Metabolism	Lipid metabolism	5	0.05102	0.817258	1
101	620	Pyruvate metabolism	Metabolism	Carbohydrate metabolism	31	0.046828	0.994021	1
102	670	One carbon pool by folate	Metabolism	Metabolism of cofactors and vitamins	1	0.043478	0.808246	1
103	740	Riboflavin metabolism	Metabolism	Metabolism of cofactors and vitamins	3	0.065217	0.626265	1
104	750	Vitamin B6 metabolism	Metabolism	Metabolism of cofactors and vitamins	2	0.037736	0.89015	1
105	760	Nicotinate and nicotinamide metabolism	Metabolism	Metabolism of cofactors and vitamins	2	0.034483	0.917569	1
106	901	Indole alkaloid biosynthesis	Metabolism	Biosynthesis of other secondary metabolites	3	0.065217	0.626265	1
107	906	Carotenoid biosynthesis	Metabolism	Metabolism of terpenoids and polyketides	4	0.064516	0.630403	1
108	909	Sesquiterpenoid and triterpenoid biosynthesis	Metabolism	Metabolism of terpenoids and polyketides	1	0.011628	0.997945	1
109	920	Sulfur metabolism	Metabolism	Energy metabolism	5	0.066667	0.600409	1
110	945	Stilbenoid, diarylheptanoid and gingerol biosynthesis	Metabolism	Biosynthesis of other secondary metabolites	6	0.042553	0.931289	1
111	966	Glucosinolate biosynthesis	Metabolism	Biosynthesis of other secondary metabolites	1	0.009009	0.999662	1
112	970	Aminoacyl-tRNA biosynthesis	Genetic Information Processing	Translation	9	0.032847	0.997092	1
113	996	Biosynthesis of various alkaloids	Metabolism	Biosynthesis of other secondary metabolites	1	0.1	0.512162	1
114	1210	2-Oxocarboxylic acid metabolism	Metabolism	Global and overview maps	7	0.04	0.962855	1
115	1240	Biosynthesis of cofactors	Metabolism	Global and overview maps	32	0.047761	0.992223	1
116	1250	Biosynthesis of nucleotide sugars	Metabolism	Global and overview maps	11	0.043307	0.968484	1
117	3015	mRNA surveillance pathway	Genetic Information Processing	Translation	37	0.059295	0.860472	1
118	3020	RNA polymerase	Genetic Information Processing	Transcription	4	0.007905	1	1
119	3022	Basal transcription factors	Genetic Information Processing	Transcription	1	0.008264	0.999836	1
120	3040	Spliceosome	Genetic Information Processing	Transcription	23	0.040351	0.998858	1
121	3060	Protein export	Genetic Information Processing	Folding, sorting and degradation	1	0.007194	0.999955	1
122	3410	Base excision repair	Genetic Information Processing	Replication and repair	7	0.032258	0.994149	1
123	3420	Nucleotide excision repair	Genetic Information Processing	Replication and repair	6	0.04	0.952686	1
124	3430	Mismatch repair	Genetic Information Processing	Replication and repair	7	0.052239	0.828165	1
125	3440	Homologous recombination	Genetic Information Processing	Replication and repair	6	0.01087	1	1
126	3450	Non-homologous end-joining	Genetic Information Processing	Replication and repair	1	0.083333	0.577421	1
127	4011	MAPK signaling pathway - yeast	Environmental Information Processing	Signal transduction	10	0.051546	0.871419	1
128	4113	Meiosis - yeast	Cellular Processes	Cell growth and death	16	0.064516	0.652403	1
129	4120	Ubiquitin mediated proteolysis	Genetic Information Processing	Folding, sorting and degradation	19	0.054755	0.88408	1
130	4122	Sulfur relay system	Genetic Information Processing	Folding, sorting and degradation	1	0.066667	0.659324	1
131	4130	SNARE interactions in vesicular transport	Genetic Information Processing	Folding, sorting and degradation	3	0.053571	0.754325	1
132	4136	Autophagy - other	Cellular Processes	Transport and catabolism	2	0.027778	0.964013	1
133	4138	Autophagy - yeast	Cellular Processes	Transport and catabolism	8	0.029851	0.99856	1
134	4139	Mitophagy - yeast	Cellular Processes	Transport and catabolism	7	0.057377	0.748663	1
135	4141	Protein processing in endoplasmic reticulum	Genetic Information Processing	Folding, sorting and degradation	15	0.030992	0.999935	1
136	4144	Endocytosis	Cellular Processes	Transport and catabolism	19	0.040084	0.997565	1
137	4146	Peroxisome	Cellular Processes	Transport and catabolism	13	0.042208	0.982963	1
138	4626	Plant-pathogen interaction	Organismal Systems	Environmental adaptation	72	0.054753	0.98847	1
