# Supplementary material for: Comparative Transcriptome Analysis of Leaves and Roots Responses in Salt-Tolerant Barley Line CC89/Giza123 Under Salinity Stress
Source: Curr Issues Mol Biol. 2026 Jul 14;48(7):718. doi: 10.3390/cimb48070718 (PMC13407700; doi:10.3390/cimb48070718)
Supplement: Supplementary file 1 [file cimb-48-00718-s001.zip › cimb-4345891-supplementary-7.8/Supplementary Tables/Table S11 KEGG pathway enrichment analysis of leaf samples under 12-hour salt stress compared to control conditions..xlsx]

## Sheet: 1674164648764_11175515ec001
Table S11. KEGG pathway enrichment analysis of leaf samples under 12-hour salt stress compared to control conditions.
KEGG Pathway Term ID	KEGG Pathway Term Desc	KEGG Pathway Term Level1	KEGG Pathway Term Level2	Term Candidate Gene Num	Total Candidate Gene Num	Term Gene Num	Total Gene Num	Rich Ratio	P value	Q value
196	Photosynthesis - antenna proteins	Metabolism	Energy metabolism	11	122	34	16767	0.323529	4.74657e-16	3.41753e-14
965	Betalain biosynthesis	Metabolism	Biosynthesis of other secondary metabolites	5	122	32	16767	0.15625	3.2318e-06	0.000116345
901	Indole alkaloid biosynthesis	Metabolism	Biosynthesis of other secondary metabolites	5	122	46	16767	0.108696	2.02801e-05	0.000486722
941	Flavonoid biosynthesis	Metabolism	Biosynthesis of other secondary metabolites	8	122	220	16767	0.0363636	0.000206755	0.00372159
950	Isoquinoline alkaloid biosynthesis	Metabolism	Biosynthesis of other secondary metabolites	5	122	79	16767	0.0632911	0.000275421	0.00396607
350	Tyrosine metabolism	Metabolism	Amino acid metabolism	5	122	92	16767	0.0543478	0.000557507	0.00669009
360	Phenylalanine metabolism	Metabolism	Amino acid metabolism	5	122	98	16767	0.0510204	0.000743701	0.0076495
73	Cutin, suberine and wax biosynthesis	Metabolism	Lipid metabolism	5	122	141	16767	0.035461	0.00369759	0.0266226
592	alpha-Linolenic acid metabolism	Metabolism	Lipid metabolism	5	122	134	16767	0.0373134	0.00297253	0.0266226
940	Phenylpropanoid biosynthesis	Metabolism	Biosynthesis of other secondary metabolites	14	122	846	16767	0.0165485	0.00337417	0.0266226
943	Isoflavonoid biosynthesis	Metabolism	Biosynthesis of other secondary metabolites	3	122	60	16767	0.05	0.00951383	0.0622723
902	Monoterpenoid biosynthesis	Metabolism	Metabolism of terpenoids and polyketides	2	122	25	16767	0.08	0.014122	0.0847322
4712	Circadian rhythm - plant	Organismal Systems	Environmental adaptation	4	122	144	16767	0.0277778	0.0210224	0.116432
630	Glyoxylate and dicarboxylate metabolism	Metabolism	Carbohydrate metabolism	3	122	130	16767	0.0230769	0.0692385	0.356084
906	Carotenoid biosynthesis	Metabolism	Metabolism of terpenoids and polyketides	2	122	62	16767	0.0322581	0.0748866	0.359456
380	Tryptophan metabolism	Metabolism	Amino acid metabolism	9	122	736	16767	0.0122283	0.088289	0.37393
945	Stilbenoid, diarylheptanoid and gingerol biosynthesis	Metabolism	Biosynthesis of other secondary metabolites	3	122	141	16767	0.0212766	0.0836799	0.37393
860	Porphyrin metabolism	Metabolism	Metabolism of cofactors and vitamins	2	122	71	16767	0.028169	0.0944134	0.377654
910	Nitrogen metabolism	Metabolism	Energy metabolism	2	122	90	16767	0.0222222	0.139518	0.528702
944	Flavone and flavonol biosynthesis	Metabolism	Biosynthesis of other secondary metabolites	1	122	23	16767	0.0434783	0.15471	0.556955
62	Fatty acid elongation	Metabolism	Lipid metabolism	2	122	108	16767	0.0185185	0.185582	0.573006
500	Starch and sucrose metabolism	Metabolism	Carbohydrate metabolism	6	122	512	16767	0.0117188	0.169989	0.573006
780	Biotin metabolism	Metabolism	Metabolism of cofactors and vitamins	1	122	29	16767	0.0344828	0.191002	0.573006
905	Brassinosteroid biosynthesis	Metabolism	Metabolism of terpenoids and polyketides	1	122	29	16767	0.0344828	0.191002	0.573006
270	Cysteine and methionine metabolism	Metabolism	Amino acid metabolism	3	122	218	16767	0.0137615	0.211975	0.610488
450	Selenocompound metabolism	Metabolism	Metabolism of other amino acids	1	122	38	16767	0.0263158	0.242562	0.646833
710	Carbon fixation in photosynthetic organisms	Metabolism	Energy metabolism	2	122	129	16767	0.0155039	0.241495	0.646833
740	Riboflavin metabolism	Metabolism	Metabolism of cofactors and vitamins	1	122	46	16767	0.0217391	0.28565	0.72214
770	Pantothenate and CoA biosynthesis	Metabolism	Metabolism of cofactors and vitamins	1	122	47	16767	0.0212766	0.290862	0.72214
100	Steroid biosynthesis	Metabolism	Lipid metabolism	1	122	60	16767	0.0166667	0.355283	0.765619
591	Linoleic acid metabolism	Metabolism	Lipid metabolism	1	122	53	16767	0.0188679	0.321352	0.765619
760	Nicotinate and nicotinamide metabolism	Metabolism	Metabolism of cofactors and vitamins	1	122	58	16767	0.0172414	0.345764	0.765619
1230	Biosynthesis of amino acids	Metabolism	Global and overview maps	4	122	412	16767	0.00970874	0.352233	0.765619
1240	Biosynthesis of cofactors	Metabolism	Global and overview maps	6	122	670	16767	0.00895522	0.361542	0.765619
400	Phenylalanine, tyrosine and tryptophan biosynthesis	Metabolism	Amino acid metabolism	1	122	71	16767	0.0140845	0.405234	0.810469
402	Benzoxazinoid biosynthesis	Metabolism	Biosynthesis of other secondary metabolites	1	122	70	16767	0.0142857	0.400857	0.810469
4016	MAPK signaling pathway - plant	Environmental Information Processing	Signal transduction	6	122	723	16767	0.00829876	0.430808	0.816268
4213	Longevity regulating pathway - multiple species	Organismal Systems	Aging	2	122	199	16767	0.0100503	0.426065	0.816268
52	Galactose metabolism	Metabolism	Carbohydrate metabolism	2	122	220	16767	0.00909091	0.477295	0.819344
61	Fatty acid biosynthesis	Metabolism	Lipid metabolism	1	122	89	16767	0.011236	0.478824	0.819344
511	Other glycan degradation	Metabolism	Glycan biosynthesis and metabolism	1	122	82	16767	0.0121951	0.451345	0.819344
564	Glycerophospholipid metabolism	Metabolism	Lipid metabolism	2	122	230	16767	0.00869565	0.50071	0.819344
904	Diterpenoid biosynthesis	Metabolism	Metabolism of terpenoids and polyketides	1	122	85	16767	0.0117647	0.463293	0.819344
4626	Plant-pathogen interaction	Organismal Systems	Environmental adaptation	10	122	1315	16767	0.00760456	0.490261	0.819344
130	Ubiquinone and other terpenoid-quinone biosynthesis	Metabolism	Metabolism of cofactors and vitamins	1	122	119	16767	0.00840336	0.581934	0.906439
230	Purine metabolism	Metabolism	Nucleotide metabolism	1	122	142	16767	0.00704225	0.647039	0.906439
240	Pyrimidine metabolism	Metabolism	Nucleotide metabolism	1	122	121	16767	0.00826446	0.588039	0.906439
250	Alanine, aspartate and glutamate metabolism	Metabolism	Amino acid metabolism	1	122	140	16767	0.00714286	0.641802	0.906439
480	Glutathione metabolism	Metabolism	Metabolism of other amino acids	2	122	302	16767	0.00662252	0.648513	0.906439
680	Methane metabolism	Metabolism	Energy metabolism	1	122	150	16767	0.00666667	0.66724	0.906439
999	Biosynthesis of various plant secondary metabolites	Metabolism	Biosynthesis of other secondary metabolites	1	122	133	16767	0.0075188	0.622857	0.906439
2010	ABC transporters	Environmental Information Processing	Membrane transport	1	122	146	16767	0.00684932	0.657287	0.906439
4145	Phagosome	Cellular Processes	Transport and catabolism	1	122	123	16767	0.00813008	0.594056	0.906439
1212	Fatty acid metabolism	Metabolism	Global and overview maps	1	122	162	16767	0.00617284	0.695411	0.927214
40	Pentose and glucuronate interconversions	Metabolism	Carbohydrate metabolism	2	122	420	16767	0.0047619	0.813866	0.951971
195	Photosynthesis	Metabolism	Energy metabolism	1	122	181	16767	0.00552486	0.735253	0.951971
330	Arginine and proline metabolism	Metabolism	Amino acid metabolism	1	122	248	16767	0.00403226	0.83872	0.951971
460	Cyanoamino acid metabolism	Metabolism	Metabolism of other amino acids	1	122	232	16767	0.00431034	0.818422	0.951971
520	Amino sugar and nucleotide sugar metabolism	Metabolism	Carbohydrate metabolism	3	122	642	16767	0.0046729	0.851058	0.951971
970	Aminoacyl-tRNA biosynthesis	Genetic Information Processing	Translation	1	122	274	16767	0.00364964	0.867012	0.951971
1250	Biosynthesis of nucleotide sugars	Metabolism	Global and overview maps	1	122	254	16767	0.00393701	0.845738	0.951971
3013	Nucleocytoplasmic transport	Genetic Information Processing	Translation	2	122	486	16767	0.00411523	0.872641	0.951971
3015	mRNA surveillance pathway	Genetic Information Processing	Translation	3	122	624	16767	0.00480769	0.837177	0.951971
3410	Base excision repair	Genetic Information Processing	Replication and repair	1	122	217	16767	0.00460829	0.7971	0.951971
4075	Plant hormone signal transduction	Environmental Information Processing	Signal transduction	3	122	604	16767	0.00496689	0.820477	0.951971
4138	Autophagy - yeast	Cellular Processes	Transport and catabolism	1	122	268	16767	0.00373134	0.860955	0.951971
4146	Peroxisome	Cellular Processes	Transport and catabolism	1	122	308	16767	0.00324675	0.896707	0.963625
190	Oxidative phosphorylation	Metabolism	Energy metabolism	1	122	402	16767	0.00248756	0.948775	0.975883
1200	Carbon metabolism	Metabolism	Global and overview maps	3	122	825	16767	0.00363636	0.94317	0.975883
3040	Spliceosome	Genetic Information Processing	Transcription	2	122	570	16767	0.00350877	0.922895	0.975883
53	Ascorbate and aldarate metabolism	Metabolism	Carbohydrate metabolism	1	122	489	16767	0.00204499	0.973331	0.976534
3020	RNA polymerase	Genetic Information Processing	Transcription	1	122	506	16767	0.00197628	0.976534	0.976534
