# Supplementary material for: Comparative Transcriptome Analysis of Leaves and Roots Responses in Salt-Tolerant Barley Line CC89/Giza123 Under Salinity Stress
Source: Curr Issues Mol Biol. 2026 Jul 14;48(7):718. doi: 10.3390/cimb48070718 (PMC13407700; doi:10.3390/cimb48070718)
Supplement: Supplementary file 1 [file cimb-48-00718-s001.zip › cimb-4345891-supplementary-7.8/Supplementary Tables/Table S12 KEGG pathway enrichment analysis of leaf samples under 24-hour salt stress compared to control conditions.xlsx]

## Sheet: Sheet1
Table S12. KEGG pathway enrichment analysis of leaf samples under 24-hour salt stress compared to control conditions.
	KEGG Pathway Term ID	KEGG Pathway Term Desc	KEGG Pathway Term Level1	KEGG Pathway Term Level2	Term Candidate Gene Num	Rich Ratio	P value	Q value
1	4626	Plant-pathogen interaction	Organismal Systems	Environmental adaptation	60	0.045627	1.5e-08	1.65e-06
2	965	Betalain biosynthesis	Metabolism	Biosynthesis of other secondary metabolites	7	0.21875	4.05e-06	0.000223
3	360	Phenylalanine metabolism	Metabolism	Amino acid metabolism	10	0.102041	4.59e-05	0.001097
4	901	Indole alkaloid biosynthesis	Metabolism	Biosynthesis of other secondary metabolites	7	0.152174	4.99e-05	0.001097
5	950	Isoquinoline alkaloid biosynthesis	Metabolism	Biosynthesis of other secondary metabolites	9	0.113924	4.6e-05	0.001097
6	941	Flavonoid biosynthesis	Metabolism	Biosynthesis of other secondary metabolites	15	0.068182	8.01e-05	0.001468
7	400	Phenylalanine, tyrosine and tryptophan biosynthesis	Metabolism	Amino acid metabolism	8	0.112676	0.000132	0.002068
8	350	Tyrosine metabolism	Metabolism	Amino acid metabolism	9	0.097826	0.000152	0.002096
9	564	Glycerophospholipid metabolism	Metabolism	Lipid metabolism	14	0.06087	0.000442	0.005402
10	940	Phenylpropanoid biosynthesis	Metabolism	Biosynthesis of other secondary metabolites	33	0.039007	0.000633	0.00696
11	500	Starch and sucrose metabolism	Metabolism	Carbohydrate metabolism	22	0.042969	0.001554	0.015539
12	62	Fatty acid elongation	Metabolism	Lipid metabolism	7	0.064815	0.008443	0.070889
13	592	alpha-Linolenic acid metabolism	Metabolism	Lipid metabolism	8	0.059701	0.008119	0.070889
14	943	Isoflavonoid biosynthesis	Metabolism	Biosynthesis of other secondary metabolites	5	0.083333	0.009022	0.070889
15	904	Diterpenoid biosynthesis	Metabolism	Metabolism of terpenoids and polyketides	6	0.070588	0.009667	0.070892
16	73	Cutin, suberine and wax biosynthesis	Metabolism	Lipid metabolism	8	0.056738	0.010863	0.074681
17	944	Flavone and flavonol biosynthesis	Metabolism	Biosynthesis of other secondary metabolites	3	0.130435	0.012453	0.076102
18	4712	Circadian rhythm - plant	Organismal Systems	Environmental adaptation	8	0.055556	0.012227	0.076102
19	1230	Biosynthesis of amino acids	Metabolism	Global and overview maps	16	0.038835	0.016007	0.090588
20	4141	Protein processing in endoplasmic reticulum	Genetic Information Processing	Folding, sorting and degradation	18	0.03719	0.01647	0.090588
21	4016	MAPK signaling pathway - plant	Environmental Information Processing	Signal transduction	24	0.033195	0.022037	0.115434
22	196	Photosynthesis - antenna proteins	Metabolism	Energy metabolism	3	0.088235	0.035452	0.177261
23	561	Glycerolipid metabolism	Metabolism	Lipid metabolism	12	0.037267	0.044411	0.212403
24	908	Zeatin biosynthesis	Metabolism	Metabolism of terpenoids and polyketides	5	0.052083	0.054733	0.250858
25	4213	Longevity regulating pathway - multiple species	Organismal Systems	Aging	8	0.040201	0.064101	0.282046
26	591	Linoleic acid metabolism	Metabolism	Lipid metabolism	3	0.056604	0.103789	0.439109
27	100	Steroid biosynthesis	Metabolism	Lipid metabolism	3	0.05	0.136462	0.503167
28	531	Glycosaminoglycan degradation	Metabolism	Glycan biosynthesis and metabolism	3	0.05	0.136462	0.503167
29	562	Inositol phosphate metabolism	Metabolism	Carbohydrate metabolism	5	0.038462	0.145758	0.503167
30	630	Glyoxylate and dicarboxylate metabolism	Metabolism	Carbohydrate metabolism	5	0.038462	0.145758	0.503167
31	710	Carbon fixation in photosynthetic organisms	Metabolism	Energy metabolism	5	0.03876	0.142468	0.503167
32	906	Carotenoid biosynthesis	Metabolism	Metabolism of terpenoids and polyketides	3	0.048387	0.146376	0.503167
33	430	Taurine and hypotaurine metabolism	Metabolism	Metabolism of other amino acids	1	0.125	0.158608	0.528695
34	51	Fructose and mannose metabolism	Metabolism	Carbohydrate metabolism	5	0.035211	0.187617	0.591281
35	402	Benzoxazinoid biosynthesis	Metabolism	Biosynthesis of other secondary metabolites	3	0.042857	0.188135	0.591281
36	590	Arachidonic acid metabolism	Metabolism	Lipid metabolism	2	0.04878	0.217958	0.660688
37	903	Limonene and pinene degradation	Metabolism	Metabolism of terpenoids and polyketides	1	0.083333	0.228238	0.660688
38	942	Anthocyanin biosynthesis	Metabolism	Biosynthesis of other secondary metabolites	1	0.083333	0.228238	0.660688
39	511	Other glycan degradation	Metabolism	Glycan biosynthesis and metabolism	3	0.036585	0.255338	0.720185
40	61	Fatty acid biosynthesis	Metabolism	Lipid metabolism	3	0.033708	0.295964	0.8139
41	480	Glutathione metabolism	Metabolism	Metabolism of other amino acids	8	0.02649	0.318023	0.853233
42	945	Stilbenoid, diarylheptanoid and gingerol biosynthesis	Metabolism	Biosynthesis of other secondary metabolites	4	0.028369	0.355139	0.930125
43	2010	ABC transporters	Environmental Information Processing	Membrane transport	4	0.027397	0.379402	0.970562
44	10	Glycolysis / Gluconeogenesis	Metabolism	Carbohydrate metabolism	7	0.009247	0.997145	0.999985
45	20	Citrate cycle (TCA cycle)	Metabolism	Carbohydrate metabolism	2	0.004773	0.998907	0.999985
46	30	Pentose phosphate pathway	Metabolism	Carbohydrate metabolism	1	0.011364	0.85107	0.999985
47	40	Pentose and glucuronate interconversions	Metabolism	Carbohydrate metabolism	4	0.009524	0.980356	0.999985
48	52	Galactose metabolism	Metabolism	Carbohydrate metabolism	3	0.013636	0.852119	0.999985
49	53	Ascorbate and aldarate metabolism	Metabolism	Carbohydrate metabolism	8	0.01636	0.823768	0.999985
50	71	Fatty acid degradation	Metabolism	Lipid metabolism	3	0.012195	0.899288	0.999985
51	130	Ubiquinone and other terpenoid-quinone biosynthesis	Metabolism	Metabolism of cofactors and vitamins	2	0.016807	0.725392	0.999985
52	190	Oxidative phosphorylation	Metabolism	Energy metabolism	1	0.002488	0.999847	0.999985
53	195	Photosynthesis	Metabolism	Energy metabolism	1	0.005525	0.980314	0.999985
54	220	Arginine biosynthesis	Metabolism	Amino acid metabolism	1	0.018868	0.681993	0.999985
55	240	Pyrimidine metabolism	Metabolism	Nucleotide metabolism	1	0.008264	0.92727	0.999985
56	250	Alanine, aspartate and glutamate metabolism	Metabolism	Amino acid metabolism	3	0.021429	0.577711	0.999985
57	260	Glycine, serine and threonine metabolism	Metabolism	Amino acid metabolism	2	0.007042	0.984912	0.999985
58	270	Cysteine and methionine metabolism	Metabolism	Amino acid metabolism	5	0.022936	0.499066	0.999985
59	280	Valine, leucine and isoleucine degradation	Metabolism	Amino acid metabolism	1	0.00431	0.993542	0.999985
60	310	Lysine degradation	Metabolism	Amino acid metabolism	1	0.004762	0.98955	0.999985
61	330	Arginine and proline metabolism	Metabolism	Amino acid metabolism	5	0.020161	0.613563	0.999985
62	340	Histidine metabolism	Metabolism	Amino acid metabolism	1	0.005988	0.973283	0.999985
63	380	Tryptophan metabolism	Metabolism	Amino acid metabolism	15	0.02038	0.610968	0.999985
64	410	beta-Alanine metabolism	Metabolism	Metabolism of other amino acids	2	0.009569	0.939991	0.999985
65	460	Cyanoamino acid metabolism	Metabolism	Metabolism of other amino acids	5	0.021552	0.554304	0.999985
66	520	Amino sugar and nucleotide sugar metabolism	Metabolism	Carbohydrate metabolism	10	0.015576	0.883417	0.999985
67	565	Ether lipid metabolism	Metabolism	Lipid metabolism	1	0.018868	0.681993	0.999985
68	600	Sphingolipid metabolism	Metabolism	Lipid metabolism	1	0.010204	0.880126	0.999985
69	620	Pyruvate metabolism	Metabolism	Carbohydrate metabolism	3	0.004532	0.99994	0.999985
70	650	Butanoate metabolism	Metabolism	Carbohydrate metabolism	1	0.030303	0.509788	0.999985
71	680	Methane metabolism	Metabolism	Energy metabolism	1	0.006667	0.961305	0.999985
72	730	Thiamine metabolism	Metabolism	Metabolism of cofactors and vitamins	1	0.035714	0.453821	0.999985
73	760	Nicotinate and nicotinamide metabolism	Metabolism	Metabolism of cofactors and vitamins	1	0.017241	0.714625	0.999985
74	770	Pantothenate and CoA biosynthesis	Metabolism	Metabolism of cofactors and vitamins	1	0.021277	0.637886	0.999985
75	780	Biotin metabolism	Metabolism	Metabolism of cofactors and vitamins	1	0.034483	0.465502	0.999985
76	860	Porphyrin metabolism	Metabolism	Metabolism of cofactors and vitamins	1	0.014085	0.784677	0.999985
77	900	Terpenoid backbone biosynthesis	Metabolism	Metabolism of terpenoids and polyketides	2	0.012821	0.849379	0.999985
78	902	Monoterpenoid biosynthesis	Metabolism	Metabolism of terpenoids and polyketides	1	0.04	0.417228	0.999985
79	905	Brassinosteroid biosynthesis	Metabolism	Metabolism of terpenoids and polyketides	1	0.034483	0.465502	0.999985
80	909	Sesquiterpenoid and triterpenoid biosynthesis	Metabolism	Metabolism of terpenoids and polyketides	2	0.023256	0.551117	0.999985
81	910	Nitrogen metabolism	Metabolism	Energy metabolism	2	0.022222	0.575854	0.999985
82	920	Sulfur metabolism	Metabolism	Energy metabolism	1	0.013333	0.802561	0.999985
83	960	Tropane, piperidine and pyridine alkaloid biosynthesis	Metabolism	Biosynthesis of other secondary metabolites	1	0.022727	0.613596	0.999985
84	966	Glucosinolate biosynthesis	Metabolism	Biosynthesis of other secondary metabolites	1	0.009009	0.909613	0.999985
85	970	Aminoacyl-tRNA biosynthesis	Genetic Information Processing	Translation	1	0.00365	0.997428	0.999985
86	999	Biosynthesis of various plant secondary metabolites	Metabolism	Biosynthesis of other secondary metabolites	2	0.015038	0.780095	0.999985
87	1040	Biosynthesis of unsaturated fatty acids	Metabolism	Lipid metabolism	1	0.016393	0.732579	0.999985
88	1200	Carbon metabolism	Metabolism	Global and overview maps	10	0.012121	0.984034	0.999985
89	1210	2-Oxocarboxylic acid metabolism	Metabolism	Global and overview maps	3	0.017143	0.725316	0.999985
90	1212	Fatty acid metabolism	Metabolism	Global and overview maps	4	0.024691	0.45602	0.999985
91	1240	Biosynthesis of cofactors	Metabolism	Global and overview maps	9	0.013433	0.951744	0.999985
92	1250	Biosynthesis of nucleotide sugars	Metabolism	Global and overview maps	3	0.011811	0.910808	0.999985
93	3008	Ribosome biogenesis in eukaryotes	Genetic Information Processing	Translation	1	0.005682	0.978045	0.999985
94	3010	Ribosome	Genetic Information Processing	Translation	7	0.014113	0.908663	0.999985
95	3013	Nucleocytoplasmic transport	Genetic Information Processing	Translation	10	0.020576	0.592441	0.999985
96	3015	mRNA surveillance pathway	Genetic Information Processing	Translation	11	0.017628	0.782886	0.999985
97	3018	RNA degradation	Genetic Information Processing	Folding, sorting and degradation	4	0.015094	0.820811	0.999985
98	3020	RNA polymerase	Genetic Information Processing	Transcription	1	0.001976	0.999985	0.999985
99	3040	Spliceosome	Genetic Information Processing	Transcription	7	0.012281	0.962268	0.999985
100	3060	Protein export	Genetic Information Processing	Folding, sorting and degradation	3	0.021583	0.572838	0.999985
101	3410	Base excision repair	Genetic Information Processing	Replication and repair	2	0.009217	0.948014	0.999985
102	4011	MAPK signaling pathway - yeast	Environmental Information Processing	Signal transduction	1	0.005155	0.985177	0.999985
103	4070	Phosphatidylinositol signaling system	Environmental Information Processing	Signal transduction	2	0.014599	0.793869	0.999985
104	4075	Plant hormone signal transduction	Environmental Information Processing	Signal transduction	14	0.023179	0.415157	0.999985
105	4120	Ubiquitin mediated proteolysis	Genetic Information Processing	Folding, sorting and degradation	1	0.002882	0.999484	0.999985
106	4130	SNARE interactions in vesicular transport	Genetic Information Processing	Folding, sorting and degradation	1	0.017857	0.701993	0.999985
107	4138	Autophagy - yeast	Cellular Processes	Transport and catabolism	3	0.011194	0.92813	0.999985
108	4144	Endocytosis	Cellular Processes	Transport and catabolism	3	0.006329	0.997885	0.999985
109	4145	Phagosome	Cellular Processes	Transport and catabolism	2	0.01626	0.742097	0.999985
110	4146	Peroxisome	Cellular Processes	Transport and catabolism	5	0.016234	0.790321	0.999985
