# Supplementary material for: Comparative Transcriptome Analysis of Leaves and Roots Responses in Salt-Tolerant Barley Line CC89/Giza123 Under Salinity Stress
Source: Curr Issues Mol Biol. 2026 Jul 14;48(7):718. doi: 10.3390/cimb48070718 (PMC13407700; doi:10.3390/cimb48070718)
Supplement: Supplementary file 1 [file cimb-48-00718-s001.zip › cimb-4345891-supplementary-7.8/Supplementary Tables/Table S5 Comprehensive list of differentially expressed genes in roots at 12-hour stress treatment compared to control conditions.xlsx]

## Sheet: 1684075942521_1366177016001
Table S5. Comprehensive list of differentially expressed genes in roots at 12-hour stress treatment compared to control conditions
Gene ID	Gene Symbol	Type	log2 (STRESS_12_ROOT / CONTROL_ROOT)	Qvalue (STRESS_12_ROOT / CONTROL_ROOT)	UniProt Desc	InterPro Desc	Pfam Desc	EggNOG Desc	GO_C Desc	GO_F Desc	GO_P Desc	KEGG Pathway Desc
HORVU.MOREX.r2.1HG0000390	'HORVU.MOREX.r2.1HG0000390'	mRNA	1.2845	1.90858e-05	[A0A287EF37_HORVV|diamond]RecName: Full=Mannan endo-1,4-beta-mannosidase {ECO:0000256|ARBA:ARBA00012706}; EC=3.2.1.78 {ECO:0000256|ARBA:ARBA00012706};	IPR001547///Glycoside hydrolase, family 5+++IPR008999///Actin-crosslinking+++IPR010431///Fascin+++IPR017853///Glycoside hydrolase superfamily+++IPR018087///Glycoside hydrolase, family 5, conserved site	PF00150///Cellulase (glycosyl hydrolase family 5)		GO:0005737///cytoplasm+++GO:0015629///actin cytoskeleton	GO:0016985///mannan endo-1,4-beta-mannosidase activity+++GO:0051015///actin filament binding	GO:0005975///carbohydrate metabolic process+++GO:0007163///establishment or maintenance of cell polarity+++GO:0016477///cell migration+++GO:0051017///actin filament bundle assembly
HORVU.MOREX.r2.1HG0000610	'HORVU.MOREX.r2.1HG0000610'	mRNA	4.02482	0.000593308	[A0A453A5Y0_AEGTS|diamond]RecName: Full=Protein kinase domain-containing protein {ECO:0000259|PROSITE:PS50011};	IPR000719///Protein kinase domain+++IPR001611///Leucine-rich repeat+++IPR003591///Leucine-rich repeat, typical subtype+++IPR008266///Tyrosine-protein kinase, active site+++IPR011009///Protein kinase-like domain superfamily+++IPR017441///Protein kinase, ATP binding site+++IPR032675///Leucine-rich repeat domain superfamily	PF00069///Protein kinase domain+++PF13855///Leucine rich repeat		GO:0016021///integral component of membrane	GO:0004672///protein kinase activity+++GO:0005524///ATP binding		04075///Plant hormone signal transduction
HORVU.MOREX.r2.1HG0001580	'HORVU.MOREX.r2.1HG0001580'	mRNA	2.96373	0.00133461	[A0A287EGW8_HORVV|diamond]SubName: Full=Uncharacterized protein {ECO:0000313|EnsemblPlants:HORVU1Hr1G002890.1};	IPR003480///Transferase+++IPR023213///Chloramphenicol acetyltransferase-like domain superfamily	PF02458///Transferase family			GO:0016747///transferase activity, transferring acyl groups other than amino-acyl groups		00940///Phenylpropanoid biosynthesis
HORVU.MOREX.r2.1HG0003790	'HORVU.MOREX.r2.1HG0003790'	mRNA	3.38599	0.000764472	[A0A446IIT2_TRITD|diamond]SubName: Full=Uncharacterized protein {ECO:0000313|EMBL:VAH00729.1};	IPR000169///Cysteine peptidase, cysteine active site+++IPR000668///Peptidase C1A, papain C-terminal+++IPR013201///Cathepsin propeptide inhibitor domain (I29)+++IPR025661///Cysteine peptidase, asparagine active site+++IPR038765///Papain-like cysteine peptidase superfamily+++IPR039417///Papain-like cysteine endopeptidase	PF00112///Papain family cysteine protease+++PF08246///Cathepsin propeptide inhibitor domain (I29)			GO:0008234///cysteine-type peptidase activity
HORVU.MOREX.r2.1HG0004080	'HORVU.MOREX.r2.1HG0004080'	mRNA	0.970178	0.0148245	[A0A446JHV1_TRITD|diamond]SubName: Full=Uncharacterized protein {ECO:0000313|EMBL:VAH12651.1};	IPR007657///Glycosyltransferase 61	PF04577///Glycosyltransferase 61		GO:0005794///Golgi apparatus	GO:0016757///transferase activity, transferring glycosyl groups
HORVU.MOREX.r2.1HG0004210	'HORVU.MOREX.r2.1HG0004210'	mRNA	1.49761	0.0112317	[A0A287EIQ3_HORVV|diamond]SubName: Full=Uncharacterized protein {ECO:0000313|EnsemblPlants:HORVU1Hr1G005110.1};	IPR000347///Metallothionein, family 15, plant	PF01439///Metallothionein			GO:0046872///metal ion binding
HORVU.MOREX.r2.1HG0004360	'HORVU.MOREX.r2.1HG0004360'	mRNA	0.977755	0.00911622	[A0A287EIS3_HORVV|diamond]SubName: Full=Uncharacterized protein {ECO:0000313|EnsemblPlants:HORVU1Hr1G005260.10};	IPR001841///Zinc finger, RING-type+++IPR002110///Ankyrin repeat+++IPR013083///Zinc finger, RING/FYVE/PHD-type+++IPR020683///Domain of unknown function DUF3447+++IPR036770///Ankyrin repeat-containing domain superfamily	PF12796///Ankyrin repeats (3 copies)	KOG4177///spectrin binding		GO:0016740///transferase activity
HORVU.MOREX.r2.1HG0004550	'HORVU.MOREX.r2.1HG0004550'	mRNA	2.8118	0.000134207	[A0A287EJ20_HORVV|diamond]SubName: Full=Uncharacterized protein {ECO:0000313|EnsemblPlants:HORVU1Hr1G005510.2};	IPR000152///EGF-type aspartate/asparagine hydroxylation site+++IPR000719///Protein kinase domain+++IPR000742///EGF-like domain+++IPR001881///EGF-like calcium-binding domain+++IPR008271///Serine/threonine-protein kinase, active site+++IPR011009///Protein kinase-like domain superfamily+++IPR017441///Protein kinase, ATP binding site+++IPR018097///EGF-like calcium-binding, conserved site+++IPR025287/…	PF00069///Protein kinase domain+++PF07645///Calcium-binding EGF domain+++PF13947///Wall-associated receptor kinase galacturonan-binding		GO:0005886///plasma membrane+++GO:0016021///integral component of membrane	GO:0004674///protein serine/threonine kinase activity+++GO:0005509///calcium ion binding+++GO:0005524///ATP binding+++GO:0030247///polysaccharide binding	GO:0006468///protein phosphorylation+++GO:0007166///cell surface receptor signaling pathway	04626///Plant-pathogen interaction
HORVU.MOREX.r2.1HG0005340	'HORVU.MOREX.r2.1HG0005340'	mRNA	1.43351	0.0233449	[A0A287EJH4_HORVV|diamond]RecName: Full=Glucose-6-phosphate isomerase {ECO:0000256|ARBA:ARBA00011952, ECO:0000256|RuleBase:RU000612}; EC=5.3.1.9 {ECO:0000256|ARBA:ARBA00011952, ECO:0000256|RuleBase:RU000612};	IPR001672///Phosphoglucose isomerase (PGI)+++IPR018189///Phosphoglucose isomerase, conserved site+++IPR023096///Phosphoglucose isomerase, C-terminal+++IPR035476///Phosphoglucose isomerase, SIS domain 1+++IPR035482///Phosphoglucose isomerase, SIS domain 2	PF00342///Phosphoglucose isomerase	KOG2446///glucose-6-phosphate isomerase activity		GO:0004347///glucose-6-phosphate isomerase activity	GO:0006094///gluconeogenesis+++GO:0006096///glycolytic process	00010///Glycolysis / Gluconeogenesis+++00030///Pentose phosphate pathway+++00500///Starch and sucrose metabolism+++00520///Amino sugar and nucleotide sugar metabolism+++01200///Carbon metabolism+++01250///Biosynthesis of nucleotide sugars
HORVU.MOREX.r2.1HG0005370	'HORVU.MOREX.r2.1HG0005370'	mRNA	2.7839	0.0325337	[F2DTX6_HORVV|diamond]SubName: Full=Predicted protein {ECO:0000313|EMBL:BAJ98547.1};	IPR013087///Zinc finger C2H2-type+++IPR036236///Zinc finger C2H2 superfamily
HORVU.MOREX.r2.1HG0006680	'HORVU.MOREX.r2.1HG0006680'	mRNA	2.68794	0.00581789	[A0A3B5ZNT9_WHEAT|diamond]SubName: Full=Uncharacterized protein {ECO:0000313|EnsemblPlants:TraesCS1D02G043200.2};	IPR012862///Protein of unknown function DUF1635	PF07795///Protein of unknown function (DUF1635)
HORVU.MOREX.r2.1HG0007090	'HORVU.MOREX.r2.1HG0007090'	mRNA	1.77044	0.000909336	[A0A287EL65_HORVV|diamond]SubName: Full=Uncharacterized protein {ECO:0000313|EnsemblPlants:HORVU1Hr1G009110.1};	IPR001128///Cytochrome P450+++IPR002401///Cytochrome P450, E-class, group I+++IPR017972///Cytochrome P450, conserved site+++IPR036396///Cytochrome P450 superfamily	PF00067///Cytochrome P450		GO:0016021///integral component of membrane	GO:0004497///monooxygenase activity+++GO:0005506///iron ion binding+++GO:0016705///oxidoreductase activity, acting on paired donors, with incorporation or reduction of molecular oxygen+++GO:0020037///heme binding		00902///Monoterpenoid biosynthesis
HORVU.MOREX.r2.1HG0008070	'HORVU.MOREX.r2.1HG0008070'	mRNA	1.62488	0.00775755	[A0A452XRC9_AEGTS|diamond]SubName: Full=Uncharacterized protein {ECO:0000313|EnsemblPlants:AET1Gv20131200.1};
HORVU.MOREX.r2.1HG0008940	'HORVU.MOREX.r2.1HG0008940'	mRNA	0.997419	0.0493811	[A0A287EME2_HORVV|diamond]SubName: Full=Uncharacterized protein {ECO:0000313|EnsemblPlants:HORVU1Hr1G011370.2};	IPR006553///Leucine-rich repeat, cysteine-containing subtype+++IPR032675///Leucine-rich repeat domain superfamily+++IPR036047///F-box-like domain superfamily		KOG1947///F-box LRR-repeat protein	GO:0019005///SCF ubiquitin ligase complex		GO:0031146///SCF-dependent proteasomal ubiquitin-dependent protein catabolic process	00051///Fructose and mannose metabolism+++00230///Purine metabolism+++00500///Starch and sucrose metabolism
HORVU.MOREX.r2.1HG0010080	'HORVU.MOREX.r2.1HG0010080'	mRNA	1.90907	0.0270197	[A0A287ENL8_HORVV|diamond]RecName: Full=Glycosyltransferase {ECO:0000256|RuleBase:RU362057}; EC=2.4.1.- {ECO:0000256|RuleBase:RU362057};	IPR002213///UDP-glucuronosyl/UDP-glucosyltransferase+++IPR035595///UDP-glycosyltransferase family, conserved site	PF00201///UDP-glucoronosyl and UDP-glucosyl transferase			GO:0008194///UDP-glycosyltransferase activity		00010///Glycolysis / Gluconeogenesis+++00710///Carbon fixation in photosynthetic organisms+++01200///Carbon metabolism+++01230///Biosynthesis of amino acids
HORVU.MOREX.r2.1HG0011150	'HORVU.MOREX.r2.1HG0011150'	mRNA	1.70024	0.00256437	[A0A446JL42_TRITD|diamond]SubName: Full=Uncharacterized protein {ECO:0000313|EMBL:VAH13625.1};	IPR006089///Acyl-CoA dehydrogenase, conserved site+++IPR006091///Acyl-CoA oxidase/dehydrogenase, central domain+++IPR009075///Acyl-CoA dehydrogenase/oxidase C-terminal+++IPR009100///Acyl-CoA dehydrogenase/oxidase, N-terminal and middle domain superfamily+++IPR013786///Acyl-CoA dehydrogenase/oxidase, N-terminal+++IPR034183///Isovaleryl-CoA dehydrogenase+++IPR036250///Acyl-CoA dehydrogenase-like, C…	PF00441///Acyl-CoA dehydrogenase, C-terminal domain+++PF02770///Acyl-CoA dehydrogenase, middle domain+++PF02771///Acyl-CoA dehydrogenase, N-terminal domain			GO:0003995///acyl-CoA dehydrogenase activity+++GO:0050660///flavin adenine dinucleotide binding		00280///Valine, leucine and isoleucine degradation
HORVU.MOREX.r2.1HG0011160	'HORVU.MOREX.r2.1HG0011160'	mRNA	1.39847	0.0109517	[F2D479_HORVV|diamond]SubName: Full=Predicted protein {ECO:0000313|EMBL:BAJ89900.1};	IPR021102///Peptide-N4-(N-acetyl-beta-glucosaminyl)asparagine amidase A	PF12222///Peptide N-acetyl-beta-D-glucosaminyl asparaginase amidase A		GO:0005773///vacuole
HORVU.MOREX.r2.1HG0011580	'HORVU.MOREX.r2.1HG0011580'	mRNA	3.31092	3.42273e-08	[A0A287EPR7_HORVV|diamond]RecName: Full=Phosphoinositide phospholipase C {ECO:0000256|RuleBase:RU361133}; EC=3.1.4.11 {ECO:0000256|RuleBase:RU361133};	IPR000008///C2 domain+++IPR000909///Phosphatidylinositol-specific phospholipase C, X domain+++IPR001192///Phosphoinositide phospholipase C family+++IPR001711///Phospholipase C, phosphatidylinositol-specific, Y domain+++IPR011992///EF-hand domain pair+++IPR015359///Phosphoinositide-specific phospholipase C, EF-hand-like domain+++IPR017946///PLC-like phosphodiesterase, TIM beta/alpha-barrel domain …	PF00168///C2 domain+++PF00387///Phosphatidylinositol-specific phospholipase C, Y domain+++PF00388///Phosphatidylinositol-specific phospholipase C, X domain+++PF09279///Phosphoinositide-specific phospholipase C, efhand-like		GO:0005886///plasma membrane	GO:0004435///phosphatidylinositol phospholipase C activity	GO:0016042///lipid catabolic process+++GO:0035556///intracellular signal transduction	00562///Inositol phosphate metabolism+++04070///Phosphatidylinositol signaling system
HORVU.MOREX.r2.1HG0011940	'HORVU.MOREX.r2.1HG0011940'	mRNA	1.19391	0.00723342	[I1IL44_BRADI|diamond]RecName: Full=Aminotran_1_2 domain-containing protein {ECO:0000259|Pfam:PF00155};	IPR004838///Aminotransferases, class-I, pyridoxal-phosphate-binding site+++IPR004839///Aminotransferase, class I/classII+++IPR005958///Tyrosine/nicotianamine aminotransferase+++IPR015421///Pyridoxal phosphate-dependent transferase, major domain+++IPR015422///Pyridoxal phosphate-dependent transferase, small domain+++IPR015424///Pyridoxal phosphate-dependent transferase	PF00155///Aminotransferase class I and II	KOG0259///L-tyrosine aminotransferase activity		GO:0008483///transaminase activity+++GO:0030170///pyridoxal phosphate binding	GO:0006520///cellular amino acid metabolic process+++GO:0009058///biosynthetic process	00130///Ubiquinone and other terpenoid-quinone biosynthesis+++00270///Cysteine and methionine metabolism+++00350///Tyrosine metabolism+++00360///Phenylalanine metabolism+++00400///Phenylalanine, tyrosine and tryptophan biosynthesis+++00950///Isoquinoline alkaloid biosynthesis+++00960///Tropane, piperidine and pyridine alkaloid biosynthesis
HORVU.MOREX.r2.1HG0012120	'HORVU.MOREX.r2.1HG0012120'	mRNA	2.16493	0.000290783	[A0A287EQ37_HORVV|diamond]SubName: Full=Uncharacterized protein {ECO:0000313|EnsemblPlants:HORVU1Hr1G015260.22};	IPR006869///Domain of unknown function DUF547+++IPR025757///Ternary complex factor MIP1, leucine-zipper	PF04784///Protein of unknown function, DUF547+++PF14389///Leucine-zipper of ternary complex factor MIP1
HORVU.MOREX.r2.1HG0012950	'HORVU.MOREX.r2.1HG0012950'	mRNA	1.47699	0.00436734	[A0A2T7E7R2_9POAL|diamond]RecName: Full=AMP-binding domain-containing protein {ECO:0000259|Pfam:PF00501};	IPR000873///AMP-dependent synthetase/ligase+++IPR020845///AMP-binding, conserved site+++IPR042099///ANL, N-terminal domain	PF00501///AMP-binding enzyme					00061///Fatty acid biosynthesis+++00071///Fatty acid degradation+++01212///Fatty acid metabolism+++04146///Peroxisome
HORVU.MOREX.r2.1HG0012990	'HORVU.MOREX.r2.1HG0012990'	mRNA	1.14793	0.0325337	[F2CWU9_HORVV|diamond]SubName: Full=Predicted protein {ECO:0000313|EMBL:BAJ87320.1};	IPR032675///Leucine-rich repeat domain superfamily+++IPR036047///F-box-like domain superfamily		ENOG502R3BP///No_INFO
HORVU.MOREX.r2.1HG0013190	'HORVU.MOREX.r2.1HG0013190'	mRNA	0.852376	0.0164799	[A0A2G5EYN3_AQUCA|diamond]RecName: Full=Non-specific serine/threonine protein kinase {ECO:0000256|ARBA:ARBA00012513}; EC=2.7.11.1 {ECO:0000256|ARBA:ARBA00012513};	IPR000719///Protein kinase domain+++IPR008271///Serine/threonine-protein kinase, active site+++IPR011009///Protein kinase-like domain superfamily+++IPR017441///Protein kinase, ATP binding site+++IPR039192///Glycogen synthase kinase 3, catalytic domain	PF00069///Protein kinase domain			GO:0005524///ATP binding
HORVU.MOREX.r2.1HG0013640	'HORVU.MOREX.r2.1HG0013640'	mRNA	2.72594	0.000345178	[M0URD5_HORVV|diamond]RecName: Full=Peroxidase {ECO:0000256|ARBA:ARBA00012313, ECO:0000256|RuleBase:RU362060}; EC=1.11.1.7 {ECO:0000256|ARBA:ARBA00012313, ECO:0000256|RuleBase:RU362060};	IPR000823///Plant peroxidase+++IPR002016///Haem peroxidase+++IPR010255///Haem peroxidase superfamily+++IPR019793///Peroxidases heam-ligand binding site+++IPR033905///Secretory peroxidase	PF00141///Peroxidase	ENOG502QPX7///No_INFO	GO:0005576///extracellular region	GO:0004601///peroxidase activity+++GO:0020037///heme binding+++GO:0046872///metal ion binding	GO:0006979///response to oxidative stress+++GO:0042744///hydrogen peroxide catabolic process	00940///Phenylpropanoid biosynthesis
HORVU.MOREX.r2.1HG0014010	'HORVU.MOREX.r2.1HG0014010'	mRNA	1.59772	0.000458634	[M0UF93_HORVV|diamond]SubName: Full=Uncharacterized protein {ECO:0000313|EnsemblPlants:HORVU1Hr1G017410.2};	IPR003480///Transferase+++IPR023213///Chloramphenicol acetyltransferase-like domain superfamily	PF02458///Transferase family	ENOG502QQHA///No_INFO		GO:0016747///transferase activity, transferring acyl groups other than amino-acyl groups
HORVU.MOREX.r2.1HG0014910	'HORVU.MOREX.r2.1HG0014910'	mRNA	5.74131	0.000168969	[A0A287ESN0_HORVV|diamond]SubName: Full=Uncharacterized protein {ECO:0000313|EnsemblPlants:HORVU1Hr1G018350.1};			ENOG502R3WX///No_INFO
HORVU.MOREX.r2.1HG0014920	'HORVU.MOREX.r2.1HG0014920'	mRNA	1.84508	0.0192204	[M0XSD5_HORVV|diamond]SubName: Full=Uncharacterized protein {ECO:0000313|EnsemblPlants:HORVU1Hr1G018360.1};			ENOG502R62X///No_INFO
HORVU.MOREX.r2.1HG0014980	'HORVU.MOREX.r2.1HG0014980'	mRNA	2.15257	6.59149e-06	[M0YWR7_HORVV|diamond]SubName: Full=Uncharacterized protein {ECO:0000313|EnsemblPlants:HORVU1Hr1G018480.1};			ENOG502R3U4///No_INFO
HORVU.MOREX.r2.1HG0015010	'HORVU.MOREX.r2.1HG0015010'	mRNA	1.48581	0.0108444	[A0A1D6GRB4_MAIZE|diamond]SubName: Full=Alanine aminotransferase5 {ECO:0000313|EMBL:AQK65639.1};	IPR004839///Aminotransferase, class I/classII+++IPR015421///Pyridoxal phosphate-dependent transferase, major domain+++IPR015422///Pyridoxal phosphate-dependent transferase, small domain+++IPR015424///Pyridoxal phosphate-dependent transferase	PF00155///Aminotransferase class I and II	KOG0258///alanine aminotransferase		GO:0008483///transaminase activity+++GO:0030170///pyridoxal phosphate binding	GO:0009058///biosynthetic process	00220///Arginine biosynthesis+++00250///Alanine, aspartate and glutamate metabolism+++00710///Carbon fixation in photosynthetic organisms+++01200///Carbon metabolism+++01210///2-Oxocarboxylic acid metabolism+++01230///Biosynthesis of amino acids
HORVU.MOREX.r2.1HG0015670	'HORVU.MOREX.r2.1HG0015670'	mRNA	1.92451	0.0285263	[A0A287ETC4_HORVV|diamond]SubName: Full=Uncharacterized protein {ECO:0000313|EnsemblPlants:HORVU1Hr1G019380.2};	IPR003480///Transferase+++IPR023213///Chloramphenicol acetyltransferase-like domain superfamily	PF02458///Transferase family	ENOG502QVP8///No_INFO		GO:0016747///transferase activity, transferring acyl groups other than amino-acyl groups		00940///Phenylpropanoid biosynthesis+++00941///Flavonoid biosynthesis+++00945///Stilbenoid, diarylheptanoid and gingerol biosynthesis
HORVU.MOREX.r2.1HG0016070	'HORVU.MOREX.r2.1HG0016070'	mRNA	4.27146	0.0110027	[A0A3B6EPM6_WHEAT|diamond]RecName: Full=Laccase {ECO:0000256|ARBA:ARBA00012297, ECO:0000256|RuleBase:RU361119}; EC=1.10.3.2 {ECO:0000256|ARBA:ARBA00012297, ECO:0000256|RuleBase:RU361119}; AltName: Full=Benzenediol:oxygen oxidoreductase {ECO:0000256|RuleBase:RU361119}; AltName: Full=Diphenol oxidase {ECO:0000256|RuleBase:RU361119}; AltName: Full=Urishiol oxidase {ECO:0000256|RuleBase:RU361119};	IPR001117///Multicopper oxidase, type 1+++IPR002355///Multicopper oxidase, copper-binding site+++IPR008972///Cupredoxin+++IPR011706///Multicopper oxidase, C-terminal+++IPR011707///Multicopper oxidase, N-termianl+++IPR017761///Laccase+++IPR033138///Multicopper oxidases, conserved site+++IPR034285///Laccase, second cupredoxin domain+++IPR034288///Laccase, first cupredoxin domain+++IPR034289///Lacca…	PF00394///Multicopper oxidase+++PF07731///Multicopper oxidase+++PF07732///Multicopper oxidase		GO:0048046///apoplast	GO:0005507///copper ion binding+++GO:0052716///hydroquinone:oxygen oxidoreductase activity	GO:0046274///lignin catabolic process
HORVU.MOREX.r2.1HG0016790	'HORVU.MOREX.r2.1HG0016790'	mRNA	1.35817	0.039817	[F2DTJ2_HORVV|diamond]RecName: Full=Glutathione transferase {ECO:0000256|ARBA:ARBA00012452}; EC=2.5.1.18 {ECO:0000256|ARBA:ARBA00012452};	IPR004045///Glutathione S-transferase, N-terminal+++IPR004046///Glutathione S-transferase, C-terminal+++IPR010987///Glutathione S-transferase, C-terminal-like+++IPR034347///Glutathione S-transferases Phi, C-terminal+++IPR036249///Thioredoxin-like superfamily+++IPR036282///Glutathione S-transferase, C-terminal domain superfamily	PF00043///Glutathione S-transferase, C-terminal domain+++PF02798///Glutathione S-transferase, N-terminal domain	KOG0867///Belongs to the GST superfamily	GO:0005737///cytoplasm	GO:0004364///glutathione transferase activity+++GO:0043295///glutathione binding	GO:0006749///glutathione metabolic process	00480///Glutathione metabolism
HORVU.MOREX.r2.1HG0018310	'HORVU.MOREX.r2.1HG0018310'	mRNA	2.05158	0.0268866	[F2EBF8_HORVV|diamond]SubName: Full=Predicted protein {ECO:0000313|EMBL:BAK04680.1};	IPR002921///Fungal lipase-like domain+++IPR029058///Alpha/Beta hydrolase fold	PF01764///Lipase (class 3)	KOG4569///phospholipase A1 activity	GO:0016021///integral component of membrane		GO:0006629///lipid metabolic process
HORVU.MOREX.r2.1HG0019450	'HORVU.MOREX.r2.1HG0019450'	mRNA	1.01237	0.036235	[A0A287EX35_HORVV|diamond]SubName: Full=Uncharacterized protein {ECO:0000313|EnsemblPlants:HORVU1Hr1G023220.1};	IPR039926///Protein egg apparatus-1			GO:0016021///integral component of membrane
HORVU.MOREX.r2.1HG0019900	'HORVU.MOREX.r2.1HG0019900'	mRNA	2.20168	1.08111e-09	[A0A287EXL8_HORVV|diamond]RecName: Full=Peroxidase {ECO:0000256|ARBA:ARBA00012313, ECO:0000256|RuleBase:RU362060}; EC=1.11.1.7 {ECO:0000256|ARBA:ARBA00012313, ECO:0000256|RuleBase:RU362060};	IPR000823///Plant peroxidase+++IPR002016///Haem peroxidase+++IPR010255///Haem peroxidase superfamily+++IPR019793///Peroxidases heam-ligand binding site+++IPR019794///Peroxidase, active site+++IPR033905///Secretory peroxidase	PF00141///Peroxidase		GO:0005576///extracellular region+++GO:0009505///plant-type cell wall+++GO:0009506///plasmodesma	GO:0004601///peroxidase activity+++GO:0020037///heme binding+++GO:0046872///metal ion binding	GO:0006979///response to oxidative stress+++GO:0042744///hydrogen peroxide catabolic process	00940///Phenylpropanoid biosynthesis
HORVU.MOREX.r2.1HG0020460	'HORVU.MOREX.r2.1HG0020460'	mRNA	1.64228	0.000116049	[M0V0D1_HORVV|diamond]SubName: Full=Uncharacterized protein {ECO:0000313|EnsemblPlants:HORVU1Hr1G024390.1};	IPR003689///Zinc/iron permease+++IPR004698///Zinc/iron permease, fungal/plant	PF02535///ZIP Zinc transporter	KOG1558///zinc ion transmembrane transporter activity	GO:0005886///plasma membrane+++GO:0016020///membrane+++GO:0016021///integral component of membrane	GO:0005385///zinc ion transmembrane transporter activity	GO:0071577///zinc ion transmembrane transport
HORVU.MOREX.r2.1HG0020690	'HORVU.MOREX.r2.1HG0020690'	mRNA	0.960885	0.0374971	[A0A452Y3Q8_AEGTS|diamond]RecName: Full=RING-type domain-containing protein {ECO:0000259|PROSITE:PS50089};	IPR001841///Zinc finger, RING-type+++IPR013083///Zinc finger, RING/FYVE/PHD-type+++IPR017907///Zinc finger, RING-type, conserved site+++IPR044235///RING finger and transmembrane domain-containing protein 1/2			GO:0016021///integral component of membrane	GO:0061630///ubiquitin protein ligase activity	GO:1904294///positive regulation of ERAD pathway
HORVU.MOREX.r2.1HG0022060	'HORVU.MOREX.r2.1HG0022060'	mRNA	1.70558	0.000360628	[F2DA32_HORVV|diamond]SubName: Full=Predicted protein {ECO:0000313|EMBL:BAJ91953.1};	IPR003480///Transferase+++IPR023213///Chloramphenicol acetyltransferase-like domain superfamily	PF02458///Transferase family	ENOG502SK9M///No_INFO		GO:0016410///N-acyltransferase activity
HORVU.MOREX.r2.1HG0023190	'HORVU.MOREX.r2.1HG0023190'	mRNA	1.07089	0.0334905	[F2CZY9_HORVV|diamond]SubName: Full=Predicted protein {ECO:0000313|EMBL:BAJ88410.1};	IPR003657///WRKY domain+++IPR036576///WRKY domain superfamily	PF03106///WRKY DNA -binding domain	ENOG502S01U///No_INFO	GO:0005634///nucleus	GO:0003700///DNA-binding transcription factor activity+++GO:0043565///sequence-specific DNA binding		04626///Plant-pathogen interaction
HORVU.MOREX.r2.1HG0024680	'HORVU.MOREX.r2.1HG0024680'	mRNA	1.45542	0.00409885	[F2E1T6_HORVV|diamond]SubName: Full=Predicted protein {ECO:0000313|EMBL:BAK01308.1};	IPR001087///GDSL lipase/esterase+++IPR035669///GDSL lipase/esterase-like, plant+++IPR036514///SGNH hydrolase superfamily	PF00657///GDSL-like Lipase/Acylhydrolase	ENOG502QSMM///No_INFO		GO:0016788///hydrolase activity, acting on ester bonds
HORVU.MOREX.r2.1HG0030330	'HORVU.MOREX.r2.1HG0030330'	mRNA	2.45628	0.00115718	[F2DJR8_HORVV|diamond]SubName: Full=Predicted protein {ECO:0000313|EMBL:BAJ95339.1};	IPR001841///Zinc finger, RING-type+++IPR013083///Zinc finger, RING/FYVE/PHD-type	PF13639///Ring finger domain	KOG1039///protein ubiquitination		GO:0061630///ubiquitin protein ligase activity	GO:0016567///protein ubiquitination
HORVU.MOREX.r2.1HG0030890	'HORVU.MOREX.r2.1HG0030890'	mRNA	2.72876	0.00139883	[A0A3B5YVG0_WHEAT|diamond]SubName: Full=Uncharacterized protein {ECO:0000313|EnsemblPlants:TraesCS1B02G159900.2};	IPR001841///Zinc finger, RING-type+++IPR008913///Zinc finger, CHY-type+++IPR013083///Zinc finger, RING/FYVE/PHD-type+++IPR017921///Zinc finger, CTCHY-type+++IPR037274///Zinc finger, CHY-type superfamily+++IPR037275///Zinc finger, CTCHY-type superfamily+++IPR039512///RCHY1, zinc-ribbon	PF05495///CHY zinc finger+++PF14599///Zinc-ribbon			GO:0008270///zinc ion binding		04120///Ubiquitin mediated proteolysis
HORVU.MOREX.r2.1HG0032090	'HORVU.MOREX.r2.1HG0032090'	mRNA	2.11339	2.22136e-06	[A0A452YD28_AEGTS|diamond]RecName: Full=Cellulose synthase {ECO:0000256|RuleBase:RU361116}; EC=2.4.1.12 {ECO:0000256|RuleBase:RU361116};	IPR005150///Cellulose synthase+++IPR013083///Zinc finger, RING/FYVE/PHD-type+++IPR027934///Cellulose synthase, RING-type zinc finger+++IPR029044///Nucleotide-diphospho-sugar transferases	PF03552///Cellulose synthase+++PF14569///Zinc-binding RING-finger		GO:0005886///plasma membrane+++GO:0016021///integral component of membrane	GO:0016760///cellulose synthase (UDP-forming) activity+++GO:0046872///metal ion binding	GO:0030244///cellulose biosynthetic process+++GO:0071555///cell wall organization
HORVU.MOREX.r2.1HG0033010	'HORVU.MOREX.r2.1HG0033010'	mRNA	1.37633	0.00712133	[A0A287F8U5_HORVV|diamond]RecName: Full=Long-chain-alcohol oxidase {ECO:0000256|ARBA:ARBA00013125, ECO:0000256|PIRNR:PIRNR028937}; EC=1.1.3.20 {ECO:0000256|ARBA:ARBA00013125, ECO:0000256|PIRNR:PIRNR028937};	IPR000172///Glucose-methanol-choline oxidoreductase, N-terminal+++IPR007867///Glucose-methanol-choline oxidoreductase, C-terminal+++IPR012400///Long-chain-alcohol oxidase+++IPR036188///FAD/NAD(P)-binding domain superfamily	PF00732///GMC oxidoreductase+++PF05199///GMC oxidoreductase		GO:0016021///integral component of membrane	GO:0046577///long-chain-alcohol oxidase activity+++GO:0050660///flavin adenine dinucleotide binding
HORVU.MOREX.r2.1HG0033820	'HORVU.MOREX.r2.1HG0033820'	mRNA	1.29086	0.000537358	[F2E7Y5_HORVV|diamond]SubName: Full=Predicted protein {ECO:0000313|EMBL:BAK03457.1};	IPR004853///Sugar phosphate transporter domain	PF03151///Triose-phosphate Transporter family	KOG1441///carbohydrate transport	GO:0016021///integral component of membrane
HORVU.MOREX.r2.1HG0034810	'HORVU.MOREX.r2.1HG0034810'	mRNA	2.56776	0.00403994	[A0A287FAZ4_HORVV|diamond]SubName: Full=Uncharacterized protein {ECO:0000313|EnsemblPlants:HORVU1Hr1G042810.1};	IPR001128///Cytochrome P450+++IPR002401///Cytochrome P450, E-class, group I+++IPR017972///Cytochrome P450, conserved site+++IPR036396///Cytochrome P450 superfamily	PF00067///Cytochrome P450	KOG0157///iron ion binding	GO:0016021///integral component of membrane	GO:0004497///monooxygenase activity+++GO:0005506///iron ion binding+++GO:0016705///oxidoreductase activity, acting on paired donors, with incorporation or reduction of molecular oxygen+++GO:0020037///heme binding		00073///Cutin, suberine and wax biosynthesis
HORVU.MOREX.r2.1HG0035920	'HORVU.MOREX.r2.1HG0035920'	mRNA	0.904363	0.0287597	[A0A287FC95_HORVV|diamond]RecName: Full=Metallophos domain-containing protein {ECO:0000259|Pfam:PF00149};	IPR004843///Calcineurin-like phosphoesterase domain, ApaH type+++IPR029052///Metallo-dependent phosphatase-like	PF00149///Calcineurin-like phosphoesterase	ENOG502QPJI///No_INFO		GO:0016787///hydrolase activity
HORVU.MOREX.r2.1HG0036550	'HORVU.MOREX.r2.1HG0036550'	mRNA	1.43716	0.00694019	[M0YU65_HORVV|diamond]RecName: Full=Dof-type domain-containing protein {ECO:0000259|PROSITE:PS50884};	IPR003851///Zinc finger, Dof-type	PF02701///Dof domain, zinc finger	ENOG502RH68///No_INFO	GO:0005634///nucleus	GO:0003677///DNA binding	GO:0006355///regulation of transcription, DNA-templated
HORVU.MOREX.r2.1HG0037430	'HORVU.MOREX.r2.1HG0037430'	mRNA	0.882584	0.0168806	[A0A287FDJ7_HORVV|diamond]RecName: Full=Glutamyl-tRNA reductase {ECO:0000256|ARBA:ARBA00012970, ECO:0000256|RuleBase:RU000584}; EC=1.2.1.70 {ECO:0000256|ARBA:ARBA00012970, ECO:0000256|RuleBase:RU000584};	IPR000343///Glutamyl-tRNA reductase+++IPR006151///Quinate/shikimate 5-dehydrogenase/glutamyl-tRNA reductase+++IPR015895///Glutamyl-tRNA reductase, N-terminal+++IPR015896///Tetrapyrrole biosynthesis, glutamyl-tRNA reductase, dimerisation domain+++IPR018214///Glutamyl-tRNA reductase, conserved site+++IPR036291///NAD(P)-binding domain superfamily+++IPR036343///Glutamyl-tRNA reductase, N-terminal dom…	PF00745///Glutamyl-tRNAGlu reductase, dimerisation domain+++PF01488///Shikimate / quinate 5-dehydrogenase+++PF05201///Glutamyl-tRNAGlu reductase, N-terminal domain	ENOG502QQ1H///No_INFO		GO:0008883///glutamyl-tRNA reductase activity+++GO:0050661///NADP binding	GO:0006782///protoporphyrinogen IX biosynthetic process	00860///Porphyrin metabolism+++01240///Biosynthesis of cofactors
HORVU.MOREX.r2.1HG0038050	'HORVU.MOREX.r2.1HG0038050'	mRNA	0.832711	0.0234078	[A0A287FED8_HORVV|diamond]RecName: Full=C2 NT-type domain-containing protein {ECO:0000259|PROSITE:PS51840};	IPR019448///NT-type C2 domain	PF10358///N-terminal C2 in EEIG1 and EHBP1 proteins
HORVU.MOREX.r2.1HG0039600	'HORVU.MOREX.r2.1HG0039600'	mRNA	1.15794	0.0368246	[F2E4Z6_HORVV|diamond]RecName: Full=Pectinesterase {ECO:0000256|ARBA:ARBA00013229}; EC=3.1.1.11 {ECO:0000256|ARBA:ARBA00013229};	IPR000070///Pectinesterase, catalytic+++IPR011050///Pectin lyase fold/virulence factor+++IPR012334///Pectin lyase fold	PF01095///Pectinesterase	ENOG502QVK0///No_INFO		GO:0030599///pectinesterase activity+++GO:0045330///aspartyl esterase activity+++GO:0052689///carboxylic ester hydrolase activity	GO:0042545///cell wall modification+++GO:0045490///pectin catabolic process	00040///Pentose and glucuronate interconversions
HORVU.MOREX.r2.1HG0039790	'HORVU.MOREX.r2.1HG0039790'	mRNA	1.13264	0.0437153	[A0A287FG85_HORVV|diamond]RecName: Full=Trehalase {ECO:0000256|RuleBase:RU361180}; EC=3.2.1.28 {ECO:0000256|RuleBase:RU361180}; AltName: Full=Alpha-trehalose glucohydrolase {ECO:0000256|RuleBase:RU361180};	IPR001661///Glycoside hydrolase, family 37+++IPR008928///Six-hairpin glycosidase superfamily+++IPR012341///Six-hairpin glycosidase-like superfamily+++IPR018232///Glycoside hydrolase, family 37, conserved site	PF01204///Trehalase			GO:0004555///alpha,alpha-trehalase activity	GO:0005991///trehalose metabolic process	00500///Starch and sucrose metabolism
HORVU.MOREX.r2.1HG0040340	'HORVU.MOREX.r2.1HG0040340'	mRNA	1.01076	0.0252964	[F2CQS1_HORVV|diamond]SubName: Full=Predicted protein {ECO:0000313|EMBL:BAJ85192.1};	IPR001086///Prephenate dehydratase+++IPR018528///Prephenate dehydratase, conserved site	PF00800///Prephenate dehydratase	KOG2797///arogenate dehydratase activity	GO:0005737///cytoplasm+++GO:0009507///chloroplast	GO:0004664///prephenate dehydratase activity+++GO:0047769///arogenate dehydratase activity	GO:0009094///L-phenylalanine biosynthetic process	00400///Phenylalanine, tyrosine and tryptophan biosynthesis+++01230///Biosynthesis of amino acids
HORVU.MOREX.r2.1HG0040630	'HORVU.MOREX.r2.1HG0040630'	mRNA	1.35897	0.000109312	[F2DGU9_HORVV|diamond]SubName: Full=Predicted protein {ECO:0000313|EMBL:BAJ94320.1};	IPR004045///Glutathione S-transferase, N-terminal+++IPR010987///Glutathione S-transferase, C-terminal-like+++IPR036249///Thioredoxin-like superfamily+++IPR036282///Glutathione S-transferase, C-terminal domain superfamily	PF13417///Glutathione S-transferase, N-terminal domain	KOG0406///glutathione transferase activity	GO:0005737///cytoplasm	GO:0004364///glutathione transferase activity	GO:0006749///glutathione metabolic process	00480///Glutathione metabolism
HORVU.MOREX.r2.1HG0040660	'HORVU.MOREX.r2.1HG0040660'	mRNA	2.03711	3.82615e-10	[M0V1L7_HORVV|diamond]SubName: Full=Uncharacterized protein {ECO:0000313|EnsemblPlants:HORVU1Hr1G049280.1};	IPR004045///Glutathione S-transferase, N-terminal+++IPR010987///Glutathione S-transferase, C-terminal-like+++IPR036249///Thioredoxin-like superfamily+++IPR036282///Glutathione S-transferase, C-terminal domain superfamily+++IPR040079///Glutathione Transferase family	PF13417///Glutathione S-transferase, N-terminal domain	KOG0406///glutathione transferase activity	GO:0005737///cytoplasm	GO:0004364///glutathione transferase activity	GO:0006749///glutathione metabolic process	00480///Glutathione metabolism
HORVU.MOREX.r2.1HG0041150	'HORVU.MOREX.r2.1HG0041150'	mRNA	1.50963	0.0012817	[A0A287FHX2_HORVV|diamond]SubName: Full=Uncharacterized protein {ECO:0000313|EnsemblPlants:HORVU1Hr1G049900.1};	IPR001611///Leucine-rich repeat+++IPR003591///Leucine-rich repeat, typical subtype+++IPR032675///Leucine-rich repeat domain superfamily	PF13855///Leucine rich repeat	KOG0619///regulation of response to stimulus			GO:0009416///response to light stimulus
HORVU.MOREX.r2.1HG0041530	'HORVU.MOREX.r2.1HG0041530'	mRNA	1.74878	0.0109517
HORVU.MOREX.r2.1HG0041990	'HORVU.MOREX.r2.1HG0041990'	mRNA	1.41863	0.0233807	[A0A3B5YWV7_WHEAT|diamond]RecName: Full=Xyloglucan endotransglucosylase/hydrolase {ECO:0000256|RuleBase:RU361120}; EC=2.4.1.207 {ECO:0000256|RuleBase:RU361120};	IPR000757///Glycoside hydrolase family 16+++IPR010713///Xyloglucan endo-transglycosylase, C-terminal+++IPR013320///Concanavalin A-like lectin/glucanase domain superfamily+++IPR016455///Xyloglucan endotransglucosylase/hydrolase	PF00722///Glycosyl hydrolases family 16+++PF06955///Xyloglucan endo-transglycosylase (XET) C-terminus		GO:0005618///cell wall+++GO:0048046///apoplast	GO:0004553///hydrolase activity, hydrolyzing O-glycosyl compounds+++GO:0016762///xyloglucan:xyloglucosyl transferase activity	GO:0010411///xyloglucan metabolic process+++GO:0042546///cell wall biogenesis+++GO:0071555///cell wall organization
HORVU.MOREX.r2.1HG0042230	'HORVU.MOREX.r2.1HG0042230'	mRNA	1.19795	0.0376866	[A0A287FJI5_HORVV|diamond]SubName: Full=Uncharacterized protein {ECO:0000313|EnsemblPlants:HORVU1Hr1G051330.3};	IPR000109///Proton-dependent oligopeptide transporter family+++IPR036259///MFS transporter superfamily	PF00854///POT family		GO:0016021///integral component of membrane	GO:0022857///transmembrane transporter activity
HORVU.MOREX.r2.1HG0042360	'HORVU.MOREX.r2.1HG0042360'	mRNA	1.57261	1.00269e-06	[A0A287FJY0_HORVV|diamond]RecName: Full=Methyltransferase {ECO:0000256|RuleBase:RU366043}; EC=2.1.1.- {ECO:0000256|RuleBase:RU366043};	IPR004159///Putative S-adenosyl-L-methionine-dependent methyltransferase+++IPR029063///S-adenosyl-L-methionine-dependent methyltransferase	PF03141///Putative S-adenosyl-L-methionine-dependent methyltransferase		GO:0016021///integral component of membrane	GO:0008168///methyltransferase activity	GO:0032259///methylation
HORVU.MOREX.r2.1HG0043190	'HORVU.MOREX.r2.1HG0043190'	mRNA	0.884339	0.0418067	[A0A287FKP7_HORVV|diamond]RecName: Full=Protein kinase domain-containing protein {ECO:0000259|PROSITE:PS50011};	IPR000719///Protein kinase domain+++IPR001245///Serine-threonine/tyrosine-protein kinase, catalytic domain+++IPR011009///Protein kinase-like domain superfamily+++IPR011990///Tetratricopeptide-like helical domain superfamily	PF07714///Protein tyrosine and serine/threonine kinase	ENOG502QQT6///No_INFO	GO:0005886///plasma membrane	GO:0004672///protein kinase activity+++GO:0005524///ATP binding	GO:0009742///brassinosteroid mediated signaling pathway	04075///Plant hormone signal transduction
HORVU.MOREX.r2.1HG0043200	'HORVU.MOREX.r2.1HG0043200'	mRNA	1.92117	0.0283911	[D2CVR3_HORVV|diamond]RecName: Full=Chitinase {ECO:0000256|ARBA:ARBA00012729}; EC=3.2.1.14 {ECO:0000256|ARBA:ARBA00012729};	IPR000726///Glycoside hydrolase, family 19, catalytic+++IPR016283///Glycoside hydrolase, family 19+++IPR023346///Lysozyme-like domain superfamily	PF00182///Chitinase class I	KOG4742///chitin catabolic process		GO:0004568///chitinase activity	GO:0000272///polysaccharide catabolic process+++GO:0006032///chitin catabolic process+++GO:0016998///cell wall macromolecule catabolic process	00520///Amino sugar and nucleotide sugar metabolism+++04016///MAPK signaling pathway - plant
HORVU.MOREX.r2.1HG0043210	'HORVU.MOREX.r2.1HG0043210'	mRNA	1.83557	0.00902038	[F2DJR4_HORVV|diamond]RecName: Full=Chitinase {ECO:0000256|ARBA:ARBA00012729}; EC=3.2.1.14 {ECO:0000256|ARBA:ARBA00012729};	IPR000726///Glycoside hydrolase, family 19, catalytic+++IPR016283///Glycoside hydrolase, family 19+++IPR023346///Lysozyme-like domain superfamily	PF00182///Chitinase class I	KOG4742///chitin catabolic process		GO:0004568///chitinase activity	GO:0000272///polysaccharide catabolic process+++GO:0006032///chitin catabolic process+++GO:0016998///cell wall macromolecule catabolic process+++GO:0050832///defense response to fungus	00520///Amino sugar and nucleotide sugar metabolism+++04016///MAPK signaling pathway - plant
HORVU.MOREX.r2.1HG0043500	'HORVU.MOREX.r2.1HG0043500'	mRNA	4.9379	1.49872e-11	[A0A287FKZ5_HORVV|diamond]RecName: Full=RING-type domain-containing protein {ECO:0000259|PROSITE:PS50089};	IPR001841///Zinc finger, RING-type+++IPR013083///Zinc finger, RING/FYVE/PHD-type+++IPR044523///RING domain-containing protein NIP1/2-like	PF13639///Ring finger domain
HORVU.MOREX.r2.1HG0043770	'HORVU.MOREX.r2.1HG0043770'	mRNA	1.48497	0.0123087	[M0W8C9_HORVV|diamond]RecName: Full=Lactamase_B domain-containing protein {ECO:0000259|SMART:SM00849};	IPR001279///Metallo-beta-lactamase+++IPR036866///Ribonuclease Z/Hydroxyacylglutathione hydrolase-like	PF00753///Metallo-beta-lactamase superfamily	ENOG502QPS3///No_INFO				00561///Glycerolipid metabolism+++00564///Glycerophospholipid metabolism+++04070///Phosphatidylinositol signaling system
HORVU.MOREX.r2.1HG0044040	'HORVU.MOREX.r2.1HG0044040'	mRNA	0.852576	0.0337861	[A0A287FM70_HORVV|diamond]SubName: Full=Uncharacterized protein {ECO:0000313|EnsemblPlants:HORVU1Hr1G053340.2};	IPR022212///Domain of unknown function DUF3741+++IPR025486///Domain of unknown function DUF4378	PF12552///Protein of unknown function (DUF3741)+++PF14309///Domain of unknown function (DUF4378)
HORVU.MOREX.r2.1HG0044460	'HORVU.MOREX.r2.1HG0044460'	mRNA	3.51964	0.000514137	[A0A287FMU0_HORVV|diamond]SubName: Full=Uncharacterized protein {ECO:0000313|EnsemblPlants:HORVU1Hr1G053990.10};	IPR000109///Proton-dependent oligopeptide transporter family+++IPR018456///PTR2 family proton/oligopeptide symporter, conserved site+++IPR036259///MFS transporter superfamily	PF00854///POT family		GO:0016021///integral component of membrane	GO:0022857///transmembrane transporter activity	GO:0006857///oligopeptide transport
HORVU.MOREX.r2.1HG0044470	'HORVU.MOREX.r2.1HG0044470'	mRNA	2.32868	0.000732944	[A0A287FMS1_HORVV|diamond]SubName: Full=Uncharacterized protein {ECO:0000313|EnsemblPlants:HORVU1Hr1G053990.2};	IPR000109///Proton-dependent oligopeptide transporter family+++IPR018456///PTR2 family proton/oligopeptide symporter, conserved site+++IPR036259///MFS transporter superfamily	PF00854///POT family		GO:0016021///integral component of membrane	GO:0022857///transmembrane transporter activity	GO:0006857///oligopeptide transport
HORVU.MOREX.r2.1HG0044490	'HORVU.MOREX.r2.1HG0044490'	mRNA	1.04453	0.0404696	[F2DQK5_HORVV|diamond]SubName: Full=Predicted protein {ECO:0000313|EMBL:BAJ97376.1};	IPR007573///QWRF family	PF04484///QWRF family
HORVU.MOREX.r2.1HG0044630	'HORVU.MOREX.r2.1HG0044630'	mRNA	2.20121	0.0211108	[A0A3B5Y019_WHEAT|diamond]SubName: Full=Uncharacterized protein {ECO:0000313|EnsemblPlants:TraesCS1A02G212300.1};	IPR005795///Major pollen allergen Lol pI+++IPR007112///Expansin/pollen allergen, DPBB domain+++IPR007117///Expansin, cellulose-binding-like domain+++IPR007118///Expansin/Lol pI+++IPR009009///RlpA-like protein, double-psi beta-barrel domain+++IPR036749///Expansin, cellulose-binding-like domain superfamily+++IPR036908///RlpA-like domain superfamily	PF01357///Expansin C-terminal domain+++PF03330///Lytic transglycolase		GO:0005576///extracellular region		GO:0019953///sexual reproduction
HORVU.MOREX.r2.1HG0046150	'HORVU.MOREX.r2.1HG0046150'	mRNA	1.41225	0.00269171	[A0A446IZY3_TRITD|diamond]RecName: Full=D-3-phosphoglycerate dehydrogenase {ECO:0000256|RuleBase:RU363003}; EC=1.1.1.95 {ECO:0000256|RuleBase:RU363003};	IPR002912///ACT domain+++IPR006139///D-isomer specific 2-hydroxyacid dehydrogenase, catalytic domain+++IPR006140///D-isomer specific 2-hydroxyacid dehydrogenase, NAD-binding domain+++IPR006236///D-3-phosphoglycerate dehydrogenase+++IPR015878///S-adenosyl-L-homocysteine hydrolase, NAD binding domain+++IPR029009///Allosteric substrate binding domain superfamily+++IPR029752///D-isomer specific 2-hyd…	PF00389///D-isomer specific 2-hydroxyacid dehydrogenase, catalytic domain+++PF01842///ACT domain+++PF02826///D-isomer specific 2-hydroxyacid dehydrogenase, NAD binding domain			GO:0004617///phosphoglycerate dehydrogenase activity+++GO:0051287///NAD binding	GO:0006564///L-serine biosynthetic process	00260///Glycine, serine and threonine metabolism+++00270///Cysteine and methionine metabolism+++00680///Methane metabolism+++01200///Carbon metabolism+++01230///Biosynthesis of amino acids
HORVU.MOREX.r2.1HG0047000	'HORVU.MOREX.r2.1HG0047000'	mRNA	1.03458	0.0307808	[M0Z2X9_HORVV|diamond]RecName: Full=NMO domain-containing protein {ECO:0000259|Pfam:PF03060};	IPR004136///Nitronate monooxygenase+++IPR013785///Aldolase-type TIM barrel	PF03060///Nitronate monooxygenase	ENOG502QQW7///No_INFO		GO:0018580///nitronate monooxygenase activity
HORVU.MOREX.r2.1HG0047370	'HORVU.MOREX.r2.1HG0047370'	mRNA	1.28047	0.0192716	[A0A446J129_TRITD|diamond]RecName: Full=eRF1_1 domain-containing protein {ECO:0000259|SMART:SM01194};	IPR004403///Peptide chain release factor eRF1/aRF1+++IPR005140///eRF1 domain 1/Pelota-like+++IPR005141///eRF1 domain 2+++IPR005142///eRF1 domain 3+++IPR024049///eRF1, domain 1+++IPR029064///50S ribosomal protein L30e-like+++IPR042226///eRF1, domain 2 superfamily	PF03463///eRF1 domain 1+++PF03464///eRF1 domain 2+++PF03465///eRF1 domain 3		GO:0005737///cytoplasm	GO:0003747///translation release factor activity	GO:0040008///regulation of growth	03015///mRNA surveillance pathway
HORVU.MOREX.r2.1HG0048220	'HORVU.MOREX.r2.1HG0048220'	mRNA	1.81506	0.000269385	[F8SLT7_HORVV|diamond]SubName: Full=AP2/EREBP-like protein {ECO:0000313|EMBL:AEI54693.1};	IPR001471///AP2/ERF domain+++IPR016177///DNA-binding domain superfamily+++IPR036955///AP2/ERF domain superfamily	PF00847///AP2 domain	ENOG502S29R///No_INFO	GO:0005634///nucleus	GO:0003677///DNA binding+++GO:0003700///DNA-binding transcription factor activity
HORVU.MOREX.r2.1HG0048510	'HORVU.MOREX.r2.1HG0048510'	mRNA	3.85617	0.000335572	[M0WUF6_HORVV|diamond]RecName: Full=RING-type E3 ubiquitin transferase {ECO:0000256|ARBA:ARBA00012483}; EC=2.3.2.27 {ECO:0000256|ARBA:ARBA00012483};	IPR001841///Zinc finger, RING-type+++IPR013083///Zinc finger, RING/FYVE/PHD-type+++IPR044675///E3 ubiquitin-protein ligase RING1-like	PF13639///Ring finger domain	KOG0800///ubiquitin-protein transferase activity			GO:0016567///protein ubiquitination
HORVU.MOREX.r2.1HG0049440	'HORVU.MOREX.r2.1HG0049440'	mRNA	1.26182	0.00536591	[M0YLY6_HORVV|diamond]RecName: Full=ALOG domain-containing protein {ECO:0000259|PROSITE:PS51697};	IPR006936///ALOG domain+++IPR040222///ALOG family	PF04852///ALOG domain	ENOG502QPZE///No_INFO	GO:0005634///nucleus		GO:0009299///mRNA transcription+++GO:0009416///response to light stimulus	04016///MAPK signaling pathway - plant+++04075///Plant hormone signal transduction+++04626///Plant-pathogen interaction
HORVU.MOREX.r2.1HG0049800	'HORVU.MOREX.r2.1HG0049800'	mRNA	1.35798	0.00136238	[C8CLF3_HORVV|diamond]SubName: Full=Gibberellin hormone receptor {ECO:0000313|EMBL:ACU68592.1, ECO:0000313|EnsemblPlants:HORVU1Hr1G060810.1}; SubName: Full=Predicted protein {ECO:0000313|EMBL:BAJ85903.1};	IPR013094///Alpha/beta hydrolase fold-3+++IPR029058///Alpha/Beta hydrolase fold+++IPR033140///Lipase, GDXG, putative serine active site	PF07859///alpha/beta hydrolase fold	KOG1515///carboxylic ester hydrolase activity		GO:0010331///gibberellin binding+++GO:0016787///hydrolase activity		04075///Plant hormone signal transduction
HORVU.MOREX.r2.1HG0050390	'HORVU.MOREX.r2.1HG0050390'	mRNA	2.24455	0.000400736	[F2DA15_HORVV|diamond]SubName: Full=Predicted protein {ECO:0000313|EMBL:BAJ91936.1};	IPR001461///Aspartic peptidase A1 family+++IPR021109///Aspartic peptidase domain superfamily+++IPR032799///Xylanase inhibitor, C-terminal+++IPR032861///Xylanase inhibitor, N-terminal+++IPR033121///Peptidase family A1 domain+++IPR033868///Xylanase inhibitor I-like	PF14541///Xylanase inhibitor C-terminal+++PF14543///Xylanase inhibitor N-terminal	KOG1339///aspartic-type endopeptidase activity		GO:0004190///aspartic-type endopeptidase activity
HORVU.MOREX.r2.1HG0050640	'HORVU.MOREX.r2.1HG0050640'	mRNA	1.61555	0.0109648	[F2DT67_HORVV|diamond]RecName: Full=Chitinase {ECO:0000256|ARBA:ARBA00012729}; EC=3.2.1.14 {ECO:0000256|ARBA:ARBA00012729};	IPR000726///Glycoside hydrolase, family 19, catalytic+++IPR001002///Chitin-binding, type 1+++IPR016283///Glycoside hydrolase, family 19+++IPR018371///Chitin-binding, type 1, conserved site+++IPR023346///Lysozyme-like domain superfamily+++IPR036861///Endochitinase-like superfamily	PF00182///Chitinase class I+++PF00187///Chitin recognition protein	KOG4742///chitin catabolic process		GO:0004568///chitinase activity+++GO:0008061///chitin binding	GO:0000272///polysaccharide catabolic process+++GO:0006032///chitin catabolic process+++GO:0016998///cell wall macromolecule catabolic process+++GO:0050832///defense response to fungus	00520///Amino sugar and nucleotide sugar metabolism+++04016///MAPK signaling pathway - plant
HORVU.MOREX.r2.1HG0051440	'HORVU.MOREX.r2.1HG0051440'	mRNA	0.942575	0.0315733	[F2DLN5_HORVV|diamond]SubName: Full=Predicted protein {ECO:0000313|EMBL:BAJ96006.1};	IPR007657///Glycosyltransferase 61	PF04577///Glycosyltransferase 61		GO:0005794///Golgi apparatus	GO:0016757///transferase activity, transferring glycosyl groups
HORVU.MOREX.r2.1HG0051620	'HORVU.MOREX.r2.1HG0051620'	mRNA	1.31636	0.0496734	[A0A287FXQ6_HORVV|diamond]RecName: Full=Lipase_3 domain-containing protein {ECO:0000259|Pfam:PF01764};	IPR002921///Fungal lipase-like domain+++IPR029058///Alpha/Beta hydrolase fold	PF01764///Lipase (class 3)			GO:0004620///phospholipase activity	GO:0006629///lipid metabolic process
HORVU.MOREX.r2.1HG0051640	'HORVU.MOREX.r2.1HG0051640'	mRNA	1.16162	0.00383609	[A0A287FXR9_HORVV|diamond]RecName: Full=CUE domain-containing protein {ECO:0000259|PROSITE:PS51140};	IPR003892///Ubiquitin system component CUE				GO:0043130///ubiquitin binding
HORVU.MOREX.r2.1HG0051650	'HORVU.MOREX.r2.1HG0051650'	mRNA	0.896542	0.037808	[A0A287FXT2_HORVV|diamond]RecName: Full=Cysteine proteinase inhibitor {ECO:0000256|RuleBase:RU362130};	IPR000010///Cystatin domain+++IPR018073///Proteinase inhibitor I25, cystatin, conserved site+++IPR027214///Cystatin	PF16845///Aspartic acid proteinase inhibitor	ENOG502R76J///No_INFO		GO:0004869///cysteine-type endopeptidase inhibitor activity	GO:0006952///defense response
HORVU.MOREX.r2.1HG0051730	'HORVU.MOREX.r2.1HG0051730'	mRNA	1.87949	0.000150352	[A0A446K1D6_TRITD|diamond]RecName: Full=AAA domain-containing protein {ECO:0000259|SMART:SM00382};	IPR003593///AAA+ ATPase domain+++IPR003959///ATPase, AAA-type, core+++IPR003960///ATPase, AAA-type, conserved site+++IPR025753///AAA-type ATPase, N-terminal domain+++IPR027417///P-loop containing nucleoside triphosphate hydrolase	PF00004///ATPase family associated with various cellular activities (AAA)+++PF14363///Domain associated at C-terminal with AAA		GO:0016021///integral component of membrane	GO:0005524///ATP binding+++GO:0016887///ATPase activity
HORVU.MOREX.r2.1HG0051780	'HORVU.MOREX.r2.1HG0051780'	mRNA	1.93546	0.0135791	[A0A287FXZ8_HORVV|diamond]RecName: Full=F-box domain-containing protein {ECO:0000259|PROSITE:PS50181};	IPR001810///F-box domain+++IPR036047///F-box-like domain superfamily	PF12937///F-box-like	ENOG502R73F///No_INFO
HORVU.MOREX.r2.1HG0051960	'HORVU.MOREX.r2.1HG0051960'	mRNA	2.38784	0.0017891	[M0XWR0_HORVV|diamond]RecName: Full=NAC domain-containing protein {ECO:0000259|PROSITE:PS51005};	IPR003441///NAC domain+++IPR036093///NAC domain superfamily	PF02365///No apical meristem (NAM) protein	ENOG502QVRF///No_INFO		GO:0003677///DNA binding	GO:0006355///regulation of transcription, DNA-templated
HORVU.MOREX.r2.1HG0053340	'HORVU.MOREX.r2.1HG0053340'	mRNA	1.58811	0.0140638	[A0A287FZR5_HORVV|diamond]SubName: Full=Uncharacterized protein {ECO:0000313|EnsemblPlants:HORVU1Hr1G065250.2};	IPR000595///Cyclic nucleotide-binding domain+++IPR002110///Ankyrin repeat+++IPR003938///Potassium channel, voltage-dependent, EAG/ELK/ERG+++IPR005821///Ion transport domain+++IPR014710///RmlC-like jelly roll fold+++IPR018490///Cyclic nucleotide-binding-like+++IPR020683///Domain of unknown function DUF3447+++IPR021789///KHA domain+++IPR036770///Ankyrin repeat-containing domain superfamily	PF00027///Cyclic nucleotide-binding domain+++PF00520///Ion transport protein+++PF11834///KHA, dimerisation domain of potassium ion channel+++PF12796///Ankyrin repeats (3 copies)		GO:0005789///endoplasmic reticulum membrane+++GO:0009506///plasmodesma+++GO:0016021///integral component of membrane	GO:0005249///voltage-gated potassium channel activity+++GO:0042802///identical protein binding	GO:0009737///response to abscisic acid+++GO:0042391///regulation of membrane potential
HORVU.MOREX.r2.1HG0053620	'HORVU.MOREX.r2.1HG0053620'	mRNA	6.20968	6.9679e-18	[A0A287G034_HORVV|diamond]RecName: Full=BOWMAN_BIRK domain-containing protein {ECO:0000259|SMART:SM00269};	IPR000877///Proteinase inhibitor I12, Bowman-Birk+++IPR044167///Bowman-Birk type wound-induced proteinase inhibitor WIP1		ENOG502R4C7///No_INFO	GO:0005576///extracellular region	GO:0004867///serine-type endopeptidase inhibitor activity
HORVU.MOREX.r2.1HG0053690	'HORVU.MOREX.r2.1HG0053690'	mRNA	2.12839	0.0127485	[A0A287DTW5_HORVV|diamond]RecName: Full=BOWMAN_BIRK domain-containing protein {ECO:0000259|SMART:SM00269};	IPR000877///Proteinase inhibitor I12, Bowman-Birk+++IPR044167///Bowman-Birk type wound-induced proteinase inhibitor WIP1		ENOG502R4JN///No_INFO	GO:0005576///extracellular region	GO:0004867///serine-type endopeptidase inhibitor activity
HORVU.MOREX.r2.1HG0053730	'HORVU.MOREX.r2.1HG0053730'	mRNA	2.55673	1.21935e-07	[A0A452Z623_AEGTS|diamond]RecName: Full=BOWMAN_BIRK domain-containing protein {ECO:0000259|SMART:SM00269};	IPR000877///Proteinase inhibitor I12, Bowman-Birk+++IPR044167///Bowman-Birk type wound-induced proteinase inhibitor WIP1			GO:0005576///extracellular region	GO:0004867///serine-type endopeptidase inhibitor activity
HORVU.MOREX.r2.1HG0054370	'HORVU.MOREX.r2.1HG0054370'	mRNA	1.41348	0.00391632	[A0A287G0W9_HORVV|diamond]RecName: Full=Peroxidase {ECO:0000256|ARBA:ARBA00012313, ECO:0000256|RuleBase:RU362060}; EC=1.11.1.7 {ECO:0000256|ARBA:ARBA00012313, ECO:0000256|RuleBase:RU362060};	IPR000823///Plant peroxidase+++IPR002016///Haem peroxidase+++IPR010255///Haem peroxidase superfamily+++IPR033905///Secretory peroxidase	PF00141///Peroxidase	ENOG502QRTP///No_INFO	GO:0005576///extracellular region+++GO:0009505///plant-type cell wall+++GO:0009506///plasmodesma	GO:0004601///peroxidase activity+++GO:0020037///heme binding+++GO:0046872///metal ion binding	GO:0006979///response to oxidative stress+++GO:0042744///hydrogen peroxide catabolic process	00940///Phenylpropanoid biosynthesis
HORVU.MOREX.r2.1HG0055750	'HORVU.MOREX.r2.1HG0055750'	mRNA	1.25036	0.0331908	[I1HP13_BRADI|diamond]RecName: Full=Aldedh domain-containing protein {ECO:0000259|Pfam:PF00171};	IPR015590///Aldehyde dehydrogenase domain+++IPR016160///Aldehyde dehydrogenase, cysteine active site+++IPR016161///Aldehyde/histidinol dehydrogenase+++IPR016162///Aldehyde dehydrogenase, N-terminal+++IPR016163///Aldehyde dehydrogenase, C-terminal+++IPR029510///Aldehyde dehydrogenase, glutamic acid active site	PF00171///Aldehyde dehydrogenase family	KOG2450///aldehyde dehydrogenase (NAD) activity		GO:0016620///oxidoreductase activity, acting on the aldehyde or oxo group of donors, NAD or NADP as acceptor		00940///Phenylpropanoid biosynthesis
HORVU.MOREX.r2.1HG0055760	'HORVU.MOREX.r2.1HG0055760'	mRNA	1.01067	0.00181468	[F2DNZ5_HORVV|diamond]SubName: Full=Predicted protein {ECO:0000313|EMBL:BAJ96816.1};	IPR001128///Cytochrome P450+++IPR002401///Cytochrome P450, E-class, group I+++IPR017972///Cytochrome P450, conserved site+++IPR036396///Cytochrome P450 superfamily	PF00067///Cytochrome P450		GO:0016021///integral component of membrane	GO:0004497///monooxygenase activity+++GO:0005506///iron ion binding+++GO:0016705///oxidoreductase activity, acting on paired donors, with incorporation or reduction of molecular oxygen+++GO:0020037///heme binding		00940///Phenylpropanoid biosynthesis+++00941///Flavonoid biosynthesis+++00945///Stilbenoid, diarylheptanoid and gingerol biosynthesis
HORVU.MOREX.r2.1HG0055950	'HORVU.MOREX.r2.1HG0055950'	mRNA	1.53375	0.021424	[A0A287EAS4_HORVV|diamond]SubName: Full=Uncharacterized protein {ECO:0000313|EnsemblPlants:HORVU0Hr1G032250.1};	IPR002182///NB-ARC+++IPR027417///P-loop containing nucleoside triphosphate hydrolase+++IPR032675///Leucine-rich repeat domain superfamily+++IPR038005///Virus X resistance protein-like, coiled-coil domain+++IPR041118///Rx, N-terminal	PF00931///NB-ARC domain+++PF18052///Rx N-terminal domain			GO:0005524///ATP binding+++GO:0043531///ADP binding	GO:0006952///defense response
HORVU.MOREX.r2.1HG0059330	'HORVU.MOREX.r2.1HG0059330'	mRNA	1.9518	0.000309653	[A0A452Z9J0_AEGTS|diamond]RecName: Full=Glyco_hydro_18 domain-containing protein {ECO:0000259|Pfam:PF00704};	IPR000677///Chitinase-like+++IPR001223///Glycoside hydrolase family 18, catalytic domain+++IPR001579///Glycosyl hydrolases family 18 (GH18) active site+++IPR017853///Glycoside hydrolase superfamily	PF00704///Glycosyl hydrolases family 18			GO:0004553///hydrolase activity, hydrolyzing O-glycosyl compounds	GO:0005975///carbohydrate metabolic process
HORVU.MOREX.r2.1HG0059500	'HORVU.MOREX.r2.1HG0059500'	mRNA	1.79558	0.00134859	[A0A3B5YZW6_WHEAT|diamond]RecName: Full=Laccase {ECO:0000256|ARBA:ARBA00012297, ECO:0000256|RuleBase:RU361119}; EC=1.10.3.2 {ECO:0000256|ARBA:ARBA00012297, ECO:0000256|RuleBase:RU361119}; AltName: Full=Benzenediol:oxygen oxidoreductase {ECO:0000256|RuleBase:RU361119}; AltName: Full=Diphenol oxidase {ECO:0000256|RuleBase:RU361119}; AltName: Full=Urishiol oxidase {ECO:0000256|RuleBase:RU361119};	IPR001117///Multicopper oxidase, type 1+++IPR002355///Multicopper oxidase, copper-binding site+++IPR008972///Cupredoxin+++IPR011706///Multicopper oxidase, C-terminal+++IPR011707///Multicopper oxidase, N-termianl+++IPR017761///Laccase+++IPR033138///Multicopper oxidases, conserved site+++IPR034285///Laccase, second cupredoxin domain+++IPR034288///Laccase, first cupredoxin domain+++IPR034289///Lacca…	PF00394///Multicopper oxidase+++PF07731///Multicopper oxidase+++PF07732///Multicopper oxidase		GO:0048046///apoplast	GO:0005507///copper ion binding+++GO:0016491///oxidoreductase activity+++GO:0052716///hydroquinone:oxygen oxidoreductase activity	GO:0046274///lignin catabolic process
HORVU.MOREX.r2.1HG0059750	'HORVU.MOREX.r2.1HG0059750'	mRNA	0.78858	0.0252289	[P5CS1_ORYSJ|diamond]RecName: Full=Delta-1-pyrroline-5-carboxylate synthase 1 {ECO:0000305}; Short=OsP5CS1 {ECO:0000303|Ref.8}; Includes: RecName: Full=Glutamate 5-kinase; Short=GK; EC=2.7.2.11; AltName: Full=Gamma-glutamyl kinase; Includes: RecName: Full=Gamma-glutamyl phosphate reductase; Short=GPR; EC=1.2.1.41; AltName: Full=Glutamate-5-semialdehyde dehydrogenase; AltName: Full=Glutamyl-gamma-…	IPR000965///GPR domain+++IPR001048///Aspartate/glutamate/uridylate kinase+++IPR001057///Glutamate/acetylglutamate kinase+++IPR005715///Glutamate 5-kinase/delta-1-pyrroline-5-carboxylate synthase+++IPR005766///Delta l-pyrroline-5-carboxylate synthetase+++IPR015590///Aldehyde dehydrogenase domain+++IPR016161///Aldehyde/histidinol dehydrogenase+++IPR016162///Aldehyde dehydrogenase, N-terminal+++IPR0…	PF00171///Aldehyde dehydrogenase family+++PF00696///Amino acid kinase family	KOG1154///glutamate 5-kinase activity+++KOG4165///glutamate-5-semialdehyde dehydrogenase activity	GO:0005737///cytoplasm	GO:0004349///glutamate 5-kinase activity+++GO:0004350///glutamate-5-semialdehyde dehydrogenase activity+++GO:0005524///ATP binding	GO:0006561///proline biosynthetic process+++GO:0055129///L-proline biosynthetic process	00330///Arginine and proline metabolism+++01230///Biosynthesis of amino acids
HORVU.MOREX.r2.1HG0060050	'HORVU.MOREX.r2.1HG0060050'	mRNA	1.12449	0.0107644	[A0A3B5YZR0_WHEAT|diamond]SubName: Full=Uncharacterized protein {ECO:0000313|EnsemblPlants:TraesCS1B02G288100.1};	IPR006553///Leucine-rich repeat, cysteine-containing subtype+++IPR032675///Leucine-rich repeat domain superfamily+++IPR036047///F-box-like domain superfamily+++IPR041101///Transport inhibitor response 1 domain+++IPR041567///COI1, F-box	PF18511///F-box+++PF18791///Transport inhibitor response 1 protein domain		GO:1990070///TRAPPI protein complex+++GO:1990071///TRAPPII protein complex+++GO:1990072///TRAPPIII protein complex		GO:0006888///ER to Golgi vesicle-mediated transport	04075///Plant hormone signal transduction
HORVU.MOREX.r2.1HG0060420	'HORVU.MOREX.r2.1HG0060420'	mRNA	1.20542	0.0194737	[A0A3B5Y3B6_WHEAT|diamond]RecName: Full=C2H2-type domain-containing protein {ECO:0000259|PROSITE:PS50157};	IPR013087///Zinc finger C2H2-type+++IPR036236///Zinc finger C2H2 superfamily+++IPR043584///Zinc finger protein WIP			GO:0005634///nucleus	GO:0003700///DNA-binding transcription factor activity	GO:0010468///regulation of gene expression+++GO:0048856///anatomical structure development
HORVU.MOREX.r2.1HG0061340	'HORVU.MOREX.r2.1HG0061340'	mRNA	1.49862	1.53449e-05	[A0A287G995_HORVV|diamond]SubName: Full=Uncharacterized protein {ECO:0000313|EnsemblPlants:HORVU1Hr1G074820.2};	IPR000209///Peptidase S8/S53 domain+++IPR010259///Peptidase S8 propeptide/proteinase inhibitor I9+++IPR015500///Peptidase S8, subtilisin-related+++IPR023828///Peptidase S8, subtilisin, Ser-active site+++IPR034197///Cucumisin-like catalytic domain+++IPR036852///Peptidase S8/S53 domain superfamily+++IPR037045///Peptidase S8 propeptide/proteinase inhibitor I9 superfamily+++IPR041469///Subtilisin-lik…	PF00082///Subtilase family+++PF05922///Peptidase inhibitor I9+++PF17766///Fibronectin type-III domain			GO:0004252///serine-type endopeptidase activity
HORVU.MOREX.r2.1HG0061720	'HORVU.MOREX.r2.1HG0061720'	mRNA	2.01023	1.21915e-09	[C5XF10_SORBI|diamond]RecName: Full=NmrA domain-containing protein {ECO:0000259|Pfam:PF05368};	IPR008030///NmrA-like domain+++IPR036291///NAD(P)-binding domain superfamily	PF05368///NmrA-like family	ENOG502QPMY///No_INFO
HORVU.MOREX.r2.1HG0061950	'HORVU.MOREX.r2.1HG0061950'	mRNA	2.07108	0.000260007	[A0A287G9U0_HORVV|diamond]SubName: Full=Uncharacterized protein {ECO:0000313|EnsemblPlants:HORVU1Hr1G075520.3};	IPR001229///Jacalin-like lectin domain+++IPR033734///Jacalin-like lectin domain, plant+++IPR036404///Jacalin-like lectin domain superfamily	PF01419///Jacalin-like lectin domain			GO:0030246///carbohydrate binding		04213///Longevity regulating pathway - multiple species
HORVU.MOREX.r2.1HG0062040	'HORVU.MOREX.r2.1HG0062040'	mRNA	1.72934	0.0104321	[A0A287G9W1_HORVV|diamond]RecName: Full=ATP-dependent 6-phosphofructokinase {ECO:0000256|HAMAP-Rule:MF_03186}; Short=ATP-PFK {ECO:0000256|HAMAP-Rule:MF_03186}; Short=Phosphofructokinase {ECO:0000256|HAMAP-Rule:MF_03186}; EC=2.7.1.11 {ECO:0000256|HAMAP-Rule:MF_03186}; AltName: Full=Phosphohexokinase {ECO:0000256|HAMAP-Rule:MF_03186};	IPR000023///Phosphofructokinase domain+++IPR012004///Pyrophosphate-dependent phosphofructokinase TP0108-type+++IPR022953///ATP-dependent 6-phosphofructokinase+++IPR035966///Phosphofructokinase superfamily	PF00365///Phosphofructokinase		GO:0005737///cytoplasm	GO:0003872///6-phosphofructokinase activity+++GO:0005524///ATP binding+++GO:0046872///metal ion binding	GO:0006002///fructose 6-phosphate metabolic process	00010///Glycolysis / Gluconeogenesis+++00030///Pentose phosphate pathway+++00051///Fructose and mannose metabolism+++00052///Galactose metabolism+++00680///Methane metabolism+++01200///Carbon metabolism+++01230///Biosynthesis of amino acids+++03018///RNA degradation
HORVU.MOREX.r2.1HG0062100	'HORVU.MOREX.r2.1HG0062100'	mRNA	1.18168	0.0413556	[A0A3B5Y5H7_WHEAT|diamond]RecName: Full=ABC transporter domain-containing protein {ECO:0000259|PROSITE:PS50893};	IPR003439///ABC transporter-like, ATP-binding domain+++IPR003593///AAA+ ATPase domain+++IPR017871///ABC transporter-like, conserved site+++IPR026082///ABC transporter A+++IPR027417///P-loop containing nucleoside triphosphate hydrolase	PF00005///ABC transporter		GO:0000839///Hrd1p ubiquitin ligase ERAD-L complex+++GO:0030176///integral component of endoplasmic reticulum membrane	GO:0005524///ATP binding+++GO:0042626///ATPase activity, coupled to transmembrane movement of substances+++GO:0051787///misfolded protein binding+++GO:1990381///ubiquitin-specific protease binding	GO:0030433///ubiquitin-dependent ERAD pathway+++GO:0030968///endoplasmic reticulum unfolded protein response	02010///ABC transporters
HORVU.MOREX.r2.1HG0062110	'HORVU.MOREX.r2.1HG0062110'	mRNA	1.05373	0.0325337	[A0A287GA22_HORVV|diamond]RecName: Full=ABC transporter domain-containing protein {ECO:0000259|PROSITE:PS50893};	IPR003439///ABC transporter-like, ATP-binding domain+++IPR003593///AAA+ ATPase domain+++IPR017871///ABC transporter-like, conserved site+++IPR026082///ABC transporter A+++IPR027417///P-loop containing nucleoside triphosphate hydrolase	PF00005///ABC transporter		GO:0016021///integral component of membrane+++GO:0043231///intracellular membrane-bounded organelle	GO:0005319///lipid transporter activity+++GO:0005524///ATP binding+++GO:0042626///ATPase activity, coupled to transmembrane movement of substances	GO:0006869///lipid transport	02010///ABC transporters
HORVU.MOREX.r2.1HG0062190	'HORVU.MOREX.r2.1HG0062190'	mRNA	5.59689	0.0285328	[A0A287GA62_HORVV|diamond]RecName: Full=Peroxidase {ECO:0000256|ARBA:ARBA00012313, ECO:0000256|RuleBase:RU362060}; EC=1.11.1.7 {ECO:0000256|ARBA:ARBA00012313, ECO:0000256|RuleBase:RU362060};	IPR000823///Plant peroxidase+++IPR002016///Haem peroxidase+++IPR010255///Haem peroxidase superfamily+++IPR019793///Peroxidases heam-ligand binding site+++IPR019794///Peroxidase, active site+++IPR033905///Secretory peroxidase	PF00141///Peroxidase		GO:0005576///extracellular region	GO:0004601///peroxidase activity+++GO:0020037///heme binding+++GO:0046872///metal ion binding	GO:0006979///response to oxidative stress+++GO:0042744///hydrogen peroxide catabolic process	00940///Phenylpropanoid biosynthesis
HORVU.MOREX.r2.1HG0063020	'HORVU.MOREX.r2.1HG0063020'	mRNA	2.09698	0.00369105	[M0YGP3_HORVV|diamond]RecName: Full=Dof-type domain-containing protein {ECO:0000259|PROSITE:PS50884};	IPR003851///Zinc finger, Dof-type	PF02701///Dof domain, zinc finger	ENOG502S4KT///No_INFO	GO:0005634///nucleus	GO:0003677///DNA binding+++GO:0003700///DNA-binding transcription factor activity		04712///Circadian rhythm - plant
HORVU.MOREX.r2.1HG0065020	'HORVU.MOREX.r2.1HG0065020'	mRNA	1.39859	0.0075965	[F2DKG0_HORVV|diamond]SubName: Full=Predicted protein {ECO:0000313|EMBL:BAJ95581.1};	IPR001005///SANT/Myb domain+++IPR009057///Homeobox-like domain superfamily+++IPR017930///Myb domain	PF00249///Myb-like DNA-binding domain
HORVU.MOREX.r2.1HG0066530	'HORVU.MOREX.r2.1HG0066530'	mRNA	1.04352	0.0259979	[A0A287DZN4_HORVV|diamond]RecName: Full=Receptor-like serine/threonine-protein kinase {ECO:0000256|PIRNR:PIRNR000641}; EC=2.7.11.1 {ECO:0000256|PIRNR:PIRNR000641};	IPR000719///Protein kinase domain+++IPR000858///S-locus glycoprotein domain+++IPR001480///Bulb-type lectin domain+++IPR003609///PAN/Apple domain+++IPR008271///Serine/threonine-protein kinase, active site+++IPR011009///Protein kinase-like domain superfamily+++IPR017441///Protein kinase, ATP binding site+++IPR024171///S-receptor-like serine/threonine-protein kinase+++IPR036426///Bulb-type lectin do…	PF00069///Protein kinase domain+++PF00954///S-locus glycoprotein domain+++PF01453///D-mannose binding lectin+++PF08276///PAN-like domain		GO:0016021///integral component of membrane	GO:0005524///ATP binding	GO:0048544///recognition of pollen
HORVU.MOREX.r2.1HG0067240	'HORVU.MOREX.r2.1HG0067240'	mRNA	1.66152	0.0234838	[F2DEJ8_HORVV|diamond]SubName: Full=Predicted protein {ECO:0000313|EMBL:BAJ93519.1};	IPR000232///Heat shock factor (HSF)-type, DNA-binding+++IPR027725///Heat shock transcription factor family+++IPR036388///Winged helix-like DNA-binding domain superfamily+++IPR036390///Winged helix DNA-binding domain superfamily	PF00447///HSF-type DNA-binding	KOG0627///sequence-specific DNA binding	GO:0005634///nucleus	GO:0000978///RNA polymerase II proximal promoter sequence-specific DNA binding+++GO:0003700///DNA-binding transcription factor activity	GO:0006357///regulation of transcription by RNA polymerase II+++GO:0034605///cellular response to heat
HORVU.MOREX.r2.1HG0067940	'HORVU.MOREX.r2.1HG0067940'	mRNA	2.69656	0.00767374	[A0A3B6A0R1_WHEAT|diamond]RecName: Full=C3H1-type domain-containing protein {ECO:0000259|PROSITE:PS50103};	IPR000571///Zinc finger, CCCH-type	PF00642///Zinc finger C-x8-C-x5-C-x3-H type (and similar)			GO:0046872///metal ion binding
HORVU.MOREX.r2.1HG0068090	'HORVU.MOREX.r2.1HG0068090'	mRNA	5.88492	0.0184091	[A0A453KPG2_AEGTS|diamond]SubName: Full=Uncharacterized protein {ECO:0000313|EnsemblPlants:AET5Gv20471000.1};	IPR002328///Alcohol dehydrogenase, zinc-type, conserved site+++IPR011032///GroES-like superfamily+++IPR013149///Alcohol dehydrogenase-like, C-terminal+++IPR013154///Alcohol dehydrogenase, N-terminal+++IPR036291///NAD(P)-binding domain superfamily	PF00107///Zinc-binding dehydrogenase+++PF08240///Alcohol dehydrogenase GroES-like domain			GO:0008270///zinc ion binding+++GO:0016491///oxidoreductase activity		00010///Glycolysis / Gluconeogenesis+++00071///Fatty acid degradation+++00350///Tyrosine metabolism+++00592///alpha-Linolenic acid metabolism+++00620///Pyruvate metabolism
HORVU.MOREX.r2.1HG0068710	'HORVU.MOREX.r2.1HG0068710'	mRNA	2.28527	0.00816258	[A0A3B5Z342_WHEAT|diamond]RecName: Full=RING-type domain-containing protein {ECO:0000259|PROSITE:PS50089};	IPR001841///Zinc finger, RING-type+++IPR013083///Zinc finger, RING/FYVE/PHD-type	PF13639///Ring finger domain			GO:0061630///ubiquitin protein ligase activity
HORVU.MOREX.r2.1HG0068890	'HORVU.MOREX.r2.1HG0068890'	mRNA	1.05277	0.046373	[A0A287GII8_HORVV|diamond]RecName: Full=VARLMGL domain-containing protein {ECO:0000259|Pfam:PF14383};	IPR032795///DUF3741-associated sequence motif	PF14383///DUF761-associated sequence motif
HORVU.MOREX.r2.1HG0069520	'HORVU.MOREX.r2.1HG0069520'	mRNA	6.93245	0.0047264	[A0A3B5Z4E3_WHEAT|diamond]RecName: Full=NB-ARC domain-containing protein {ECO:0000259|Pfam:PF00931};	IPR002182///NB-ARC+++IPR027417///P-loop containing nucleoside triphosphate hydrolase+++IPR032675///Leucine-rich repeat domain superfamily	PF00931///NB-ARC domain			GO:0043531///ADP binding
HORVU.MOREX.r2.1HG0069800	'HORVU.MOREX.r2.1HG0069800'	mRNA	1.37051	0.00440401	[A0A3L6RB85_PANMI|diamond]RecName: Full=Protein DETOXIFICATION {ECO:0000256|RuleBase:RU004914}; AltName: Full=Multidrug and toxic compound extrusion protein {ECO:0000256|RuleBase:RU004914};	IPR002528///Multi antimicrobial extrusion protein	PF01554///MatE		GO:0016021///integral component of membrane	GO:0015297///antiporter activity+++GO:0042910///xenobiotic transmembrane transporter activity
HORVU.MOREX.r2.1HG0070360	'HORVU.MOREX.r2.1HG0070360'	mRNA	1.14999	0.0206175	[B4F9N6_MAIZE|diamond]SubName: Full=Cytochrome b561 and DOMON domain-containing protein {ECO:0000313|EMBL:ONM39303.1}; SubName: Full=Dopamine beta-monooxygenase {ECO:0000313|EMBL:ACG36549.1};	IPR005018///DOMON domain+++IPR006593///Cytochrome b561/ferric reductase transmembrane+++IPR017214///Cytochrome b561 and DOMON domain-containing protein	PF03188///Eukaryotic cytochrome b561	KOG4293///DOMON domain-containing protein	GO:0016021///integral component of membrane	GO:0004497///monooxygenase activity+++GO:0046872///metal ion binding		03020///RNA polymerase
HORVU.MOREX.r2.1HG0073140	'HORVU.MOREX.r2.1HG0073140'	mRNA	2.06707	0.0411699	[A0A287GML1_HORVV|diamond]SubName: Full=Uncharacterized protein {ECO:0000313|EnsemblPlants:HORVU1Hr1G088460.1};	IPR003439///ABC transporter-like, ATP-binding domain+++IPR003593///AAA+ ATPase domain+++IPR017871///ABC transporter-like, conserved site+++IPR027417///P-loop containing nucleoside triphosphate hydrolase	PF00005///ABC transporter			GO:0005524///ATP binding+++GO:0042626///ATPase activity, coupled to transmembrane movement of substances
HORVU.MOREX.r2.1HG0074170	'HORVU.MOREX.r2.1HG0074170'	mRNA	1.74583	5.0751e-05	[M0YJ05_HORVV|diamond]SubName: Full=Uncharacterized protein {ECO:0000313|EnsemblPlants:HORVU1Hr1G089830.1};	IPR002347///Short-chain dehydrogenase/reductase SDR+++IPR036291///NAD(P)-binding domain superfamily	PF00106///short chain dehydrogenase	KOG1208///oxidation-reduction process	GO:0016020///membrane	GO:0016491///oxidoreductase activity		00902///Monoterpenoid biosynthesis
HORVU.MOREX.r2.1HG0075340	'HORVU.MOREX.r2.1HG0075340'	mRNA	3.78754	4.12799e-09	[F2E112_HORVV|diamond]SubName: Full=Predicted protein {ECO:0000313|EMBL:BAK01034.1};	IPR000719///Protein kinase domain+++IPR001245///Serine-threonine/tyrosine-protein kinase, catalytic domain+++IPR008271///Serine/threonine-protein kinase, active site+++IPR011009///Protein kinase-like domain superfamily	PF07714///Protein tyrosine and serine/threonine kinase		GO:0005886///plasma membrane	GO:0004672///protein kinase activity+++GO:0004674///protein serine/threonine kinase activity+++GO:0005524///ATP binding		00280///Valine, leucine and isoleucine degradation
HORVU.MOREX.r2.1HG0075590	'HORVU.MOREX.r2.1HG0075590'	mRNA	2.63559	0.000538357	[A0A3B5Y7A3_WHEAT|diamond]RecName: Full=3Beta_HSD domain-containing protein {ECO:0000259|Pfam:PF01073};	IPR002225///3-beta hydroxysteroid dehydrogenase/isomerase+++IPR036291///NAD(P)-binding domain superfamily	PF01073///3-beta hydroxysteroid dehydrogenase/isomerase family			GO:0003854///3-beta-hydroxy-delta5-steroid dehydrogenase activity+++GO:0016616///oxidoreductase activity, acting on the CH-OH group of donors, NAD or NADP as acceptor	GO:0006694///steroid biosynthetic process	00940///Phenylpropanoid biosynthesis
HORVU.MOREX.r2.1HG0075610	'HORVU.MOREX.r2.1HG0075610'	mRNA	2.65339	0.0297499	[A0A287GQG6_HORVV|diamond]SubName: Full=Uncharacterized protein {ECO:0000313|EnsemblPlants:HORVU1Hr1G091430.5};	IPR000743///Glycoside hydrolase, family 28+++IPR006626///Parallel beta-helix repeat+++IPR011050///Pectin lyase fold/virulence factor+++IPR012334///Pectin lyase fold	PF00295///Glycosyl hydrolases family 28		GO:0005618///cell wall	GO:0004650///polygalacturonase activity	GO:0005975///carbohydrate metabolic process	00040///Pentose and glucuronate interconversions
HORVU.MOREX.r2.1HG0075870	'HORVU.MOREX.r2.1HG0075870'	mRNA	1.74222	0.0413189	[A0A287GQV5_HORVV|diamond]RecName: Full=X8 domain-containing protein {ECO:0000259|SMART:SM00768};	IPR012946///X8 domain	PF07983///X8 domain					00500///Starch and sucrose metabolism
HORVU.MOREX.r2.1HG0076220	'HORVU.MOREX.r2.1HG0076220'	mRNA	2.92744	2.6075e-06	[A0A287GR82_HORVV|diamond]SubName: Full=Uncharacterized protein {ECO:0000313|EnsemblPlants:HORVU1Hr1G092250.6};	IPR000719///Protein kinase domain+++IPR002902///Gnk2-homologous domain+++IPR008271///Serine/threonine-protein kinase, active site+++IPR011009///Protein kinase-like domain superfamily+++IPR017441///Protein kinase, ATP binding site+++IPR038408///Gnk2-homologous domain superfamily	PF00069///Protein kinase domain+++PF01657///Salt stress response/antifungal		GO:0016021///integral component of membrane	GO:0004672///protein kinase activity+++GO:0005524///ATP binding
HORVU.MOREX.r2.1HG0076300	'HORVU.MOREX.r2.1HG0076300'	mRNA	1.66013	0.000983856	[A0A287GRG4_HORVV|diamond]SubName: Full=Uncharacterized protein {ECO:0000313|EnsemblPlants:HORVU1Hr1G092300.4};	IPR000719///Protein kinase domain+++IPR002902///Gnk2-homologous domain+++IPR008271///Serine/threonine-protein kinase, active site+++IPR011009///Protein kinase-like domain superfamily+++IPR038408///Gnk2-homologous domain superfamily	PF00069///Protein kinase domain+++PF01657///Salt stress response/antifungal		GO:0016021///integral component of membrane	GO:0004672///protein kinase activity+++GO:0005524///ATP binding
HORVU.MOREX.r2.1HG0076310	'HORVU.MOREX.r2.1HG0076310'	mRNA	1.87031	0.0353617	[A0A287GRB3_HORVV|diamond]SubName: Full=Uncharacterized protein {ECO:0000313|EnsemblPlants:HORVU1Hr1G092290.2};	IPR000719///Protein kinase domain+++IPR002902///Gnk2-homologous domain+++IPR008271///Serine/threonine-protein kinase, active site+++IPR011009///Protein kinase-like domain superfamily+++IPR017441///Protein kinase, ATP binding site+++IPR038408///Gnk2-homologous domain superfamily	PF00069///Protein kinase domain+++PF01657///Salt stress response/antifungal		GO:0005886///plasma membrane+++GO:0016021///integral component of membrane	GO:0004674///protein serine/threonine kinase activity+++GO:0005524///ATP binding	GO:0006468///protein phosphorylation
HORVU.MOREX.r2.1HG0076500	'HORVU.MOREX.r2.1HG0076500'	mRNA	0.845004	0.0154867	[K3Z554_SETIT|diamond]SubName: Full=Uncharacterized protein {ECO:0000313|EMBL:RCV16320.1, ECO:0000313|EnsemblPlants:KQL14095};	IPR000719///Protein kinase domain+++IPR002048///EF-hand domain+++IPR008271///Serine/threonine-protein kinase, active site+++IPR011009///Protein kinase-like domain superfamily+++IPR011992///EF-hand domain pair+++IPR017441///Protein kinase, ATP binding site+++IPR018247///EF-Hand 1, calcium-binding site	PF00069///Protein kinase domain+++PF13499///EF-hand domain pair	KOG0032///protein serine/threonine kinase activity	GO:0005634///nucleus+++GO:0005737///cytoplasm	GO:0004683///calmodulin-dependent protein kinase activity+++GO:0005509///calcium ion binding+++GO:0005516///calmodulin binding+++GO:0005524///ATP binding+++GO:0009931///calcium-dependent protein serine/threonine kinase activity	GO:0018105///peptidyl-serine phosphorylation+++GO:0035556///intracellular signal transduction+++GO:0046777///protein autophosphorylation	04626///Plant-pathogen interaction
HORVU.MOREX.r2.1HG0076510	'HORVU.MOREX.r2.1HG0076510'	mRNA	3.22313	1.22905e-08	[M0Z4W3_HORVV|diamond]RecName: Full=FAD-binding PCMH-type domain-containing protein {ECO:0000259|PROSITE:PS51387};	IPR006094///FAD linked oxidase, N-terminal+++IPR012951///Berberine/berberine-like+++IPR016166///FAD-binding domain, PCMH-type+++IPR016167///FAD-binding, type PCMH, subdomain 1+++IPR036318///FAD-binding, type PCMH-like superfamily	PF01565///FAD binding domain +++PF08031///Berberine and berberine like	ENOG502QVGN///No_INFO		GO:0016491///oxidoreductase activity+++GO:0071949///FAD binding		00940///Phenylpropanoid biosynthesis
HORVU.MOREX.r2.1HG0077440	'HORVU.MOREX.r2.1HG0077440'	mRNA	2.38187	0.00418774	[A0A287Q5K3_HORVV|diamond]SubName: Full=Uncharacterized protein {ECO:0000313|EnsemblPlants:HORVU5Hr1G000520.2};	IPR021410///The fantastic four family	PF11250///Fantastic Four meristem regulator		GO:0016021///integral component of membrane
HORVU.MOREX.r2.1HG0077550	'HORVU.MOREX.r2.1HG0077550'	mRNA	2.73321	7.27506e-05	[M0ZCK2_HORVV|diamond]RecName: Full=AB hydrolase-1 domain-containing protein {ECO:0000259|Pfam:PF12697};	IPR000073///Alpha/beta hydrolase fold-1+++IPR029058///Alpha/Beta hydrolase fold	PF12697///Alpha/beta hydrolase family	ENOG502QUXK///No_INFO
HORVU.MOREX.r2.1HG0077930	'HORVU.MOREX.r2.1HG0077930'	mRNA	2.04078	0.00616446	[A0A287GTL8_HORVV|diamond]SubName: Full=Uncharacterized protein {ECO:0000313|EnsemblPlants:HORVU1Hr1G094610.3};
HORVU.MOREX.r2.1HG0078570	'HORVU.MOREX.r2.1HG0078570'	mRNA	1.16035	0.0489287	[A0A287GUE7_HORVV|diamond]RecName: Full=CCT domain-containing protein {ECO:0000259|PROSITE:PS51017};	IPR010402///CCT domain	PF06203///CCT motif	ENOG502QRVZ///No_INFO	GO:0005634///nucleus
HORVU.MOREX.r2.1HG0078620	'HORVU.MOREX.r2.1HG0078620'	mRNA	3.29447	9.1433e-07	[A0A287GU58_HORVV|diamond]RecName: Full=RING-type domain-containing protein {ECO:0000259|PROSITE:PS50089};	IPR001841///Zinc finger, RING-type+++IPR013083///Zinc finger, RING/FYVE/PHD-type	PF13639///Ring finger domain	KOG0800///ubiquitin-protein transferase activity	GO:0016021///integral component of membrane
HORVU.MOREX.r2.2HG0079060	'HORVU.MOREX.r2.2HG0079060'	mRNA	1.77824	2.0756e-05	[A0A287GUN1_HORVV|diamond]RecName: Full=Ethylene receptor {ECO:0000256|PIRNR:PIRNR026389};	IPR001789///Signal transduction response regulator, receiver domain+++IPR003018///GAF domain+++IPR005467///Histidine kinase domain+++IPR011006///CheY-like superfamily+++IPR014525///Ethylene receptor+++IPR029016///GAF-like domain superfamily+++IPR036097///Signal transduction histidine kinase, dimerisation/phosphoacceptor domain superfamily+++IPR036890///Histidine kinase/HSP90-like ATPase superfami…	PF00072///Response regulator receiver domain+++PF01590///GAF domain		GO:0005783///endoplasmic reticulum+++GO:0005789///endoplasmic reticulum membrane+++GO:0016021///integral component of membrane	GO:0000155///phosphorelay sensor kinase activity+++GO:0005524///ATP binding+++GO:0038199///ethylene receptor activity+++GO:0046872///metal ion binding+++GO:0051740///ethylene binding		04016///MAPK signaling pathway - plant+++04075///Plant hormone signal transduction
HORVU.MOREX.r2.2HG0079470	'HORVU.MOREX.r2.2HG0079470'	mRNA	1.50951	0.0107775	[A0A3B6D3U7_WHEAT|diamond]RecName: Full=LEA_2 domain-containing protein {ECO:0000259|Pfam:PF03168};	IPR004864///Late embryogenesis abundant protein, LEA_2 subgroup	PF03168///Late embryogenesis abundant protein		GO:0005886///plasma membrane+++GO:0016021///integral component of membrane
HORVU.MOREX.r2.2HG0080880	'HORVU.MOREX.r2.2HG0080880'	mRNA	6.15339	0.0411054	[A0A287GX13_HORVV|diamond]SubName: Full=Uncharacterized protein {ECO:0000313|EnsemblPlants:HORVU2Hr1G003230.1};	IPR027417///P-loop containing nucleoside triphosphate hydrolase		KOG4658///ADP binding
HORVU.MOREX.r2.2HG0081270	'HORVU.MOREX.r2.2HG0081270'	mRNA	1.06973	0.0440929	[A0A287GXI4_HORVV|diamond]SubName: Full=Uncharacterized protein {ECO:0000313|EnsemblPlants:HORVU2Hr1G003600.2};	IPR002182///NB-ARC+++IPR027417///P-loop containing nucleoside triphosphate hydrolase+++IPR032675///Leucine-rich repeat domain superfamily+++IPR041118///Rx, N-terminal	PF00931///NB-ARC domain+++PF18052///Rx N-terminal domain			GO:0005524///ATP binding+++GO:0043531///ADP binding
HORVU.MOREX.r2.2HG0081550	'HORVU.MOREX.r2.2HG0081550'	mRNA	1.65122	0.00039518	[A0A3B6AQZ1_WHEAT|diamond]SubName: Full=Uncharacterized protein {ECO:0000313|EnsemblPlants:TraesCS2A02G025100.1.cds1};	IPR001128///Cytochrome P450+++IPR002401///Cytochrome P450, E-class, group I+++IPR017972///Cytochrome P450, conserved site+++IPR036396///Cytochrome P450 superfamily	PF00067///Cytochrome P450		GO:0016021///integral component of membrane	GO:0004497///monooxygenase activity+++GO:0005506///iron ion binding+++GO:0016705///oxidoreductase activity, acting on paired donors, with incorporation or reduction of molecular oxygen+++GO:0020037///heme binding
HORVU.MOREX.r2.2HG0081780	'HORVU.MOREX.r2.2HG0081780'	mRNA	2.06105	1.91866e-09	[A0A287GY21_HORVV|diamond]SubName: Full=Uncharacterized protein {ECO:0000313|EnsemblPlants:HORVU2Hr1G004480.1};	IPR001128///Cytochrome P450+++IPR002401///Cytochrome P450, E-class, group I+++IPR017972///Cytochrome P450, conserved site+++IPR036396///Cytochrome P450 superfamily	PF00067///Cytochrome P450		GO:0016021///integral component of membrane	GO:0004497///monooxygenase activity+++GO:0005506///iron ion binding+++GO:0016705///oxidoreductase activity, acting on paired donors, with incorporation or reduction of molecular oxygen+++GO:0020037///heme binding		00904///Diterpenoid biosynthesis
HORVU.MOREX.r2.2HG0081800	'HORVU.MOREX.r2.2HG0081800'	mRNA	3.60985	0.0156434	[A0A287GY25_HORVV|diamond]SubName: Full=Uncharacterized protein {ECO:0000313|EnsemblPlants:HORVU2Hr1G004500.1};	IPR001128///Cytochrome P450+++IPR002401///Cytochrome P450, E-class, group I+++IPR036396///Cytochrome P450 superfamily	PF00067///Cytochrome P450		GO:0016021///integral component of membrane	GO:0005506///iron ion binding+++GO:0016705///oxidoreductase activity, acting on paired donors, with incorporation or reduction of molecular oxygen+++GO:0020037///heme binding		00904///Diterpenoid biosynthesis
HORVU.MOREX.r2.2HG0081820	'HORVU.MOREX.r2.2HG0081820'	mRNA	2.78166	0.0409897	[A0A287GY21_HORVV|diamond]SubName: Full=Uncharacterized protein {ECO:0000313|EnsemblPlants:HORVU2Hr1G004480.1};	IPR001128///Cytochrome P450+++IPR002401///Cytochrome P450, E-class, group I+++IPR017972///Cytochrome P450, conserved site+++IPR036396///Cytochrome P450 superfamily	PF00067///Cytochrome P450		GO:0016021///integral component of membrane	GO:0004497///monooxygenase activity+++GO:0005506///iron ion binding+++GO:0016705///oxidoreductase activity, acting on paired donors, with incorporation or reduction of molecular oxygen+++GO:0020037///heme binding		00904///Diterpenoid biosynthesis
HORVU.MOREX.r2.2HG0081830	'HORVU.MOREX.r2.2HG0081830'	mRNA	2.69276	0.00565486	[A0A287GY21_HORVV|diamond]SubName: Full=Uncharacterized protein {ECO:0000313|EnsemblPlants:HORVU2Hr1G004480.1};	IPR001128///Cytochrome P450+++IPR002401///Cytochrome P450, E-class, group I+++IPR017972///Cytochrome P450, conserved site+++IPR036396///Cytochrome P450 superfamily	PF00067///Cytochrome P450		GO:0016021///integral component of membrane	GO:0004497///monooxygenase activity+++GO:0005506///iron ion binding+++GO:0016705///oxidoreductase activity, acting on paired donors, with incorporation or reduction of molecular oxygen+++GO:0020037///heme binding		00904///Diterpenoid biosynthesis
HORVU.MOREX.r2.2HG0081840	'HORVU.MOREX.r2.2HG0081840'	mRNA	2.98629	2.03725e-10	[A0A287GY07_HORVV|diamond]SubName: Full=Uncharacterized protein {ECO:0000313|EnsemblPlants:HORVU2Hr1G004510.2};	IPR001128///Cytochrome P450+++IPR002401///Cytochrome P450, E-class, group I+++IPR017972///Cytochrome P450, conserved site+++IPR036396///Cytochrome P450 superfamily	PF00067///Cytochrome P450	KOG0156///iron ion binding	GO:0016021///integral component of membrane	GO:0004497///monooxygenase activity+++GO:0005506///iron ion binding+++GO:0016705///oxidoreductase activity, acting on paired donors, with incorporation or reduction of molecular oxygen+++GO:0020037///heme binding		00904///Diterpenoid biosynthesis
HORVU.MOREX.r2.2HG0081850	'HORVU.MOREX.r2.2HG0081850'	mRNA	2.75885	0.00026091	[A0A287GY12_HORVV|diamond]SubName: Full=Uncharacterized protein {ECO:0000313|EnsemblPlants:HORVU2Hr1G004540.1};	IPR001906///Terpene synthase, N-terminal domain+++IPR005630///Terpene synthase, metal-binding domain+++IPR008930///Terpenoid cyclases/protein prenyltransferase alpha-alpha toroid+++IPR008949///Isoprenoid synthase domain superfamily+++IPR036965///Terpene synthase, N-terminal domain superfamily	PF01397///Terpene synthase, N-terminal domain+++PF03936///Terpene synthase family, metal binding domain			GO:0000287///magnesium ion binding+++GO:0010333///terpene synthase activity		00904///Diterpenoid biosynthesis
HORVU.MOREX.r2.2HG0081860	'HORVU.MOREX.r2.2HG0081860'	mRNA	3.03147	3.41064e-06	[A0A287GY22_HORVV|diamond]SubName: Full=Uncharacterized protein {ECO:0000313|EnsemblPlants:HORVU2Hr1G004550.4};	IPR001128///Cytochrome P450+++IPR002401///Cytochrome P450, E-class, group I+++IPR017972///Cytochrome P450, conserved site+++IPR036396///Cytochrome P450 superfamily	PF00067///Cytochrome P450		GO:0016021///integral component of membrane	GO:0004497///monooxygenase activity+++GO:0005506///iron ion binding+++GO:0016705///oxidoreductase activity, acting on paired donors, with incorporation or reduction of molecular oxygen+++GO:0020037///heme binding
HORVU.MOREX.r2.2HG0081890	'HORVU.MOREX.r2.2HG0081890'	mRNA	3.51781	3.43008e-11	[A0A287GYA8_HORVV|diamond]SubName: Full=Uncharacterized protein {ECO:0000313|EnsemblPlants:HORVU2Hr1G004640.2};	IPR001128///Cytochrome P450+++IPR002401///Cytochrome P450, E-class, group I+++IPR017972///Cytochrome P450, conserved site+++IPR036396///Cytochrome P450 superfamily	PF00067///Cytochrome P450	KOG0156///iron ion binding	GO:0016021///integral component of membrane	GO:0004497///monooxygenase activity+++GO:0005506///iron ion binding+++GO:0016705///oxidoreductase activity, acting on paired donors, with incorporation or reduction of molecular oxygen+++GO:0020037///heme binding		00904///Diterpenoid biosynthesis
HORVU.MOREX.r2.2HG0081930	'HORVU.MOREX.r2.2HG0081930'	mRNA	2.82437	0.000759999	[A0A287GYA8_HORVV|diamond]SubName: Full=Uncharacterized protein {ECO:0000313|EnsemblPlants:HORVU2Hr1G004640.2};	IPR001128///Cytochrome P450+++IPR002401///Cytochrome P450, E-class, group I+++IPR017972///Cytochrome P450, conserved site+++IPR036396///Cytochrome P450 superfamily	PF00067///Cytochrome P450	KOG0156///iron ion binding	GO:0016021///integral component of membrane	GO:0004497///monooxygenase activity+++GO:0005506///iron ion binding+++GO:0016705///oxidoreductase activity, acting on paired donors, with incorporation or reduction of molecular oxygen+++GO:0020037///heme binding		00904///Diterpenoid biosynthesis
HORVU.MOREX.r2.2HG0082000	'HORVU.MOREX.r2.2HG0082000'	mRNA	3.40815	1.19731e-09	[A0A287GY90_HORVV|diamond]RecName: Full=Terpene_synth domain-containing protein {ECO:0000259|Pfam:PF01397};	IPR001906///Terpene synthase, N-terminal domain+++IPR008930///Terpenoid cyclases/protein prenyltransferase alpha-alpha toroid+++IPR008949///Isoprenoid synthase domain superfamily+++IPR036965///Terpene synthase, N-terminal domain superfamily	PF01397///Terpene synthase, N-terminal domain		GO:0009507///chloroplast	GO:0000287///magnesium ion binding+++GO:0010333///terpene synthase activity	GO:0009686///gibberellin biosynthetic process+++GO:0016102///diterpenoid biosynthetic process	00904///Diterpenoid biosynthesis
HORVU.MOREX.r2.2HG0082010	'HORVU.MOREX.r2.2HG0082010'	mRNA	4.17238	0.0285251	[A0A287GYA8_HORVV|diamond]SubName: Full=Uncharacterized protein {ECO:0000313|EnsemblPlants:HORVU2Hr1G004640.2};	IPR001128///Cytochrome P450+++IPR002401///Cytochrome P450, E-class, group I+++IPR017972///Cytochrome P450, conserved site+++IPR036396///Cytochrome P450 superfamily	PF00067///Cytochrome P450	KOG0156///iron ion binding	GO:0016021///integral component of membrane	GO:0004497///monooxygenase activity+++GO:0005506///iron ion binding+++GO:0016705///oxidoreductase activity, acting on paired donors, with incorporation or reduction of molecular oxygen+++GO:0020037///heme binding		00904///Diterpenoid biosynthesis
HORVU.MOREX.r2.2HG0082480	'HORVU.MOREX.r2.2HG0082480'	mRNA	1.01286	0.017895	[A0A446KHN7_TRITD|diamond]SubName: Full=Uncharacterized protein {ECO:0000313|EMBL:VAH24839.1};	IPR006035///Ureohydrolase+++IPR020855///Ureohydrolase, manganese-binding site+++IPR023696///Ureohydrolase domain superfamily	PF00491///Arginase family			GO:0016813///hydrolase activity, acting on carbon-nitrogen (but not peptide) bonds, in linear amidines+++GO:0046872///metal ion binding		00220///Arginine biosynthesis+++00330///Arginine and proline metabolism+++01230///Biosynthesis of amino acids
HORVU.MOREX.r2.2HG0083160	'HORVU.MOREX.r2.2HG0083160'	mRNA	2.18589	0.0161377	[A0A287GZF4_HORVV|diamond]SubName: Full=Uncharacterized protein {ECO:0000313|EnsemblPlants:HORVU2Hr1G006360.2};	IPR026961///PGG domain	PF13962///Domain of unknown function		GO:0016020///membrane+++GO:0016021///integral component of membrane
HORVU.MOREX.r2.2HG0083580	'HORVU.MOREX.r2.2HG0083580'	mRNA	2.30486	0.000138242	[A0A446KIC4_TRITD|diamond]SubName: Full=Uncharacterized protein {ECO:0000313|EMBL:VAH25050.1};	IPR001128///Cytochrome P450+++IPR002401///Cytochrome P450, E-class, group I+++IPR017972///Cytochrome P450, conserved site+++IPR036396///Cytochrome P450 superfamily	PF00067///Cytochrome P450		GO:0016021///integral component of membrane	GO:0004497///monooxygenase activity+++GO:0005506///iron ion binding+++GO:0016705///oxidoreductase activity, acting on paired donors, with incorporation or reduction of molecular oxygen+++GO:0020037///heme binding		00402///Benzoxazinoid biosynthesis
HORVU.MOREX.r2.2HG0083880	'HORVU.MOREX.r2.2HG0083880'	mRNA	1.60353	0.0331908	[M7Z3F7_TRIUA|diamond]SubName: Full=Uncharacterized protein {ECO:0000313|EMBL:EMS46910.1, ECO:0000313|EnsemblPlants:TRIUR3_17642-P1};	IPR039274///Flowering-promoting factor 1		ENOG502STST///No_INFO			GO:0009909///regulation of flower development
HORVU.MOREX.r2.2HG0084440	'HORVU.MOREX.r2.2HG0084440'	mRNA	1.89572	0.00216018	[A0A287H0N6_HORVV|diamond]RecName: Full=Receptor-like serine/threonine-protein kinase {ECO:0000256|PIRNR:PIRNR000641}; EC=2.7.11.1 {ECO:0000256|PIRNR:PIRNR000641};	IPR000719///Protein kinase domain+++IPR000858///S-locus glycoprotein domain+++IPR001245///Serine-threonine/tyrosine-protein kinase, catalytic domain+++IPR001480///Bulb-type lectin domain+++IPR003609///PAN/Apple domain+++IPR008271///Serine/threonine-protein kinase, active site+++IPR011009///Protein kinase-like domain superfamily+++IPR017441///Protein kinase, ATP binding site+++IPR024171///S-recept…	PF00954///S-locus glycoprotein domain+++PF01453///D-mannose binding lectin+++PF07714///Protein tyrosine and serine/threonine kinase+++PF08276///PAN-like domain	ENOG502S5CA///No_INFO	GO:0005886///plasma membrane+++GO:0016021///integral component of membrane	GO:0004674///protein serine/threonine kinase activity+++GO:0005524///ATP binding	GO:0006468///protein phosphorylation+++GO:0048544///recognition of pollen
HORVU.MOREX.r2.2HG0085110	'HORVU.MOREX.r2.2HG0085110'	mRNA	1.03514	0.0233807	[A0A3B6C123_WHEAT|diamond]SubName: Full=Uncharacterized protein {ECO:0000313|EnsemblPlants:TraesCS2B02G069000.2};	IPR003439///ABC transporter-like, ATP-binding domain+++IPR003593///AAA+ ATPase domain+++IPR011527///ABC transporter type 1, transmembrane domain+++IPR017871///ABC transporter-like, conserved site+++IPR027417///P-loop containing nucleoside triphosphate hydrolase+++IPR036640///ABC transporter type 1, transmembrane domain superfamily	PF00005///ABC transporter+++PF00664///ABC transporter transmembrane region		GO:0016021///integral component of membrane+++GO:0035098///ESC/E(Z) complex	GO:0005524///ATP binding+++GO:0042626///ATPase activity, coupled to transmembrane movement of substances	GO:0000122///negative regulation of transcription by RNA polymerase II+++GO:0006342///chromatin silencing+++GO:0070734///histone H3-K27 methylation	02010///ABC transporters
HORVU.MOREX.r2.2HG0085320	'HORVU.MOREX.r2.2HG0085320'	mRNA	1.93042	0.0146453	[A0A287H1C9_HORVV|diamond]RecName: Full=Peptidase A1 domain-containing protein {ECO:0000259|PROSITE:PS51767};	IPR021109///Aspartic peptidase domain superfamily+++IPR032799///Xylanase inhibitor, C-terminal+++IPR032861///Xylanase inhibitor, N-terminal+++IPR033121///Peptidase family A1 domain+++IPR034161///Pepsin-like domain, plant	PF14541///Xylanase inhibitor C-terminal+++PF14543///Xylanase inhibitor N-terminal	KOG1339///aspartic-type endopeptidase activity	GO:0005576///extracellular region
HORVU.MOREX.r2.2HG0085500	'HORVU.MOREX.r2.2HG0085500'	mRNA	2.33427	0.0179334	[A0A446KJQ8_TRITD|diamond]RecName: Full=Glycosyltransferase {ECO:0000256|RuleBase:RU362057}; EC=2.4.1.- {ECO:0000256|RuleBase:RU362057};	IPR002213///UDP-glucuronosyl/UDP-glucosyltransferase+++IPR035595///UDP-glycosyltransferase family, conserved site	PF00201///UDP-glucoronosyl and UDP-glucosyl transferase			GO:0008194///UDP-glycosyltransferase activity
HORVU.MOREX.r2.2HG0087220	'HORVU.MOREX.r2.2HG0087220'	mRNA	1.99736	0.027525	[A0A453AHT7_AEGTS|diamond]RecName: Full=Glycosyltransferase {ECO:0000256|RuleBase:RU362057}; EC=2.4.1.- {ECO:0000256|RuleBase:RU362057};	IPR002213///UDP-glucuronosyl/UDP-glucosyltransferase+++IPR035595///UDP-glycosyltransferase family, conserved site	PF00201///UDP-glucoronosyl and UDP-glucosyl transferase			GO:0008194///UDP-glycosyltransferase activity
HORVU.MOREX.r2.2HG0087290	'HORVU.MOREX.r2.2HG0087290'	mRNA	1.87353	4.16939e-08	[A0A453AHT7_AEGTS|diamond]RecName: Full=Glycosyltransferase {ECO:0000256|RuleBase:RU362057}; EC=2.4.1.- {ECO:0000256|RuleBase:RU362057};	IPR002213///UDP-glucuronosyl/UDP-glucosyltransferase+++IPR035595///UDP-glycosyltransferase family, conserved site	PF00201///UDP-glucoronosyl and UDP-glucosyl transferase			GO:0008194///UDP-glycosyltransferase activity
HORVU.MOREX.r2.2HG0087620	'HORVU.MOREX.r2.2HG0087620'	mRNA	1.86517	0.022988	[A0A1D5UXN7_WHEAT|diamond]RecName: Full=Amine oxidase {ECO:0000256|RuleBase:RU000672}; EC=1.4.3.- {ECO:0000256|RuleBase:RU000672};	IPR000269///Copper amine oxidase+++IPR015798///Copper amine oxidase, catalytic domain+++IPR015800///Copper amine oxidase, N2-terminal+++IPR015802///Copper amine oxidase, N3-terminal+++IPR016182///Copper amine oxidase, N-terminal+++IPR036460///Copper amine oxidase, catalytic domain superfamily	PF01179///Copper amine oxidase, enzyme domain+++PF02727///Copper amine oxidase, N2 domain+++PF02728///Copper amine oxidase, N3 domain			GO:0005507///copper ion binding+++GO:0008131///primary amine oxidase activity+++GO:0048038///quinone binding+++GO:0052593///tryptamine:oxygen oxidoreductase (deaminating) activity+++GO:0052594///aminoacetone:oxygen oxidoreductase(deaminating) activity+++GO:0052595///aliphatic-amine oxidase activity+++GO:0052596///phenethylamine:oxygen oxidoreductase (deaminating) activity	GO:0009308///amine metabolic process	00260///Glycine, serine and threonine metabolism+++00350///Tyrosine metabolism+++00360///Phenylalanine metabolism+++00410///beta-Alanine metabolism+++00950///Isoquinoline alkaloid biosynthesis+++00960///Tropane, piperidine and pyridine alkaloid biosynthesis
HORVU.MOREX.r2.2HG0087700	'HORVU.MOREX.r2.2HG0087700'	mRNA	4.30379	9.9531e-05	[A0A287H3X3_HORVV|diamond]RecName: Full=L-lactate dehydrogenase {ECO:0000256|ARBA:ARBA00012967, ECO:0000256|RuleBase:RU000496}; EC=1.1.1.27 {ECO:0000256|ARBA:ARBA00012967, ECO:0000256|RuleBase:RU000496};	IPR001236///Lactate/malate dehydrogenase, N-terminal+++IPR001557///L-lactate/malate dehydrogenase+++IPR011304///L-lactate dehydrogenase+++IPR015955///Lactate dehydrogenase/glycoside hydrolase, family 4, C-terminal+++IPR018177///L-lactate dehydrogenase, active site+++IPR022383///Lactate/malate dehydrogenase, C-terminal+++IPR036291///NAD(P)-binding domain superfamily	PF00056///lactate/malate dehydrogenase, NAD binding domain+++PF02866///lactate/malate dehydrogenase, alpha/beta C-terminal domain		GO:0005737///cytoplasm	GO:0004459///L-lactate dehydrogenase activity	GO:0005975///carbohydrate metabolic process+++GO:0019752///carboxylic acid metabolic process	00010///Glycolysis / Gluconeogenesis+++00270///Cysteine and methionine metabolism+++00620///Pyruvate metabolism+++00640///Propanoate metabolism
HORVU.MOREX.r2.2HG0088830	'HORVU.MOREX.r2.2HG0088830'	mRNA	1.06089	0.0182547	[A0A446LVV8_TRITD|diamond]RecName: Full=Protein-serine/threonine phosphatase {ECO:0000256|ARBA:ARBA00013081}; EC=3.1.3.16 {ECO:0000256|ARBA:ARBA00013081};	IPR000222///PPM-type phosphatase, divalent cation binding+++IPR001932///PPM-type phosphatase domain+++IPR015655///Protein phosphatase 2C family+++IPR036457///PPM-type phosphatase domain superfamily	PF00481///Protein phosphatase 2C			GO:0046872///metal ion binding
HORVU.MOREX.r2.2HG0090020	'HORVU.MOREX.r2.2HG0090020'	mRNA	1.24974	0.0284717
HORVU.MOREX.r2.2HG0090570	'HORVU.MOREX.r2.2HG0090570'	mRNA	1.73785	0.0111594
HORVU.MOREX.r2.2HG0091450	'HORVU.MOREX.r2.2HG0091450'	mRNA	2.68887	0.00656367
HORVU.MOREX.r2.2HG0091740	'HORVU.MOREX.r2.2HG0091740'	mRNA	1.12168	0.00239811
HORVU.MOREX.r2.2HG0091950	'HORVU.MOREX.r2.2HG0091950'	mRNA	0.958834	0.029817
HORVU.MOREX.r2.2HG0092440	'HORVU.MOREX.r2.2HG0092440'	mRNA	1.82223	0.0233449								00940///Phenylpropanoid biosynthesis
HORVU.MOREX.r2.2HG0092470	'HORVU.MOREX.r2.2HG0092470'	mRNA	4.01262	0.000199523								00940///Phenylpropanoid biosynthesis
HORVU.MOREX.r2.2HG0092500	'HORVU.MOREX.r2.2HG0092500'	mRNA	1.49034	0.00350653								00940///Phenylpropanoid biosynthesis
HORVU.MOREX.r2.2HG0092520	'HORVU.MOREX.r2.2HG0092520'	mRNA	3.14829	8.03195e-10								00940///Phenylpropanoid biosynthesis
HORVU.MOREX.r2.2HG0093060	'HORVU.MOREX.r2.2HG0093060'	mRNA	1.3311	0.0371711
HORVU.MOREX.r2.2HG0093160	'HORVU.MOREX.r2.2HG0093160'	mRNA	5.78846	0.0125387								03013///Nucleocytoplasmic transport+++03015///mRNA surveillance pathway
HORVU.MOREX.r2.2HG0093270	'HORVU.MOREX.r2.2HG0093270'	mRNA	3.17315	9.90778e-06
HORVU.MOREX.r2.2HG0093390	'HORVU.MOREX.r2.2HG0093390'	mRNA	1.91524	0.0239851
HORVU.MOREX.r2.2HG0093440	'HORVU.MOREX.r2.2HG0093440'	mRNA	1.86159	0.000261513								04113///Meiosis - yeast
HORVU.MOREX.r2.2HG0093710	'HORVU.MOREX.r2.2HG0093710'	mRNA	1.44331	0.00514025
HORVU.MOREX.r2.2HG0094000	'HORVU.MOREX.r2.2HG0094000'	mRNA	2.68182	8.00346e-06								04712///Circadian rhythm - plant
HORVU.MOREX.r2.2HG0094120	'HORVU.MOREX.r2.2HG0094120'	mRNA	2.15307	0.00191588
HORVU.MOREX.r2.2HG0095480	'HORVU.MOREX.r2.2HG0095480'	mRNA	1.77295	0.0408236
HORVU.MOREX.r2.2HG0095620	'HORVU.MOREX.r2.2HG0095620'	mRNA	1.99835	0.00119319
HORVU.MOREX.r2.2HG0096000	'HORVU.MOREX.r2.2HG0096000'	mRNA	2.07204	0.0466364
HORVU.MOREX.r2.2HG0096540	'HORVU.MOREX.r2.2HG0096540'	mRNA	3.58561	0.00975823
HORVU.MOREX.r2.2HG0096570	'HORVU.MOREX.r2.2HG0096570'	mRNA	1.18518	0.0482249
HORVU.MOREX.r2.2HG0096750	'HORVU.MOREX.r2.2HG0096750'	mRNA	3.19966	0.00634593								00561///Glycerolipid metabolism+++00564///Glycerophospholipid metabolism
HORVU.MOREX.r2.2HG0097550	'HORVU.MOREX.r2.2HG0097550'	mRNA	2.61872	0.00633444
HORVU.MOREX.r2.2HG0097620	'HORVU.MOREX.r2.2HG0097620'	mRNA	2.16135	0.0404696
HORVU.MOREX.r2.2HG0099010	'HORVU.MOREX.r2.2HG0099010'	mRNA	1.56006	0.00591552
HORVU.MOREX.r2.2HG0099600	'HORVU.MOREX.r2.2HG0099600'	mRNA	1.53141	0.00652997								03013///Nucleocytoplasmic transport+++03015///mRNA surveillance pathway
HORVU.MOREX.r2.2HG0100120	'HORVU.MOREX.r2.2HG0100120'	mRNA	1.02541	0.0414734
HORVU.MOREX.r2.2HG0100880	'HORVU.MOREX.r2.2HG0100880'	mRNA	2.44364	0.0306826
HORVU.MOREX.r2.2HG0100930	'HORVU.MOREX.r2.2HG0100930'	mRNA	2.02306	0.00471971								00908///Zeatin biosynthesis
HORVU.MOREX.r2.2HG0101490	'HORVU.MOREX.r2.2HG0101490'	mRNA	1.23577	0.0466364
HORVU.MOREX.r2.2HG0101600	'HORVU.MOREX.r2.2HG0101600'	mRNA	3.22556	3.83995e-09								00500///Starch and sucrose metabolism
HORVU.MOREX.r2.2HG0102770	'HORVU.MOREX.r2.2HG0102770'	mRNA	1.69882	0.00303185	[A0A287HJT9_HORVV|diamond]RecName: Full=Protein kinase domain-containing protein {ECO:0000259|PROSITE:PS50011};	IPR000719///Protein kinase domain+++IPR001611///Leucine-rich repeat+++IPR003591///Leucine-rich repeat, typical subtype+++IPR011009///Protein kinase-like domain superfamily+++IPR013210///Leucine-rich repeat-containing N-terminal, plant-type+++IPR032675///Leucine-rich repeat domain superfamily	PF00069///Protein kinase domain+++PF08263///Leucine rich repeat N-terminal domain+++PF13855///Leucine rich repeat		GO:0016021///integral component of membrane	GO:0004672///protein kinase activity+++GO:0005524///ATP binding		04626///Plant-pathogen interaction
HORVU.MOREX.r2.2HG0103830	'HORVU.MOREX.r2.2HG0103830'	mRNA	1.54275	0.0221552	[A0A3B6C2N3_WHEAT|diamond]RecName: Full=AB hydrolase-1 domain-containing protein {ECO:0000259|Pfam:PF12697};	IPR000073///Alpha/beta hydrolase fold-1+++IPR029058///Alpha/Beta hydrolase fold	PF12697///Alpha/beta hydrolase family
HORVU.MOREX.r2.2HG0104870	'HORVU.MOREX.r2.2HG0104870'	mRNA	1.77073	3.16909e-05	[A0A287HM93_HORVV|diamond]SubName: Full=Uncharacterized protein {ECO:0000313|EnsemblPlants:HORVU2Hr1G032890.2};	IPR001128///Cytochrome P450+++IPR002401///Cytochrome P450, E-class, group I+++IPR017972///Cytochrome P450, conserved site+++IPR036396///Cytochrome P450 superfamily	PF00067///Cytochrome P450	KOG0156///iron ion binding	GO:0016021///integral component of membrane	GO:0004497///monooxygenase activity+++GO:0005506///iron ion binding+++GO:0016705///oxidoreductase activity, acting on paired donors, with incorporation or reduction of molecular oxygen+++GO:0020037///heme binding
HORVU.MOREX.r2.2HG0105030	'HORVU.MOREX.r2.2HG0105030'	mRNA	2.11886	0.00286096	[A0A2T7EYE2_9POAL|diamond]RecName: Full=COBRA-like protein {ECO:0000256|PIRNR:PIRNR038122};	IPR006918///COBRA, plant	PF04833///COBRA-like protein		GO:0016021///integral component of membrane+++GO:0031225///anchored component of membrane		GO:0010215///cellulose microfibril organization
HORVU.MOREX.r2.2HG0105160	'HORVU.MOREX.r2.2HG0105160'	mRNA	1.32133	0.0168806	[F2DI32_HORVV|diamond]SubName: Full=Predicted protein {ECO:0000313|EMBL:BAJ94753.1};	IPR001509///NAD-dependent epimerase/dehydratase+++IPR036291///NAD(P)-binding domain superfamily	PF01370///NAD dependent epimerase/dehydratase family	KOG1502///dihydrokaempferol 4-reductase activity		GO:0016616///oxidoreductase activity, acting on the CH-OH group of donors, NAD or NADP as acceptor		00941///Flavonoid biosynthesis
HORVU.MOREX.r2.2HG0105580	'HORVU.MOREX.r2.2HG0105580'	mRNA	2.31037	0.00343375	[F2DYD5_HORVV|diamond]SubName: Full=Predicted protein {ECO:0000313|EMBL:BAK00107.1};	IPR044659///Protein PELPK-like						00940///Phenylpropanoid biosynthesis
HORVU.MOREX.r2.2HG0105590	'HORVU.MOREX.r2.2HG0105590'	mRNA	2.13099	0.00218923	[A0A287HNA6_HORVV|diamond]SubName: Full=Uncharacterized protein {ECO:0000313|EnsemblPlants:HORVU2Hr1G033880.1};	IPR044659///Protein PELPK-like						03015///mRNA surveillance pathway+++03040///Spliceosome
HORVU.MOREX.r2.2HG0106140	'HORVU.MOREX.r2.2HG0106140'	mRNA	0.839581	0.0192752	[A0A1D5TKM2_WHEAT|diamond]RecName: Full=Eukaryotic translation initiation factor 5A {ECO:0000256|RuleBase:RU362005}; Short=eIF-5A {ECO:0000256|RuleBase:RU362005};	IPR001884///Translation elongation factor IF5A-like+++IPR008991///Translation protein SH3-like domain superfamily+++IPR012340///Nucleic acid-binding, OB-fold+++IPR014722///Ribosomal protein L2, domain 2+++IPR019769///Translation elongation factor, IF5A, hypusine site+++IPR020189///Translation elongation factor, IF5A C-terminal	PF01287///Eukaryotic elongation factor 5A hypusine, DNA-binding OB fold			GO:0003746///translation elongation factor activity+++GO:0043022///ribosome binding	GO:0045901///positive regulation of translational elongation+++GO:0045905///positive regulation of translational termination
HORVU.MOREX.r2.2HG0106450	'HORVU.MOREX.r2.2HG0106450'	mRNA	2.35895	0.00133742	[F2DCD4_HORVV|diamond]SubName: Full=Predicted protein {ECO:0000313|EMBL:BAJ92755.1};	IPR002347///Short-chain dehydrogenase/reductase SDR+++IPR036291///NAD(P)-binding domain superfamily		KOG0725///oxidation-reduction process		GO:0016491///oxidoreductase activity		00904///Diterpenoid biosynthesis
HORVU.MOREX.r2.2HG0107120	'HORVU.MOREX.r2.2HG0107120'	mRNA	1.0268	0.0341295	[A0A3B6C3E3_WHEAT|diamond]SubName: Full=Uncharacterized protein {ECO:0000313|EnsemblPlants:TraesCS2B02G214000.1};	IPR001087///GDSL lipase/esterase+++IPR035669///GDSL lipase/esterase-like, plant+++IPR036514///SGNH hydrolase superfamily	PF00657///GDSL-like Lipase/Acylhydrolase			GO:0016788///hydrolase activity, acting on ester bonds		00511///Other glycan degradation
HORVU.MOREX.r2.2HG0107710	'HORVU.MOREX.r2.2HG0107710'	mRNA	1.32426	0.0085908	[A0A3B6AUL9_WHEAT|diamond]RecName: Full=C2 domain-containing protein {ECO:0000259|Pfam:PF00168};	IPR000008///C2 domain+++IPR035892///C2 domain superfamily	PF00168///C2 domain
HORVU.MOREX.r2.2HG0110810	'HORVU.MOREX.r2.2HG0110810'	mRNA	1.54012	0.00876279	[A0A3B6AWF5_WHEAT|diamond]RecName: Full=Bromo domain-containing protein {ECO:0000259|PROSITE:PS50014};	IPR001487///Bromodomain+++IPR036427///Bromodomain-like superfamily	PF00439///Bromodomain
HORVU.MOREX.r2.2HG0111770	'HORVU.MOREX.r2.2HG0111770'	mRNA	2.36473	1.82742e-06	[A0A287HT17_HORVV|diamond]RecName: Full=Laccase {ECO:0000256|ARBA:ARBA00012297, ECO:0000256|RuleBase:RU361119}; EC=1.10.3.2 {ECO:0000256|ARBA:ARBA00012297, ECO:0000256|RuleBase:RU361119}; AltName: Full=Benzenediol:oxygen oxidoreductase {ECO:0000256|RuleBase:RU361119}; AltName: Full=Diphenol oxidase {ECO:0000256|RuleBase:RU361119}; AltName: Full=Urishiol oxidase {ECO:0000256|RuleBase:RU361119};	IPR001117///Multicopper oxidase, type 1+++IPR002355///Multicopper oxidase, copper-binding site+++IPR008972///Cupredoxin+++IPR011706///Multicopper oxidase, C-terminal+++IPR011707///Multicopper oxidase, N-termianl+++IPR017761///Laccase+++IPR034285///Laccase, second cupredoxin domain+++IPR034288///Laccase, first cupredoxin domain+++IPR034289///Laccase, third cupredoxin domain	PF00394///Multicopper oxidase+++PF07731///Multicopper oxidase+++PF07732///Multicopper oxidase		GO:0048046///apoplast	GO:0005507///copper ion binding+++GO:0052716///hydroquinone:oxygen oxidoreductase activity	GO:0046274///lignin catabolic process
HORVU.MOREX.r2.2HG0113870	'HORVU.MOREX.r2.2HG0113870'	mRNA	2.4094	7.36182e-09	[A0A6G1BQD2_9ORYZ|diamond]RecName: Full=Glyco_hydro_18 domain-containing protein {ECO:0000259|Pfam:PF00704};	IPR001223///Glycoside hydrolase family 18, catalytic domain+++IPR017853///Glycoside hydrolase superfamily	PF00704///Glycosyl hydrolases family 18				GO:0005975///carbohydrate metabolic process	00520///Amino sugar and nucleotide sugar metabolism
HORVU.MOREX.r2.2HG0113880	'HORVU.MOREX.r2.2HG0113880'	mRNA	1.14835	0.0089138	[A0A6G1CUB3_9ORYZ|diamond]RecName: Full=Glyco_hydro_18 domain-containing protein {ECO:0000259|Pfam:PF00704};	IPR001223///Glycoside hydrolase family 18, catalytic domain+++IPR017853///Glycoside hydrolase superfamily	PF00704///Glycosyl hydrolases family 18				GO:0005975///carbohydrate metabolic process	00520///Amino sugar and nucleotide sugar metabolism
HORVU.MOREX.r2.2HG0114080	'HORVU.MOREX.r2.2HG0114080'	mRNA	2.38953	3.41064e-06	[A0A287HUN5_HORVV|diamond]SubName: Full=Uncharacterized protein {ECO:0000313|EnsemblPlants:HORVU2Hr1G044270.3};	IPR000719///Protein kinase domain+++IPR001245///Serine-threonine/tyrosine-protein kinase, catalytic domain+++IPR002902///Gnk2-homologous domain+++IPR008271///Serine/threonine-protein kinase, active site+++IPR011009///Protein kinase-like domain superfamily+++IPR017441///Protein kinase, ATP binding site+++IPR038408///Gnk2-homologous domain superfamily	PF01657///Salt stress response/antifungal+++PF07714///Protein tyrosine and serine/threonine kinase	ENOG502QWDY///No_INFO	GO:0005886///plasma membrane+++GO:0016021///integral component of membrane	GO:0004674///protein serine/threonine kinase activity+++GO:0005524///ATP binding	GO:0006468///protein phosphorylation
HORVU.MOREX.r2.2HG0114130	'HORVU.MOREX.r2.2HG0114130'	mRNA	3.12652	4.39646e-05	[A0A287HUR8_HORVV|diamond]RecName: Full=Glucan endo-1,3-beta-D-glucosidase {ECO:0000256|ARBA:ARBA00012780}; EC=3.2.1.39 {ECO:0000256|ARBA:ARBA00012780};	IPR000490///Glycoside hydrolase family 17+++IPR012946///X8 domain+++IPR017853///Glycoside hydrolase superfamily	PF00332///Glycosyl hydrolases family 17+++PF07983///X8 domain	ENOG502QVK5///No_INFO	GO:0046658///anchored component of plasma membrane	GO:0042973///glucan endo-1,3-beta-D-glucosidase activity	GO:0005975///carbohydrate metabolic process	00500///Starch and sucrose metabolism
HORVU.MOREX.r2.2HG0114180	'HORVU.MOREX.r2.2HG0114180'	mRNA	2.74892	0.0171809	[A0A287HUJ5_HORVV|diamond]SubName: Full=Uncharacterized protein {ECO:0000313|EnsemblPlants:HORVU2Hr1G044510.21};	IPR000719///Protein kinase domain+++IPR002902///Gnk2-homologous domain+++IPR008271///Serine/threonine-protein kinase, active site+++IPR011009///Protein kinase-like domain superfamily+++IPR017441///Protein kinase, ATP binding site+++IPR038408///Gnk2-homologous domain superfamily	PF00069///Protein kinase domain+++PF01657///Salt stress response/antifungal	ENOG502QWDY///No_INFO	GO:0005886///plasma membrane+++GO:0016021///integral component of membrane	GO:0004674///protein serine/threonine kinase activity+++GO:0005524///ATP binding	GO:0006468///protein phosphorylation
HORVU.MOREX.r2.2HG0114190	'HORVU.MOREX.r2.2HG0114190'	mRNA	3.23194	0.000113143	[A0A1D5UZL0_WHEAT|diamond]SubName: Full=Genome assembly, chromosome: II {ECO:0000313|EMBL:SPT17461.1};	IPR000719///Protein kinase domain+++IPR002902///Gnk2-homologous domain+++IPR008271///Serine/threonine-protein kinase, active site+++IPR011009///Protein kinase-like domain superfamily+++IPR017441///Protein kinase, ATP binding site+++IPR038408///Gnk2-homologous domain superfamily	PF00069///Protein kinase domain+++PF01657///Salt stress response/antifungal		GO:0005886///plasma membrane+++GO:0016021///integral component of membrane	GO:0004674///protein serine/threonine kinase activity+++GO:0005524///ATP binding	GO:0006468///protein phosphorylation
HORVU.MOREX.r2.2HG0114220	'HORVU.MOREX.r2.2HG0114220'	mRNA	1.24714	0.0171491	[A0A287HUM7_HORVV|diamond]SubName: Full=Uncharacterized protein {ECO:0000313|EnsemblPlants:HORVU2Hr1G044590.9};	IPR000719///Protein kinase domain+++IPR001245///Serine-threonine/tyrosine-protein kinase, catalytic domain+++IPR002902///Gnk2-homologous domain+++IPR008271///Serine/threonine-protein kinase, active site+++IPR011009///Protein kinase-like domain superfamily+++IPR017441///Protein kinase, ATP binding site+++IPR038408///Gnk2-homologous domain superfamily	PF01657///Salt stress response/antifungal+++PF07714///Protein tyrosine and serine/threonine kinase		GO:0005886///plasma membrane+++GO:0016021///integral component of membrane	GO:0004674///protein serine/threonine kinase activity+++GO:0005524///ATP binding	GO:0006468///protein phosphorylation
HORVU.MOREX.r2.2HG0114300	'HORVU.MOREX.r2.2HG0114300'	mRNA	1.85228	0.015081	[A0A287HUR9_HORVV|diamond]SubName: Full=Uncharacterized protein {ECO:0000313|EnsemblPlants:HORVU2Hr1G044650.1};	IPR000719///Protein kinase domain+++IPR002902///Gnk2-homologous domain+++IPR008271///Serine/threonine-protein kinase, active site+++IPR011009///Protein kinase-like domain superfamily+++IPR017441///Protein kinase, ATP binding site+++IPR038408///Gnk2-homologous domain superfamily	PF00069///Protein kinase domain+++PF01657///Salt stress response/antifungal		GO:0005886///plasma membrane+++GO:0016021///integral component of membrane	GO:0004674///protein serine/threonine kinase activity+++GO:0005524///ATP binding	GO:0006468///protein phosphorylation
HORVU.MOREX.r2.2HG0114530	'HORVU.MOREX.r2.2HG0114530'	mRNA	1.87374	0.003472	[M0WIX6_HORVV|diamond]RecName: Full=Peptidase A1 domain-containing protein {ECO:0000259|PROSITE:PS51767};	IPR001969///Aspartic peptidase, active site+++IPR021109///Aspartic peptidase domain superfamily+++IPR032799///Xylanase inhibitor, C-terminal+++IPR032861///Xylanase inhibitor, N-terminal+++IPR033121///Peptidase family A1 domain+++IPR034161///Pepsin-like domain, plant	PF14541///Xylanase inhibitor C-terminal+++PF14543///Xylanase inhibitor N-terminal	KOG1339///aspartic-type endopeptidase activity	GO:0005576///extracellular region	GO:0004190///aspartic-type endopeptidase activity		04138///Autophagy - yeast
HORVU.MOREX.r2.2HG0114740	'HORVU.MOREX.r2.2HG0114740'	mRNA	2.25905	0.00699079	[A0A287HVD1_HORVV|diamond]SubName: Full=Uncharacterized protein {ECO:0000313|EnsemblPlants:HORVU2Hr1G045170.1};	IPR005177///Bifunctional kinase-pyrophosphorylase+++IPR017409///Pyruvate Pi dikinase regulator, chloroplast+++IPR026565///Putative pyruvate, phosphate dikinase regulatory protein	PF03618///Kinase/pyrophosphorylase	ENOG502QQ1R///No_INFO	GO:0009507///chloroplast	GO:0004674///protein serine/threonine kinase activity+++GO:0005524///ATP binding+++GO:0016776///phosphotransferase activity, phosphate group as acceptor
HORVU.MOREX.r2.2HG0115210	'HORVU.MOREX.r2.2HG0115210'	mRNA	1.30342	0.0327476	[A0A3B6ATG6_WHEAT|diamond]SubName: Full=Uncharacterized protein {ECO:0000313|EnsemblPlants:TraesCS2A02G102700.1};	IPR036163///Heavy metal-associated domain superfamily				GO:0046872///metal ion binding		03013///Nucleocytoplasmic transport+++03015///mRNA surveillance pathway
HORVU.MOREX.r2.2HG0126610	'HORVU.MOREX.r2.2HG0126610'	mRNA	1.98423	0.0285699	[M0Z576_HORVV|diamond]RecName: Full=BHLH domain-containing protein {ECO:0000259|PROSITE:PS50888};	IPR011598///Myc-type, basic helix-loop-helix (bHLH) domain+++IPR031066///Basic helix-loop-helix (bHLH) transcription factors ALC-like, plant+++IPR036638///Helix-loop-helix DNA-binding domain superfamily	PF00010///Helix-loop-helix DNA-binding domain	ENOG502QTIX///No_INFO	GO:0005634///nucleus	GO:0046983///protein dimerization activity		04075///Plant hormone signal transduction
HORVU.MOREX.r2.2HG0129020	'HORVU.MOREX.r2.2HG0129020'	mRNA	0.805279	0.0482487	[A0A2X0TTC8_WHEAT|diamond]RecName: Full=Purple acid phosphatase {ECO:0000256|RuleBase:RU361203}; EC=3.1.3.2 {ECO:0000256|RuleBase:RU361203};	IPR004843///Calcineurin-like phosphoesterase domain, ApaH type+++IPR008963///Purple acid phosphatase-like, N-terminal+++IPR015914///Purple acid phosphatase, N-terminal+++IPR025733///Iron/zinc purple acid phosphatase-like C-terminal domain+++IPR029052///Metallo-dependent phosphatase-like+++IPR041792///Purple acid phosphatase, metallophosphatase domain	PF00149///Calcineurin-like phosphoesterase+++PF14008///Iron/zinc purple acid phosphatase-like protein C+++PF16656///Purple acid Phosphatase, N-terminal domain		GO:0016021///integral component of membrane	GO:0003993///acid phosphatase activity+++GO:0046872///metal ion binding
HORVU.MOREX.r2.2HG0130400	'HORVU.MOREX.r2.2HG0130400'	mRNA	1.67507	2.33071e-05	[A0A2K3JN70_TRIPR|diamond]SubName: Full=Pyridoxal biosynthesis protein PDX1.3 {ECO:0000313|EMBL:PNX55479.1};	IPR001852///Pyridoxal 5'-phosphate synthase subunit PdxS/SNZ+++IPR011060///Ribulose-phosphate binding barrel+++IPR013785///Aldolase-type TIM barrel+++IPR033755///PdxS/SNZ N-terminal domain	PF01680///SOR/SNZ family			GO:0003824///catalytic activity	GO:0042823///pyridoxal phosphate biosynthetic process	00750///Vitamin B6 metabolism+++01240///Biosynthesis of cofactors
HORVU.MOREX.r2.2HG0130730	'HORVU.MOREX.r2.2HG0130730'	mRNA	0.851178	0.0299625	[A0A287I8Z4_HORVV|diamond]RecName: Full=CaM_binding domain-containing protein {ECO:0000259|Pfam:PF07839};	IPR012417///Calmodulin-binding domain, plant	PF07839///Plant calmodulin-binding domain			GO:0005516///calmodulin binding
HORVU.MOREX.r2.2HG0132060	'HORVU.MOREX.r2.2HG0132060'	mRNA	1.81457	0.0387072	[A0A287IA81_HORVV|diamond]SubName: Full=Cysteine proteinase inhibitor {ECO:0000313|EnsemblPlants:HORVU2Hr1G067330.1};	IPR000010///Cystatin domain	PF16845///Aspartic acid proteinase inhibitor			GO:0004869///cysteine-type endopeptidase inhibitor activity	GO:0006952///defense response
HORVU.MOREX.r2.2HG0132760	'HORVU.MOREX.r2.2HG0132760'	mRNA	1.31877	0.0018886	[A0A453BTZ1_AEGTS|diamond]RecName: Full=Protein DETOXIFICATION {ECO:0000256|RuleBase:RU004914}; AltName: Full=Multidrug and toxic compound extrusion protein {ECO:0000256|RuleBase:RU004914};	IPR002528///Multi antimicrobial extrusion protein	PF01554///MatE		GO:0016021///integral component of membrane	GO:0015297///antiporter activity+++GO:0042910///xenobiotic transmembrane transporter activity
HORVU.MOREX.r2.2HG0135520	'HORVU.MOREX.r2.2HG0135520'	mRNA	3.36815	0.00064545	[A0A3B6C6L4_WHEAT|diamond]SubName: Full=ERF8-2B {ECO:0000313|EMBL:QKF95766.1}; SubName: Full=Ethylene responsive factor 8 {ECO:0000313|EMBL:QKF95772.1};	IPR001471///AP2/ERF domain+++IPR016177///DNA-binding domain superfamily+++IPR036955///AP2/ERF domain superfamily	PF00847///AP2 domain		GO:0005634///nucleus	GO:0003677///DNA binding+++GO:0003700///DNA-binding transcription factor activity		04144///Endocytosis
HORVU.MOREX.r2.2HG0135990	'HORVU.MOREX.r2.2HG0135990'	mRNA	1.88006	0.00504905	[F2DV27_HORVV|diamond]SubName: Full=Predicted protein {ECO:0000313|EMBL:BAJ98948.1};			ENOG502SAC2///No_INFO
HORVU.MOREX.r2.2HG0136060	'HORVU.MOREX.r2.2HG0136060'	mRNA	1.60479	8.49182e-05	[A0A1D5UTR1_WHEAT|diamond]RecName: Full=Acetyl-coenzyme A synthetase {ECO:0000256|RuleBase:RU361147}; EC=6.2.1.1 {ECO:0000256|RuleBase:RU361147};	IPR000873///AMP-dependent synthetase/ligase+++IPR011904///Acetate-CoA ligase+++IPR020845///AMP-binding, conserved site+++IPR025110///AMP-binding enzyme, C-terminal domain+++IPR032387///Acetyl-coenzyme A synthetase, N-terminal domain+++IPR042099///ANL, N-terminal domain	PF00501///AMP-binding enzyme+++PF13193///AMP-binding enzyme C-terminal domain+++PF16177///Acetyl-coenzyme A synthetase N-terminus			GO:0003987///acetate-CoA ligase activity+++GO:0005524///ATP binding+++GO:0016208///AMP binding	GO:0019427///acetyl-CoA biosynthetic process from acetate	00010///Glycolysis / Gluconeogenesis+++00620///Pyruvate metabolism+++00630///Glyoxylate and dicarboxylate metabolism+++00640///Propanoate metabolism+++00680///Methane metabolism+++01200///Carbon metabolism
HORVU.MOREX.r2.2HG0136610	'HORVU.MOREX.r2.2HG0136610'	mRNA	1.22734	0.0188912	[M0YAX6_HORVV|diamond]RecName: Full=RAB6-interacting golgin {ECO:0000256|ARBA:ARBA00014130};	IPR007033///RAB6-interacting golgin	PF04949///Transcriptional activator	ENOG502RZXF///No_INFO	GO:0005794///Golgi apparatus			00010///Glycolysis / Gluconeogenesis+++00030///Pentose phosphate pathway+++00051///Fructose and mannose metabolism+++00052///Galactose metabolism+++00680///Methane metabolism+++01200///Carbon metabolism+++01230///Biosynthesis of amino acids+++03018///RNA degradation
HORVU.MOREX.r2.2HG0137700	'HORVU.MOREX.r2.2HG0137700'	mRNA	1.27384	0.0115786	[A0A453BYD0_AEGTS|diamond]RecName: Full=AAI domain-containing protein {ECO:0000259|SMART:SM00499};	IPR016140///Bifunctional inhibitor/plant lipid transfer protein/seed storage helical domain+++IPR036312///Bifunctional inhibitor/plant lipid transfer protein/seed storage helical domain superfamily+++IPR039265///Putative lipid-transfer protein DIR1-like	PF14368///Probable lipid transfer			GO:0005504///fatty acid binding	GO:0009627///systemic acquired resistance
HORVU.MOREX.r2.2HG0139100	'HORVU.MOREX.r2.2HG0139100'	mRNA	1.81865	1.12393e-07	[A0A287IGY5_HORVV|diamond]SubName: Full=Uncharacterized protein {ECO:0000313|EnsemblPlants:HORVU2Hr1G075230.2};	IPR000209///Peptidase S8/S53 domain+++IPR010259///Peptidase S8 propeptide/proteinase inhibitor I9+++IPR015500///Peptidase S8, subtilisin-related+++IPR023828///Peptidase S8, subtilisin, Ser-active site+++IPR034197///Cucumisin-like catalytic domain+++IPR036852///Peptidase S8/S53 domain superfamily+++IPR037045///Peptidase S8 propeptide/proteinase inhibitor I9 superfamily+++IPR041469///Subtilisin-lik…	PF00082///Subtilase family+++PF05922///Peptidase inhibitor I9+++PF17766///Fibronectin type-III domain			GO:0004252///serine-type endopeptidase activity
HORVU.MOREX.r2.2HG0140630	'HORVU.MOREX.r2.2HG0140630'	mRNA	1.47213	0.000906561	[A0A0D3FW78_9ORYZ|diamond]SubName: Full=Chloride channel protein {ECO:0000313|EnsemblPlants:OBART04G13680.1};	IPR000644///CBS domain+++IPR001807///Chloride channel, voltage gated+++IPR002251///Chloride channel ClC-plant+++IPR014743///Chloride channel, core	PF00571///CBS domain+++PF00654///Voltage gated chloride channel	KOG0474///Chloride Channel	GO:0016021///integral component of membrane	GO:0005247///voltage-gated chloride channel activity	GO:0006821///chloride transport
HORVU.MOREX.r2.2HG0141020	'HORVU.MOREX.r2.2HG0141020'	mRNA	1.99585	0.00318837	[M0UF72_HORVV|diamond]SubName: Full=Uncharacterized protein {ECO:0000313|EnsemblPlants:HORVU2Hr1G077510.2};	IPR037468///ARGOS/ARL/OSR1		ENOG502T0VK///No_INFO	GO:0005634///nucleus+++GO:0005737///cytoplasm+++GO:0016021///integral component of membrane		GO:0046622///positive regulation of organ growth
HORVU.MOREX.r2.2HG0142000	'HORVU.MOREX.r2.2HG0142000'	mRNA	1.28746	0.0323412	[A0A3B6DHZ3_WHEAT|diamond]RecName: Full=Peptidase A1 domain-containing protein {ECO:0000259|PROSITE:PS51767};	IPR001969///Aspartic peptidase, active site+++IPR021109///Aspartic peptidase domain superfamily+++IPR032799///Xylanase inhibitor, C-terminal+++IPR032861///Xylanase inhibitor, N-terminal+++IPR033121///Peptidase family A1 domain+++IPR034161///Pepsin-like domain, plant	PF14541///Xylanase inhibitor C-terminal+++PF14543///Xylanase inhibitor N-terminal		GO:0005576///extracellular region	GO:0004190///aspartic-type endopeptidase activity
HORVU.MOREX.r2.2HG0143010	'HORVU.MOREX.r2.2HG0143010'	mRNA	1.17768	0.000747252	[A0A287ILD9_HORVV|diamond]SubName: Full=Uncharacterized protein {ECO:0000313|EnsemblPlants:HORVU2Hr1G080050.15};			ENOG502QUSN///No_INFO
HORVU.MOREX.r2.2HG0143850	'HORVU.MOREX.r2.2HG0143850'	mRNA	2.34194	0.00266668	[A0A453C5Y6_AEGTS|diamond]SubName: Full=Uncharacterized protein {ECO:0000313|EnsemblPlants:AET2Gv20743500.13};				GO:0016021///integral component of membrane
HORVU.MOREX.r2.2HG0144330	'HORVU.MOREX.r2.2HG0144330'	mRNA	1.83067	1.23217e-05	[A0A0E0DF74_9ORYZ|diamond]RecName: Full=Aa_trans domain-containing protein {ECO:0000259|Pfam:PF01490};	IPR013057///Amino acid transporter, transmembrane domain	PF01490///Transmembrane amino acid transporter protein		GO:0005886///plasma membrane+++GO:0016021///integral component of membrane		GO:0006865///amino acid transport
HORVU.MOREX.r2.2HG0144530	'HORVU.MOREX.r2.2HG0144530'	mRNA	1.20223	0.00913388	[A0A287IMU9_HORVV|diamond]RecName: Full=Protein kinase domain-containing protein {ECO:0000259|PROSITE:PS50011};	IPR000719///Protein kinase domain+++IPR001245///Serine-threonine/tyrosine-protein kinase, catalytic domain+++IPR001611///Leucine-rich repeat+++IPR003591///Leucine-rich repeat, typical subtype+++IPR011009///Protein kinase-like domain superfamily+++IPR013210///Leucine-rich repeat-containing N-terminal, plant-type+++IPR017441///Protein kinase, ATP binding site+++IPR032675///Leucine-rich repeat domai…	PF07714///Protein tyrosine and serine/threonine kinase+++PF08263///Leucine rich repeat N-terminal domain+++PF13855///Leucine rich repeat		GO:0005886///plasma membrane+++GO:0016021///integral component of membrane	GO:0004672///protein kinase activity+++GO:0005524///ATP binding
HORVU.MOREX.r2.2HG0144870	'HORVU.MOREX.r2.2HG0144870'	mRNA	1.58051	0.00642506	[A0A3B6B136_WHEAT|diamond]SubName: Full=Uncharacterized protein {ECO:0000313|EnsemblPlants:TraesCS2A02G327700.1};	IPR006597///Sel1-like repeat+++IPR011990///Tetratricopeptide-like helical domain superfamily+++IPR036047///F-box-like domain superfamily	PF08238///Sel1 repeat
HORVU.MOREX.r2.2HG0144880	'HORVU.MOREX.r2.2HG0144880'	mRNA	0.744148	0.0496976	[A0A096SGQ3_MAIZE|diamond]RecName: Full=Amine oxidase {ECO:0000256|RuleBase:RU000672}; EC=1.4.3.- {ECO:0000256|RuleBase:RU000672};	IPR000269///Copper amine oxidase+++IPR015798///Copper amine oxidase, catalytic domain+++IPR015802///Copper amine oxidase, N3-terminal+++IPR016182///Copper amine oxidase, N-terminal+++IPR036460///Copper amine oxidase, catalytic domain superfamily	PF01179///Copper amine oxidase, enzyme domain+++PF02728///Copper amine oxidase, N3 domain	KOG1186///tryptamine:oxygen oxidoreductase (deaminating) activity		GO:0005507///copper ion binding+++GO:0008131///primary amine oxidase activity+++GO:0048038///quinone binding+++GO:0052593///tryptamine:oxygen oxidoreductase (deaminating) activity+++GO:0052594///aminoacetone:oxygen oxidoreductase(deaminating) activity+++GO:0052595///aliphatic-amine oxidase activity+++GO:0052596///phenethylamine:oxygen oxidoreductase (deaminating) activity	GO:0009308///amine metabolic process	00260///Glycine, serine and threonine metabolism+++00350///Tyrosine metabolism+++00360///Phenylalanine metabolism+++00410///beta-Alanine metabolism+++00950///Isoquinoline alkaloid biosynthesis+++00960///Tropane, piperidine and pyridine alkaloid biosynthesis
HORVU.MOREX.r2.2HG0144990	'HORVU.MOREX.r2.2HG0144990'	mRNA	1.07312	0.0095433	[A0A3B6B0R2_WHEAT|diamond]SubName: Full=Uncharacterized protein {ECO:0000313|EnsemblPlants:TraesCS2A02G327100.1};	IPR001611///Leucine-rich repeat+++IPR003591///Leucine-rich repeat, typical subtype+++IPR032675///Leucine-rich repeat domain superfamily	PF00560///Leucine Rich Repeat+++PF13855///Leucine rich repeat
HORVU.MOREX.r2.2HG0145560	'HORVU.MOREX.r2.2HG0145560'	mRNA	1.09777	0.022955	[A0A446L770_TRITD|diamond]RecName: Full=WD_REPEATS_REGION domain-containing protein {ECO:0000259|PROSITE:PS50294};	IPR001680///WD40 repeat+++IPR015943///WD40/YVTN repeat-like-containing domain superfamily+++IPR017986///No_INFO+++IPR036322///WD40-repeat-containing domain superfamily	PF00400///WD domain, G-beta repeat					00520///Amino sugar and nucleotide sugar metabolism+++04016///MAPK signaling pathway - plant
HORVU.MOREX.r2.2HG0146740	'HORVU.MOREX.r2.2HG0146740'	mRNA	1.31498	0.0373504	[A0A1D5UM36_WHEAT|diamond]SubName: Full=Genome assembly, chromosome: II {ECO:0000313|EMBL:SPT18860.1};	IPR002921///Fungal lipase-like domain+++IPR029058///Alpha/Beta hydrolase fold	PF01764///Lipase (class 3)		GO:0016021///integral component of membrane		GO:0006629///lipid metabolic process
HORVU.MOREX.r2.2HG0146790	'HORVU.MOREX.r2.2HG0146790'	mRNA	1.49604	0.00350653	[A0A1D5UJG2_WHEAT|diamond]RecName: Full=Protoporphyrinogen oxidase {ECO:0000256|ARBA:ARBA00012867, ECO:0000256|RuleBase:RU367069}; EC=1.3.3.4 {ECO:0000256|ARBA:ARBA00012867, ECO:0000256|RuleBase:RU367069};	IPR002937///Amine oxidase+++IPR004572///Protoporphyrinogen oxidase+++IPR036188///FAD/NAD(P)-binding domain superfamily	PF01593///Flavin containing amine oxidoreductase		GO:0009507///chloroplast	GO:0004729///oxygen-dependent protoporphyrinogen oxidase activity+++GO:0016491///oxidoreductase activity	GO:0006782///protoporphyrinogen IX biosynthetic process	00860///Porphyrin metabolism+++01240///Biosynthesis of cofactors
HORVU.MOREX.r2.2HG0147240	'HORVU.MOREX.r2.2HG0147240'	mRNA	2.49263	3.25172e-05	[A0A287IR12_HORVV|diamond]RecName: Full=Chitinase {ECO:0000256|ARBA:ARBA00012729}; EC=3.2.1.14 {ECO:0000256|ARBA:ARBA00012729};	IPR000726///Glycoside hydrolase, family 19, catalytic+++IPR001002///Chitin-binding, type 1+++IPR016283///Glycoside hydrolase, family 19+++IPR018371///Chitin-binding, type 1, conserved site+++IPR023346///Lysozyme-like domain superfamily+++IPR036861///Endochitinase-like superfamily	PF00182///Chitinase class I+++PF00187///Chitin recognition protein	KOG4742///chitin catabolic process		GO:0004568///chitinase activity+++GO:0008061///chitin binding	GO:0000272///polysaccharide catabolic process+++GO:0006032///chitin catabolic process+++GO:0016998///cell wall macromolecule catabolic process	00520///Amino sugar and nucleotide sugar metabolism
HORVU.MOREX.r2.2HG0147280	'HORVU.MOREX.r2.2HG0147280'	mRNA	1.22025	0.009784	[A0A287IRC4_HORVV|diamond]SubName: Full=Uncharacterized protein {ECO:0000313|EnsemblPlants:HORVU2Hr1G085360.10};	IPR001810///F-box domain+++IPR003347///JmjC domain+++IPR011009///Protein kinase-like domain superfamily+++IPR036047///F-box-like domain superfamily+++IPR041667///Cupin-like domain 8	PF12937///F-box-like+++PF13621///Cupin-like domain
HORVU.MOREX.r2.2HG0147490	'HORVU.MOREX.r2.2HG0147490'	mRNA	1.25135	0.0271702	[A0A3B6B0L8_WHEAT|diamond]SubName: Full=Uncharacterized protein {ECO:0000313|EnsemblPlants:TraesCS2A02G352400.2};	IPR000270///PB1 domain+++IPR003035///RWP-RK domain	PF00564///PB1 domain+++PF02042///RWP-RK domain		GO:0005634///nucleus			04138///Autophagy - yeast
HORVU.MOREX.r2.2HG0148300	'HORVU.MOREX.r2.2HG0148300'	mRNA	2.27515	1.58975e-05	[A0A453CCX6_AEGTS|diamond]SubName: Full=Uncharacterized protein {ECO:0000313|EnsemblPlants:AET2Gv20805900.3};	IPR002048///EF-hand domain+++IPR011992///EF-hand domain pair+++IPR018247///EF-Hand 1, calcium-binding site+++IPR039800///Calcium uptake protein 1/2/3	PF00036///EF hand+++PF13202///EF hand+++PF13833///EF-hand domain pair			GO:0005509///calcium ion binding	GO:0006851///mitochondrial calcium ion transmembrane transport
HORVU.MOREX.r2.2HG0149900	'HORVU.MOREX.r2.2HG0149900'	mRNA	10.1094	0.0303607	[A0A287IUN5_HORVV|diamond]SubName: Full=Uncharacterized protein {ECO:0000313|EnsemblPlants:HORVU2Hr1G088760.1};	IPR007736///Caleosin-related	PF05042///Caleosin related protein		GO:0016021///integral component of membrane	GO:0004497///monooxygenase activity+++GO:0005509///calcium ion binding		00073///Cutin, suberine and wax biosynthesis
HORVU.MOREX.r2.2HG0150720	'HORVU.MOREX.r2.2HG0150720'	mRNA	1.30955	0.00876332	[F2E801_HORVV|diamond]SubName: Full=Predicted protein {ECO:0000313|EMBL:BAK03473.1};	IPR004853///Sugar phosphate transporter domain	PF03151///Triose-phosphate Transporter family		GO:0016021///integral component of membrane
HORVU.MOREX.r2.2HG0150960	'HORVU.MOREX.r2.2HG0150960'	mRNA	1.97189	0.00562966	[A0A287IVS9_HORVV|diamond]SubName: Full=Uncharacterized protein {ECO:0000313|EnsemblPlants:HORVU2Hr1G089990.1};	IPR044659///Protein PELPK-like			GO:0016021///integral component of membrane			00040///Pentose and glucuronate interconversions
HORVU.MOREX.r2.2HG0151240	'HORVU.MOREX.r2.2HG0151240'	mRNA	3.28761	0.0212039	[A0A3B6B1H6_WHEAT|diamond]SubName: Full=Uncharacterized protein {ECO:0000313|EnsemblPlants:TraesCS2A02G377600.1};	IPR004813///Oligopeptide transporter, OPT superfamily	PF03169///OPT oligopeptide transporter protein		GO:0005886///plasma membrane+++GO:0016020///membrane+++GO:0016021///integral component of membrane		GO:0055085///transmembrane transport
HORVU.MOREX.r2.2HG0151400	'HORVU.MOREX.r2.2HG0151400'	mRNA	2.93717	3.41274e-05	[A0A453CGR8_AEGTS|diamond]RecName: Full=Glycosyltransferase {ECO:0000256|RuleBase:RU362057}; EC=2.4.1.- {ECO:0000256|RuleBase:RU362057};	IPR002213///UDP-glucuronosyl/UDP-glucosyltransferase+++IPR035595///UDP-glycosyltransferase family, conserved site	PF00201///UDP-glucoronosyl and UDP-glucosyl transferase			GO:0008194///UDP-glycosyltransferase activity		00402///Benzoxazinoid biosynthesis
HORVU.MOREX.r2.2HG0151660	'HORVU.MOREX.r2.2HG0151660'	mRNA	4.801	0.000583648	[A0A453CGF2_AEGTS|diamond]RecName: Full=Sulfotransferase {ECO:0000256|RuleBase:RU361155}; EC=2.8.2.- {ECO:0000256|RuleBase:RU361155};	IPR000863///Sulfotransferase domain+++IPR027417///P-loop containing nucleoside triphosphate hydrolase	PF00685///Sulfotransferase domain			GO:0008146///sulfotransferase activity
HORVU.MOREX.r2.2HG0152150	'HORVU.MOREX.r2.2HG0152150'	mRNA	0.996515	0.0275793	[A0A1D5URN5_WHEAT|diamond]SubName: Full=Genome assembly, chromosome: II {ECO:0000313|EMBL:SPT19101.1};	IPR001764///Glycoside hydrolase, family 3, N-terminal+++IPR002772///Glycoside hydrolase family 3 C-terminal domain+++IPR013783///Immunoglobulin-like fold+++IPR017853///Glycoside hydrolase superfamily+++IPR026891///Fibronectin type III-like domain+++IPR036881///Glycoside hydrolase family 3 C-terminal domain superfamily+++IPR036962///Glycoside hydrolase, family 3, N-terminal domain superfamily	PF00933///Glycosyl hydrolase family 3 N terminal domain+++PF01915///Glycosyl hydrolase family 3 C-terminal domain+++PF14310///Fibronectin type III-like domain		GO:0005576///extracellular region+++GO:0009505///plant-type cell wall	GO:0009044///xylan 1,4-beta-xylosidase activity+++GO:0046556///alpha-L-arabinofuranosidase activity	GO:0031222///arabinan catabolic process+++GO:0045493///xylan catabolic process	00520///Amino sugar and nucleotide sugar metabolism
HORVU.MOREX.r2.2HG0152220	'HORVU.MOREX.r2.2HG0152220'	mRNA	1.2265	0.0184091	[A0A0D3FYA0_9ORYZ|diamond]RecName: Full=Protein kinase domain-containing protein {ECO:0000259|PROSITE:PS50011};	IPR000719///Protein kinase domain+++IPR001220///Legume lectin domain+++IPR008271///Serine/threonine-protein kinase, active site+++IPR011009///Protein kinase-like domain superfamily+++IPR013320///Concanavalin A-like lectin/glucanase domain superfamily+++IPR017441///Protein kinase, ATP binding site	PF00069///Protein kinase domain+++PF00139///Legume lectin domain	ENOG502QSJ4///No_INFO	GO:0005886///plasma membrane+++GO:0016021///integral component of membrane	GO:0004672///protein kinase activity+++GO:0005524///ATP binding+++GO:0030246///carbohydrate binding		04016///MAPK signaling pathway - plant+++04075///Plant hormone signal transduction+++04626///Plant-pathogen interaction
HORVU.MOREX.r2.2HG0154060	'HORVU.MOREX.r2.2HG0154060'	mRNA	4.39082	0.0233028	[A0A3B6B3Z8_WHEAT|diamond]SubName: Full=Uncharacterized protein {ECO:0000313|EnsemblPlants:TraesCS2A02G394600.1.cds1};
HORVU.MOREX.r2.2HG0154130	'HORVU.MOREX.r2.2HG0154130'	mRNA	4.67086	5.3736e-07	[A0A3B6B245_WHEAT|diamond]RecName: Full=Fe2OG dioxygenase domain-containing protein {ECO:0000259|PROSITE:PS51471};	IPR005123///Oxoglutarate/iron-dependent dioxygenase+++IPR026992///Non-haem dioxygenase N-terminal domain+++IPR027443///Isopenicillin N synthase-like superfamily	PF03171///2OG-Fe(II) oxygenase superfamily+++PF14226///non-haem dioxygenase in morphine synthesis N-terminal			GO:0016491///oxidoreductase activity+++GO:0046872///metal ion binding
HORVU.MOREX.r2.2HG0154850	'HORVU.MOREX.r2.2HG0154850'	mRNA	1.70663	0.039817	[A0A287J0C7_HORVV|diamond]SubName: Full=Uncharacterized protein {ECO:0000313|EnsemblPlants:HORVU2Hr1G094760.7};			ENOG502QU97///No_INFO
HORVU.MOREX.r2.2HG0155860	'HORVU.MOREX.r2.2HG0155860'	mRNA	1.6481	0.00111404	[A0A0E0DH16_9ORYZ|diamond]RecName: Full=Alpha-L-fucosidase {ECO:0000256|ARBA:ARBA00012662}; EC=3.2.1.51 {ECO:0000256|ARBA:ARBA00012662};	IPR000719///Protein kinase domain+++IPR000933///Glycoside hydrolase, family 29+++IPR002048///EF-hand domain+++IPR008271///Serine/threonine-protein kinase, active site+++IPR008979///Galactose-binding-like domain superfamily+++IPR011009///Protein kinase-like domain superfamily+++IPR011992///EF-hand domain pair+++IPR017441///Protein kinase, ATP binding site+++IPR017853///Glycoside hydrolase superfam…	PF00036///EF hand+++PF00069///Protein kinase domain+++PF01120///Alpha-L-fucosidase+++PF13499///EF-hand domain pair			GO:0004560///alpha-L-fucosidase activity+++GO:0004672///protein kinase activity+++GO:0005509///calcium ion binding+++GO:0005524///ATP binding	GO:0005975///carbohydrate metabolic process	04626///Plant-pathogen interaction
HORVU.MOREX.r2.2HG0156320	'HORVU.MOREX.r2.2HG0156320'	mRNA	2.25512	0.0342521	[E5F4M6_HORVV|diamond]RecName: Full=Glycosyltransferase {ECO:0000256|RuleBase:RU362057}; EC=2.4.1.- {ECO:0000256|RuleBase:RU362057};	IPR002213///UDP-glucuronosyl/UDP-glucosyltransferase+++IPR035595///UDP-glycosyltransferase family, conserved site	PF00201///UDP-glucoronosyl and UDP-glucosyl transferase	KOG1192///transferase activity, transferring hexosyl groups		GO:0008194///UDP-glycosyltransferase activity		00908///Zeatin biosynthesis
HORVU.MOREX.r2.2HG0157690	'HORVU.MOREX.r2.2HG0157690'	mRNA	1.87699	0.0325337	[A0A287J3W5_HORVV|diamond]RecName: Full=AAI domain-containing protein {ECO:0000259|Pfam:PF14368};	IPR016140///Bifunctional inhibitor/plant lipid transfer protein/seed storage helical domain+++IPR036312///Bifunctional inhibitor/plant lipid transfer protein/seed storage helical domain superfamily+++IPR043325///Alpha-Amylase Inhibitors (AAI), Lipid Transfer (LT) and Seed Storage (SS) Protein	PF14368///Probable lipid transfer	ENOG502RZXE///No_INFO
HORVU.MOREX.r2.2HG0158090	'HORVU.MOREX.r2.2HG0158090'	mRNA	1.59384	0.00948694	[A0A3B6B4Z7_WHEAT|diamond]RecName: Full=Potassium transporter {ECO:0000256|RuleBase:RU321113};	IPR003855///Potassium transporter	PF02705///K+ potassium transporter		GO:0016020///membrane+++GO:0016021///integral component of membrane	GO:0015079///potassium ion transmembrane transporter activity	GO:0006813///potassium ion transport
HORVU.MOREX.r2.2HG0158440	'HORVU.MOREX.r2.2HG0158440'	mRNA	2.71257	0.0112315	[A0A287J4Z1_HORVV|diamond]SubName: Full=Uncharacterized protein {ECO:0000313|EnsemblPlants:HORVU2Hr1G099330.4};	IPR003689///Zinc/iron permease+++IPR004698///Zinc/iron permease, fungal/plant	PF02535///ZIP Zinc transporter	KOG1558///zinc ion transmembrane transporter activity	GO:0005886///plasma membrane+++GO:0016021///integral component of membrane	GO:0005385///zinc ion transmembrane transporter activity
HORVU.MOREX.r2.2HG0158680	'HORVU.MOREX.r2.2HG0158680'	mRNA	1.66241	0.045945	[A0A287J551_HORVV|diamond]RecName: Full=Protein kinase domain-containing protein {ECO:0000259|PROSITE:PS50011};	IPR000719///Protein kinase domain+++IPR001245///Serine-threonine/tyrosine-protein kinase, catalytic domain+++IPR008271///Serine/threonine-protein kinase, active site+++IPR011009///Protein kinase-like domain superfamily+++IPR017441///Protein kinase, ATP binding site	PF07714///Protein tyrosine and serine/threonine kinase			GO:0004674///protein serine/threonine kinase activity+++GO:0005524///ATP binding		04016///MAPK signaling pathway - plant+++04075///Plant hormone signal transduction
HORVU.MOREX.r2.2HG0158780	'HORVU.MOREX.r2.2HG0158780'	mRNA	2.55415	0.00162414	[A0A287J5I2_HORVV|diamond]RecName: Full=Coproporphyrinogen oxidase {ECO:0000256|ARBA:ARBA00012869}; EC=1.3.3.3 {ECO:0000256|ARBA:ARBA00012869};	IPR001260///Coproporphyrinogen III oxidase, aerobic+++IPR018375///Coproporphyrinogen III oxidase, conserved site+++IPR036406///Oxygen-dependent coproporphyrinogen III oxidase superfamily	PF01218///Coproporphyrinogen III oxidase	KOG1518///coproporphyrinogen oxidase activity	GO:0005737///cytoplasm+++GO:0009570///chloroplast stroma	GO:0004109///coproporphyrinogen oxidase activity	GO:0006782///protoporphyrinogen IX biosynthetic process	00860///Porphyrin metabolism+++01240///Biosynthesis of cofactors
HORVU.MOREX.r2.2HG0160150	'HORVU.MOREX.r2.2HG0160150'	mRNA	2.3608	1.47705e-06	[A0A0A0LFA5_CUCSA|diamond]SubName: Full=Uncharacterized protein {ECO:0000313|EMBL:KGN59377.1};	IPR002885///Pentatricopeptide repeat+++IPR011990///Tetratricopeptide-like helical domain superfamily	PF01535///PPR repeat+++PF13041///PPR repeat family	KOG4197///endonuclease activity
HORVU.MOREX.r2.2HG0162190	'HORVU.MOREX.r2.2HG0162190'	mRNA	1.77671	0.0440059	[A0A1D5UJ24_WHEAT|diamond]SubName: Full=Genome assembly, chromosome: II {ECO:0000313|EMBL:SPT19978.1};	IPR000719///Protein kinase domain+++IPR001611///Leucine-rich repeat+++IPR003591///Leucine-rich repeat, typical subtype+++IPR008271///Serine/threonine-protein kinase, active site+++IPR011009///Protein kinase-like domain superfamily+++IPR013210///Leucine-rich repeat-containing N-terminal, plant-type+++IPR032675///Leucine-rich repeat domain superfamily	PF00069///Protein kinase domain+++PF00560///Leucine Rich Repeat+++PF08263///Leucine rich repeat N-terminal domain+++PF13516///Leucine Rich repeat+++PF13855///Leucine rich repeat		GO:0005886///plasma membrane+++GO:0016021///integral component of membrane	GO:0004674///protein serine/threonine kinase activity+++GO:0005524///ATP binding	GO:0046777///protein autophosphorylation	04016///MAPK signaling pathway - plant+++04626///Plant-pathogen interaction
HORVU.MOREX.r2.2HG0162220	'HORVU.MOREX.r2.2HG0162220'	mRNA	2.07638	0.0123857
HORVU.MOREX.r2.2HG0162250	'HORVU.MOREX.r2.2HG0162250'	mRNA	1.86083	0.00514025	[A0A341R5R1_WHEAT|diamond]SubName: Full=Uncharacterized protein {ECO:0000313|EnsemblPlants:TraesCS2D02G461100.1.cds1};
HORVU.MOREX.r2.2HG0162270	'HORVU.MOREX.r2.2HG0162270'	mRNA	1.437	0.0176852	[A0A1D6RNP4_WHEAT|diamond]SubName: Full=Genome assembly, chromosome: II {ECO:0000313|EMBL:SPT19970.1};
HORVU.MOREX.r2.2HG0162330	'HORVU.MOREX.r2.2HG0162330'	mRNA	5.00697	0.0384009	[A0A287J9T7_HORVV|diamond]RecName: Full=Germin-like protein {ECO:0000256|RuleBase:RU366015};	IPR001929///Germin+++IPR006045///Cupin 1+++IPR011051///RmlC-like cupin domain superfamily+++IPR014710///RmlC-like jelly roll fold+++IPR019780///Germin, manganese binding site	PF00190///Cupin		GO:0005618///cell wall+++GO:0048046///apoplast	GO:0030145///manganese ion binding
HORVU.MOREX.r2.2HG0162340	'HORVU.MOREX.r2.2HG0162340'	mRNA	3.72319	0.009784	[A0A287J9M2_HORVV|diamond]RecName: Full=Germin-like protein {ECO:0000256|RuleBase:RU366015};	IPR001929///Germin+++IPR006045///Cupin 1+++IPR011051///RmlC-like cupin domain superfamily+++IPR014710///RmlC-like jelly roll fold+++IPR019780///Germin, manganese binding site	PF00190///Cupin	ENOG502QQ4A///No_INFO	GO:0005618///cell wall+++GO:0048046///apoplast	GO:0030145///manganese ion binding
HORVU.MOREX.r2.2HG0162790	'HORVU.MOREX.r2.2HG0162790'	mRNA	1.46602	0.0216312	[A0A3B6CF47_WHEAT|diamond]RecName: Full=Protein kinase domain-containing protein {ECO:0000259|PROSITE:PS50011};	IPR000719///Protein kinase domain+++IPR001220///Legume lectin domain+++IPR008271///Serine/threonine-protein kinase, active site+++IPR011009///Protein kinase-like domain superfamily+++IPR013320///Concanavalin A-like lectin/glucanase domain superfamily+++IPR017441///Protein kinase, ATP binding site	PF00069///Protein kinase domain+++PF00139///Legume lectin domain		GO:0005886///plasma membrane+++GO:0016021///integral component of membrane	GO:0004672///protein kinase activity+++GO:0005524///ATP binding+++GO:0030246///carbohydrate binding		00630///Glyoxylate and dicarboxylate metabolism
HORVU.MOREX.r2.2HG0163490	'HORVU.MOREX.r2.2HG0163490'	mRNA	1.86955	0.0329943	[A0A453CX63_AEGTS|diamond]RecName: Full=RING-type E3 ubiquitin transferase {ECO:0000256|ARBA:ARBA00012483}; EC=2.3.2.27 {ECO:0000256|ARBA:ARBA00012483};	IPR003613///U-box domain+++IPR011989///Armadillo-like helical+++IPR013083///Zinc finger, RING/FYVE/PHD-type+++IPR016024///Armadillo-type fold	PF04564///U-box domain			GO:0004842///ubiquitin-protein transferase activity
HORVU.MOREX.r2.2HG0164280	'HORVU.MOREX.r2.2HG0164280'	mRNA	5.57284	1.80663e-07	[F2DDJ7_HORVV|diamond]SubName: Full=Predicted protein {ECO:0000313|EMBL:BAJ93168.1};	IPR013210///Leucine-rich repeat-containing N-terminal, plant-type+++IPR032675///Leucine-rich repeat domain superfamily	PF08263///Leucine rich repeat N-terminal domain	ENOG502QRQP///No_INFO				04016///MAPK signaling pathway - plant+++04626///Plant-pathogen interaction
HORVU.MOREX.r2.2HG0164370	'HORVU.MOREX.r2.2HG0164370'	mRNA	2.00479	0.0255334	[M0V1L9_HORVV|diamond]SubName: Full=Uncharacterized protein {ECO:0000313|EnsemblPlants:HORVU2Hr1G106700.1};			ENOG502S83M///No_INFO				00940///Phenylpropanoid biosynthesis
HORVU.MOREX.r2.2HG0166150	'HORVU.MOREX.r2.2HG0166150'	mRNA	3.43981	0.0032831	[A0A287JDR6_HORVV|diamond]SubName: Full=Uncharacterized protein {ECO:0000313|EnsemblPlants:HORVU2Hr1G108780.1};	IPR022251///Protein of unknown function wound-induced	PF12609///Wound-induced protein
HORVU.MOREX.r2.2HG0167340	'HORVU.MOREX.r2.2HG0167340'	mRNA	3.04446	0.000166742	[F2E9Q5_HORVV|diamond]SubName: Full=Predicted protein {ECO:0000313|EMBL:BAK04077.1};	IPR000719///Protein kinase domain+++IPR008271///Serine/threonine-protein kinase, active site+++IPR011009///Protein kinase-like domain superfamily+++IPR017441///Protein kinase, ATP binding site	PF00069///Protein kinase domain	KOG0583///protein serine/threonine kinase activity		GO:0004674///protein serine/threonine kinase activity+++GO:0005524///ATP binding		04016///MAPK signaling pathway - plant+++04075///Plant hormone signal transduction
HORVU.MOREX.r2.2HG0168100	'HORVU.MOREX.r2.2HG0168100'	mRNA	1.83437	0.000638618	[A0A3B6DL12_WHEAT|diamond]RecName: Full=F-box domain-containing protein {ECO:0000259|SMART:SM00256};	IPR001810///F-box domain+++IPR006652///Kelch repeat type 1+++IPR015915///Kelch-type beta propeller+++IPR036047///F-box-like domain superfamily	PF00646///F-box domain+++PF01344///Kelch motif
HORVU.MOREX.r2.2HG0168120	'HORVU.MOREX.r2.2HG0168120'	mRNA	1.48133	0.0298493	[A0A287JFI5_HORVV|diamond]RecName: Full=Aa_trans domain-containing protein {ECO:0000259|Pfam:PF01490};	IPR013057///Amino acid transporter, transmembrane domain	PF01490///Transmembrane amino acid transporter protein		GO:0005886///plasma membrane+++GO:0016021///integral component of membrane		GO:0006865///amino acid transport
HORVU.MOREX.r2.2HG0168470	'HORVU.MOREX.r2.2HG0168470'	mRNA	1.53931	0.0026313	[A0A287JG52_HORVV|diamond]RecName: Full=Usp domain-containing protein {ECO:0000259|Pfam:PF00582};	IPR006015///Universal stress protein A family+++IPR006016///UspA+++IPR014729///Rossmann-like alpha/beta/alpha sandwich fold	PF00582///Universal stress protein family
HORVU.MOREX.r2.2HG0168790	'HORVU.MOREX.r2.2HG0168790'	mRNA	2.40817	0.000893331	[A0A3B6SS81_WHEAT|diamond]SubName: Full=Uncharacterized protein {ECO:0000313|EnsemblPlants:TraesCS7B02G410200.1.cds1};
HORVU.MOREX.r2.2HG0169690	'HORVU.MOREX.r2.2HG0169690'	mRNA	4.4328	2.09837e-11	[A0A3B6B6Y2_WHEAT|diamond]RecName: Full=Peroxidase {ECO:0000256|ARBA:ARBA00012313, ECO:0000256|RuleBase:RU362060}; EC=1.11.1.7 {ECO:0000256|ARBA:ARBA00012313, ECO:0000256|RuleBase:RU362060};	IPR000823///Plant peroxidase+++IPR002016///Haem peroxidase+++IPR010255///Haem peroxidase superfamily+++IPR019793///Peroxidases heam-ligand binding site+++IPR019794///Peroxidase, active site+++IPR033905///Secretory peroxidase	PF00141///Peroxidase		GO:0005576///extracellular region	GO:0004601///peroxidase activity+++GO:0020037///heme binding+++GO:0046872///metal ion binding	GO:0006979///response to oxidative stress+++GO:0042744///hydrogen peroxide catabolic process	00940///Phenylpropanoid biosynthesis
HORVU.MOREX.r2.2HG0170070	'HORVU.MOREX.r2.2HG0170070'	mRNA	1.30897	2.8209e-05	[A0A287JHN8_HORVV|diamond]SubName: Full=Uncharacterized protein {ECO:0000313|EnsemblPlants:HORVU2Hr1G113460.2};	IPR000118///Granulin+++IPR000169///Cysteine peptidase, cysteine active site+++IPR000668///Peptidase C1A, papain C-terminal+++IPR013201///Cathepsin propeptide inhibitor domain (I29)+++IPR025660///Cysteine peptidase, histidine active site+++IPR025661///Cysteine peptidase, asparagine active site+++IPR037277///Granulin superfamily+++IPR038765///Papain-like cysteine peptidase superfamily+++IPR039417//…	PF00112///Papain family cysteine protease+++PF00396///Granulin+++PF08246///Cathepsin propeptide inhibitor domain (I29)	KOG1543///cysteine-type peptidase activity+++KOG4296///cysteine-type peptidase activity	GO:0005615///extracellular space+++GO:0005764///lysosome	GO:0004197///cysteine-type endopeptidase activity	GO:0051603///proteolysis involved in cellular protein catabolic process
HORVU.MOREX.r2.2HG0170860	'HORVU.MOREX.r2.2HG0170860'	mRNA	1.05477	0.0216749	[A0A287JID7_HORVV|diamond]SubName: Full=Uncharacterized protein {ECO:0000313|EnsemblPlants:HORVU2Hr1G114580.12};	IPR011990///Tetratricopeptide-like helical domain superfamily+++IPR013026///No_INFO+++IPR019734///Tetratricopeptide repeat+++IPR025697///CLU domain+++IPR028275///Clustered mitochondria protein, N-terminal+++IPR033646///CLU central domain	PF12807///Translation initiation factor eIF3 subunit 135+++PF15044///Mitochondrial function, CLU-N-term
HORVU.MOREX.r2.2HG0170900	'HORVU.MOREX.r2.2HG0170900'	mRNA	1.54899	0.0170202	[A0A453D8M7_AEGTS|diamond]SubName: Full=Uncharacterized protein {ECO:0000313|EnsemblPlants:AET2Gv21140900.1};	IPR036163///Heavy metal-associated domain superfamily+++IPR044169///Protein PYRICULARIA ORYZAE RESISTANCE 21				GO:0046872///metal ion binding	GO:1900150///regulation of defense response to fungus	04011///MAPK signaling pathway - yeast
HORVU.MOREX.r2.2HG0171000	'HORVU.MOREX.r2.2HG0171000'	mRNA	1.12162	0.030478	[A0A287JIS4_HORVV|diamond]SubName: Full=Uncharacterized protein {ECO:0000313|EnsemblPlants:HORVU2Hr1G114660.3};	IPR000626///Ubiquitin-like domain+++IPR009060///UBA-like superfamily+++IPR015940///Ubiquitin-associated domain+++IPR029071///Ubiquitin-like domain superfamily+++IPR039749///NEDD8 ultimate buster 1		KOG2561///positive regulation of ubiquitin-dependent protein catabolic process			GO:2000058///regulation of ubiquitin-dependent protein catabolic process
HORVU.MOREX.r2.2HG0171780	'HORVU.MOREX.r2.2HG0171780'	mRNA	2.67841	0.00438669	[M0WL36_HORVV|diamond]SubName: Full=Uncharacterized protein {ECO:0000313|EnsemblPlants:HORVU2Hr1G115890.1};	IPR003480///Transferase+++IPR023213///Chloramphenicol acetyltransferase-like domain superfamily	PF02458///Transferase family	ENOG502QVMC///No_INFO		GO:0016747///transferase activity, transferring acyl groups other than amino-acyl groups
HORVU.MOREX.r2.2HG0172480	'HORVU.MOREX.r2.2HG0172480'	mRNA	3.20396	0.0147834	[M0Y1E7_HORVV|diamond]SubName: Full=Uncharacterized protein {ECO:0000313|EnsemblPlants:HORVU2Hr1G116700.1};	IPR022251///Protein of unknown function wound-induced	PF12609///Wound-induced protein	ENOG502S3X0///No_INFO
HORVU.MOREX.r2.2HG0172490	'HORVU.MOREX.r2.2HG0172490'	mRNA	2.29279	0.00703886	[A0A3B6DQ85_WHEAT|diamond]SubName: Full=Uncharacterized protein {ECO:0000313|EnsemblPlants:TraesCS2D02G533400.1};	IPR022251///Protein of unknown function wound-induced	PF12609///Wound-induced protein
HORVU.MOREX.r2.2HG0172500	'HORVU.MOREX.r2.2HG0172500'	mRNA	1.78564	0.0256951	[A0A453DB65_AEGTS|diamond]SubName: Full=Uncharacterized protein {ECO:0000313|EnsemblPlants:AET2Gv21172200.1};	IPR022251///Protein of unknown function wound-induced	PF12609///Wound-induced protein
HORVU.MOREX.r2.2HG0172510	'HORVU.MOREX.r2.2HG0172510'	mRNA	2.30295	0.0192204	[M0Z490_HORVV|diamond]SubName: Full=Uncharacterized protein {ECO:0000313|EnsemblPlants:HORVU2Hr1G116800.2};	IPR022251///Protein of unknown function wound-induced	PF12609///Wound-induced protein	ENOG502S3X0///No_INFO
HORVU.MOREX.r2.2HG0172540	'HORVU.MOREX.r2.2HG0172540'	mRNA	3.05036	0.00177783	[A0A287JK71_HORVV|diamond]SubName: Full=Uncharacterized protein {ECO:0000313|EnsemblPlants:HORVU2Hr1G116800.4};	IPR022251///Protein of unknown function wound-induced	PF12609///Wound-induced protein
HORVU.MOREX.r2.2HG0173520	'HORVU.MOREX.r2.2HG0173520'	mRNA	0.953427	0.0477582	[F2CY75_HORVV|diamond]SubName: Full=Predicted protein {ECO:0000313|EMBL:BAJ87796.1};	IPR036163///Heavy metal-associated domain superfamily				GO:0046872///metal ion binding
HORVU.MOREX.r2.2HG0173650	'HORVU.MOREX.r2.2HG0173650'	mRNA	1.00077	0.034652	[M0X7F3_HORVV|diamond]RecName: Full=Cysteine dioxygenase {ECO:0000256|ARBA:ARBA00013133}; EC=1.13.11.20 {ECO:0000256|ARBA:ARBA00013133};	IPR011051///RmlC-like cupin domain superfamily+++IPR012864///Cysteine oxygenase/2-aminoethanethiol dioxygenase	PF07847///PCO_ADO	KOG4281///cysteamine dioxygenase activity		GO:0017172///cysteine dioxygenase activity+++GO:0046872///metal ion binding
HORVU.MOREX.r2.2HG0173700	'HORVU.MOREX.r2.2HG0173700'	mRNA	1.35062	0.0369061	[A0A287JLM2_HORVV|diamond]RecName: Full=1-phosphatidylinositol 4-kinase {ECO:0000256|ARBA:ARBA00012169}; EC=2.7.1.67 {ECO:0000256|ARBA:ARBA00012169};	IPR000403///Phosphatidylinositol 3-/4-kinase, catalytic domain+++IPR044571///Phosphatidylinositol 4-kinase gamma 1-8	PF00454///Phosphatidylinositol 3- and 4-kinase			GO:0004430///1-phosphatidylinositol 4-kinase activity		03008///Ribosome biogenesis in eukaryotes
HORVU.MOREX.r2.2HG0174020	'HORVU.MOREX.r2.2HG0174020'	mRNA	6.29536	0.0007288	[A0A287JMN5_HORVV|diamond]SubName: Full=Uncharacterized protein {ECO:0000313|EnsemblPlants:HORVU2Hr1G118790.15};	IPR001362///Glycoside hydrolase, family 32+++IPR013148///Glycosyl hydrolase family 32, N-terminal+++IPR013189///Glycosyl hydrolase family 32, C-terminal+++IPR013320///Concanavalin A-like lectin/glucanase domain superfamily+++IPR023296///Glycosyl hydrolase, five-bladed beta-propellor domain superfamily	PF00251///Glycosyl hydrolases family 32 N-terminal domain+++PF08244///Glycosyl hydrolases family 32 C terminal			GO:0004553///hydrolase activity, hydrolyzing O-glycosyl compounds	GO:0005975///carbohydrate metabolic process	00052///Galactose metabolism+++00500///Starch and sucrose metabolism
HORVU.MOREX.r2.2HG0174570	'HORVU.MOREX.r2.2HG0174570'	mRNA	1.22409	0.023159	[K7TPR9_MAIZE|diamond]RecName: Full=Pyruvate kinase {ECO:0000256|ARBA:ARBA00012142, ECO:0000256|RuleBase:RU000504}; EC=2.7.1.40 {ECO:0000256|ARBA:ARBA00012142, ECO:0000256|RuleBase:RU000504};	IPR001697///Pyruvate kinase+++IPR011037///Pyruvate kinase-like, insert domain superfamily+++IPR015793///Pyruvate kinase, barrel+++IPR015795///Pyruvate kinase, C-terminal+++IPR015806///Pyruvate kinase, insert domain superfamily+++IPR015813///Pyruvate/Phosphoenolpyruvate kinase-like domain superfamily+++IPR018209///Pyruvate kinase, active site+++IPR036918///Pyruvate kinase, C-terminal domain superf…	PF00224///Pyruvate kinase, barrel domain+++PF02887///Pyruvate kinase, alpha/beta domain	KOG2323///pyruvate kinase activity	GO:0005737///cytoplasm	GO:0000287///magnesium ion binding+++GO:0004743///pyruvate kinase activity+++GO:0005524///ATP binding+++GO:0016301///kinase activity+++GO:0030955///potassium ion binding	GO:0006096///glycolytic process+++GO:0015979///photosynthesis	00010///Glycolysis / Gluconeogenesis+++00620///Pyruvate metabolism+++01200///Carbon metabolism+++01230///Biosynthesis of amino acids
HORVU.MOREX.r2.2HG0174690	'HORVU.MOREX.r2.2HG0174690'	mRNA	0.89153	0.0302809	[A0A1D5UKM6_WHEAT|diamond]SubName: Full=Genome assembly, chromosome: II {ECO:0000313|EMBL:SPT20890.1};	IPR001005///SANT/Myb domain+++IPR006447///Myb domain, plants+++IPR009057///Homeobox-like domain superfamily+++IPR017884///SANT domain+++IPR017930///Myb domain	PF00249///Myb-like DNA-binding domain		GO:0005634///nucleus	GO:0003677///DNA binding	GO:0009739///response to gibberellin+++GO:0009751///response to salicylic acid
HORVU.MOREX.r2.2HG0175120	'HORVU.MOREX.r2.2HG0175120'	mRNA	1.81239	3.55355e-05	[A0A287JNL4_HORVV|diamond]SubName: Full=Uncharacterized protein {ECO:0000313|EnsemblPlants:HORVU2Hr1G120150.4};	IPR000873///AMP-dependent synthetase/ligase+++IPR020845///AMP-binding, conserved site+++IPR025110///AMP-binding enzyme, C-terminal domain+++IPR042099///ANL, N-terminal domain	PF00501///AMP-binding enzyme+++PF13193///AMP-binding enzyme C-terminal domain	KOG1176///ligase activity
HORVU.MOREX.r2.2HG0175160	'HORVU.MOREX.r2.2HG0175160'	mRNA	2.95655	1.83929e-05	[M0VL65_HORVV|diamond]RecName: Full=NPH3 domain-containing protein {ECO:0000259|PROSITE:PS51649};	IPR011333///SKP1/BTB/POZ domain superfamily+++IPR027356///NPH3 domain+++IPR043454///NPH3/RPT2-like family	PF03000///NPH3 family	ENOG502QPQT///No_INFO			GO:0016567///protein ubiquitination
HORVU.MOREX.r2.2HG0176140	'HORVU.MOREX.r2.2HG0176140'	mRNA	1.1813	0.00986485	[A0A287JPK4_HORVV|diamond]RecName: Full=Receptor-like serine/threonine-protein kinase {ECO:0000256|PIRNR:PIRNR000641}; EC=2.7.11.1 {ECO:0000256|PIRNR:PIRNR000641};	IPR000719///Protein kinase domain+++IPR000742///EGF-like domain+++IPR000858///S-locus glycoprotein domain+++IPR001245///Serine-threonine/tyrosine-protein kinase, catalytic domain+++IPR001480///Bulb-type lectin domain+++IPR003609///PAN/Apple domain+++IPR008271///Serine/threonine-protein kinase, active site+++IPR011009///Protein kinase-like domain superfamily+++IPR024171///S-receptor-like serine/th…	PF00954///S-locus glycoprotein domain+++PF01453///D-mannose binding lectin+++PF07714///Protein tyrosine and serine/threonine kinase+++PF08276///PAN-like domain		GO:0016021///integral component of membrane	GO:0005524///ATP binding	GO:0048544///recognition of pollen
HORVU.MOREX.r2.2HG0176170	'HORVU.MOREX.r2.2HG0176170'	mRNA	4.83539	1.53262e-07	[F2DCE9_HORVV|diamond]SubName: Full=Predicted protein {ECO:0000313|EMBL:BAJ92770.1};				GO:0016021///integral component of membrane
HORVU.MOREX.r2.2HG0177250	'HORVU.MOREX.r2.2HG0177250'	mRNA	2.12581	0.0171842	[M0YQL7_HORVV|diamond]RecName: Full=Phytocyanin domain-containing protein {ECO:0000259|PROSITE:PS51485};	IPR003245///Phytocyanin domain+++IPR008972///Cupredoxin+++IPR039391///Phytocyanin	PF02298///Plastocyanin-like domain	ENOG502RZRN///No_INFO	GO:0046658///anchored component of plasma membrane	GO:0009055///electron transfer activity
HORVU.MOREX.r2.2HG0178030	'HORVU.MOREX.r2.2HG0178030'	mRNA	1.16984	0.0305536	[A0A3B6CJ56_WHEAT|diamond]SubName: Full=Uncharacterized protein {ECO:0000313|EnsemblPlants:TraesCS2B02G605800.1};	IPR000873///AMP-dependent synthetase/ligase+++IPR020845///AMP-binding, conserved site+++IPR025110///AMP-binding enzyme, C-terminal domain+++IPR042099///ANL, N-terminal domain	PF00501///AMP-binding enzyme+++PF13193///AMP-binding enzyme C-terminal domain					00630///Glyoxylate and dicarboxylate metabolism
HORVU.MOREX.r2.2HG0178450	'HORVU.MOREX.r2.2HG0178450'	mRNA	3.64216	0.00604918	[M0V3E7_HORVV|diamond]SubName: Full=Uncharacterized protein {ECO:0000313|EnsemblPlants:HORVU2Hr1G124310.1};	IPR004045///Glutathione S-transferase, N-terminal+++IPR004046///Glutathione S-transferase, C-terminal+++IPR010987///Glutathione S-transferase, C-terminal-like+++IPR036249///Thioredoxin-like superfamily+++IPR036282///Glutathione S-transferase, C-terminal domain superfamily+++IPR040079///Glutathione Transferase family	PF00043///Glutathione S-transferase, C-terminal domain+++PF02798///Glutathione S-transferase, N-terminal domain	KOG0406///glutathione transferase activity	GO:0005737///cytoplasm	GO:0004364///glutathione transferase activity	GO:0006749///glutathione metabolic process	00480///Glutathione metabolism
HORVU.MOREX.r2.2HG0178590	'HORVU.MOREX.r2.2HG0178590'	mRNA	1.00233	0.0278279	[A0A3B6B8B8_WHEAT|diamond]RecName: Full=F-box domain-containing protein {ECO:0000259|Pfam:PF00646};	IPR001810///F-box domain+++IPR036047///F-box-like domain superfamily	PF00646///F-box domain					00940///Phenylpropanoid biosynthesis
HORVU.MOREX.r2.2HG0178610	'HORVU.MOREX.r2.2HG0178610'	mRNA	1.83027	0.00150607	[A0A3B6CJA4_WHEAT|diamond]SubName: Full=Uncharacterized protein {ECO:0000313|EnsemblPlants:TraesCS2B02G610400.1.cds1};	IPR008217///Ccc1 family	PF01988///VIT family		GO:0016020///membrane+++GO:0016021///integral component of membrane	GO:0005381///iron ion transmembrane transporter activity+++GO:0005384///manganese ion transmembrane transporter activity	GO:0006880///intracellular sequestering of iron ion+++GO:0030026///cellular manganese ion homeostasis
HORVU.MOREX.r2.2HG0178910	'HORVU.MOREX.r2.2HG0178910'	mRNA	1.14076	0.0378751	[A0A287JSS9_HORVV|diamond]RecName: Full=Tubby-like F-box protein {ECO:0000256|RuleBase:RU361125};	IPR000007///Tubby, C-terminal+++IPR001810///F-box domain+++IPR018066///Tubby, C-terminal, conserved site+++IPR025659///Tubby-like, C-terminal+++IPR036047///F-box-like domain superfamily	PF00646///F-box domain+++PF01167///Tub family	KOG2502///phosphatidylinositol binding
HORVU.MOREX.r2.2HG0179140	'HORVU.MOREX.r2.2HG0179140'	mRNA	1.97288	1.79426e-06	[A0A287JST6_HORVV|diamond]RecName: Full=Peroxidase {ECO:0000256|ARBA:ARBA00012313, ECO:0000256|RuleBase:RU362060}; EC=1.11.1.7 {ECO:0000256|ARBA:ARBA00012313, ECO:0000256|RuleBase:RU362060};	IPR000823///Plant peroxidase+++IPR002016///Haem peroxidase+++IPR010255///Haem peroxidase superfamily+++IPR019793///Peroxidases heam-ligand binding site+++IPR019794///Peroxidase, active site+++IPR033905///Secretory peroxidase	PF00141///Peroxidase	ENOG502QT8W///No_INFO	GO:0005576///extracellular region+++GO:0009505///plant-type cell wall+++GO:0009506///plasmodesma	GO:0004601///peroxidase activity+++GO:0020037///heme binding+++GO:0046872///metal ion binding	GO:0006979///response to oxidative stress+++GO:0042744///hydrogen peroxide catabolic process	00940///Phenylpropanoid biosynthesis
HORVU.MOREX.r2.2HG0179320	'HORVU.MOREX.r2.2HG0179320'	mRNA	1.89546	0.000484139	[A0A287JTA5_HORVV|diamond]SubName: Full=Uncharacterized protein {ECO:0000313|EnsemblPlants:HORVU2Hr1G125270.1};	IPR003480///Transferase+++IPR023213///Chloramphenicol acetyltransferase-like domain superfamily	PF02458///Transferase family	ENOG502QVP8///No_INFO		GO:0016747///transferase activity, transferring acyl groups other than amino-acyl groups		00940///Phenylpropanoid biosynthesis+++00941///Flavonoid biosynthesis+++00945///Stilbenoid, diarylheptanoid and gingerol biosynthesis
HORVU.MOREX.r2.2HG0180120	'HORVU.MOREX.r2.2HG0180120'	mRNA	0.999806	0.0283911	[A0A3B6DNF8_WHEAT|diamond]SubName: Full=Uncharacterized protein {ECO:0000313|EnsemblPlants:TraesCS2D02G576000.2};	IPR000109///Proton-dependent oligopeptide transporter family+++IPR036259///MFS transporter superfamily	PF00854///POT family		GO:0016021///integral component of membrane	GO:0022857///transmembrane transporter activity
HORVU.MOREX.r2.2HG0180170	'HORVU.MOREX.r2.2HG0180170'	mRNA	2.14324	0.0396973	[A0A2T7ELS5_9POAL|diamond]RecName: Full=1-deoxy-D-xylulose-5-phosphate synthase {ECO:0000256|ARBA:ARBA00013150}; EC=2.2.1.7 {ECO:0000256|ARBA:ARBA00013150};	IPR005474///Transketolase, N-terminal+++IPR005475///Transketolase-like, pyrimidine-binding domain+++IPR005477///Deoxyxylulose-5-phosphate synthase+++IPR009014///Transketolase C-terminal/Pyruvate-ferredoxin oxidoreductase domain II+++IPR020826///Transketolase binding site+++IPR029061///Thiamin diphosphate-binding fold+++IPR033248///Transketolase, C-terminal domain	PF02779///Transketolase, pyrimidine binding domain+++PF02780///Transketolase, C-terminal domain+++PF13292///1-deoxy-D-xylulose-5-phosphate synthase			GO:0008661///1-deoxy-D-xylulose-5-phosphate synthase activity+++GO:0046872///metal ion binding	GO:0009228///thiamine biosynthetic process+++GO:0016114///terpenoid biosynthetic process+++GO:0052865///1-deoxy-D-xylulose 5-phosphate biosynthetic process	00730///Thiamine metabolism+++00900///Terpenoid backbone biosynthesis
HORVU.MOREX.r2.2HG0180750	'HORVU.MOREX.r2.2HG0180750'	mRNA	7.12144	0.00727259	[A0A287JUN7_HORVV|diamond]RecName: Full=Peroxidase {ECO:0000256|ARBA:ARBA00012313, ECO:0000256|RuleBase:RU362060}; EC=1.11.1.7 {ECO:0000256|ARBA:ARBA00012313, ECO:0000256|RuleBase:RU362060};	IPR000823///Plant peroxidase+++IPR002016///Haem peroxidase+++IPR010255///Haem peroxidase superfamily+++IPR019793///Peroxidases heam-ligand binding site+++IPR019794///Peroxidase, active site+++IPR033905///Secretory peroxidase	PF00141///Peroxidase		GO:0005576///extracellular region+++GO:0009505///plant-type cell wall+++GO:0009506///plasmodesma	GO:0004601///peroxidase activity+++GO:0020037///heme binding+++GO:0046872///metal ion binding	GO:0006979///response to oxidative stress+++GO:0042744///hydrogen peroxide catabolic process	00940///Phenylpropanoid biosynthesis
HORVU.MOREX.r2.2HG0181010	'HORVU.MOREX.r2.2HG0181010'	mRNA	1.42637	0.0085908	[A0A287JU59_HORVV|diamond]RecName: Full=RING-CH-type domain-containing protein {ECO:0000259|PROSITE:PS51292};	IPR011016///Zinc finger, RING-CH-type+++IPR013083///Zinc finger, RING/FYVE/PHD-type	PF12906///RING-variant domain		GO:0016021///integral component of membrane	GO:0008270///zinc ion binding
HORVU.MOREX.r2.3HG0181630	'HORVU.MOREX.r2.3HG0181630'	mRNA	1.11864	0.0083562	[A0A287JV81_HORVV|diamond]RecName: Full=1-deoxy-D-xylulose-5-phosphate reductoisomerase {ECO:0000256|ARBA:ARBA00012366}; EC=1.1.1.267 {ECO:0000256|ARBA:ARBA00012366};	IPR003821///1-deoxy-D-xylulose 5-phosphate reductoisomerase+++IPR013512///1-deoxy-D-xylulose 5-phosphate reductoisomerase, N-terminal+++IPR013644///1-deoxy-D-xylulose 5-phosphate reductoisomerase, C-terminal+++IPR026877///DXP reductoisomerase C-terminal domain+++IPR036169///DXP reductoisomerase, C-terminal domain superfamily+++IPR036291///NAD(P)-binding domain superfamily	PF02670///1-deoxy-D-xylulose 5-phosphate reductoisomerase+++PF08436///1-deoxy-D-xylulose 5-phosphate reductoisomerase C-terminal domain+++PF13288///DXP reductoisomerase C-terminal domain	ENOG502QPJ7///No_INFO	GO:0009570///chloroplast stroma	GO:0030604///1-deoxy-D-xylulose-5-phosphate reductoisomerase activity+++GO:0046872///metal ion binding+++GO:0070402///NADPH binding	GO:0019288///isopentenyl diphosphate biosynthetic process, methylerythritol 4-phosphate pathway+++GO:0046686///response to cadmium ion	00900///Terpenoid backbone biosynthesis
HORVU.MOREX.r2.3HG0181790	'HORVU.MOREX.r2.3HG0181790'	mRNA	0.919027	0.013243	[A0A077RP15_WHEAT|diamond]RecName: Full=Sucrose-phosphate synthase {ECO:0000256|RuleBase:RU368006}; EC=2.4.1.14 {ECO:0000256|RuleBase:RU368006};	IPR000368///Sucrose synthase+++IPR001296///Glycosyl transferase, family 1+++IPR006380///Sucrose-phosphatase-like, N-terminal+++IPR012819///Sucrose-phosphate synthase, plant+++IPR035659///Sucrose-phosphate synthase, C-terminal+++IPR044161///Sucrose-phosphate synthase	PF00534///Glycosyl transferases group 1+++PF00862///Sucrose synthase+++PF05116///Sucrose-6F-phosphate phosphohydrolase			GO:0016157///sucrose synthase activity+++GO:0046524///sucrose-phosphate synthase activity	GO:0005986///sucrose biosynthetic process	00500///Starch and sucrose metabolism
HORVU.MOREX.r2.3HG0182170	'HORVU.MOREX.r2.3HG0182170'	mRNA	1.99699	1.85417e-05	[A0A3B6GKJ1_WHEAT|diamond]SubName: Full=Uncharacterized protein {ECO:0000313|EnsemblPlants:TraesCS3D02G006500.1};	IPR038793///Lysine-rich arabinogalactan protein 19						00940///Phenylpropanoid biosynthesis
HORVU.MOREX.r2.3HG0183990	'HORVU.MOREX.r2.3HG0183990'	mRNA	0.943868	0.00877233	[A0A453DRP2_AEGTS|diamond]SubName: Full=Uncharacterized protein {ECO:0000313|EnsemblPlants:AET3Gv20049800.1};	IPR007657///Glycosyltransferase 61	PF04577///Glycosyltransferase 61		GO:0005794///Golgi apparatus+++GO:0016021///integral component of membrane	GO:0016757///transferase activity, transferring glycosyl groups
HORVU.MOREX.r2.3HG0184030	'HORVU.MOREX.r2.3HG0184030'	mRNA	0.909844	0.0226154	[I1I7Q1_BRADI|diamond]RecName: Full=Glutamate decarboxylase {ECO:0000256|ARBA:ARBA00012421, ECO:0000256|RuleBase:RU361171}; EC=4.1.1.15 {ECO:0000256|ARBA:ARBA00012421, ECO:0000256|RuleBase:RU361171};	IPR002129///Pyridoxal phosphate-dependent decarboxylase+++IPR010107///Glutamate decarboxylase+++IPR015421///Pyridoxal phosphate-dependent transferase, major domain+++IPR015424///Pyridoxal phosphate-dependent transferase	PF00282///Pyridoxal-dependent decarboxylase conserved domain	KOG1383///sphinganine-1-phosphate aldolase activity	GO:0005829///cytosol	GO:0004351///glutamate decarboxylase activity+++GO:0030170///pyridoxal phosphate binding	GO:0006538///glutamate catabolic process	00250///Alanine, aspartate and glutamate metabolism+++00410///beta-Alanine metabolism+++00430///Taurine and hypotaurine metabolism+++00650///Butanoate metabolism
HORVU.MOREX.r2.3HG0184850	'HORVU.MOREX.r2.3HG0184850'	mRNA	1.12144	0.00439556	[F2DGF0_HORVV|diamond]SubName: Full=Predicted protein {ECO:0000313|EMBL:BAJ94171.1};	IPR000877///Proteinase inhibitor I12, Bowman-Birk+++IPR035995///Bowman-Birk type proteinase inhibitor	PF00228///Bowman-Birk serine protease inhibitor family	ENOG502R4GU///No_INFO	GO:0005576///extracellular region	GO:0004867///serine-type endopeptidase inhibitor activity
HORVU.MOREX.r2.3HG0185450	'HORVU.MOREX.r2.3HG0185450'	mRNA	1.14889	0.000583648	[M0YYB5_HORVV|diamond]SubName: Full=Uncharacterized protein {ECO:0000313|EnsemblPlants:HORVU3Hr1G004850.2};	IPR002213///UDP-glucuronosyl/UDP-glucosyltransferase	PF00201///UDP-glucoronosyl and UDP-glucosyl transferase	KOG1192///transferase activity, transferring hexosyl groups		GO:0008194///UDP-glycosyltransferase activity
HORVU.MOREX.r2.3HG0186300	'HORVU.MOREX.r2.3HG0186300'	mRNA	1.64044	0.000134207	[T1LB80_TRIUA|diamond]SubName: Full=Uncharacterized protein {ECO:0000313|EnsemblPlants:TRIUR3_01772-P1};	IPR001087///GDSL lipase/esterase+++IPR035669///GDSL lipase/esterase-like, plant+++IPR036514///SGNH hydrolase superfamily	PF00657///GDSL-like Lipase/Acylhydrolase	ENOG502QQGV///No_INFO		GO:0016788///hydrolase activity, acting on ester bonds		00511///Other glycan degradation
HORVU.MOREX.r2.3HG0186310	'HORVU.MOREX.r2.3HG0186310'	mRNA	2.08283	0.000147815	[A0A3B6EB08_WHEAT|diamond]SubName: Full=Uncharacterized protein {ECO:0000313|EnsemblPlants:TraesCS3A02G025300.1};	IPR001087///GDSL lipase/esterase+++IPR035669///GDSL lipase/esterase-like, plant+++IPR036514///SGNH hydrolase superfamily	PF00657///GDSL-like Lipase/Acylhydrolase			GO:0016788///hydrolase activity, acting on ester bonds		00511///Other glycan degradation
HORVU.MOREX.r2.3HG0186320	'HORVU.MOREX.r2.3HG0186320'	mRNA	2.03813	0.000872038	[A0A446N077_TRITD|diamond]SubName: Full=Uncharacterized protein {ECO:0000313|EMBL:VAH55473.1};	IPR001087///GDSL lipase/esterase+++IPR035669///GDSL lipase/esterase-like, plant+++IPR036514///SGNH hydrolase superfamily	PF00657///GDSL-like Lipase/Acylhydrolase			GO:0016788///hydrolase activity, acting on ester bonds		00511///Other glycan degradation
HORVU.MOREX.r2.3HG0186570	'HORVU.MOREX.r2.3HG0186570'	mRNA	4.08922	0.000515492	[A0A287K0Y4_HORVV|diamond]RecName: Full=Peptidase A1 domain-containing protein {ECO:0000259|PROSITE:PS51767};	IPR001461///Aspartic peptidase A1 family+++IPR021109///Aspartic peptidase domain superfamily+++IPR032799///Xylanase inhibitor, C-terminal+++IPR032861///Xylanase inhibitor, N-terminal+++IPR033121///Peptidase family A1 domain	PF14541///Xylanase inhibitor C-terminal+++PF14543///Xylanase inhibitor N-terminal	KOG1339///aspartic-type endopeptidase activity		GO:0004190///aspartic-type endopeptidase activity		03013///Nucleocytoplasmic transport+++03015///mRNA surveillance pathway
HORVU.MOREX.r2.3HG0186590	'HORVU.MOREX.r2.3HG0186590'	mRNA	3.10058	1.69319e-10	[A0A3B6GPC8_WHEAT|diamond]SubName: Full=Uncharacterized protein {ECO:0000313|EnsemblPlants:TraesCS3D02G039400.1.cds1};	IPR001461///Aspartic peptidase A1 family+++IPR021109///Aspartic peptidase domain superfamily+++IPR032799///Xylanase inhibitor, C-terminal+++IPR032861///Xylanase inhibitor, N-terminal	PF14541///Xylanase inhibitor C-terminal+++PF14543///Xylanase inhibitor N-terminal			GO:0004190///aspartic-type endopeptidase activity		03040///Spliceosome
HORVU.MOREX.r2.3HG0186960	'HORVU.MOREX.r2.3HG0186960'	mRNA	2.27779	0.0236971	[A0A287K159_HORVV|diamond]SubName: Full=Uncharacterized protein {ECO:0000313|EnsemblPlants:HORVU3Hr1G006790.4};	IPR000719///Protein kinase domain+++IPR001245///Serine-threonine/tyrosine-protein kinase, catalytic domain+++IPR002902///Gnk2-homologous domain+++IPR008271///Serine/threonine-protein kinase, active site+++IPR011009///Protein kinase-like domain superfamily+++IPR017441///Protein kinase, ATP binding site+++IPR038408///Gnk2-homologous domain superfamily	PF01657///Salt stress response/antifungal+++PF07714///Protein tyrosine and serine/threonine kinase		GO:0005886///plasma membrane+++GO:0016021///integral component of membrane	GO:0004674///protein serine/threonine kinase activity+++GO:0005524///ATP binding	GO:0006468///protein phosphorylation
HORVU.MOREX.r2.3HG0187770	'HORVU.MOREX.r2.3HG0187770'	mRNA	1.2819	0.00833726	[A0A0E0KF25_ORYPU|diamond]RecName: Full=COBRA-like protein {ECO:0000256|PIRNR:PIRNR038122};	IPR006918///COBRA, plant	PF04833///COBRA-like protein	ENOG502QQYT///No_INFO	GO:0031225///anchored component of membrane		GO:0010215///cellulose microfibril organization
HORVU.MOREX.r2.3HG0188040	'HORVU.MOREX.r2.3HG0188040'	mRNA	1.56342	0.000267383	[M0XRZ3_HORVV|diamond]RecName: Full=Dipeptide epimerase {ECO:0000256|RuleBase:RU366006}; EC=5.1.1.- {ECO:0000256|RuleBase:RU366006};	IPR013341///Mandelate racemase/muconate lactonizing enzyme, N-terminal domain+++IPR013342///Mandelate racemase/muconate lactonizing enzyme, C-terminal+++IPR029017///Enolase-like, N-terminal+++IPR029065///Enolase C-terminal domain-like+++IPR034603///Dipeptide epimerase+++IPR036849///Enolase-like, C-terminal domain superfamily	PF02746///Mandelate racemase / muconate lactonizing enzyme, N-terminal domain+++PF13378///Enolase C-terminal domain-like	ENOG502QU7C///No_INFO		GO:0016855///racemase and epimerase activity, acting on amino acids and derivatives+++GO:0046872///metal ion binding
HORVU.MOREX.r2.3HG0188200	'HORVU.MOREX.r2.3HG0188200'	mRNA	1.06015	0.0398106	[A0A6P5TKZ7_PRUAV|diamond]RecName: Full=Formin-like protein {ECO:0000256|RuleBase:RU361260};	IPR014020///Tensin phosphatase, C2 domain+++IPR015425///Formin, FH2 domain+++IPR029021///Protein-tyrosine phosphatase-like+++IPR029023///Tensin-type phosphatase domain+++IPR042201///Formin, FH2 domain superfamily	PF02181///Formin Homology 2 Domain+++PF10409///C2 domain of PTEN tumour-suppressor protein			GO:0004721///phosphoprotein phosphatase activity		00040///Pentose and glucuronate interconversions
HORVU.MOREX.r2.3HG0188920	'HORVU.MOREX.r2.3HG0188920'	mRNA	1.54276	0.003282	[A0A3B6GQA9_WHEAT|diamond]SubName: Full=Uncharacterized protein {ECO:0000313|EnsemblPlants:TraesCS3D02G052300.1.cds1};	IPR001471///AP2/ERF domain+++IPR003340///B3 DNA binding domain+++IPR015300///DNA-binding pseudobarrel domain superfamily+++IPR016177///DNA-binding domain superfamily+++IPR036955///AP2/ERF domain superfamily	PF00847///AP2 domain+++PF02362///B3 DNA binding domain		GO:0005634///nucleus	GO:0003677///DNA binding+++GO:0003700///DNA-binding transcription factor activity
HORVU.MOREX.r2.3HG0188940	'HORVU.MOREX.r2.3HG0188940'	mRNA	1.77954	0.00575158	[M0Z0M6_HORVV|diamond]SubName: Full=Uncharacterized protein {ECO:0000313|EnsemblPlants:HORVU3Hr1G010190.6};	IPR001471///AP2/ERF domain+++IPR003340///B3 DNA binding domain+++IPR015300///DNA-binding pseudobarrel domain superfamily+++IPR016177///DNA-binding domain superfamily+++IPR036955///AP2/ERF domain superfamily	PF00847///AP2 domain+++PF02362///B3 DNA binding domain	ENOG502QRVI///No_INFO	GO:0005634///nucleus	GO:0003677///DNA binding+++GO:0003700///DNA-binding transcription factor activity
HORVU.MOREX.r2.3HG0188990	'HORVU.MOREX.r2.3HG0188990'	mRNA	0.953949	0.0278984	[A0A287K2N8_HORVV|diamond]SubName: Full=Uncharacterized protein {ECO:0000313|EnsemblPlants:HORVU3Hr1G010290.7};	IPR005654///ATPase, AFG1-like+++IPR027417///P-loop containing nucleoside triphosphate hydrolase	PF03969///AFG1-like ATPase	KOG2383///ATP binding		GO:0005524///ATP binding
HORVU.MOREX.r2.3HG0189060	'HORVU.MOREX.r2.3HG0189060'	mRNA	0.992522	0.0282356	[A0A287K2W4_HORVV|diamond]SubName: Full=Uncharacterized protein {ECO:0000313|EnsemblPlants:HORVU3Hr1G010470.6};
HORVU.MOREX.r2.3HG0190060	'HORVU.MOREX.r2.3HG0190060'	mRNA	4.21034	0.000134207	[A0A453DX45_AEGTS|diamond]SubName: Full=Uncharacterized protein {ECO:0000313|EnsemblPlants:AET3Gv20141500.6};	IPR001128///Cytochrome P450+++IPR002401///Cytochrome P450, E-class, group I+++IPR017972///Cytochrome P450, conserved site+++IPR036396///Cytochrome P450 superfamily	PF00067///Cytochrome P450		GO:0016021///integral component of membrane	GO:0004497///monooxygenase activity+++GO:0005506///iron ion binding+++GO:0016705///oxidoreductase activity, acting on paired donors, with incorporation or reduction of molecular oxygen+++GO:0020037///heme binding		00402///Benzoxazinoid biosynthesis
HORVU.MOREX.r2.3HG0190250	'HORVU.MOREX.r2.3HG0190250'	mRNA	1.51657	0.0265018	[A0A3B6GMZ0_WHEAT|diamond]RecName: Full=Protein kinase domain-containing protein {ECO:0000259|PROSITE:PS50011};	IPR000719///Protein kinase domain+++IPR001938///Thaumatin family+++IPR008271///Serine/threonine-protein kinase, active site+++IPR011009///Protein kinase-like domain superfamily+++IPR017441///Protein kinase, ATP binding site+++IPR017949///Thaumatin, conserved site+++IPR037176///Osmotin/thaumatin-like superfamily	PF00069///Protein kinase domain+++PF00314///Thaumatin family		GO:0016021///integral component of membrane	GO:0004672///protein kinase activity+++GO:0005524///ATP binding
HORVU.MOREX.r2.3HG0191040	'HORVU.MOREX.r2.3HG0191040'	mRNA	1.43189	9.16538e-05	[A0A3B6EAI4_WHEAT|diamond]RecName: Full=E3 ubiquitin-protein ligase {ECO:0000256|RuleBase:RU366018}; EC=2.3.2.27 {ECO:0000256|RuleBase:RU366018};	IPR003126///Zinc finger, UBR-type+++IPR036390///Winged helix DNA-binding domain superfamily+++IPR039164///E3 ubiquitin-protein ligase UBR1-like+++IPR042065///E3 ubiquitin-protein ligase ELL-like	PF02207///Putative zinc finger in N-recognin (UBR box)			GO:0008270///zinc ion binding+++GO:0061630///ubiquitin protein ligase activity	GO:0071596///ubiquitin-dependent protein catabolic process via the N-end rule pathway	00500///Starch and sucrose metabolism
HORVU.MOREX.r2.3HG0192010	'HORVU.MOREX.r2.3HG0192010'	mRNA	1.0466	0.00501943	[A0A287DWX9_HORVV|diamond]SubName: Full=Uncharacterized protein {ECO:0000313|EnsemblPlants:HORVU0Hr1G006240.2};	IPR035992///Ricin B-like lectins+++IPR040249///Ricin B-like lectin EULS3-like
HORVU.MOREX.r2.3HG0193970	'HORVU.MOREX.r2.3HG0193970'	mRNA	5.73839	3.25289e-10	[A0A453E2Q1_AEGTS|diamond]RecName: Full=Usp domain-containing protein {ECO:0000259|Pfam:PF00582};	IPR006015///Universal stress protein A family+++IPR006016///UspA+++IPR014729///Rossmann-like alpha/beta/alpha sandwich fold	PF00582///Universal stress protein family
HORVU.MOREX.r2.3HG0194300	'HORVU.MOREX.r2.3HG0194300'	mRNA	2.90248	0.00067204	[A0A077RT59_WHEAT|diamond]SubName: Full=Uncharacterized protein {ECO:0000313|EMBL:CDM81510.1, ECO:0000313|EnsemblPlants:TraesCS3B02G110100.1};	IPR005150///Cellulose synthase+++IPR029044///Nucleotide-diphospho-sugar transferases	PF03552///Cellulose synthase	ENOG502QQE5///No_INFO	GO:0005802///trans-Golgi network+++GO:0005886///plasma membrane+++GO:0016021///integral component of membrane	GO:0016760///cellulose synthase (UDP-forming) activity+++GO:0051753///mannan synthase activity	GO:0009833///plant-type primary cell wall biogenesis+++GO:0030244///cellulose biosynthetic process
HORVU.MOREX.r2.3HG0194380	'HORVU.MOREX.r2.3HG0194380'	mRNA	1.1423	0.0277973	[A0A3B6ECE8_WHEAT|diamond]RecName: Full=AB hydrolase-1 domain-containing protein {ECO:0000259|Pfam:PF12697};	IPR000073///Alpha/beta hydrolase fold-1+++IPR029058///Alpha/Beta hydrolase fold	PF12697///Alpha/beta hydrolase family
HORVU.MOREX.r2.3HG0195770	'HORVU.MOREX.r2.3HG0195770'	mRNA	2.15915	2.18826e-05	[A0A446N6R0_TRITD|diamond]RecName: Full=FAS1 domain-containing protein {ECO:0000259|PROSITE:PS50213};	IPR000782///FAS1 domain+++IPR036378///FAS1 domain superfamily	PF02469///Fasciclin domain		GO:0016021///integral component of membrane
HORVU.MOREX.r2.3HG0195780	'HORVU.MOREX.r2.3HG0195780'	mRNA	1.31372	0.0329615	[A0A3B6GRJ6_WHEAT|diamond]RecName: Full=DOG1 domain-containing protein {ECO:0000259|PROSITE:PS51806};	IPR025422///Transcription factor TGA like domain	PF14144///Seed dormancy control			GO:0043565///sequence-specific DNA binding	GO:0006351///transcription, DNA-templated
HORVU.MOREX.r2.3HG0195870	'HORVU.MOREX.r2.3HG0195870'	mRNA	4.38021	0.000810747	[A0A3B6FLK9_WHEAT|diamond]SubName: Full=Uncharacterized protein {ECO:0000313|EnsemblPlants:TraesCS3B02G122500.1.cds1};
HORVU.MOREX.r2.3HG0195980	'HORVU.MOREX.r2.3HG0195980'	mRNA	1.24878	0.0331908	[A0A3B6EBU3_WHEAT|diamond]RecName: Full=C2H2-type domain-containing protein {ECO:0000259|PROSITE:PS50157};	IPR013087///Zinc finger C2H2-type+++IPR036236///Zinc finger C2H2 superfamily			GO:0005634///nucleus	GO:0003700///DNA-binding transcription factor activity		00052///Galactose metabolism+++00511///Other glycan degradation+++00531///Glycosaminoglycan degradation+++00600///Sphingolipid metabolism+++00604///Glycosphingolipid biosynthesis - ganglio series
HORVU.MOREX.r2.3HG0196310	'HORVU.MOREX.r2.3HG0196310'	mRNA	2.73338	0.00138958	[A0A287KBZ7_HORVV|diamond]SubName: Full=Uncharacterized protein {ECO:0000313|EnsemblPlants:HORVU3Hr1G019510.1};	IPR000571///Zinc finger, CCCH-type	PF00642///Zinc finger C-x8-C-x5-C-x3-H type (and similar)	KOG1595///DNA binding	GO:0005634///nucleus	GO:0046872///metal ion binding	GO:0009867///jasmonic acid mediated signaling pathway+++GO:0010150///leaf senescence
HORVU.MOREX.r2.3HG0196440	'HORVU.MOREX.r2.3HG0196440'	mRNA	1.90234	1.91436e-06	[A0A287KC14_HORVV|diamond]RecName: Full=ATP-dependent 6-phosphofructokinase {ECO:0000256|HAMAP-Rule:MF_03186}; Short=ATP-PFK {ECO:0000256|HAMAP-Rule:MF_03186}; Short=Phosphofructokinase {ECO:0000256|HAMAP-Rule:MF_03186}; EC=2.7.1.11 {ECO:0000256|HAMAP-Rule:MF_03186}; AltName: Full=Phosphohexokinase {ECO:0000256|HAMAP-Rule:MF_03186};	IPR000023///Phosphofructokinase domain+++IPR012004///Pyrophosphate-dependent phosphofructokinase TP0108-type+++IPR022953///ATP-dependent 6-phosphofructokinase+++IPR035966///Phosphofructokinase superfamily	PF00365///Phosphofructokinase		GO:0005737///cytoplasm	GO:0003872///6-phosphofructokinase activity+++GO:0005524///ATP binding+++GO:0046872///metal ion binding	GO:0006002///fructose 6-phosphate metabolic process	00010///Glycolysis / Gluconeogenesis+++00030///Pentose phosphate pathway+++00051///Fructose and mannose metabolism+++00052///Galactose metabolism+++00680///Methane metabolism+++01200///Carbon metabolism+++01230///Biosynthesis of amino acids+++03018///RNA degradation
HORVU.MOREX.r2.3HG0196470	'HORVU.MOREX.r2.3HG0196470'	mRNA	1.3031	0.0465151	[M0YCE6_HORVV|diamond]SubName: Full=Uncharacterized protein {ECO:0000313|EnsemblPlants:HORVU3Hr1G019590.2};	IPR001005///SANT/Myb domain+++IPR009057///Homeobox-like domain superfamily+++IPR017930///Myb domain	PF00249///Myb-like DNA-binding domain	KOG0048///RNA polymerase II transcription regulator recruiting activity
HORVU.MOREX.r2.3HG0197800	'HORVU.MOREX.r2.3HG0197800'	mRNA	2.8493	1.97338e-05	[A0A077RQG5_WHEAT|diamond]SubName: Full=Uncharacterized protein {ECO:0000313|EMBL:CDM81776.1, ECO:0000313|EnsemblPlants:TraesCS3B02G135500.1.cds1};			ENOG502QT79///No_INFO
HORVU.MOREX.r2.3HG0199190	'HORVU.MOREX.r2.3HG0199190'	mRNA	2.11974	0.00101771	[A0A287KER6_HORVV|diamond]RecName: Full=Protein kinase domain-containing protein {ECO:0000259|PROSITE:PS50011};	IPR000719///Protein kinase domain+++IPR008271///Serine/threonine-protein kinase, active site+++IPR011009///Protein kinase-like domain superfamily+++IPR017441///Protein kinase, ATP binding site	PF00069///Protein kinase domain		GO:0016021///integral component of membrane	GO:0004672///protein kinase activity+++GO:0005524///ATP binding
HORVU.MOREX.r2.3HG0199680	'HORVU.MOREX.r2.3HG0199680'	mRNA	1.91312	0.00409885	[A0A453EAD0_AEGTS|diamond]RecName: Full=Glycosyltransferase {ECO:0000256|RuleBase:RU362057}; EC=2.4.1.- {ECO:0000256|RuleBase:RU362057};	IPR002213///UDP-glucuronosyl/UDP-glucosyltransferase+++IPR035595///UDP-glycosyltransferase family, conserved site	PF00201///UDP-glucoronosyl and UDP-glucosyl transferase			GO:0008194///UDP-glycosyltransferase activity		00944///Flavone and flavonol biosynthesis
HORVU.MOREX.r2.3HG0200400	'HORVU.MOREX.r2.3HG0200400'	mRNA	1.21223	0.0243438	[A0A077RXF4_WHEAT|diamond]SubName: Full=ABC subfamily C transporter {ECO:0000313|EMBL:AJR33102.1, ECO:0000313|EnsemblPlants:TraesCS3B02G148100.2};	IPR003439///ABC transporter-like, ATP-binding domain+++IPR003593///AAA+ ATPase domain+++IPR011527///ABC transporter type 1, transmembrane domain+++IPR017871///ABC transporter-like, conserved site+++IPR027417///P-loop containing nucleoside triphosphate hydrolase+++IPR036640///ABC transporter type 1, transmembrane domain superfamily	PF00005///ABC transporter+++PF00664///ABC transporter transmembrane region	KOG0054///ATPase activity, coupled to transmembrane movement of substances	GO:0000325///plant-type vacuole+++GO:0005774///vacuolar membrane+++GO:0016020///membrane+++GO:0016021///integral component of membrane	GO:0005524///ATP binding+++GO:0042626///ATPase activity, coupled to transmembrane movement of substances	GO:0055085///transmembrane transport	02010///ABC transporters
HORVU.MOREX.r2.3HG0201090	'HORVU.MOREX.r2.3HG0201090'	mRNA	1.26158	0.00134859	[A0A287KGR6_HORVV|diamond]SubName: Full=Uncharacterized protein {ECO:0000313|EnsemblPlants:HORVU3Hr1G024920.4};							03040///Spliceosome
HORVU.MOREX.r2.3HG0201150	'HORVU.MOREX.r2.3HG0201150'	mRNA	2.88572	0.0169759	[A0A5J9UN88_9POAL|diamond]SubName: Full=Uncharacterized protein {ECO:0000313|EMBL:TVU25232.1};	IPR001087///GDSL lipase/esterase+++IPR035669///GDSL lipase/esterase-like, plant+++IPR036514///SGNH hydrolase superfamily	PF00657///GDSL-like Lipase/Acylhydrolase			GO:0016788///hydrolase activity, acting on ester bonds
HORVU.MOREX.r2.3HG0201600	'HORVU.MOREX.r2.3HG0201600'	mRNA	3.21164	1.12489e-07	[M0YTX5_HORVV|diamond]SubName: Full=Uncharacterized protein {ECO:0000313|EnsemblPlants:HORVU3Hr1G025670.4};	IPR025886///Phloem protein 2-like	PF14299///Phloem protein 2	KOG0017///transposition, RNA-mediated
HORVU.MOREX.r2.3HG0203570	'HORVU.MOREX.r2.3HG0203570'	mRNA	1.36726	0.00165103	[M0YD38_HORVV|diamond]SubName: Full=Uncharacterized protein {ECO:0000313|EnsemblPlants:HORVU3Hr1G027910.1};	IPR000668///Peptidase C1A, papain C-terminal+++IPR013201///Cathepsin propeptide inhibitor domain (I29)+++IPR025661///Cysteine peptidase, asparagine active site+++IPR038765///Papain-like cysteine peptidase superfamily+++IPR039417///Papain-like cysteine endopeptidase	PF00112///Papain family cysteine protease+++PF08246///Cathepsin propeptide inhibitor domain (I29)	KOG1543///cysteine-type peptidase activity	GO:0005615///extracellular space+++GO:0005764///lysosome	GO:0004197///cysteine-type endopeptidase activity	GO:0051603///proteolysis involved in cellular protein catabolic process
HORVU.MOREX.r2.3HG0203990	'HORVU.MOREX.r2.3HG0203990'	mRNA	1.71075	0.024919	[A0A287KJP4_HORVV|diamond]RecName: Full=RING-type domain-containing protein {ECO:0000259|PROSITE:PS50089};	IPR001841///Zinc finger, RING-type+++IPR013083///Zinc finger, RING/FYVE/PHD-type	PF13639///Ring finger domain	KOG0800///ubiquitin-protein transferase activity	GO:0016021///integral component of membrane
HORVU.MOREX.r2.3HG0205460	'HORVU.MOREX.r2.3HG0205460'	mRNA	2.52024	0.0109517	[A0A3B6EH46_WHEAT|diamond]RecName: Full=Receptor-like serine/threonine-protein kinase {ECO:0000256|PIRNR:PIRNR000641}; EC=2.7.11.1 {ECO:0000256|PIRNR:PIRNR000641};	IPR000719///Protein kinase domain+++IPR000858///S-locus glycoprotein domain+++IPR001480///Bulb-type lectin domain+++IPR003609///PAN/Apple domain+++IPR008271///Serine/threonine-protein kinase, active site+++IPR011009///Protein kinase-like domain superfamily+++IPR017441///Protein kinase, ATP binding site+++IPR024171///S-receptor-like serine/threonine-protein kinase+++IPR036426///Bulb-type lectin do…	PF00069///Protein kinase domain+++PF00954///S-locus glycoprotein domain+++PF01453///D-mannose binding lectin+++PF08276///PAN-like domain		GO:0016021///integral component of membrane	GO:0005524///ATP binding	GO:0048544///recognition of pollen
HORVU.MOREX.r2.3HG0206270	'HORVU.MOREX.r2.3HG0206270'	mRNA	1.89925	0.010542	[F2CX20_HORVV|diamond]SubName: Full=Predicted protein {ECO:0000313|EMBL:BAJ87391.1};	IPR002347///Short-chain dehydrogenase/reductase SDR+++IPR036291///NAD(P)-binding domain superfamily	PF00106///short chain dehydrogenase	KOG0725///oxidation-reduction process	GO:0009536///plastid+++GO:0016021///integral component of membrane	GO:0034256///chlorophyll(ide) b reductase activity	GO:0010304///PSII associated light-harvesting complex II catabolic process+++GO:0015996///chlorophyll catabolic process	00860///Porphyrin metabolism
HORVU.MOREX.r2.3HG0206320	'HORVU.MOREX.r2.3HG0206320'	mRNA	3.65334	0.00167817	[A0A287KMG8_HORVV|diamond]SubName: Full=Uncharacterized protein {ECO:0000313|EnsemblPlants:HORVU3Hr1G031000.1};	IPR001128///Cytochrome P450+++IPR002401///Cytochrome P450, E-class, group I+++IPR017972///Cytochrome P450, conserved site+++IPR036396///Cytochrome P450 superfamily	PF00067///Cytochrome P450	KOG0156///iron ion binding	GO:0016021///integral component of membrane	GO:0004497///monooxygenase activity+++GO:0005506///iron ion binding+++GO:0016705///oxidoreductase activity, acting on paired donors, with incorporation or reduction of molecular oxygen+++GO:0020037///heme binding
HORVU.MOREX.r2.3HG0207750	'HORVU.MOREX.r2.3HG0207750'	mRNA	0.985473	0.045603	[F2DYM4_HORVV|diamond]SubName: Full=Predicted protein {ECO:0000313|EMBL:BAK00196.1};	IPR001544///Aminotransferase class IV+++IPR017824///Aminodeoxychorismate lyase, class IV+++IPR036038///Aminotransferase-like, PLP-dependent enzymes+++IPR043131///Branched-chain-amino-acid aminotransferase-like, N-terminal+++IPR043132///Branched-chain-amino-acid aminotransferase-like, C-terminal	PF01063///Amino-transferase class IV	KOG0975///branched-chain-amino-acid transaminase activity		GO:0008696///4-amino-4-deoxychorismate lyase activity+++GO:0030170///pyridoxal phosphate binding	GO:0046656///folic acid biosynthetic process	00790///Folate biosynthesis+++01240///Biosynthesis of cofactors
HORVU.MOREX.r2.3HG0207840	'HORVU.MOREX.r2.3HG0207840'	mRNA	6.0934	0.0107644	[A0A287DWY0_HORVV|diamond]RecName: Full=Exonuclease domain-containing protein {ECO:0000259|SMART:SM00479};	IPR012337///Ribonuclease H-like superfamily+++IPR013520///Exonuclease, RNase T/DNA polymerase III+++IPR036397///Ribonuclease H superfamily	PF00929///Exonuclease	KOG0542///exonuclease activity		GO:0000175///3'-5'-exoribonuclease activity+++GO:0003676///nucleic acid binding	GO:0000467///exonucleolytic trimming to generate mature 3'-end of 5.8S rRNA from tricistronic rRNA transcript (SSU-rRNA, 5.8S rRNA, LSU-rRNA)+++GO:0000738///DNA catabolic process, exonucleolytic
HORVU.MOREX.r2.3HG0208120	'HORVU.MOREX.r2.3HG0208120'	mRNA	1.79163	0.0493536	[M0YF28_HORVV|diamond]SubName: Full=Uncharacterized protein {ECO:0000313|EnsemblPlants:HORVU3Hr1G032760.2};			ENOG502RYCX///No_INFO
HORVU.MOREX.r2.3HG0209320	'HORVU.MOREX.r2.3HG0209320'	mRNA	1.64485	1.12489e-07	[A0A0D9Y629_9ORYZ|diamond]RecName: Full=Germin-like protein {ECO:0000256|RuleBase:RU366015};	IPR001929///Germin+++IPR006045///Cupin 1+++IPR011051///RmlC-like cupin domain superfamily+++IPR014710///RmlC-like jelly roll fold+++IPR019780///Germin, manganese binding site	PF00190///Cupin	ENOG502QQ4A///No_INFO	GO:0005618///cell wall+++GO:0048046///apoplast	GO:0030145///manganese ion binding
HORVU.MOREX.r2.3HG0210580	'HORVU.MOREX.r2.3HG0210580'	mRNA	1.74723	7.48163e-05	[A0A453EMB7_AEGTS|diamond]SubName: Full=Uncharacterized protein {ECO:0000313|EnsemblPlants:AET3Gv20399500.2};	IPR004926///Late embryogenesis abundant protein, LEA_3 subgroup	PF03242///Late embryogenesis abundant protein
HORVU.MOREX.r2.3HG0210760	'HORVU.MOREX.r2.3HG0210760'	mRNA	1.2247	0.0381683	[F2EAV7_HORVV|diamond]SubName: Full=Predicted protein {ECO:0000313|EMBL:BAK04479.1};	IPR008801///Rapid ALkalinization Factor	PF05498///Rapid ALkalinization Factor (RALF)	ENOG502R5UX///No_INFO	GO:0005576///extracellular region+++GO:0009506///plasmodesma		GO:0019722///calcium-mediated signaling
HORVU.MOREX.r2.3HG0210840	'HORVU.MOREX.r2.3HG0210840'	mRNA	1.77437	0.0114201
HORVU.MOREX.r2.3HG0212040	'HORVU.MOREX.r2.3HG0212040'	mRNA	5.71909	0.000255929	[A0A287KSI8_HORVV|diamond]SubName: Full=Uncharacterized protein {ECO:0000313|EnsemblPlants:HORVU3Hr1G037350.1};
HORVU.MOREX.r2.3HG0213370	'HORVU.MOREX.r2.3HG0213370'	mRNA	1.4403	0.0108064	[A0A3B6EGQ9_WHEAT|diamond]SubName: Full=Uncharacterized protein {ECO:0000313|EnsemblPlants:TraesCS3A02G188000.1};	IPR015943///WD40/YVTN repeat-like-containing domain superfamily
HORVU.MOREX.r2.3HG0214040	'HORVU.MOREX.r2.3HG0214040'	mRNA	1.45141	0.0011725	[A0A077RRV0_WHEAT|diamond]SubName: Full=Uncharacterized protein {ECO:0000313|EMBL:CDM82985.1, ECO:0000313|EnsemblPlants:TraesCS3B02G219500.3};	IPR000209///Peptidase S8/S53 domain+++IPR010259///Peptidase S8 propeptide/proteinase inhibitor I9+++IPR015500///Peptidase S8, subtilisin-related+++IPR022398///Peptidase S8, subtilisin, His-active site+++IPR023828///Peptidase S8, subtilisin, Ser-active site+++IPR034197///Cucumisin-like catalytic domain+++IPR036852///Peptidase S8/S53 domain superfamily+++IPR037045///Peptidase S8 propeptide/proteina…	PF00082///Subtilase family+++PF05922///Peptidase inhibitor I9+++PF17766///Fibronectin type-III domain	ENOG502QU9V///No_INFO		GO:0004252///serine-type endopeptidase activity
HORVU.MOREX.r2.3HG0214890	'HORVU.MOREX.r2.3HG0214890'	mRNA	1.31773	0.00306739	[A0A3B6GUZ2_WHEAT|diamond]RecName: Full=F-box domain-containing protein {ECO:0000259|PROSITE:PS50181};	IPR001810///F-box domain+++IPR036047///F-box-like domain superfamily	PF00646///F-box domain
HORVU.MOREX.r2.3HG0218610	'HORVU.MOREX.r2.3HG0218610'	mRNA	0.976011	0.00925474	[A0A3B5YZ13_WHEAT|diamond]SubName: Full=Uncharacterized protein {ECO:0000313|EnsemblPlants:TraesCS1B02G268600.1};	IPR004854///Ubiquitin fusion degradation protein Ufd1-like+++IPR013083///Zinc finger, RING/FYVE/PHD-type+++IPR042299///Ufd1-like, Nn domain	PF03152///Ubiquitin fusion degradation protein UFD1		GO:0034098///VCP-NPL4-UFD1 AAA ATPase complex	GO:0031593///polyubiquitin modification-dependent protein binding	GO:0030433///ubiquitin-dependent ERAD pathway+++GO:0071712///ER-associated misfolded protein catabolic process	04141///Protein processing in endoplasmic reticulum
HORVU.MOREX.r2.3HG0219870	'HORVU.MOREX.r2.3HG0219870'	mRNA	1.38236	0.017332	[M0V9H6_HORVV|diamond]SubName: Full=Uncharacterized protein {ECO:0000313|EnsemblPlants:HORVU3Hr1G047690.1};	IPR021899///Protein of unknown function DUF3511	PF12023///Domain of unknown function (DUF3511)	ENOG502S8UV///No_INFO
HORVU.MOREX.r2.3HG0220570	'HORVU.MOREX.r2.3HG0220570'	mRNA	1.54767	4.4638e-05	[A0A287KZ26_HORVV|diamond]SubName: Full=Uncharacterized protein {ECO:0000313|EnsemblPlants:HORVU3Hr1G048520.7};	IPR001096///Peptidase C13, legumain+++IPR043577///Asparaginyl endopeptidase	PF01650///Peptidase C13 family			GO:0004197///cysteine-type endopeptidase activity	GO:0051603///proteolysis involved in cellular protein catabolic process
HORVU.MOREX.r2.3HG0221820	'HORVU.MOREX.r2.3HG0221820'	mRNA	1.19225	0.0115019	[F2CXC6_HORVV|diamond]SubName: Full=Predicted protein {ECO:0000313|EMBL:BAJ87497.1};	IPR008480///Protein of unknown function DUF761, plant	PF05553///Cotton fibre expressed protein		GO:0016021///integral component of membrane
HORVU.MOREX.r2.3HG0221990	'HORVU.MOREX.r2.3HG0221990'	mRNA	1.74305	0.00022217	[A0A287L0I3_HORVV|diamond]SubName: Full=Uncharacterized protein {ECO:0000313|EnsemblPlants:HORVU3Hr1G050440.14};	IPR040265///Protein CHUP1-like						00940///Phenylpropanoid biosynthesis
HORVU.MOREX.r2.3HG0224740	'HORVU.MOREX.r2.3HG0224740'	mRNA	3.75968	0.00117428	[A0A3B6EFT4_WHEAT|diamond]RecName: Full=Abhydrolase_2 domain-containing protein {ECO:0000259|Pfam:PF02230};	IPR003140///Phospholipase/carboxylesterase/thioesterase+++IPR029058///Alpha/Beta hydrolase fold	PF02230///Phospholipase/Carboxylesterase			GO:0016787///hydrolase activity		00564///Glycerophospholipid metabolism
HORVU.MOREX.r2.3HG0226500	'HORVU.MOREX.r2.3HG0226500'	mRNA	0.949928	0.0174939	[A0A3B6GWG8_WHEAT|diamond]SubName: Full=Uncharacterized protein {ECO:0000313|EnsemblPlants:TraesCS3D02G228600.1};	IPR028457///ABI family
HORVU.MOREX.r2.3HG0226890	'HORVU.MOREX.r2.3HG0226890'	mRNA	0.90295	0.00930537	[A0A0D9YC09_9ORYZ|diamond]RecName: Full=Mitogen-activated protein kinase {ECO:0000256|ARBA:ARBA00012411}; EC=2.7.11.24 {ECO:0000256|ARBA:ARBA00012411};	IPR000719///Protein kinase domain+++IPR003527///Mitogen-activated protein (MAP) kinase, conserved site+++IPR011009///Protein kinase-like domain superfamily+++IPR017441///Protein kinase, ATP binding site	PF00069///Protein kinase domain	KOG0660///MAP kinase activity		GO:0004707///MAP kinase activity+++GO:0005524///ATP binding		04011///MAPK signaling pathway - yeast+++04111///Cell cycle - yeast
HORVU.MOREX.r2.3HG0227440	'HORVU.MOREX.r2.3HG0227440'	mRNA	1.41269	0.00514686	[A0A287L4Y6_HORVV|diamond]SubName: Full=Uncharacterized protein {ECO:0000313|EnsemblPlants:HORVU3Hr1G056270.16};	IPR000743///Glycoside hydrolase, family 28+++IPR006626///Parallel beta-helix repeat+++IPR011050///Pectin lyase fold/virulence factor+++IPR012334///Pectin lyase fold	PF00295///Glycosyl hydrolases family 28		GO:0005618///cell wall	GO:0004650///polygalacturonase activity	GO:0005975///carbohydrate metabolic process	00040///Pentose and glucuronate interconversions
HORVU.MOREX.r2.3HG0227770	'HORVU.MOREX.r2.3HG0227770'	mRNA	1.08124	0.0431625	[A0A287L5G3_HORVV|diamond]RecName: Full=CASP-like protein {ECO:0000256|RuleBase:RU361233};	IPR006702///Casparian strip membrane protein domain	PF04535///Casparian strip membrane protein domain	ENOG502QW75///No_INFO	GO:0005886///plasma membrane+++GO:0016021///integral component of membrane
HORVU.MOREX.r2.3HG0228250	'HORVU.MOREX.r2.3HG0228250'	mRNA	2.07654	0.00385662	[A0A287L6N6_HORVV|diamond]SubName: Full=Uncharacterized protein {ECO:0000313|EnsemblPlants:HORVU3Hr1G057920.4};	IPR000571///Zinc finger, CCCH-type+++IPR036855///Zinc finger, CCCH-type superfamily	PF00642///Zinc finger C-x8-C-x5-C-x3-H type (and similar)	KOG1677///3'-UTR-mediated mRNA destabilization		GO:0003677///DNA binding+++GO:0046872///metal ion binding
HORVU.MOREX.r2.3HG0229300	'HORVU.MOREX.r2.3HG0229300'	mRNA	2.38758	0.0156398	[A0A287L873_HORVV|diamond]RecName: Full=Protein-serine/threonine phosphatase {ECO:0000256|ARBA:ARBA00013081}; EC=3.1.3.16 {ECO:0000256|ARBA:ARBA00013081};	IPR000222///PPM-type phosphatase, divalent cation binding+++IPR001932///PPM-type phosphatase domain+++IPR036457///PPM-type phosphatase domain superfamily	PF00481///Protein phosphatase 2C	KOG0698///protein serine/threonine phosphatase activity	GO:0005634///nucleus+++GO:0005829///cytosol	GO:0046872///metal ion binding		04016///MAPK signaling pathway - plant+++04075///Plant hormone signal transduction
HORVU.MOREX.r2.3HG0230780	'HORVU.MOREX.r2.3HG0230780'	mRNA	1.39944	0.0448731	[A0A287L9K9_HORVV|diamond]RecName: Full=Lactamase_B domain-containing protein {ECO:0000259|SMART:SM00849};	IPR001279///Metallo-beta-lactamase+++IPR036866///Ribonuclease Z/Hydroxyacylglutathione hydrolase-like+++IPR044528///Persulfide dioxygenase-like, MBL-fold metallo-hydrolase domain	PF00753///Metallo-beta-lactamase superfamily			GO:0016788///hydrolase activity, acting on ester bonds+++GO:0050313///sulfur dioxygenase activity	GO:0006749///glutathione metabolic process	00920///Sulfur metabolism
HORVU.MOREX.r2.3HG0230790	'HORVU.MOREX.r2.3HG0230790'	mRNA	1.21049	0.0462009	[A0A3B6FS14_WHEAT|diamond]RecName: Full=Peroxidase {ECO:0000256|ARBA:ARBA00012313, ECO:0000256|RuleBase:RU362060}; EC=1.11.1.7 {ECO:0000256|ARBA:ARBA00012313, ECO:0000256|RuleBase:RU362060};	IPR000823///Plant peroxidase+++IPR002016///Haem peroxidase+++IPR010255///Haem peroxidase superfamily+++IPR019793///Peroxidases heam-ligand binding site+++IPR033905///Secretory peroxidase	PF00141///Peroxidase		GO:0005576///extracellular region+++GO:0009505///plant-type cell wall+++GO:0009506///plasmodesma	GO:0004601///peroxidase activity+++GO:0020037///heme binding+++GO:0046872///metal ion binding	GO:0006979///response to oxidative stress+++GO:0042744///hydrogen peroxide catabolic process	00940///Phenylpropanoid biosynthesis
HORVU.MOREX.r2.3HG0231240	'HORVU.MOREX.r2.3HG0231240'	mRNA	2.20001	0.00321235	[A0A287L9U7_HORVV|diamond]RecName: Full=Receptor-like serine/threonine-protein kinase {ECO:0000256|PIRNR:PIRNR000641}; EC=2.7.11.1 {ECO:0000256|PIRNR:PIRNR000641};	IPR000719///Protein kinase domain+++IPR000858///S-locus glycoprotein domain+++IPR001480///Bulb-type lectin domain+++IPR008271///Serine/threonine-protein kinase, active site+++IPR011009///Protein kinase-like domain superfamily+++IPR024171///S-receptor-like serine/threonine-protein kinase+++IPR036426///Bulb-type lectin domain superfamily	PF00069///Protein kinase domain+++PF00954///S-locus glycoprotein domain+++PF01453///D-mannose binding lectin	ENOG502QRH4///No_INFO	GO:0016021///integral component of membrane	GO:0005524///ATP binding	GO:0048544///recognition of pollen
HORVU.MOREX.r2.3HG0231300	'HORVU.MOREX.r2.3HG0231300'	mRNA	1.87866	0.000339009	[F2D6W9_HORVV|diamond]SubName: Full=Predicted protein {ECO:0000313|EMBL:BAJ90840.1};	IPR003441///NAC domain+++IPR036093///NAC domain superfamily	PF02365///No apical meristem (NAM) protein	ENOG502QR2Y///No_INFO		GO:0003677///DNA binding	GO:0006355///regulation of transcription, DNA-templated
HORVU.MOREX.r2.3HG0231980	'HORVU.MOREX.r2.3HG0231980'	mRNA	2.49443	2.74313e-08	[A0A287LAS2_HORVV|diamond]SubName: Full=Uncharacterized protein {ECO:0000313|EnsemblPlants:HORVU3Hr1G062430.2};	IPR021319///Protein of unknown function DUF2921	PF11145///Protein of unknown function (DUF2921)	ENOG502QS79///No_INFO	GO:0016021///integral component of membrane+++GO:0043231///intracellular membrane-bounded organelle			04120///Ubiquitin mediated proteolysis
HORVU.MOREX.r2.3HG0232250	'HORVU.MOREX.r2.3HG0232250'	mRNA	2.08352	0.00685011	[A0A287LAY0_HORVV|diamond]RecName: Full=Probable purine permease {ECO:0000256|RuleBase:RU368015};	IPR030182///Purine permease, plant			GO:0016021///integral component of membrane	GO:0015211///purine nucleoside transmembrane transporter activity		00520///Amino sugar and nucleotide sugar metabolism+++04016///MAPK signaling pathway - plant
HORVU.MOREX.r2.3HG0232520	'HORVU.MOREX.r2.3HG0232520'	mRNA	1.55544	0.0009756	[A0A3B6EIQ5_WHEAT|diamond]RecName: Full=Glutamine amidotransferase type-2 domain-containing protein {ECO:0000259|PROSITE:PS51278};	IPR002489///Glutamate synthase, alpha subunit, C-terminal+++IPR002932///Glutamate synthase domain+++IPR006005///Glutamate synthase, NADH/NADPH, small subunit 1+++IPR006982///Glutamate synthase, central-N+++IPR009051///Alpha-helical ferredoxin+++IPR012220///Glutamate synthase, eukaryotic+++IPR013785///Aldolase-type TIM barrel+++IPR017932///Glutamine amidotransferase type 2 domain+++IPR023753///FAD…	PF00310///Glutamine amidotransferases class-II+++PF01493///GXGXG motif+++PF01645///Conserved region in glutamate synthase+++PF04898///Glutamate synthase central domain+++PF07992///Pyridine nucleotide-disulphide oxidoreductase+++PF14691///Dihydroprymidine dehydrogenase domain II, 4Fe-4S cluster			GO:0005506///iron ion binding+++GO:0010181///FMN binding+++GO:0016040///glutamate synthase (NADH) activity+++GO:0050660///flavin adenine dinucleotide binding+++GO:0051538///3 iron, 4 sulfur cluster binding	GO:0006541///glutamine metabolic process+++GO:0097054///L-glutamate biosynthetic process	00250///Alanine, aspartate and glutamate metabolism+++00910///Nitrogen metabolism+++01230///Biosynthesis of amino acids
HORVU.MOREX.r2.3HG0232890	'HORVU.MOREX.r2.3HG0232890'	mRNA	1.29357	0.0251023	[M0UV11_HORVV|diamond]RecName: Full=Glycosyltransferase {ECO:0000256|RuleBase:RU362057}; EC=2.4.1.- {ECO:0000256|RuleBase:RU362057};	IPR002213///UDP-glucuronosyl/UDP-glucosyltransferase+++IPR035595///UDP-glycosyltransferase family, conserved site	PF00201///UDP-glucoronosyl and UDP-glucosyl transferase	KOG1192///transferase activity, transferring hexosyl groups		GO:0080043///quercetin 3-O-glucosyltransferase activity+++GO:0080044///quercetin 7-O-glucosyltransferase activity		00999///Biosynthesis of various plant secondary metabolites
HORVU.MOREX.r2.3HG0232930	'HORVU.MOREX.r2.3HG0232930'	mRNA	1.10631	0.0351074	[A0A077S2B3_WHEAT|diamond]SubName: Full=Uncharacterized protein {ECO:0000313|EMBL:CDM83864.1, ECO:0000313|EnsemblPlants:TraesCS3B02G297200.1};	IPR037476///PCH1		ENOG502QVXQ///No_INFO			GO:0010099///regulation of photomorphogenesis
HORVU.MOREX.r2.3HG0233190	'HORVU.MOREX.r2.3HG0233190'	mRNA	1.00437	0.0119498	[A0A287LCA8_HORVV|diamond]RecName: Full=Protein kinase domain-containing protein {ECO:0000259|PROSITE:PS50011};	IPR000719///Protein kinase domain+++IPR008271///Serine/threonine-protein kinase, active site+++IPR011009///Protein kinase-like domain superfamily+++IPR017441///Protein kinase, ATP binding site+++IPR025287///Wall-associated receptor kinase, galacturonan-binding domain+++IPR032872///Wall-associated receptor kinase, C-terminal	PF00069///Protein kinase domain+++PF13947///Wall-associated receptor kinase galacturonan-binding+++PF14380///Wall-associated receptor kinase C-terminal		GO:0016021///integral component of membrane	GO:0004672///protein kinase activity+++GO:0005524///ATP binding+++GO:0030247///polysaccharide binding
HORVU.MOREX.r2.3HG0233210	'HORVU.MOREX.r2.3HG0233210'	mRNA	1.6578	0.00238648	[A0A287LCB8_HORVV|diamond]SubName: Full=Uncharacterized protein {ECO:0000313|EnsemblPlants:HORVU3Hr1G064110.19};	IPR025287///Wall-associated receptor kinase, galacturonan-binding domain+++IPR032872///Wall-associated receptor kinase, C-terminal	PF13947///Wall-associated receptor kinase galacturonan-binding+++PF14380///Wall-associated receptor kinase C-terminal			GO:0030247///polysaccharide binding
HORVU.MOREX.r2.3HG0234850	'HORVU.MOREX.r2.3HG0234850'	mRNA	1.23075	0.0102151	[A0A3B6GUY4_WHEAT|diamond]SubName: Full=Uncharacterized protein {ECO:0000313|EnsemblPlants:TraesCS3D02G255400.1};	IPR001005///SANT/Myb domain+++IPR009057///Homeobox-like domain superfamily+++IPR017930///Myb domain	PF00249///Myb-like DNA-binding domain				GO:0010119///regulation of stomatal movement
HORVU.MOREX.r2.3HG0235060	'HORVU.MOREX.r2.3HG0235060'	mRNA	1.95608	0.000488476	[A0A3B6FNR3_WHEAT|diamond]SubName: Full=Uncharacterized protein {ECO:0000313|EnsemblPlants:TraesCS3B02G285700.1.cds1};				GO:0005634///nucleus+++GO:0005829///cytosol		GO:0043161///proteasome-mediated ubiquitin-dependent protein catabolic process
HORVU.MOREX.r2.3HG0235080	'HORVU.MOREX.r2.3HG0235080'	mRNA	2.92992	0.000134207	[A0A077S312_WHEAT|diamond]RecName: Full=ABC transporter domain-containing protein {ECO:0000259|PROSITE:PS50893};	IPR003439///ABC transporter-like, ATP-binding domain+++IPR003593///AAA+ ATPase domain+++IPR013525///ABC-2 type transporter+++IPR017871///ABC transporter-like, conserved site+++IPR027417///P-loop containing nucleoside triphosphate hydrolase+++IPR043926///ABC transporter family G domain	PF00005///ABC transporter+++PF01061///ABC-2 type transporter+++PF19055///ABC-2 type transporter	KOG0061///ATPase activity, coupled to transmembrane movement of substances	GO:0016021///integral component of membrane	GO:0005524///ATP binding+++GO:0042626///ATPase activity, coupled to transmembrane movement of substances		02010///ABC transporters
HORVU.MOREX.r2.3HG0235170	'HORVU.MOREX.r2.3HG0235170'	mRNA	1.53111	0.00445959	[M0XL21_HORVV|diamond]SubName: Full=Uncharacterized protein {ECO:0000313|EnsemblPlants:HORVU3Hr1G066310.1};	IPR001087///GDSL lipase/esterase+++IPR035669///GDSL lipase/esterase-like, plant+++IPR036514///SGNH hydrolase superfamily	PF00657///GDSL-like Lipase/Acylhydrolase	ENOG502QSMM///No_INFO		GO:0016788///hydrolase activity, acting on ester bonds
HORVU.MOREX.r2.3HG0235350	'HORVU.MOREX.r2.3HG0235350'	mRNA	2.11106	0.0249539	[A0A287LFG8_HORVV|diamond]RecName: Full=M20_dimer domain-containing protein {ECO:0000259|Pfam:PF07687};	IPR002933///Peptidase M20+++IPR011650///Peptidase M20, dimerisation domain+++IPR017439///Amidohydrolase+++IPR036264///Bacterial exopeptidase dimerisation domain	PF01546///Peptidase family M20/M25/M40+++PF07687///Peptidase dimerisation domain	ENOG502QQEM///No_INFO	GO:0005783///endoplasmic reticulum	GO:0010179///IAA-Ala conjugate hydrolase activity+++GO:0016787///hydrolase activity	GO:0009850///auxin metabolic process
HORVU.MOREX.r2.3HG0236950	'HORVU.MOREX.r2.3HG0236950'	mRNA	1.4857	0.0139043	[A0A5P1FNT9_ASPOF|diamond]RecName: Full=Serine O-acetyltransferase {ECO:0000256|ARBA:ARBA00013266}; EC=2.3.1.30 {ECO:0000256|ARBA:ARBA00013266};	IPR001451///Hexapeptide repeat+++IPR005881///Serine O-acetyltransferase+++IPR010493///Serine acetyltransferase, N-terminal+++IPR011004///Trimeric LpxA-like superfamily+++IPR018357///Hexapeptide transferase, conserved site+++IPR042122///Serine acetyltransferase, N-terminal domain superfamily	PF00132///Bacterial transferase hexapeptide (six repeats)+++PF06426///Serine acetyltransferase, N-terminal		GO:0005829///cytosol	GO:0009001///serine O-acetyltransferase activity	GO:0006535///cysteine biosynthetic process from serine	00270///Cysteine and methionine metabolism+++00920///Sulfur metabolism+++01200///Carbon metabolism+++01230///Biosynthesis of amino acids
HORVU.MOREX.r2.3HG0238180	'HORVU.MOREX.r2.3HG0238180'	mRNA	2.43601	1.96686e-05	[A0A1X6P761_PORUM|diamond]SubName: Full=Uncharacterized protein {ECO:0000313|EMBL:OSX76667.1}; Flags: Fragment;	IPR036640///ABC transporter type 1, transmembrane domain superfamily			GO:0016021///integral component of membrane	GO:0005524///ATP binding
HORVU.MOREX.r2.3HG0238280	'HORVU.MOREX.r2.3HG0238280'	mRNA	1.3596	0.00388619	[A0A077S2T2_WHEAT|diamond]SubName: Full=Uncharacterized protein {ECO:0000313|EMBL:CDM84067.1, ECO:0000313|EnsemblPlants:TraesCS3B02G314000.2};	IPR000778///Cytochrome b245, heavy chain+++IPR002048///EF-hand domain+++IPR011992///EF-hand domain pair+++IPR013112///FAD-binding 8+++IPR013121///Ferric reductase, NAD binding domain+++IPR013130///Ferric reductase transmembrane component-like domain+++IPR013623///NADPH oxidase Respiratory burst+++IPR017927///FAD-binding domain, ferredoxin reductase-type+++IPR017938///Riboflavin synthase-like beta…	PF01794///Ferric reductase like transmembrane component+++PF08022///FAD-binding domain+++PF08030///Ferric reductase NAD binding domain+++PF08414///Respiratory burst NADPH oxidase	KOG0039///oxidoreductase activity, acting on NAD(P)H, oxygen as acceptor	GO:0005886///plasma membrane+++GO:0016021///integral component of membrane	GO:0004601///peroxidase activity+++GO:0005509///calcium ion binding+++GO:0016174///NAD(P)H oxidase activity		04016///MAPK signaling pathway - plant+++04626///Plant-pathogen interaction
HORVU.MOREX.r2.3HG0238860	'HORVU.MOREX.r2.3HG0238860'	mRNA	0.833422	0.0377554	[A0A077RTN8_WHEAT|diamond]SubName: Full=Uncharacterized protein {ECO:0000313|EMBL:CDM84003.1, ECO:0000313|EnsemblPlants:TraesCS3B02G311000.1};	IPR003137///PA domain+++IPR007365///Transferrin receptor-like, dimerisation domain+++IPR007484///Peptidase M28+++IPR036757///Transferrin receptor-like, dimerisation domain superfamily+++IPR039373///Glutamate carboxypeptidase 2-like	PF02225///PA domain+++PF04253///Transferrin receptor-like dimerisation domain+++PF04389///Peptidase family M28	KOG2195///exopeptidase activity	GO:0016021///integral component of membrane	GO:0004180///carboxypeptidase activity+++GO:0008235///metalloexopeptidase activity
HORVU.MOREX.r2.3HG0239110	'HORVU.MOREX.r2.3HG0239110'	mRNA	0.979148	0.0204276	[A0A287LJU1_HORVV|diamond]SubName: Full=Uncharacterized protein {ECO:0000313|EnsemblPlants:HORVU3Hr1G070790.1};	IPR003137///PA domain+++IPR007365///Transferrin receptor-like, dimerisation domain+++IPR007484///Peptidase M28+++IPR036757///Transferrin receptor-like, dimerisation domain superfamily+++IPR039373///Glutamate carboxypeptidase 2-like	PF02225///PA domain+++PF04253///Transferrin receptor-like dimerisation domain+++PF04389///Peptidase family M28	KOG2195///exopeptidase activity	GO:0016021///integral component of membrane	GO:0004180///carboxypeptidase activity+++GO:0008235///metalloexopeptidase activity
HORVU.MOREX.r2.3HG0239130	'HORVU.MOREX.r2.3HG0239130'	mRNA	3.00922	0.0368535	[J3L3Y9_ORYBR|diamond]RecName: Full=Malic enzyme {ECO:0000256|RuleBase:RU003426};	IPR001891///Malic oxidoreductase+++IPR012301///Malic enzyme, N-terminal domain+++IPR012302///Malic enzyme, NAD-binding+++IPR015884///Malic enzyme, conserved site+++IPR036291///NAD(P)-binding domain superfamily+++IPR037062///Malic enzyme, N-terminal domain superfamily	PF00390///Malic enzyme, N-terminal domain+++PF03949///Malic enzyme, NAD binding domain	KOG1257///malate dehydrogenase (decarboxylating) (NAD+) activity		GO:0004471///malate dehydrogenase (decarboxylating) (NAD+) activity+++GO:0046872///metal ion binding+++GO:0051287///NAD binding		00620///Pyruvate metabolism+++00710///Carbon fixation in photosynthetic organisms+++01200///Carbon metabolism
HORVU.MOREX.r2.3HG0239900	'HORVU.MOREX.r2.3HG0239900'	mRNA	1.84288	0.000205829	[A0A077S3M9_WHEAT|diamond]SubName: Full=Uncharacterized protein {ECO:0000313|EMBL:CDM84183.1, ECO:0000313|EnsemblPlants:TraesCS3B02G324500.2};	IPR005150///Cellulose synthase+++IPR029044///Nucleotide-diphospho-sugar transferases	PF03552///Cellulose synthase		GO:0005802///trans-Golgi network+++GO:0005886///plasma membrane+++GO:0016021///integral component of membrane	GO:0016759///cellulose synthase activity+++GO:0016760///cellulose synthase (UDP-forming) activity	GO:0009833///plant-type primary cell wall biogenesis+++GO:0030244///cellulose biosynthetic process
HORVU.MOREX.r2.3HG0240440	'HORVU.MOREX.r2.3HG0240440'	mRNA	0.833413	0.0437947	[A0A287LLU1_HORVV|diamond]RecName: Full=DUF1421 domain-containing protein {ECO:0000259|Pfam:PF07223};	IPR010820///UBA-like domain DUF1421	PF07223///UBA-like domain (DUF1421)
HORVU.MOREX.r2.3HG0242100	'HORVU.MOREX.r2.3HG0242100'	mRNA	2.14942	0.0106883	[A0A3B6ELA7_WHEAT|diamond]SubName: Full=Uncharacterized protein {ECO:0000313|EnsemblPlants:TraesCS3A02G301200.1};	IPR004993///GH3 family	PF03321///GH3 auxin-responsive promoter		GO:0005737///cytoplasm	GO:0016881///acid-amino acid ligase activity		04075///Plant hormone signal transduction
HORVU.MOREX.r2.3HG0242690	'HORVU.MOREX.r2.3HG0242690'	mRNA	3.09768	0.000150352	[A0A287LPL3_HORVV|diamond]RecName: Full=Peroxidase {ECO:0000256|ARBA:ARBA00012313, ECO:0000256|RuleBase:RU362060}; EC=1.11.1.7 {ECO:0000256|ARBA:ARBA00012313, ECO:0000256|RuleBase:RU362060};	IPR000823///Plant peroxidase+++IPR002016///Haem peroxidase+++IPR010255///Haem peroxidase superfamily+++IPR019793///Peroxidases heam-ligand binding site+++IPR019794///Peroxidase, active site+++IPR033905///Secretory peroxidase	PF00141///Peroxidase	ENOG502QPX7///No_INFO	GO:0005576///extracellular region+++GO:0009505///plant-type cell wall+++GO:0009506///plasmodesma	GO:0004601///peroxidase activity+++GO:0020037///heme binding+++GO:0046872///metal ion binding	GO:0006979///response to oxidative stress+++GO:0042744///hydrogen peroxide catabolic process	00940///Phenylpropanoid biosynthesis
HORVU.MOREX.r2.3HG0243590	'HORVU.MOREX.r2.3HG0243590'	mRNA	1.7273	0.0304774	[M0YN17_HORVV|diamond]SubName: Full=Uncharacterized protein {ECO:0000313|EnsemblPlants:HORVU3Hr1G075960.4};	IPR001229///Jacalin-like lectin domain+++IPR033734///Jacalin-like lectin domain, plant+++IPR036404///Jacalin-like lectin domain superfamily	PF01419///Jacalin-like lectin domain	KOG4197///endonuclease activity		GO:0030246///carbohydrate binding		04213///Longevity regulating pathway - multiple species
HORVU.MOREX.r2.3HG0245650	'HORVU.MOREX.r2.3HG0245650'	mRNA	1.72717	0.000587681	[A0A3B6GVR6_WHEAT|diamond]SubName: Full=Uncharacterized protein {ECO:0000313|EnsemblPlants:TraesCS3D02G323800.1};
HORVU.MOREX.r2.3HG0245790	'HORVU.MOREX.r2.3HG0245790'	mRNA	2.91621	0.000339009	[M0VX90_HORVV|diamond]SubName: Full=Uncharacterized protein {ECO:0000313|EnsemblPlants:HORVU3Hr1G078620.1};	IPR004776///Membrane transport protein	PF03547///Membrane transport protein	ENOG502RFRD///No_INFO	GO:0005783///endoplasmic reticulum+++GO:0005886///plasma membrane+++GO:0016021///integral component of membrane	GO:0010329///auxin efflux transmembrane transporter activity	GO:0009734///auxin-activated signaling pathway+++GO:0009926///auxin polar transport+++GO:0010252///auxin homeostasis+++GO:0010315///auxin efflux
HORVU.MOREX.r2.3HG0245860	'HORVU.MOREX.r2.3HG0245860'	mRNA	2.04172	2.97434e-05	[M0UZP5_HORVV|diamond]SubName: Full=Uncharacterized protein {ECO:0000313|EnsemblPlants:HORVU3Hr1G078660.1};	IPR001128///Cytochrome P450+++IPR002401///Cytochrome P450, E-class, group I+++IPR017972///Cytochrome P450, conserved site+++IPR036396///Cytochrome P450 superfamily	PF00067///Cytochrome P450	KOG0156///iron ion binding	GO:0016020///membrane+++GO:0016021///integral component of membrane	GO:0005506///iron ion binding+++GO:0016709///oxidoreductase activity, acting on paired donors, with incorporation or reduction of molecular oxygen, NAD(P)H as one donor, and incorporation of one atom of oxygen+++GO:0020037///heme binding		00940///Phenylpropanoid biosynthesis+++00941///Flavonoid biosynthesis+++00945///Stilbenoid, diarylheptanoid and gingerol biosynthesis
HORVU.MOREX.r2.3HG0246000	'HORVU.MOREX.r2.3HG0246000'	mRNA	1.58399	0.00975823	[M0W7B0_HORVV|diamond]RecName: Full=Glycosyltransferase {ECO:0000256|RuleBase:RU362057}; EC=2.4.1.- {ECO:0000256|RuleBase:RU362057};	IPR002213///UDP-glucuronosyl/UDP-glucosyltransferase+++IPR035595///UDP-glycosyltransferase family, conserved site	PF00201///UDP-glucoronosyl and UDP-glucosyl transferase	KOG1192///transferase activity, transferring hexosyl groups		GO:0008194///UDP-glycosyltransferase activity
HORVU.MOREX.r2.3HG0247070	'HORVU.MOREX.r2.3HG0247070'	mRNA	4.00483	7.06599e-15	[A0A287LVM5_HORVV|diamond]SubName: Full=Uncharacterized protein {ECO:0000313|EnsemblPlants:HORVU3Hr1G080100.1};
HORVU.MOREX.r2.3HG0247750	'HORVU.MOREX.r2.3HG0247750'	mRNA	1.75476	0.0230389	[A0A446Q3C6_TRITD|diamond]SubName: Full=Uncharacterized protein {ECO:0000313|EMBL:VAH81106.1};	IPR001128///Cytochrome P450+++IPR002401///Cytochrome P450, E-class, group I+++IPR017972///Cytochrome P450, conserved site+++IPR036396///Cytochrome P450 superfamily	PF00067///Cytochrome P450		GO:0016021///integral component of membrane	GO:0004497///monooxygenase activity+++GO:0005506///iron ion binding+++GO:0016705///oxidoreductase activity, acting on paired donors, with incorporation or reduction of molecular oxygen+++GO:0020037///heme binding		00130///Ubiquinone and other terpenoid-quinone biosynthesis+++00940///Phenylpropanoid biosynthesis+++00941///Flavonoid biosynthesis+++00945///Stilbenoid, diarylheptanoid and gingerol biosynthesis
HORVU.MOREX.r2.3HG0248160	'HORVU.MOREX.r2.3HG0248160'	mRNA	2.21119	0.0440929	[A0A287LX13_HORVV|diamond]RecName: Full=Ubiquitin-like domain-containing protein {ECO:0000259|PROSITE:PS50053};	IPR000626///Ubiquitin-like domain+++IPR029071///Ubiquitin-like domain superfamily	PF00240///Ubiquitin family
HORVU.MOREX.r2.3HG0248370	'HORVU.MOREX.r2.3HG0248370'	mRNA	1.92338	0.0385737	[A0A453G2U7_AEGTS|diamond]RecName: Full=LigB domain-containing protein {ECO:0000259|Pfam:PF02900};	IPR004183///Extradiol ring-cleavage dioxygenase, class III enzyme, subunit B+++IPR014436///Extradiol aromatic ring-opening dioxygenase, DODA-type	PF02900///Catalytic LigB subunit of aromatic ring-opening dioxygenase			GO:0008198///ferrous iron binding+++GO:0008270///zinc ion binding+++GO:0016701///oxidoreductase activity, acting on single donors with incorporation of molecular oxygen	GO:0006725///cellular aromatic compound metabolic process	00965///Betalain biosynthesis
HORVU.MOREX.r2.3HG0248390	'HORVU.MOREX.r2.3HG0248390'	mRNA	2.38343	6.18385e-11	[A0A287LXI2_HORVV|diamond]RecName: Full=Aa_trans domain-containing protein {ECO:0000259|Pfam:PF01490};	IPR013057///Amino acid transporter, transmembrane domain	PF01490///Transmembrane amino acid transporter protein		GO:0005886///plasma membrane+++GO:0016021///integral component of membrane		GO:0006865///amino acid transport
HORVU.MOREX.r2.3HG0248520	'HORVU.MOREX.r2.3HG0248520'	mRNA	1.26601	0.000321469	[A0A3B6H283_WHEAT|diamond]RecName: Full=RRM domain-containing protein {ECO:0000259|PROSITE:PS50102};	IPR000504///RNA recognition motif domain+++IPR012677///Nucleotide-binding alpha-beta plait domain superfamily+++IPR035979///RNA-binding domain superfamily+++IPR037366///BOULE/DAZ family	PF00076///RNA recognition motif. (a.k.a. RRM, RBD, or RNP domain)			GO:0003729///mRNA binding	GO:0007275///multicellular organism development+++GO:0030154///cell differentiation
HORVU.MOREX.r2.3HG0248990	'HORVU.MOREX.r2.3HG0248990'	mRNA	1.25521	0.0214153	[A0A287LYB6_HORVV|diamond]SubName: Full=Uncharacterized protein {ECO:0000313|EnsemblPlants:HORVU3Hr1G082240.1};	IPR011990///Tetratricopeptide-like helical domain superfamily		ENOG502QTNC///No_INFO	GO:0005886///plasma membrane		GO:0045893///positive regulation of transcription, DNA-templated
HORVU.MOREX.r2.3HG0249280	'HORVU.MOREX.r2.3HG0249280'	mRNA	1.89906	0.0276337	[A0A287LYP5_HORVV|diamond]SubName: Full=Uncharacterized protein {ECO:0000313|EnsemblPlants:HORVU3Hr1G082490.3};	IPR000109///Proton-dependent oligopeptide transporter family+++IPR036259///MFS transporter superfamily	PF00854///POT family		GO:0016021///integral component of membrane	GO:0022857///transmembrane transporter activity
HORVU.MOREX.r2.3HG0249790	'HORVU.MOREX.r2.3HG0249790'	mRNA	0.985258	0.0482249	[A0A287TGA1_HORVV|diamond]RecName: Full=F-box domain-containing protein {ECO:0000259|PROSITE:PS50181};	IPR001810///F-box domain+++IPR005174///Domain unknown function DUF295+++IPR032675///Leucine-rich repeat domain superfamily+++IPR036047///F-box-like domain superfamily	PF00646///F-box domain+++PF03478///Protein of unknown function (DUF295)	ENOG502R580///No_INFO
HORVU.MOREX.r2.3HG0250250	'HORVU.MOREX.r2.3HG0250250'	mRNA	0.919398	0.0174867	[A0A287M001_HORVV|diamond]RecName: Full=Protein kinase domain-containing protein {ECO:0000259|PROSITE:PS50011};	IPR000719///Protein kinase domain+++IPR008271///Serine/threonine-protein kinase, active site+++IPR011009///Protein kinase-like domain superfamily+++IPR017441///Protein kinase, ATP binding site	PF00069///Protein kinase domain			GO:0004672///protein kinase activity+++GO:0005524///ATP binding
HORVU.MOREX.r2.3HG0250640	'HORVU.MOREX.r2.3HG0250640'	mRNA	1.31004	0.0201037	[A0A287M0B9_HORVV|diamond]RecName: Full=Hemerythrin domain-containing protein {ECO:0000259|Pfam:PF01814};	IPR012312///Hemerythrin-like	PF01814///Hemerythrin HHE cation binding domain	ENOG502QU1N///No_INFO
HORVU.MOREX.r2.3HG0250960	'HORVU.MOREX.r2.3HG0250960'	mRNA	1.94693	0.00195058	[M0VI99_HORVV|diamond]SubName: Full=Uncharacterized protein {ECO:0000313|EnsemblPlants:HORVU3Hr1G084450.1};	IPR001128///Cytochrome P450+++IPR002401///Cytochrome P450, E-class, group I+++IPR036396///Cytochrome P450 superfamily	PF00067///Cytochrome P450	KOG0157///iron ion binding	GO:0016021///integral component of membrane	GO:0005506///iron ion binding+++GO:0016705///oxidoreductase activity, acting on paired donors, with incorporation or reduction of molecular oxygen+++GO:0020037///heme binding
HORVU.MOREX.r2.3HG0251070	'HORVU.MOREX.r2.3HG0251070'	mRNA	2.40857	0.00659466	[A0A5J9VJV6_9POAL|diamond]RecName: Full=Aa_trans domain-containing protein {ECO:0000259|Pfam:PF01490};	IPR013057///Amino acid transporter, transmembrane domain	PF01490///Transmembrane amino acid transporter protein		GO:0005886///plasma membrane+++GO:0016021///integral component of membrane		GO:0006865///amino acid transport
HORVU.MOREX.r2.3HG0251330	'HORVU.MOREX.r2.3HG0251330'	mRNA	1.73875	0.00140528	[M0X0U6_HORVV|diamond]RecName: Full=PlsC domain-containing protein {ECO:0000259|SMART:SM00563};	IPR002123///Phospholipid/glycerol acyltransferase+++IPR023214///HAD superfamily+++IPR036412///HAD-like superfamily	PF01553///Acyltransferase	ENOG502QT0D///No_INFO	GO:0016020///membrane+++GO:0016021///integral component of membrane	GO:0016791///phosphatase activity+++GO:0090447///glycerol-3-phosphate 2-O-acyltransferase activity	GO:0010143///cutin biosynthetic process	00561///Glycerolipid metabolism+++00564///Glycerophospholipid metabolism
HORVU.MOREX.r2.3HG0251350	'HORVU.MOREX.r2.3HG0251350'	mRNA	2.03739	0.0330974	[M0YN03_HORVV|diamond]SubName: Full=Uncharacterized protein {ECO:0000313|EnsemblPlants:HORVU3Hr1G085020.1};	IPR001128///Cytochrome P450+++IPR002401///Cytochrome P450, E-class, group I+++IPR017972///Cytochrome P450, conserved site+++IPR036396///Cytochrome P450 superfamily	PF00067///Cytochrome P450	KOG0157///iron ion binding	GO:0005773///vacuole+++GO:0016021///integral component of membrane	GO:0005506///iron ion binding+++GO:0018685///alkane 1-monooxygenase activity+++GO:0020037///heme binding	GO:0006631///fatty acid metabolic process+++GO:0010345///suberin biosynthetic process	00071///Fatty acid degradation+++00073///Cutin, suberine and wax biosynthesis
HORVU.MOREX.r2.3HG0251770	'HORVU.MOREX.r2.3HG0251770'	mRNA	1.55719	0.0239057	[A0A3B6GX01_WHEAT|diamond]SubName: Full=Uncharacterized protein {ECO:0000313|EnsemblPlants:TraesCS3D02G358700.1.cds1};	IPR006917///SOUL haem-binding protein+++IPR011256///Regulatory factor, effector binding domain superfamily	PF04832///SOUL heme-binding protein
HORVU.MOREX.r2.3HG0251870	'HORVU.MOREX.r2.3HG0251870'	mRNA	1.46906	0.0156119	[A0A287M1W6_HORVV|diamond]SubName: Full=Uncharacterized protein {ECO:0000313|EnsemblPlants:HORVU3Hr1G085640.2};			ENOG502QW8M///No_INFO
HORVU.MOREX.r2.3HG0251910	'HORVU.MOREX.r2.3HG0251910'	mRNA	1.63754	0.00911786	[F2D0V9_HORVV|diamond]SubName: Full=Predicted protein {ECO:0000313|EMBL:BAJ88730.1};	IPR016140///Bifunctional inhibitor/plant lipid transfer protein/seed storage helical domain+++IPR036312///Bifunctional inhibitor/plant lipid transfer protein/seed storage helical domain superfamily+++IPR039265///Putative lipid-transfer protein DIR1-like	PF14368///Probable lipid transfer			GO:0005504///fatty acid binding	GO:0009627///systemic acquired resistance
HORVU.MOREX.r2.3HG0251960	'HORVU.MOREX.r2.3HG0251960'	mRNA	1.28409	0.000484139	[A0A1D6G8F4_MAIZE|diamond]RecName: Full=Delta-1-pyrroline-5-carboxylate synthase {ECO:0000256|PIRNR:PIRNR036429}; Includes: RecName: Full=Glutamate 5-kinase {ECO:0000256|PIRNR:PIRNR036429}; Short=GK {ECO:0000256|PIRNR:PIRNR036429}; EC=2.7.2.11 {ECO:0000256|PIRNR:PIRNR036429}; AltName: Full=Gamma-glutamyl kinase {ECO:0000256|PIRNR:PIRNR036429}; Includes: RecName: Full=Gamma-glutamyl phosphate redu…	IPR000965///GPR domain+++IPR001048///Aspartate/glutamate/uridylate kinase+++IPR001057///Glutamate/acetylglutamate kinase+++IPR005715///Glutamate 5-kinase/delta-1-pyrroline-5-carboxylate synthase+++IPR005766///Delta l-pyrroline-5-carboxylate synthetase+++IPR015590///Aldehyde dehydrogenase domain+++IPR016161///Aldehyde/histidinol dehydrogenase+++IPR016162///Aldehyde dehydrogenase, N-terminal+++IPR0…	PF00171///Aldehyde dehydrogenase family+++PF00696///Amino acid kinase family		GO:0005737///cytoplasm	GO:0004349///glutamate 5-kinase activity+++GO:0004350///glutamate-5-semialdehyde dehydrogenase activity+++GO:0005524///ATP binding	GO:0055129///L-proline biosynthetic process	00330///Arginine and proline metabolism+++01230///Biosynthesis of amino acids
HORVU.MOREX.r2.3HG0251980	'HORVU.MOREX.r2.3HG0251980'	mRNA	0.931978	0.0342521	[A0A077RWB4_WHEAT|diamond]RecName: Full=Aldo_ket_red domain-containing protein {ECO:0000259|Pfam:PF00248};	IPR018170///Aldo/keto reductase, conserved site+++IPR020471///Aldo-keto reductase+++IPR023210///NADP-dependent oxidoreductase domain+++IPR036812///NADP-dependent oxidoreductase domain superfamily+++IPR044498///Aldo-keto reductase family 4C	PF00248///Aldo/keto reductase family		GO:0005829///cytosol	GO:0004032///alditol:NADP+ 1-oxidoreductase activity+++GO:0047834///D-threo-aldose 1-dehydrogenase activity		00010///Glycolysis / Gluconeogenesis+++00040///Pentose and glucuronate interconversions+++00053///Ascorbate and aldarate metabolism+++00561///Glycerolipid metabolism+++00620///Pyruvate metabolism+++01240///Biosynthesis of cofactors
HORVU.MOREX.r2.3HG0252060	'HORVU.MOREX.r2.3HG0252060'	mRNA	1.09244	0.0205849	[A0A3B6ENG0_WHEAT|diamond]SubName: Full=Uncharacterized protein {ECO:0000313|EnsemblPlants:TraesCS3A02G362500.1};	IPR003439///ABC transporter-like, ATP-binding domain+++IPR003593///AAA+ ATPase domain+++IPR011527///ABC transporter type 1, transmembrane domain+++IPR017871///ABC transporter-like, conserved site+++IPR027417///P-loop containing nucleoside triphosphate hydrolase+++IPR036640///ABC transporter type 1, transmembrane domain superfamily	PF00005///ABC transporter+++PF00664///ABC transporter transmembrane region		GO:0005886///plasma membrane+++GO:0016021///integral component of membrane	GO:0004630///phospholipase D activity+++GO:0005524///ATP binding+++GO:0042626///ATPase activity, coupled to transmembrane movement of substances	GO:0009395///phospholipid catabolic process	02010///ABC transporters
HORVU.MOREX.r2.3HG0252080	'HORVU.MOREX.r2.3HG0252080'	mRNA	1.11225	0.0200217	[M0ZC70_HORVV|diamond]RecName: Full=Protein-serine/threonine phosphatase {ECO:0000256|ARBA:ARBA00013081}; EC=3.1.3.16 {ECO:0000256|ARBA:ARBA00013081};	IPR000222///PPM-type phosphatase, divalent cation binding+++IPR001932///PPM-type phosphatase domain+++IPR036457///PPM-type phosphatase domain superfamily	PF00481///Protein phosphatase 2C	KOG0698///protein serine/threonine phosphatase activity	GO:0005634///nucleus+++GO:0005829///cytosol	GO:0046872///metal ion binding		04016///MAPK signaling pathway - plant+++04075///Plant hormone signal transduction
HORVU.MOREX.r2.3HG0252210	'HORVU.MOREX.r2.3HG0252210'	mRNA	1.74342	0.00050765	[M0UXH0_HORVV|diamond]RecName: Full=Peptidase A1 domain-containing protein {ECO:0000259|PROSITE:PS51767};	IPR001461///Aspartic peptidase A1 family+++IPR001969///Aspartic peptidase, active site+++IPR021109///Aspartic peptidase domain superfamily+++IPR032799///Xylanase inhibitor, C-terminal+++IPR032861///Xylanase inhibitor, N-terminal+++IPR033121///Peptidase family A1 domain+++IPR034161///Pepsin-like domain, plant	PF14541///Xylanase inhibitor C-terminal+++PF14543///Xylanase inhibitor N-terminal	KOG1339///aspartic-type endopeptidase activity		GO:0004190///aspartic-type endopeptidase activity
HORVU.MOREX.r2.3HG0252310	'HORVU.MOREX.r2.3HG0252310'	mRNA	2.06335	0.00248191	[A0A077S4X1_WHEAT|diamond]RecName: Full=Laccase {ECO:0000256|ARBA:ARBA00012297, ECO:0000256|RuleBase:RU361119}; EC=1.10.3.2 {ECO:0000256|ARBA:ARBA00012297, ECO:0000256|RuleBase:RU361119}; AltName: Full=Benzenediol:oxygen oxidoreductase {ECO:0000256|RuleBase:RU361119}; AltName: Full=Diphenol oxidase {ECO:0000256|RuleBase:RU361119}; AltName: Full=Urishiol oxidase {ECO:0000256|RuleBase:RU361119};	IPR001117///Multicopper oxidase, type 1+++IPR002355///Multicopper oxidase, copper-binding site+++IPR008972///Cupredoxin+++IPR011706///Multicopper oxidase, C-terminal+++IPR011707///Multicopper oxidase, N-termianl+++IPR017761///Laccase+++IPR033138///Multicopper oxidases, conserved site+++IPR034285///Laccase, second cupredoxin domain+++IPR034288///Laccase, first cupredoxin domain+++IPR034289///Lacca…	PF00394///Multicopper oxidase+++PF07731///Multicopper oxidase+++PF07732///Multicopper oxidase	KOG1263///Belongs to the multicopper oxidase family	GO:0048046///apoplast	GO:0005507///copper ion binding+++GO:0016491///oxidoreductase activity+++GO:0052716///hydroquinone:oxygen oxidoreductase activity	GO:0046274///lignin catabolic process
HORVU.MOREX.r2.3HG0252380	'HORVU.MOREX.r2.3HG0252380'	mRNA	1.70124	0.0128576	[A0A0D9V7P0_9ORYZ|diamond]RecName: Full=Laccase {ECO:0000256|ARBA:ARBA00012297, ECO:0000256|RuleBase:RU361119}; EC=1.10.3.2 {ECO:0000256|ARBA:ARBA00012297, ECO:0000256|RuleBase:RU361119}; AltName: Full=Benzenediol:oxygen oxidoreductase {ECO:0000256|RuleBase:RU361119}; AltName: Full=Diphenol oxidase {ECO:0000256|RuleBase:RU361119}; AltName: Full=Urishiol oxidase {ECO:0000256|RuleBase:RU361119};	IPR001117///Multicopper oxidase, type 1+++IPR002355///Multicopper oxidase, copper-binding site+++IPR008972///Cupredoxin+++IPR011706///Multicopper oxidase, C-terminal+++IPR011707///Multicopper oxidase, N-termianl+++IPR017761///Laccase+++IPR033138///Multicopper oxidases, conserved site+++IPR034285///Laccase, second cupredoxin domain+++IPR034288///Laccase, first cupredoxin domain+++IPR034289///Lacca…	PF00394///Multicopper oxidase+++PF07731///Multicopper oxidase+++PF07732///Multicopper oxidase	KOG1263///Belongs to the multicopper oxidase family	GO:0048046///apoplast	GO:0005507///copper ion binding+++GO:0052716///hydroquinone:oxygen oxidoreductase activity	GO:0046274///lignin catabolic process
HORVU.MOREX.r2.3HG0252410	'HORVU.MOREX.r2.3HG0252410'	mRNA	1.79259	0.00178998	[A0A077RUW0_WHEAT|diamond]RecName: Full=Laccase {ECO:0000256|ARBA:ARBA00012297, ECO:0000256|RuleBase:RU361119}; EC=1.10.3.2 {ECO:0000256|ARBA:ARBA00012297, ECO:0000256|RuleBase:RU361119}; AltName: Full=Benzenediol:oxygen oxidoreductase {ECO:0000256|RuleBase:RU361119}; AltName: Full=Diphenol oxidase {ECO:0000256|RuleBase:RU361119}; AltName: Full=Urishiol oxidase {ECO:0000256|RuleBase:RU361119};	IPR001117///Multicopper oxidase, type 1+++IPR002355///Multicopper oxidase, copper-binding site+++IPR008972///Cupredoxin+++IPR011706///Multicopper oxidase, C-terminal+++IPR011707///Multicopper oxidase, N-termianl+++IPR017761///Laccase+++IPR033138///Multicopper oxidases, conserved site+++IPR034285///Laccase, second cupredoxin domain+++IPR034288///Laccase, first cupredoxin domain+++IPR034289///Lacca…	PF00394///Multicopper oxidase+++PF07731///Multicopper oxidase+++PF07732///Multicopper oxidase	KOG1263///Belongs to the multicopper oxidase family	GO:0048046///apoplast	GO:0005507///copper ion binding+++GO:0016491///oxidoreductase activity+++GO:0052716///hydroquinone:oxygen oxidoreductase activity	GO:0046274///lignin catabolic process
HORVU.MOREX.r2.3HG0252480	'HORVU.MOREX.r2.3HG0252480'	mRNA	2.10463	0.0464197	[A0A287M2V1_HORVV|diamond]RecName: Full=MADS-box domain-containing protein {ECO:0000259|PROSITE:PS50066};	IPR002100///Transcription factor, MADS-box+++IPR036879///Transcription factor, MADS-box superfamily	PF00319///SRF-type transcription factor (DNA-binding and dimerisation domain)		GO:0005634///nucleus	GO:0000978///RNA polymerase II proximal promoter sequence-specific DNA binding+++GO:0000981///DNA-binding transcription factor activity, RNA polymerase II-specific+++GO:0046983///protein dimerization activity	GO:0006357///regulation of transcription by RNA polymerase II	04011///MAPK signaling pathway - yeast+++04111///Cell cycle - yeast
HORVU.MOREX.r2.3HG0252800	'HORVU.MOREX.r2.3HG0252800'	mRNA	1.12035	0.047781	[F2DUH8_HORVV|diamond]SubName: Full=Predicted protein {ECO:0000313|EMBL:BAJ98749.1};	IPR003593///AAA+ ATPase domain+++IPR003959///ATPase, AAA-type, core+++IPR003960///ATPase, AAA-type, conserved site+++IPR025753///AAA-type ATPase, N-terminal domain+++IPR027417///P-loop containing nucleoside triphosphate hydrolase	PF00004///ATPase family associated with various cellular activities (AAA)+++PF14363///Domain associated at C-terminal with AAA		GO:0016021///integral component of membrane	GO:0005524///ATP binding+++GO:0016887///ATPase activity
HORVU.MOREX.r2.3HG0253330	'HORVU.MOREX.r2.3HG0253330'	mRNA	1.01783	0.0303767	[M0X9C1_HORVV|diamond]SubName: Full=Uncharacterized protein {ECO:0000313|EnsemblPlants:HORVU3Hr1G087420.2};	IPR005019///Methyladenine glycosylase+++IPR011257///DNA glycosylase	PF03352///Methyladenine glycosylase	ENOG502QRZX///No_INFO		GO:0008725///DNA-3-methyladenine glycosylase activity	GO:0006284///base-excision repair	03410///Base excision repair
HORVU.MOREX.r2.3HG0253470	'HORVU.MOREX.r2.3HG0253470'	mRNA	1.16372	0.0298943	[A0A3B6EN32_WHEAT|diamond]RecName: Full=Protein kinase domain-containing protein {ECO:0000259|PROSITE:PS50011};	IPR000719///Protein kinase domain+++IPR008271///Serine/threonine-protein kinase, active site+++IPR011009///Protein kinase-like domain superfamily	PF00069///Protein kinase domain		GO:0005737///cytoplasm	GO:0004674///protein serine/threonine kinase activity+++GO:0004713///protein tyrosine kinase activity+++GO:0005524///ATP binding	GO:0018105///peptidyl-serine phosphorylation+++GO:0018107///peptidyl-threonine phosphorylation	04111///Cell cycle - yeast
HORVU.MOREX.r2.3HG0254020	'HORVU.MOREX.r2.3HG0254020'	mRNA	2.52677	0.000345178	[A0A077RVR2_WHEAT|diamond]RecName: Full=Laccase {ECO:0000256|ARBA:ARBA00012297, ECO:0000256|RuleBase:RU361119}; EC=1.10.3.2 {ECO:0000256|ARBA:ARBA00012297, ECO:0000256|RuleBase:RU361119}; AltName: Full=Benzenediol:oxygen oxidoreductase {ECO:0000256|RuleBase:RU361119}; AltName: Full=Diphenol oxidase {ECO:0000256|RuleBase:RU361119}; AltName: Full=Urishiol oxidase {ECO:0000256|RuleBase:RU361119};	IPR001117///Multicopper oxidase, type 1+++IPR002355///Multicopper oxidase, copper-binding site+++IPR008972///Cupredoxin+++IPR011706///Multicopper oxidase, C-terminal+++IPR011707///Multicopper oxidase, N-termianl+++IPR017761///Laccase+++IPR033138///Multicopper oxidases, conserved site+++IPR034285///Laccase, second cupredoxin domain+++IPR034288///Laccase, first cupredoxin domain+++IPR034289///Lacca…	PF00394///Multicopper oxidase+++PF07731///Multicopper oxidase+++PF07732///Multicopper oxidase	KOG1263///Belongs to the multicopper oxidase family	GO:0048046///apoplast	GO:0005507///copper ion binding+++GO:0016491///oxidoreductase activity+++GO:0052716///hydroquinone:oxygen oxidoreductase activity	GO:0046274///lignin catabolic process
HORVU.MOREX.r2.3HG0254170	'HORVU.MOREX.r2.3HG0254170'	mRNA	3.60466	0.0174507	[B4ESF2_HORVV|diamond]SubName: Full=Papain-like cysteine proteinase {ECO:0000313|EMBL:CAQ00109.1}; SubName: Full=Predicted protein {ECO:0000313|EMBL:BAJ99991.1};	IPR000169///Cysteine peptidase, cysteine active site+++IPR000668///Peptidase C1A, papain C-terminal+++IPR013201///Cathepsin propeptide inhibitor domain (I29)+++IPR025660///Cysteine peptidase, histidine active site+++IPR025661///Cysteine peptidase, asparagine active site+++IPR038765///Papain-like cysteine peptidase superfamily+++IPR039417///Papain-like cysteine endopeptidase	PF00112///Papain family cysteine protease+++PF08246///Cathepsin propeptide inhibitor domain (I29)	KOG1543///cysteine-type peptidase activity		GO:0008234///cysteine-type peptidase activity
HORVU.MOREX.r2.3HG0254210	'HORVU.MOREX.r2.3HG0254210'	mRNA	1.23287	0.00310951	[A0A287M585_HORVV|diamond]SubName: Full=Uncharacterized protein {ECO:0000313|EnsemblPlants:HORVU3Hr1G088350.4};	IPR002014///VHS domain+++IPR004152///GAT domain+++IPR008942///ENTH/VHS+++IPR038425///GAT domain superfamily	PF00790///VHS domain+++PF03127///GAT domain				GO:0006886///intracellular protein transport	04144///Endocytosis+++04145///Phagosome
HORVU.MOREX.r2.3HG0254780	'HORVU.MOREX.r2.3HG0254780'	mRNA	1.75794	0.0448595	[M0X193_HORVV|diamond]SubName: Full=Uncharacterized protein {ECO:0000313|EnsemblPlants:HORVU3Hr1G088990.3};	IPR003832///Protein of unknown function DUF212	PF02681///Divergent PAP2 family	ENOG502RXVV///No_INFO
HORVU.MOREX.r2.3HG0255450	'HORVU.MOREX.r2.3HG0255450'	mRNA	1.41713	0.00369155	[A0A287M7C0_HORVV|diamond]SubName: Full=Uncharacterized protein {ECO:0000313|EnsemblPlants:HORVU3Hr1G089690.3};	IPR000048///IQ motif, EF-hand binding site	PF00612///IQ calmodulin-binding motif	ENOG502R9C0///No_INFO
HORVU.MOREX.r2.3HG0255900	'HORVU.MOREX.r2.3HG0255900'	mRNA	7.03912	0.00413731	[A0A077S2L8_WHEAT|diamond]SubName: Full=Uncharacterized protein {ECO:0000313|EMBL:CDM85417.1, ECO:0000313|EnsemblPlants:TraesCS3B02G434400.1};	IPR000743///Glycoside hydrolase, family 28+++IPR006626///Parallel beta-helix repeat+++IPR011050///Pectin lyase fold/virulence factor+++IPR012334///Pectin lyase fold	PF00295///Glycosyl hydrolases family 28		GO:0005618///cell wall	GO:0004650///polygalacturonase activity	GO:0005975///carbohydrate metabolic process	00040///Pentose and glucuronate interconversions
HORVU.MOREX.r2.3HG0256480	'HORVU.MOREX.r2.3HG0256480'	mRNA	1.70081	0.0149132	[A0A453G6Z6_AEGTS|diamond]RecName: Full=NAC domain-containing protein {ECO:0000259|PROSITE:PS51005};	IPR003441///NAC domain+++IPR036093///NAC domain superfamily	PF02365///No apical meristem (NAM) protein			GO:0003677///DNA binding	GO:0006355///regulation of transcription, DNA-templated
HORVU.MOREX.r2.3HG0256810	'HORVU.MOREX.r2.3HG0256810'	mRNA	2.2696	5.28204e-05	[F2EBV0_HORVV|diamond]SubName: Full=Predicted protein {ECO:0000313|EMBL:BAK04822.1};	IPR005123///Oxoglutarate/iron-dependent dioxygenase+++IPR026992///Non-haem dioxygenase N-terminal domain+++IPR027443///Isopenicillin N synthase-like superfamily	PF03171///2OG-Fe(II) oxygenase superfamily+++PF14226///non-haem dioxygenase in morphine synthesis N-terminal	KOG0143///oxidoreductase activity		GO:0016491///oxidoreductase activity+++GO:0046872///metal ion binding		00950///Isoquinoline alkaloid biosynthesis
HORVU.MOREX.r2.3HG0257110	'HORVU.MOREX.r2.3HG0257110'	mRNA	1.40454	0.0288578	[A0A287M9K1_HORVV|diamond]RecName: Full=RING-type domain-containing protein {ECO:0000259|PROSITE:PS50089};	IPR001841///Zinc finger, RING-type+++IPR013083///Zinc finger, RING/FYVE/PHD-type+++IPR044523///RING domain-containing protein NIP1/2-like	PF13639///Ring finger domain		GO:0016021///integral component of membrane
HORVU.MOREX.r2.3HG0257720	'HORVU.MOREX.r2.3HG0257720'	mRNA	1.92964	0.00127025	[A0A287MAF9_HORVV|diamond]SubName: Full=Uncharacterized protein {ECO:0000313|EnsemblPlants:HORVU3Hr1G092580.2};
HORVU.MOREX.r2.3HG0258210	'HORVU.MOREX.r2.3HG0258210'	mRNA	3.04954	7.52311e-09	[F2D1I2_HORVV|diamond]SubName: Full=Predicted protein {ECO:0000313|EMBL:BAJ88953.1};	IPR016140///Bifunctional inhibitor/plant lipid transfer protein/seed storage helical domain+++IPR036312///Bifunctional inhibitor/plant lipid transfer protein/seed storage helical domain superfamily+++IPR039265///Putative lipid-transfer protein DIR1-like	PF14368///Probable lipid transfer	ENOG502SGWY///No_INFO		GO:0005504///fatty acid binding	GO:0009627///systemic acquired resistance
HORVU.MOREX.r2.3HG0258940	'HORVU.MOREX.r2.3HG0258940'	mRNA	1.60448	0.0111887	[A0A287MCI4_HORVV|diamond]SubName: Full=Uncharacterized protein {ECO:0000313|EnsemblPlants:HORVU3Hr1G093980.7};	IPR007877///Protein of unknown function DUF707	PF05212///Protein of unknown function (DUF707)	ENOG502QQAA///No_INFO	GO:0016021///integral component of membrane
HORVU.MOREX.r2.3HG0259640	'HORVU.MOREX.r2.3HG0259640'	mRNA	1.29803	0.00257328	[A0A287MD82_HORVV|diamond]RecName: Full=Histidine kinase {ECO:0000256|ARBA:ARBA00012438}; EC=2.7.13.3 {ECO:0000256|ARBA:ARBA00012438};	IPR001789///Signal transduction response regulator, receiver domain+++IPR003594///Histidine kinase/HSP90-like ATPase+++IPR003661///Signal transduction histidine kinase, dimerisation/phosphoacceptor domain+++IPR004358///Signal transduction histidine kinase-related protein, C-terminal+++IPR005467///Histidine kinase domain+++IPR006189///CHASE domain+++IPR011006///CheY-like superfamily+++IPR036097///…	PF00072///Response regulator receiver domain+++PF02518///Histidine kinase-, DNA gyrase B-, and HSP90-like ATPase+++PF03924///CHASE domain	KOG0519///phosphorelay sensor kinase activity	GO:0005886///plasma membrane+++GO:0016021///integral component of membrane	GO:0000155///phosphorelay sensor kinase activity+++GO:0043424///protein histidine kinase binding	GO:0009414///response to water deprivation+++GO:0009651///response to salt stress+++GO:0009736///cytokinin-activated signaling pathway+++GO:0009909///regulation of flower development+++GO:0010029///regulation of seed germination+++GO:0010087///phloem or xylem histogenesis+++GO:0010150///leaf senescence+++GO:0010271///regulation of chlorophyll catabolic process+++GO:0016036///cellular response to …	04075///Plant hormone signal transduction
HORVU.MOREX.r2.3HG0260270	'HORVU.MOREX.r2.3HG0260270'	mRNA	3.09382	4.66924e-05	[A0A446QBI2_TRITD|diamond]SubName: Full=Uncharacterized protein {ECO:0000313|EMBL:VAH83886.1};
HORVU.MOREX.r2.3HG0260280	'HORVU.MOREX.r2.3HG0260280'	mRNA	1.60393	0.00449444	[A0A287MDW6_HORVV|diamond]SubName: Full=Uncharacterized protein {ECO:0000313|EnsemblPlants:HORVU3Hr1G095710.1};	IPR002182///NB-ARC+++IPR027417///P-loop containing nucleoside triphosphate hydrolase+++IPR032675///Leucine-rich repeat domain superfamily+++IPR038005///Virus X resistance protein-like, coiled-coil domain+++IPR041118///Rx, N-terminal	PF00931///NB-ARC domain+++PF18052///Rx N-terminal domain			GO:0005524///ATP binding+++GO:0043531///ADP binding	GO:0006952///defense response
HORVU.MOREX.r2.3HG0260290	'HORVU.MOREX.r2.3HG0260290'	mRNA	4.46109	0.00499921	[A0A287MDX7_HORVV|diamond]SubName: Full=Uncharacterized protein {ECO:0000313|EnsemblPlants:HORVU3Hr1G095730.1};	IPR004045///Glutathione S-transferase, N-terminal+++IPR010987///Glutathione S-transferase, C-terminal-like+++IPR036249///Thioredoxin-like superfamily+++IPR036282///Glutathione S-transferase, C-terminal domain superfamily	PF02798///Glutathione S-transferase, N-terminal domain		GO:0005737///cytoplasm	GO:0004364///glutathione transferase activity	GO:0006749///glutathione metabolic process	00480///Glutathione metabolism
HORVU.MOREX.r2.3HG0260400	'HORVU.MOREX.r2.3HG0260400'	mRNA	1.12127	0.0426881	[K3YV70_SETIT|diamond]SubName: Full=Uncharacterized protein {ECO:0000313|EnsemblPlants:KQL30194};	IPR009305///2-hydroxy-palmitic acid dioxygenase Mpo1-like	PF06127///2-hydroxy-palmitic acid dioxygenase Mpo1-like					00940///Phenylpropanoid biosynthesis
HORVU.MOREX.r2.3HG0260430	'HORVU.MOREX.r2.3HG0260430'	mRNA	1.21879	0.0121061	[A0A3B6EP44_WHEAT|diamond]RecName: Full=Protein kinase domain-containing protein {ECO:0000259|PROSITE:PS50011};	IPR000719///Protein kinase domain+++IPR008271///Serine/threonine-protein kinase, active site+++IPR011009///Protein kinase-like domain superfamily+++IPR017441///Protein kinase, ATP binding site	PF00069///Protein kinase domain		GO:0000307///cyclin-dependent protein kinase holoenzyme complex+++GO:0005634///nucleus	GO:0004693///cyclin-dependent protein serine/threonine kinase activity+++GO:0005524///ATP binding+++GO:0008353///RNA polymerase II CTD heptapeptide repeat kinase activity	GO:0006468///protein phosphorylation+++GO:0032968///positive regulation of transcription elongation from RNA polymerase II promoter+++GO:0070816///phosphorylation of RNA polymerase II C-terminal domain
HORVU.MOREX.r2.3HG0260790	'HORVU.MOREX.r2.3HG0260790'	mRNA	1.97037	0.00607165	[A0A287MEK8_HORVV|diamond]RecName: Full=CRAL-TRIO domain-containing protein {ECO:0000259|PROSITE:PS50191};	IPR001251///CRAL-TRIO lipid binding domain+++IPR036273///CRAL/TRIO, N-terminal domain superfamily+++IPR036865///CRAL-TRIO lipid binding domain superfamily	PF00650///CRAL/TRIO domain	KOG1470///intermembrane phospholipid transfer
HORVU.MOREX.r2.3HG0261930	'HORVU.MOREX.r2.3HG0261930'	mRNA	1.45167	0.00718983	[M0YIF0_HORVV|diamond]RecName: Full=HMA domain-containing protein {ECO:0000259|PROSITE:PS50846};	IPR006121///Heavy metal-associated domain, HMA+++IPR036163///Heavy metal-associated domain superfamily	PF00403///Heavy-metal-associated domain	KOG1603///cellular transition metal ion homeostasis		GO:0046872///metal ion binding
HORVU.MOREX.r2.3HG0261990	'HORVU.MOREX.r2.3HG0261990'	mRNA	2.72411	1.25299e-05	[A0A287MG47_HORVV|diamond]RecName: Full=Laccase {ECO:0000256|ARBA:ARBA00012297, ECO:0000256|RuleBase:RU361119}; EC=1.10.3.2 {ECO:0000256|ARBA:ARBA00012297, ECO:0000256|RuleBase:RU361119}; AltName: Full=Benzenediol:oxygen oxidoreductase {ECO:0000256|RuleBase:RU361119}; AltName: Full=Diphenol oxidase {ECO:0000256|RuleBase:RU361119}; AltName: Full=Urishiol oxidase {ECO:0000256|RuleBase:RU361119};	IPR001117///Multicopper oxidase, type 1+++IPR002355///Multicopper oxidase, copper-binding site+++IPR008972///Cupredoxin+++IPR011706///Multicopper oxidase, C-terminal+++IPR011707///Multicopper oxidase, N-termianl+++IPR017761///Laccase+++IPR033138///Multicopper oxidases, conserved site+++IPR034285///Laccase, second cupredoxin domain+++IPR034288///Laccase, first cupredoxin domain+++IPR034289///Lacca…	PF00394///Multicopper oxidase+++PF07731///Multicopper oxidase+++PF07732///Multicopper oxidase	KOG1263///Belongs to the multicopper oxidase family	GO:0048046///apoplast	GO:0005507///copper ion binding+++GO:0016491///oxidoreductase activity+++GO:0052716///hydroquinone:oxygen oxidoreductase activity	GO:0046274///lignin catabolic process
HORVU.MOREX.r2.3HG0262300	'HORVU.MOREX.r2.3HG0262300'	mRNA	1.64049	0.000771596	[A0A287MGF2_HORVV|diamond]RecName: Full=AB hydrolase-1 domain-containing protein {ECO:0000259|Pfam:PF12697};	IPR000073///Alpha/beta hydrolase fold-1+++IPR029058///Alpha/Beta hydrolase fold	PF12697///Alpha/beta hydrolase family					00460///Cyanoamino acid metabolism
HORVU.MOREX.r2.3HG0262310	'HORVU.MOREX.r2.3HG0262310'	mRNA	2.23547	0.000515492	[M0X0I4_HORVV|diamond]RecName: Full=AB hydrolase-1 domain-containing protein {ECO:0000259|Pfam:PF12697};	IPR000073///Alpha/beta hydrolase fold-1+++IPR029058///Alpha/Beta hydrolase fold	PF12697///Alpha/beta hydrolase family	ENOG502QQCC///No_INFO		GO:0080030///methyl indole-3-acetate esterase activity+++GO:0080031///methyl salicylate esterase activity+++GO:0080032///methyl jasmonate esterase activity	GO:0009694///jasmonic acid metabolic process+++GO:0009696///salicylic acid metabolic process	00460///Cyanoamino acid metabolism
HORVU.MOREX.r2.3HG0262360	'HORVU.MOREX.r2.3HG0262360'	mRNA	1.1952	0.0156152	[A0A287MGH7_HORVV|diamond]SubName: Full=Uncharacterized protein {ECO:0000313|EnsemblPlants:HORVU3Hr1G098450.5};	IPR000152///EGF-type aspartate/asparagine hydroxylation site+++IPR000719///Protein kinase domain+++IPR000742///EGF-like domain+++IPR001881///EGF-like calcium-binding domain+++IPR008271///Serine/threonine-protein kinase, active site+++IPR011009///Protein kinase-like domain superfamily+++IPR017441///Protein kinase, ATP binding site+++IPR018097///EGF-like calcium-binding, conserved site+++IPR025287/…	PF00069///Protein kinase domain+++PF13947///Wall-associated receptor kinase galacturonan-binding		GO:0005886///plasma membrane+++GO:0016021///integral component of membrane	GO:0004674///protein serine/threonine kinase activity+++GO:0005509///calcium ion binding+++GO:0005524///ATP binding+++GO:0030247///polysaccharide binding	GO:0006468///protein phosphorylation+++GO:0007166///cell surface receptor signaling pathway
HORVU.MOREX.r2.3HG0262520	'HORVU.MOREX.r2.3HG0262520'	mRNA	2.06537	0.00449292	[A0A287MGL5_HORVV|diamond]RecName: Full=Fe2OG dioxygenase domain-containing protein {ECO:0000259|PROSITE:PS51471};	IPR005123///Oxoglutarate/iron-dependent dioxygenase+++IPR026992///Non-haem dioxygenase N-terminal domain+++IPR027443///Isopenicillin N synthase-like superfamily	PF03171///2OG-Fe(II) oxygenase superfamily+++PF14226///non-haem dioxygenase in morphine synthesis N-terminal	KOG0143///oxidoreductase activity		GO:0046872///metal ion binding+++GO:0051213///dioxygenase activity	GO:1901601///strigolactone biosynthetic process	00950///Isoquinoline alkaloid biosynthesis
HORVU.MOREX.r2.3HG0262580	'HORVU.MOREX.r2.3HG0262580'	mRNA	2.22376	6.91592e-10	[A0A446QDB8_TRITD|diamond]SubName: Full=Uncharacterized protein {ECO:0000313|EMBL:VAH84450.1};
HORVU.MOREX.r2.3HG0262620	'HORVU.MOREX.r2.3HG0262620'	mRNA	3.51236	4.11548e-06	[A0A287MGQ7_HORVV|diamond]RecName: Full=LRRNT_2 domain-containing protein {ECO:0000259|Pfam:PF08263};	IPR013210///Leucine-rich repeat-containing N-terminal, plant-type+++IPR032675///Leucine-rich repeat domain superfamily	PF08263///Leucine rich repeat N-terminal domain	ENOG502QRQP///No_INFO				04016///MAPK signaling pathway - plant+++04626///Plant-pathogen interaction
HORVU.MOREX.r2.3HG0263610	'HORVU.MOREX.r2.3HG0263610'	mRNA	1.38881	0.00461191	[A0A287MHI9_HORVV|diamond]RecName: Full=4-methyl-5-beta-hydroxyethylthiazole kinase {ECO:0000256|ARBA:ARBA00020892}; EC=2.7.1.50 {ECO:0000256|ARBA:ARBA00012129};	IPR000417///Hydroxyethylthiazole kinase+++IPR029056///Ribokinase-like	PF02110///Hydroxyethylthiazole kinase family	ENOG502QS2M///No_INFO		GO:0004417///hydroxyethylthiazole kinase activity+++GO:0005524///ATP binding+++GO:0046872///metal ion binding	GO:0009229///thiamine diphosphate biosynthetic process+++GO:0036172///thiamine salvage	00730///Thiamine metabolism+++00740///Riboflavin metabolism+++01240///Biosynthesis of cofactors
HORVU.MOREX.r2.3HG0263620	'HORVU.MOREX.r2.3HG0263620'	mRNA	2.2881	1.45908e-14	[A0A3B6KK08_WHEAT|diamond]RecName: Full=L-gulonolactone oxidase {ECO:0000256|ARBA:ARBA00013121}; EC=1.1.3.8 {ECO:0000256|ARBA:ARBA00013121};	IPR006094///FAD linked oxidase, N-terminal+++IPR007173///D-arabinono-1,4-lactone oxidase+++IPR010030///L-gulonolactone oxidase, plant+++IPR016164///FAD-linked oxidase-like, C-terminal+++IPR016166///FAD-binding domain, PCMH-type+++IPR016167///FAD-binding, type PCMH, subdomain 1+++IPR016169///FAD-binding, type PCMH, subdomain 2+++IPR036318///FAD-binding, type PCMH-like superfamily	PF01565///FAD binding domain +++PF04030///D-arabinono-1,4-lactone oxidase		GO:0016020///membrane	GO:0003885///D-arabinono-1,4-lactone oxidase activity+++GO:0016491///oxidoreductase activity+++GO:0050105///L-gulonolactone oxidase activity+++GO:0071949///FAD binding	GO:0019853///L-ascorbic acid biosynthetic process	00053///Ascorbate and aldarate metabolism+++01240///Biosynthesis of cofactors
HORVU.MOREX.r2.3HG0263670	'HORVU.MOREX.r2.3HG0263670'	mRNA	1.12386	0.0141137	[A0A287MHK6_HORVV|diamond]SubName: Full=Uncharacterized protein {ECO:0000313|EnsemblPlants:HORVU3Hr1G099920.6};	IPR018610///UV-stimulated scaffold protein A	PF09740///Uncharacterized conserved protein (DUF2043)	KOG2374///transcription-coupled nucleotide-excision repair			GO:0009411///response to UV
HORVU.MOREX.r2.3HG0263950	'HORVU.MOREX.r2.3HG0263950'	mRNA	3.56314	8.39144e-11	[A0A287MHV1_HORVV|diamond]RecName: Full=Peptidase A1 domain-containing protein {ECO:0000259|PROSITE:PS51767};	IPR001461///Aspartic peptidase A1 family+++IPR021109///Aspartic peptidase domain superfamily+++IPR032799///Xylanase inhibitor, C-terminal+++IPR032861///Xylanase inhibitor, N-terminal+++IPR033121///Peptidase family A1 domain+++IPR033868///Xylanase inhibitor I-like	PF14541///Xylanase inhibitor C-terminal+++PF14543///Xylanase inhibitor N-terminal			GO:0004190///aspartic-type endopeptidase activity
HORVU.MOREX.r2.3HG0263970	'HORVU.MOREX.r2.3HG0263970'	mRNA	4.64953	0.028884	[A0A3B6ES06_WHEAT|diamond]RecName: Full=Peptidase A1 domain-containing protein {ECO:0000259|PROSITE:PS51767};	IPR001461///Aspartic peptidase A1 family+++IPR021109///Aspartic peptidase domain superfamily+++IPR032799///Xylanase inhibitor, C-terminal+++IPR032861///Xylanase inhibitor, N-terminal+++IPR033121///Peptidase family A1 domain+++IPR033868///Xylanase inhibitor I-like	PF14541///Xylanase inhibitor C-terminal+++PF14543///Xylanase inhibitor N-terminal			GO:0004190///aspartic-type endopeptidase activity
HORVU.MOREX.r2.3HG0265280	'HORVU.MOREX.r2.3HG0265280'	mRNA	0.943539	0.00376196	[A0A287MIQ3_HORVV|diamond]RecName: Full=Fe2OG dioxygenase domain-containing protein {ECO:0000259|PROSITE:PS51471};	IPR005123///Oxoglutarate/iron-dependent dioxygenase+++IPR026992///Non-haem dioxygenase N-terminal domain+++IPR027443///Isopenicillin N synthase-like superfamily	PF03171///2OG-Fe(II) oxygenase superfamily+++PF14226///non-haem dioxygenase in morphine synthesis N-terminal	KOG0143///oxidoreductase activity		GO:0016491///oxidoreductase activity+++GO:0046872///metal ion binding		02010///ABC transporters
HORVU.MOREX.r2.3HG0265660	'HORVU.MOREX.r2.3HG0265660'	mRNA	1.88681	0.00366869	[A0A3B6FWZ4_WHEAT|diamond]RecName: Full=LRRNT_2 domain-containing protein {ECO:0000259|Pfam:PF08263};	IPR001611///Leucine-rich repeat+++IPR013210///Leucine-rich repeat-containing N-terminal, plant-type+++IPR032675///Leucine-rich repeat domain superfamily	PF08263///Leucine rich repeat N-terminal domain+++PF13855///Leucine rich repeat					04016///MAPK signaling pathway - plant+++04075///Plant hormone signal transduction+++04626///Plant-pathogen interaction
HORVU.MOREX.r2.3HG0265810	'HORVU.MOREX.r2.3HG0265810'	mRNA	4.51155	4.7555e-07	[A0A077S7R5_WHEAT|diamond]SubName: Full=Uncharacterized protein {ECO:0000313|EMBL:CDM86381.1, ECO:0000313|EnsemblPlants:TraesCS3B02G526800.1};	IPR005795///Major pollen allergen Lol pI+++IPR007112///Expansin/pollen allergen, DPBB domain+++IPR007117///Expansin, cellulose-binding-like domain+++IPR007118///Expansin/Lol pI+++IPR009009///RlpA-like protein, double-psi beta-barrel domain+++IPR036749///Expansin, cellulose-binding-like domain superfamily+++IPR036908///RlpA-like domain superfamily	PF01357///Expansin C-terminal domain+++PF03330///Lytic transglycolase		GO:0005576///extracellular region		GO:0019953///sexual reproduction
HORVU.MOREX.r2.3HG0265820	'HORVU.MOREX.r2.3HG0265820'	mRNA	4.55027	1.08288e-15	[M0YZK5_HORVV|diamond]SubName: Full=Uncharacterized protein {ECO:0000313|EnsemblPlants:HORVU3Hr1G073120.1};	IPR005795///Major pollen allergen Lol pI+++IPR007112///Expansin/pollen allergen, DPBB domain+++IPR007117///Expansin, cellulose-binding-like domain+++IPR007118///Expansin/Lol pI+++IPR009009///RlpA-like protein, double-psi beta-barrel domain+++IPR036749///Expansin, cellulose-binding-like domain superfamily+++IPR036908///RlpA-like domain superfamily	PF01357///Expansin C-terminal domain+++PF03330///Lytic transglycolase	ENOG502QRTE///No_INFO	GO:0005576///extracellular region		GO:0019953///sexual reproduction
HORVU.MOREX.r2.3HG0265830	'HORVU.MOREX.r2.3HG0265830'	mRNA	1.68607	0.00303848	[A0A287MJ99_HORVV|diamond]SubName: Full=Uncharacterized protein {ECO:0000313|EnsemblPlants:HORVU3Hr1G105190.4};	IPR000490///Glycoside hydrolase family 17+++IPR017853///Glycoside hydrolase superfamily	PF00332///Glycosyl hydrolases family 17		GO:0016021///integral component of membrane+++GO:0046658///anchored component of plasma membrane	GO:0004553///hydrolase activity, hydrolyzing O-glycosyl compounds	GO:0005975///carbohydrate metabolic process
HORVU.MOREX.r2.3HG0265860	'HORVU.MOREX.r2.3HG0265860'	mRNA	2.11283	0.0380597	[A0A287MJC6_HORVV|diamond]SubName: Full=Uncharacterized protein {ECO:0000313|EnsemblPlants:HORVU3Hr1G105300.1};	IPR000490///Glycoside hydrolase family 17+++IPR017853///Glycoside hydrolase superfamily	PF00332///Glycosyl hydrolases family 17		GO:0046658///anchored component of plasma membrane	GO:0004553///hydrolase activity, hydrolyzing O-glycosyl compounds	GO:0005975///carbohydrate metabolic process
HORVU.MOREX.r2.3HG0266050	'HORVU.MOREX.r2.3HG0266050'	mRNA	3.92911	0.0325337	[M0ZBD1_HORVV|diamond]SubName: Full=Uncharacterized protein {ECO:0000313|EnsemblPlants:HORVU3Hr1G105400.3};	IPR000490///Glycoside hydrolase family 17+++IPR017853///Glycoside hydrolase superfamily	PF00332///Glycosyl hydrolases family 17	ENOG502RRQA///No_INFO	GO:0046658///anchored component of plasma membrane	GO:0004553///hydrolase activity, hydrolyzing O-glycosyl compounds	GO:0005975///carbohydrate metabolic process
HORVU.MOREX.r2.3HG0266070	'HORVU.MOREX.r2.3HG0266070'	mRNA	4.10068	1.38431e-05	[A0A3B6H188_WHEAT|diamond]SubName: Full=Uncharacterized protein {ECO:0000313|EnsemblPlants:TraesCS3D02G476700.1};	IPR005795///Major pollen allergen Lol pI+++IPR007112///Expansin/pollen allergen, DPBB domain+++IPR007117///Expansin, cellulose-binding-like domain+++IPR007118///Expansin/Lol pI+++IPR009009///RlpA-like protein, double-psi beta-barrel domain+++IPR036749///Expansin, cellulose-binding-like domain superfamily+++IPR036908///RlpA-like domain superfamily	PF01357///Expansin C-terminal domain+++PF03330///Lytic transglycolase		GO:0005576///extracellular region		GO:0019953///sexual reproduction
HORVU.MOREX.r2.3HG0266640	'HORVU.MOREX.r2.3HG0266640'	mRNA	1.83129	4.09061e-05	[A0A287MKB2_HORVV|diamond]SubName: Full=Uncharacterized protein {ECO:0000313|EnsemblPlants:HORVU3Hr1G106140.1};	IPR000490///Glycoside hydrolase family 17+++IPR017853///Glycoside hydrolase superfamily	PF00332///Glycosyl hydrolases family 17	ENOG502QQ3M///No_INFO	GO:0046658///anchored component of plasma membrane	GO:0004553///hydrolase activity, hydrolyzing O-glycosyl compounds	GO:0005975///carbohydrate metabolic process
HORVU.MOREX.r2.3HG0266720	'HORVU.MOREX.r2.3HG0266720'	mRNA	1.40181	0.0017632	[A0A3B6FXU1_WHEAT|diamond]RecName: Full=GRAS domain-containing protein {ECO:0000259|PROSITE:PS50985};	IPR005202///Transcription factor GRAS	PF03514///GRAS domain family		GO:0005634///nucleus	GO:0003700///DNA-binding transcription factor activity+++GO:0043565///sequence-specific DNA binding	GO:0006355///regulation of transcription, DNA-templated	04075///Plant hormone signal transduction
HORVU.MOREX.r2.3HG0268850	'HORVU.MOREX.r2.3HG0268850'	mRNA	1.28994	0.000669997	[A0A3B6EQ49_WHEAT|diamond]SubName: Full=Uncharacterized protein {ECO:0000313|EnsemblPlants:TraesCS3A02G492100.1};	IPR007312///Phosphoesterase+++IPR017850///Alkaline-phosphatase-like, core domain superfamily	PF04185///Phosphoesterase family			GO:0016788///hydrolase activity, acting on ester bonds	GO:0009395///phospholipid catabolic process	00562///Inositol phosphate metabolism+++00564///Glycerophospholipid metabolism+++00565///Ether lipid metabolism
HORVU.MOREX.r2.3HG0268970	'HORVU.MOREX.r2.3HG0268970'	mRNA	2.99908	0.00870893	[A0A287MMV5_HORVV|diamond]SubName: Full=Uncharacterized protein {ECO:0000313|EnsemblPlants:HORVU3Hr1G109350.6};	IPR000719///Protein kinase domain+++IPR001245///Serine-threonine/tyrosine-protein kinase, catalytic domain+++IPR002902///Gnk2-homologous domain+++IPR008271///Serine/threonine-protein kinase, active site+++IPR011009///Protein kinase-like domain superfamily+++IPR038408///Gnk2-homologous domain superfamily	PF01657///Salt stress response/antifungal+++PF07714///Protein tyrosine and serine/threonine kinase		GO:0016021///integral component of membrane	GO:0004672///protein kinase activity+++GO:0005524///ATP binding
HORVU.MOREX.r2.3HG0269080	'HORVU.MOREX.r2.3HG0269080'	mRNA	4.42858	0.0188035	[A0A287MN09_HORVV|diamond]SubName: Full=Uncharacterized protein {ECO:0000313|EnsemblPlants:HORVU3Hr1G109430.4};	IPR000719///Protein kinase domain+++IPR001245///Serine-threonine/tyrosine-protein kinase, catalytic domain+++IPR002902///Gnk2-homologous domain+++IPR008271///Serine/threonine-protein kinase, active site+++IPR011009///Protein kinase-like domain superfamily+++IPR038408///Gnk2-homologous domain superfamily	PF01657///Salt stress response/antifungal+++PF07714///Protein tyrosine and serine/threonine kinase	ENOG502QWDY///No_INFO	GO:0005886///plasma membrane+++GO:0016021///integral component of membrane	GO:0004674///protein serine/threonine kinase activity+++GO:0005524///ATP binding	GO:0006468///protein phosphorylation
HORVU.MOREX.r2.3HG0269340	'HORVU.MOREX.r2.3HG0269340'	mRNA	1.27671	0.00759424	[A0A287MN66_HORVV|diamond]RecName: Full=Protein kinase domain-containing protein {ECO:0000259|PROSITE:PS50011};	IPR000719///Protein kinase domain+++IPR001611///Leucine-rich repeat+++IPR003591///Leucine-rich repeat, typical subtype+++IPR011009///Protein kinase-like domain superfamily+++IPR013210///Leucine-rich repeat-containing N-terminal, plant-type+++IPR032675///Leucine-rich repeat domain superfamily	PF00069///Protein kinase domain+++PF00560///Leucine Rich Repeat+++PF08263///Leucine rich repeat N-terminal domain+++PF13855///Leucine rich repeat		GO:0016021///integral component of membrane	GO:0004672///protein kinase activity+++GO:0005524///ATP binding
HORVU.MOREX.r2.3HG0270250	'HORVU.MOREX.r2.3HG0270250'	mRNA	1.94345	0.00146942	[A0A453GRP3_AEGTS|diamond]RecName: Full=Copine domain-containing protein {ECO:0000259|Pfam:PF07002};	IPR010734///Copine, C-terminal	PF07002///Copine
HORVU.MOREX.r2.3HG0270520	'HORVU.MOREX.r2.3HG0270520'	mRNA	1.44575	2.66588e-06	[A0A446QGT5_TRITD|diamond]SubName: Full=Uncharacterized protein {ECO:0000313|EMBL:VAH85838.1};	IPR000490///Glycoside hydrolase family 17+++IPR017853///Glycoside hydrolase superfamily	PF00332///Glycosyl hydrolases family 17			GO:0004553///hydrolase activity, hydrolyzing O-glycosyl compounds	GO:0005975///carbohydrate metabolic process
HORVU.MOREX.r2.3HG0271270	'HORVU.MOREX.r2.3HG0271270'	mRNA	2.72611	1.10577e-08	[A0A287MQA6_HORVV|diamond]SubName: Full=Uncharacterized protein {ECO:0000313|EnsemblPlants:HORVU3Hr1G112010.1};	IPR003496///ABA/WDS induced protein	PF02496///ABA/WDS induced protein	ENOG502R61H///No_INFO
HORVU.MOREX.r2.3HG0271330	'HORVU.MOREX.r2.3HG0271330'	mRNA	2.20494	2.40685e-05	[A0A3B6ESG9_WHEAT|diamond]RecName: Full=Peroxidase {ECO:0000256|ARBA:ARBA00012313, ECO:0000256|RuleBase:RU362060}; EC=1.11.1.7 {ECO:0000256|ARBA:ARBA00012313, ECO:0000256|RuleBase:RU362060};	IPR000823///Plant peroxidase+++IPR002016///Haem peroxidase+++IPR010255///Haem peroxidase superfamily+++IPR019793///Peroxidases heam-ligand binding site+++IPR019794///Peroxidase, active site+++IPR033905///Secretory peroxidase	PF00141///Peroxidase		GO:0005576///extracellular region+++GO:0009505///plant-type cell wall+++GO:0009506///plasmodesma	GO:0004601///peroxidase activity+++GO:0020037///heme binding+++GO:0046872///metal ion binding	GO:0006979///response to oxidative stress+++GO:0042744///hydrogen peroxide catabolic process	00940///Phenylpropanoid biosynthesis
HORVU.MOREX.r2.3HG0272080	'HORVU.MOREX.r2.3HG0272080'	mRNA	1.10363	0.00828887	[I1HKI3_BRADI|diamond]SubName: Full=Uncharacterized protein {ECO:0000313|EMBL:KQK06834.1, ECO:0000313|EnsemblPlants:KQK06834};			ENOG502RZJY///No_INFO
HORVU.MOREX.r2.3HG0272310	'HORVU.MOREX.r2.3HG0272310'	mRNA	1.15695	0.0208676	[F2CQ56_HORVV|diamond]SubName: Full=Predicted protein {ECO:0000313|EMBL:BAJ84977.1};	IPR013766///Thioredoxin domain+++IPR036249///Thioredoxin-like superfamily	PF00085///Thioredoxin	KOG0907///cell redox homeostasis
HORVU.MOREX.r2.3HG0273290	'HORVU.MOREX.r2.3HG0273290'	mRNA	1.25946	0.000710578	[M0UIR3_HORVV|diamond]SubName: Full=Uncharacterized protein {ECO:0000313|EnsemblPlants:HORVU3Hr1G114250.1};			ENOG502R651///No_INFO
HORVU.MOREX.r2.3HG0273420	'HORVU.MOREX.r2.3HG0273420'	mRNA	2.14414	0.0323892	[M0WXU1_HORVV|diamond]SubName: Full=Uncharacterized protein {ECO:0000313|EnsemblPlants:HORVU3Hr1G114800.1};			ENOG502R5N1///No_INFO
HORVU.MOREX.r2.3HG0273980	'HORVU.MOREX.r2.3HG0273980'	mRNA	1.38121	0.035757	[A0A3B6H740_WHEAT|diamond]SubName: Full=Uncharacterized protein {ECO:0000313|EnsemblPlants:TraesCS3D02G534200.2};	IPR001096///Peptidase C13, legumain+++IPR043577///Asparaginyl endopeptidase	PF01650///Peptidase C13 family		GO:0005773///vacuole	GO:0004197///cysteine-type endopeptidase activity	GO:0006624///vacuolar protein processing+++GO:0051603///proteolysis involved in cellular protein catabolic process
HORVU.MOREX.r2.3HG0274390	'HORVU.MOREX.r2.3HG0274390'	mRNA	1.62108	0.000183512	[A0A287MTG5_HORVV|diamond]SubName: Full=Uncharacterized protein {ECO:0000313|EnsemblPlants:HORVU3Hr1G116060.1};	IPR000347///Metallothionein, family 15, plant	PF01439///Metallothionein			GO:0046872///metal ion binding
HORVU.MOREX.r2.3HG0274640	'HORVU.MOREX.r2.3HG0274640'	mRNA	2.36375	2.41023e-05	[A0A446QIQ1_TRITD|diamond]SubName: Full=Uncharacterized protein {ECO:0000313|EMBL:VAH86539.1};	IPR001128///Cytochrome P450+++IPR002401///Cytochrome P450, E-class, group I+++IPR017972///Cytochrome P450, conserved site+++IPR036396///Cytochrome P450 superfamily	PF00067///Cytochrome P450		GO:0016021///integral component of membrane	GO:0004497///monooxygenase activity+++GO:0005506///iron ion binding+++GO:0016705///oxidoreductase activity, acting on paired donors, with incorporation or reduction of molecular oxygen+++GO:0020037///heme binding
HORVU.MOREX.r2.3HG0274820	'HORVU.MOREX.r2.3HG0274820'	mRNA	1.35893	0.00208939	[M7ZP69_TRIUA|diamond]RecName: Full=Pectin acetylesterase {ECO:0000256|RuleBase:RU363114}; EC=3.1.1.- {ECO:0000256|RuleBase:RU363114};	IPR004963///Pectinacetylesterase/NOTUM+++IPR029058///Alpha/Beta hydrolase fold	PF03283///Pectinacetylesterase	KOG4287///pectin acetylesterase activity	GO:0005576///extracellular region+++GO:0005618///cell wall	GO:0016787///hydrolase activity	GO:0071555///cell wall organization
HORVU.MOREX.r2.3HG0274970	'HORVU.MOREX.r2.3HG0274970'	mRNA	1.76683	0.000710033	[A0A3B6RL53_WHEAT|diamond]SubName: Full=Uncharacterized protein {ECO:0000313|EnsemblPlants:TraesCS7A02G333900.1};	IPR001077///O-methyltransferase domain+++IPR012967///Plant methyltransferase dimerisation+++IPR016461///O-methyltransferase COMT-type+++IPR029063///S-adenosyl-L-methionine-dependent methyltransferase+++IPR036388///Winged helix-like DNA-binding domain superfamily+++IPR036390///Winged helix DNA-binding domain superfamily	PF00891///O-methyltransferase domain+++PF08100///Dimerisation domain			GO:0008171///O-methyltransferase activity+++GO:0008757///S-adenosylmethionine-dependent methyltransferase activity+++GO:0046983///protein dimerization activity	GO:0019438///aromatic compound biosynthetic process+++GO:0032259///methylation
HORVU.MOREX.r2.3HG0275320	'HORVU.MOREX.r2.3HG0275320'	mRNA	4.69871	4.49565e-05	[A0A287MUD8_HORVV|diamond]RecName: Full=Glutathione transferase {ECO:0000256|ARBA:ARBA00012452}; EC=2.5.1.18 {ECO:0000256|ARBA:ARBA00012452};	IPR004045///Glutathione S-transferase, N-terminal+++IPR004046///Glutathione S-transferase, C-terminal+++IPR010987///Glutathione S-transferase, C-terminal-like+++IPR034347///Glutathione S-transferases Phi, C-terminal+++IPR036249///Thioredoxin-like superfamily+++IPR036282///Glutathione S-transferase, C-terminal domain superfamily+++IPR040079///Glutathione Transferase family	PF00043///Glutathione S-transferase, C-terminal domain+++PF02798///Glutathione S-transferase, N-terminal domain		GO:0005737///cytoplasm	GO:0004364///glutathione transferase activity+++GO:0043295///glutathione binding	GO:0006749///glutathione metabolic process	00480///Glutathione metabolism
HORVU.MOREX.r2.3HG0275500	'HORVU.MOREX.r2.3HG0275500'	mRNA	1.86776	0.000200939	[A0A287MUK4_HORVV|diamond]SubName: Full=Uncharacterized protein {ECO:0000313|EnsemblPlants:HORVU3Hr1G117580.1};				GO:0016021///integral component of membrane
HORVU.MOREX.r2.3HG0275510	'HORVU.MOREX.r2.3HG0275510'	mRNA	2.50373	5.632e-20	[F2CPL1_HORVV|diamond]SubName: Full=Predicted protein {ECO:0000313|EMBL:BAJ84782.1};
HORVU.MOREX.r2.3HG0275520	'HORVU.MOREX.r2.3HG0275520'	mRNA	2.65634	2.02612e-15	[A0A287MUJ8_HORVV|diamond]SubName: Full=Uncharacterized protein {ECO:0000313|EnsemblPlants:HORVU3Hr1G117570.3};
HORVU.MOREX.r2.4HG0276350	'HORVU.MOREX.r2.4HG0276350'	mRNA	2.09095	7.07309e-06	[A0A287MVY3_HORVV|diamond]RecName: Full=Fe2OG dioxygenase domain-containing protein {ECO:0000259|PROSITE:PS51471};	IPR005123///Oxoglutarate/iron-dependent dioxygenase+++IPR026992///Non-haem dioxygenase N-terminal domain+++IPR027443///Isopenicillin N synthase-like superfamily	PF03171///2OG-Fe(II) oxygenase superfamily+++PF14226///non-haem dioxygenase in morphine synthesis N-terminal	KOG0143///oxidoreductase activity		GO:0016491///oxidoreductase activity+++GO:0046872///metal ion binding		00402///Benzoxazinoid biosynthesis
HORVU.MOREX.r2.4HG0276380	'HORVU.MOREX.r2.4HG0276380'	mRNA	2.57861	0.00514833	[A0A287MVV0_HORVV|diamond]RecName: Full=Protein kinase domain-containing protein {ECO:0000259|PROSITE:PS50011};	IPR000719///Protein kinase domain+++IPR001245///Serine-threonine/tyrosine-protein kinase, catalytic domain+++IPR008271///Serine/threonine-protein kinase, active site+++IPR011009///Protein kinase-like domain superfamily+++IPR017441///Protein kinase, ATP binding site+++IPR024788///Malectin-like domain	PF07714///Protein tyrosine and serine/threonine kinase+++PF12819///Malectin-like domain	KOG1187///protein serine/threonine kinase activity	GO:0016021///integral component of membrane	GO:0004674///protein serine/threonine kinase activity+++GO:0005524///ATP binding		04626///Plant-pathogen interaction
HORVU.MOREX.r2.4HG0277980	'HORVU.MOREX.r2.4HG0277980'	mRNA	2.08871	0.0371079	[A0A287MXQ8_HORVV|diamond]RecName: Full=AAI domain-containing protein {ECO:0000259|SMART:SM00499};	IPR016140///Bifunctional inhibitor/plant lipid transfer protein/seed storage helical domain+++IPR036312///Bifunctional inhibitor/plant lipid transfer protein/seed storage helical domain superfamily+++IPR043325///Alpha-Amylase Inhibitors (AAI), Lipid Transfer (LT) and Seed Storage (SS) Protein	PF14368///Probable lipid transfer	ENOG502R6UD///No_INFO
HORVU.MOREX.r2.4HG0278020	'HORVU.MOREX.r2.4HG0278020'	mRNA	1.36133	0.00691984	[F2DWA7_HORVV|diamond]SubName: Full=Predicted protein {ECO:0000313|EMBL:BAJ99378.1};	IPR007650///Zf-FLZ domain+++IPR044593///FCS-Like Zinc finger 8/MARD1	PF04570///zinc-finger of the FCS-type, C2-C2	ENOG502QS8T///No_INFO
HORVU.MOREX.r2.4HG0278490	'HORVU.MOREX.r2.4HG0278490'	mRNA	1.54052	1.24301e-06	[A0A0E0GRP5_ORYNI|diamond]SubName: Full=Uncharacterized protein {ECO:0000313|EnsemblPlants:ONIVA03G30420.2};	IPR003864///Calcium-dependent channel, 7TM region, putative phosphate+++IPR027815///10TM putative phosphate transporter, cytosolic domain+++IPR032880///Calcium permeable stress-gated cation channel 1, N-terminal transmembrane domain	PF02714///Calcium-dependent channel, 7TM region, putative phosphate+++PF13967///Late exocytosis, associated with Golgi transport +++PF14703///Cytosolic domain of 10TM putative phosphate transporter	KOG1134///ion transport	GO:0016021///integral component of membrane		GO:0006811///ion transport
HORVU.MOREX.r2.4HG0279490	'HORVU.MOREX.r2.4HG0279490'	mRNA	2.15619	0.00325102	[A0A3B6IN98_WHEAT|diamond]RecName: Full=GSDH domain-containing protein {ECO:0000259|Pfam:PF07995};	IPR011041///Soluble quinoprotein glucose/sorbosone dehydrogenase+++IPR011042///Six-bladed beta-propeller, TolB-like+++IPR012938///Glucose/Sorbosone dehydrogenase	PF07995///Glucose / Sorbosone dehydrogenase			GO:0003824///catalytic activity
HORVU.MOREX.r2.4HG0279720	'HORVU.MOREX.r2.4HG0279720'	mRNA	2.92655	8.32928e-05	[A0A287N119_HORVV|diamond]SubName: Full=Uncharacterized protein {ECO:0000313|EnsemblPlants:HORVU4Hr1G005530.21};	IPR006043///Nucleobase cation symporter 2 family	PF00860///Permease family	KOG1292///transmembrane transporter activity	GO:0016021///integral component of membrane	GO:0022857///transmembrane transporter activity
HORVU.MOREX.r2.4HG0280010	'HORVU.MOREX.r2.4HG0280010'	mRNA	1.02734	0.00514833	[A0A1D6L0J1_MAIZE|diamond]SubName: Full=Lipoxygenase {ECO:0000313|EMBL:ONM08081.1};	IPR000907///Lipoxygenase+++IPR001024///PLAT/LH2 domain+++IPR001246///Lipoxygenase, plant+++IPR013819///Lipoxygenase, C-terminal+++IPR020833///Lipoxygenase, iron binding site+++IPR027433///Lipoxygenase, domain 3+++IPR036226///Lipoxigenase, C-terminal domain superfamily+++IPR036392///PLAT/LH2 domain superfamily+++IPR042057///Plant lipoxygenase, PLAT/LH2 domain	PF00305///Lipoxygenase+++PF01477///PLAT/LH2 domain			GO:0016702///oxidoreductase activity, acting on single donors with incorporation of molecular oxygen, incorporation of two atoms of oxygen+++GO:0046872///metal ion binding	GO:0006633///fatty acid biosynthetic process+++GO:0031408///oxylipin biosynthetic process+++GO:0034440///lipid oxidation	00591///Linoleic acid metabolism
HORVU.MOREX.r2.4HG0280990	'HORVU.MOREX.r2.4HG0280990'	mRNA	1.72434	0.00154847	[F2DL00_HORVV|diamond]SubName: Full=Predicted protein {ECO:0000313|EMBL:BAJ95771.1};	IPR003245///Phytocyanin domain+++IPR008972///Cupredoxin+++IPR028871///Blue (type 1) copper protein, binding site+++IPR039391///Phytocyanin+++IPR041844///Plantacyanin	PF02298///Plastocyanin-like domain	ENOG502S11U///No_INFO		GO:0009055///electron transfer activity
HORVU.MOREX.r2.4HG0281260	'HORVU.MOREX.r2.4HG0281260'	mRNA	2.76141	4.09704e-12	[M7Y7F4_TRIUA|diamond]RecName: Full=Glutamine synthetase {ECO:0000256|ARBA:ARBA00012937, ECO:0000256|RuleBase:RU004356}; EC=6.3.1.2 {ECO:0000256|ARBA:ARBA00012937, ECO:0000256|RuleBase:RU004356};	IPR008146///Glutamine synthetase, catalytic domain+++IPR008147///Glutamine synthetase, beta-Grasp domain+++IPR014746///Glutamine synthetase/guanido kinase, catalytic domain+++IPR027302///Glutamine synthetase, N-terminal conserved site+++IPR027303///Glutamine synthetase, glycine-rich site+++IPR036651///Glutamine synthetase, N-terminal domain superfamily	PF00120///Glutamine synthetase, catalytic domain+++PF03951///Glutamine synthetase, beta-Grasp domain	KOG0683///glutamine biosynthetic process		GO:0004356///glutamate-ammonia ligase activity+++GO:0005524///ATP binding	GO:0006542///glutamine biosynthetic process	00220///Arginine biosynthesis+++00250///Alanine, aspartate and glutamate metabolism+++00630///Glyoxylate and dicarboxylate metabolism+++00910///Nitrogen metabolism+++01230///Biosynthesis of amino acids
HORVU.MOREX.r2.4HG0281940	'HORVU.MOREX.r2.4HG0281940'	mRNA	1.3105	0.00434143	[A0A287N472_HORVV|diamond]RecName: Full=Hydrolase_4 domain-containing protein {ECO:0000259|Pfam:PF12146};	IPR022742///Serine aminopeptidase, S33+++IPR029058///Alpha/Beta hydrolase fold	PF12146///Serine aminopeptidase, S33		GO:0016020///membrane	GO:0016298///lipase activity		00561///Glycerolipid metabolism
HORVU.MOREX.r2.4HG0281990	'HORVU.MOREX.r2.4HG0281990'	mRNA	1.28116	0.000545124	[A0A0D3FNC1_9ORYZ|diamond]SubName: Full=Uncharacterized protein {ECO:0000313|EnsemblPlants:OBART03G32180.1};	IPR000109///Proton-dependent oligopeptide transporter family+++IPR018456///PTR2 family proton/oligopeptide symporter, conserved site+++IPR036259///MFS transporter superfamily	PF00854///POT family	KOG1237///transmembrane transporter activity	GO:0016021///integral component of membrane	GO:0022857///transmembrane transporter activity	GO:0006857///oligopeptide transport
HORVU.MOREX.r2.4HG0282450	'HORVU.MOREX.r2.4HG0282450'	mRNA	1.51217	0.000534159	[A0A3B6SMN6_WHEAT|diamond]SubName: Full=Uncharacterized protein {ECO:0000313|EnsemblPlants:TraesCS7B02G388300.1.cds1};							03013///Nucleocytoplasmic transport+++03015///mRNA surveillance pathway
HORVU.MOREX.r2.4HG0282540	'HORVU.MOREX.r2.4HG0282540'	mRNA	2.02961	1.96686e-05	[A0A3B6HVX4_WHEAT|diamond]RecName: Full=Protein kinase domain-containing protein {ECO:0000259|PROSITE:PS50011};	IPR000719///Protein kinase domain+++IPR001245///Serine-threonine/tyrosine-protein kinase, catalytic domain+++IPR001611///Leucine-rich repeat+++IPR003591///Leucine-rich repeat, typical subtype+++IPR011009///Protein kinase-like domain superfamily+++IPR032675///Leucine-rich repeat domain superfamily	PF07714///Protein tyrosine and serine/threonine kinase+++PF13855///Leucine rich repeat		GO:0016021///integral component of membrane	GO:0004672///protein kinase activity+++GO:0005524///ATP binding
HORVU.MOREX.r2.4HG0282590	'HORVU.MOREX.r2.4HG0282590'	mRNA	3.2333	0.0413432	[F2E0S9_HORVV|diamond]SubName: Full=Predicted protein {ECO:0000313|EMBL:BAK00951.1};
HORVU.MOREX.r2.4HG0283140	'HORVU.MOREX.r2.4HG0283140'	mRNA	3.14934	0.00514437	[F2CYS1_HORVV|diamond]SubName: Full=Predicted protein {ECO:0000313|EMBL:BAJ87992.1};			ENOG502R585///No_INFO
HORVU.MOREX.r2.4HG0283660	'HORVU.MOREX.r2.4HG0283660'	mRNA	1.41663	0.0286752	[A0A287N6W8_HORVV|diamond]SubName: Full=Uncharacterized protein {ECO:0000313|EnsemblPlants:HORVU4Hr1G010650.1};	IPR007266///Endoplasmic reticulum oxidoreductin 1+++IPR037192///ERO1-like superfamily	PF04137///Endoplasmic Reticulum Oxidoreductin 1 (ERO1)	KOG2608///Endoplasmic Reticulum	GO:0005789///endoplasmic reticulum membrane	GO:0003756///protein disulfide isomerase activity+++GO:0015035///protein disulfide oxidoreductase activity+++GO:0016671///oxidoreductase activity, acting on a sulfur group of donors, disulfide as acceptor	GO:0034975///protein folding in endoplasmic reticulum+++GO:0051604///protein maturation	04141///Protein processing in endoplasmic reticulum
HORVU.MOREX.r2.4HG0284050	'HORVU.MOREX.r2.4HG0284050'	mRNA	1.02629	0.0358461	[A0A446R6Y1_TRITD|diamond]RecName: Full=Endoglucanase {ECO:0000256|RuleBase:RU361166}; EC=3.2.1.4 {ECO:0000256|RuleBase:RU361166};	IPR001701///Glycoside hydrolase family 9+++IPR008928///Six-hairpin glycosidase superfamily+++IPR012341///Six-hairpin glycosidase-like superfamily+++IPR018221///Glycoside hydrolase family 9, His active site+++IPR033126///Glycosyl hydrolases family 9, Asp/Glu active sites	PF00759///Glycosyl hydrolase family 9		GO:0016021///integral component of membrane	GO:0008810///cellulase activity	GO:0030245///cellulose catabolic process	00500///Starch and sucrose metabolism
HORVU.MOREX.r2.4HG0284370	'HORVU.MOREX.r2.4HG0284370'	mRNA	1.51137	0.0277198	[A0A287N7X5_HORVV|diamond]RecName: Full=PfkB domain-containing protein {ECO:0000259|Pfam:PF00294};	IPR002173///Carbohydrate/purine kinase, PfkB, conserved site+++IPR011611///Carbohydrate kinase PfkB+++IPR029056///Ribokinase-like+++IPR031094///Inositol 3-kinase	PF00294///pfkB family carbohydrate kinase	KOG2855///carbohydrate kinase activity		GO:0005524///ATP binding+++GO:0019140///inositol 3-kinase activity	GO:0010264///myo-inositol hexakisphosphate biosynthetic process	00562///Inositol phosphate metabolism
HORVU.MOREX.r2.4HG0284550	'HORVU.MOREX.r2.4HG0284550'	mRNA	1.15098	0.0444653	[A0A287N851_HORVV|diamond]RecName: Full=Zeta_toxin domain-containing protein {ECO:0000259|Pfam:PF06414};	IPR010488///Zeta toxin domain+++IPR027417///P-loop containing nucleoside triphosphate hydrolase	PF06414///Zeta toxin			GO:0005524///ATP binding+++GO:0016301///kinase activity
HORVU.MOREX.r2.4HG0284720	'HORVU.MOREX.r2.4HG0284720'	mRNA	3.70245	0.0335136	[A0A287N818_HORVV|diamond]SubName: Full=Uncharacterized protein {ECO:0000313|EnsemblPlants:HORVU4Hr1G011760.1};	IPR002213///UDP-glucuronosyl/UDP-glucosyltransferase	PF00201///UDP-glucoronosyl and UDP-glucosyl transferase	KOG1192///transferase activity, transferring hexosyl groups		GO:0080043///quercetin 3-O-glucosyltransferase activity+++GO:0080044///quercetin 7-O-glucosyltransferase activity		00402///Benzoxazinoid biosynthesis
HORVU.MOREX.r2.4HG0284830	'HORVU.MOREX.r2.4HG0284830'	mRNA	1.65478	0.000205707	[F2DF43_HORVV|diamond]SubName: Full=Predicted protein {ECO:0000313|EMBL:BAJ93714.1};	IPR005735///Zinc finger, LSD1-type+++IPR029030///Caspase-like domain superfamily	PF06943///LSD1 zinc finger	KOG1546///cysteine-type peptidase activity		GO:0004197///cysteine-type endopeptidase activity
HORVU.MOREX.r2.4HG0285930	'HORVU.MOREX.r2.4HG0285930'	mRNA	2.7573	0.00357459	[F2DUQ6_HORVV|diamond]SubName: Full=Predicted protein {ECO:0000313|EMBL:BAJ98827.1};	IPR013087///Zinc finger C2H2-type+++IPR036236///Zinc finger C2H2 superfamily
HORVU.MOREX.r2.4HG0286480	'HORVU.MOREX.r2.4HG0286480'	mRNA	2.25686	0.00798915	[A0A287NAH9_HORVV|diamond]RecName: Full=GUN4 domain-containing protein {ECO:0000259|Pfam:PF05419};	IPR008629///GUN4-like+++IPR037215///GUN4-like superfamily	PF05419///GUN4-like
HORVU.MOREX.r2.4HG0286670	'HORVU.MOREX.r2.4HG0286670'	mRNA	2.7154	0.00565275	[A0A287NAZ1_HORVV|diamond]SubName: Full=Uncharacterized protein {ECO:0000313|EnsemblPlants:HORVU4Hr1G014370.1};	IPR010341///Protein of unknown function DUF936, plant	PF06075///Plant protein of unknown function (DUF936)
HORVU.MOREX.r2.4HG0287090	'HORVU.MOREX.r2.4HG0287090'	mRNA	1.45825	5.78142e-05	[A0A3B6HUT2_WHEAT|diamond]SubName: Full=Uncharacterized protein {ECO:0000313|EnsemblPlants:TraesCS4A02G229000.1};	IPR036770///Ankyrin repeat-containing domain superfamily
HORVU.MOREX.r2.4HG0287430	'HORVU.MOREX.r2.4HG0287430'	mRNA	2.01976	0.00247019	[A0A287NCG3_HORVV|diamond]RecName: Full=Polysacc_synt_4 domain-containing protein {ECO:0000259|Pfam:PF04669};	IPR006514///IRX15/IRX15L/IGXM+++IPR021148///Polysaccharide biosynthesis domain	PF04669///Polysaccharide biosynthesis		GO:0000139///Golgi membrane+++GO:0005794///Golgi apparatus+++GO:0016021///integral component of membrane		GO:0009834///plant-type secondary cell wall biogenesis+++GO:0045492///xylan biosynthetic process
HORVU.MOREX.r2.4HG0287810	'HORVU.MOREX.r2.4HG0287810'	mRNA	1.24173	0.0185008	[A0A3B6IQG2_WHEAT|diamond]RecName: Full=Protein kinase domain-containing protein {ECO:0000259|PROSITE:PS50011};	IPR000719///Protein kinase domain+++IPR001611///Leucine-rich repeat+++IPR003591///Leucine-rich repeat, typical subtype+++IPR008271///Serine/threonine-protein kinase, active site+++IPR011009///Protein kinase-like domain superfamily+++IPR013210///Leucine-rich repeat-containing N-terminal, plant-type+++IPR017441///Protein kinase, ATP binding site+++IPR032675///Leucine-rich repeat domain superfamily	PF00069///Protein kinase domain+++PF00560///Leucine Rich Repeat+++PF08263///Leucine rich repeat N-terminal domain+++PF13516///Leucine Rich repeat+++PF13855///Leucine rich repeat		GO:0016021///integral component of membrane	GO:0004672///protein kinase activity+++GO:0005524///ATP binding+++GO:0033612///receptor serine/threonine kinase binding
HORVU.MOREX.r2.4HG0288590	'HORVU.MOREX.r2.4HG0288590'	mRNA	3.20364	1.59748e-05	[A0A3B5Y5U2_WHEAT|diamond]SubName: Full=Uncharacterized protein {ECO:0000313|EnsemblPlants:TraesCS1A02G370200.1};	IPR002328///Alcohol dehydrogenase, zinc-type, conserved site+++IPR011032///GroES-like superfamily+++IPR013149///Alcohol dehydrogenase-like, C-terminal+++IPR013154///Alcohol dehydrogenase, N-terminal+++IPR036291///NAD(P)-binding domain superfamily	PF00107///Zinc-binding dehydrogenase+++PF08240///Alcohol dehydrogenase GroES-like domain		GO:0005829///cytosol	GO:0004024///alcohol dehydrogenase activity, zinc-dependent+++GO:0008270///zinc ion binding+++GO:0051903///S-(hydroxymethyl)glutathione dehydrogenase activity	GO:0046294///formaldehyde catabolic process	00010///Glycolysis / Gluconeogenesis+++00071///Fatty acid degradation+++00350///Tyrosine metabolism+++00592///alpha-Linolenic acid metabolism+++00620///Pyruvate metabolism
HORVU.MOREX.r2.4HG0288610	'HORVU.MOREX.r2.4HG0288610'	mRNA	2.22979	0.00117894	[A0A2T7CME9_9POAL|diamond]SubName: Full=Uncharacterized protein {ECO:0000313|EMBL:PUZ44520.1};	IPR002328///Alcohol dehydrogenase, zinc-type, conserved site+++IPR011032///GroES-like superfamily+++IPR013149///Alcohol dehydrogenase-like, C-terminal+++IPR013154///Alcohol dehydrogenase, N-terminal+++IPR036291///NAD(P)-binding domain superfamily	PF00107///Zinc-binding dehydrogenase+++PF08240///Alcohol dehydrogenase GroES-like domain			GO:0008270///zinc ion binding+++GO:0016491///oxidoreductase activity		00010///Glycolysis / Gluconeogenesis+++00071///Fatty acid degradation+++00350///Tyrosine metabolism+++00592///alpha-Linolenic acid metabolism+++00620///Pyruvate metabolism
HORVU.MOREX.r2.4HG0289880	'HORVU.MOREX.r2.4HG0289880'	mRNA	1.26396	0.00677946	[F2DJI1_HORVV|diamond]SubName: Full=NAC transcription factor {ECO:0000313|EnsemblPlants:HORVU4Hr1G017430.4}; SubName: Full=Predicted protein {ECO:0000313|EMBL:BAJ95252.1};	IPR003441///NAC domain+++IPR036093///NAC domain superfamily	PF02365///No apical meristem (NAM) protein			GO:0003677///DNA binding	GO:0006355///regulation of transcription, DNA-templated
HORVU.MOREX.r2.4HG0290030	'HORVU.MOREX.r2.4HG0290030'	mRNA	3.51269	1.689e-06	[F2DRL5_HORVV|diamond]SubName: Full=Predicted protein {ECO:0000313|EMBL:BAJ97736.1};
HORVU.MOREX.r2.4HG0290070	'HORVU.MOREX.r2.4HG0290070'	mRNA	1.74812	0.00536006	[F2CW56_HORVV|diamond]RecName: Full=Aldehyde oxygenase (deformylating) {ECO:0000256|ARBA:ARBA00013146}; EC=4.1.99.5 {ECO:0000256|ARBA:ARBA00013146};	IPR006694///Fatty acid hydroxylase	PF04116///Fatty acid hydroxylase	KOG0873///C-4 methylsterol oxidase activity	GO:0005789///endoplasmic reticulum membrane+++GO:0016020///membrane	GO:0000254///C-4 methylsterol oxidase activity+++GO:0005506///iron ion binding+++GO:0009924///octadecanal decarbonylase activity+++GO:0016491///oxidoreductase activity+++GO:1990465///aldehyde oxygenase (deformylating) activity	GO:0016126///sterol biosynthetic process	00100///Steroid biosynthesis
HORVU.MOREX.r2.4HG0291120	'HORVU.MOREX.r2.4HG0291120'	mRNA	1.70187	0.011777	[A0A287NGI5_HORVV|diamond]RecName: Full=Protein kinase domain-containing protein {ECO:0000259|PROSITE:PS50011};	IPR000719///Protein kinase domain+++IPR001611///Leucine-rich repeat+++IPR003591///Leucine-rich repeat, typical subtype+++IPR008271///Serine/threonine-protein kinase, active site+++IPR011009///Protein kinase-like domain superfamily+++IPR013210///Leucine-rich repeat-containing N-terminal, plant-type+++IPR017441///Protein kinase, ATP binding site+++IPR025875///Leucine rich repeat 4+++IPR032675///Leu…	PF00069///Protein kinase domain+++PF00560///Leucine Rich Repeat+++PF08263///Leucine rich repeat N-terminal domain+++PF12799///Leucine Rich repeats (2 copies)+++PF13855///Leucine rich repeat		GO:0016021///integral component of membrane	GO:0004672///protein kinase activity+++GO:0005524///ATP binding		04626///Plant-pathogen interaction
HORVU.MOREX.r2.4HG0291950	'HORVU.MOREX.r2.4HG0291950'	mRNA	2.83158	0.00238648	[A0A287NH41_HORVV|diamond]SubName: Full=Uncharacterized protein {ECO:0000313|EnsemblPlants:HORVU4Hr1G020550.1};							00520///Amino sugar and nucleotide sugar metabolism+++04016///MAPK signaling pathway - plant
HORVU.MOREX.r2.4HG0292520	'HORVU.MOREX.r2.4HG0292520'	mRNA	0.96179	0.0201923	[A0A3B6IR91_WHEAT|diamond]SubName: Full=Uncharacterized protein {ECO:0000313|EnsemblPlants:TraesCS4B02G115100.1};	IPR001789///Signal transduction response regulator, receiver domain+++IPR010402///CCT domain+++IPR011006///CheY-like superfamily	PF00072///Response regulator receiver domain+++PF06203///CCT motif		GO:0005634///nucleus		GO:0000160///phosphorelay signal transduction system+++GO:0048511///rhythmic process	04712///Circadian rhythm - plant
HORVU.MOREX.r2.4HG0297260	'HORVU.MOREX.r2.4HG0297260'	mRNA	2.28226	1.6754e-05	[A0A287NLR1_HORVV|diamond]RecName: Full=Receptor-like serine/threonine-protein kinase {ECO:0000256|PIRNR:PIRNR000641}; EC=2.7.11.1 {ECO:0000256|PIRNR:PIRNR000641};	IPR000719///Protein kinase domain+++IPR000742///EGF-like domain+++IPR000858///S-locus glycoprotein domain+++IPR001480///Bulb-type lectin domain+++IPR003609///PAN/Apple domain+++IPR011009///Protein kinase-like domain superfamily+++IPR017441///Protein kinase, ATP binding site+++IPR024171///S-receptor-like serine/threonine-protein kinase+++IPR036426///Bulb-type lectin domain superfamily	PF00024///PAN domain+++PF00069///Protein kinase domain+++PF00954///S-locus glycoprotein domain+++PF01453///D-mannose binding lectin		GO:0016021///integral component of membrane	GO:0005524///ATP binding	GO:0048544///recognition of pollen
HORVU.MOREX.r2.4HG0297710	'HORVU.MOREX.r2.4HG0297710'	mRNA	0.899088	0.0114464	[A0A3B6HU24_WHEAT|diamond]RecName: Full=Non-reducing end alpha-L-arabinofuranosidase {ECO:0000256|ARBA:ARBA00012670}; EC=3.2.1.55 {ECO:0000256|ARBA:ARBA00012670};	IPR008979///Galactose-binding-like domain superfamily+++IPR010720///Alpha-L-arabinofuranosidase, C-terminal+++IPR013780///Glycosyl hydrolase, all-beta+++IPR017853///Glycoside hydrolase superfamily	PF06964///Alpha-L-arabinofuranosidase C-terminal domain			GO:0046556///alpha-L-arabinofuranosidase activity	GO:0046373///L-arabinose metabolic process	00520///Amino sugar and nucleotide sugar metabolism
HORVU.MOREX.r2.4HG0312620	'HORVU.MOREX.r2.4HG0312620'	mRNA	1.09389	0.0340998	[A0A287NXS3_HORVV|diamond]RecName: Full=HMA domain-containing protein {ECO:0000259|PROSITE:PS50846};	IPR006121///Heavy metal-associated domain, HMA+++IPR036163///Heavy metal-associated domain superfamily	PF00403///Heavy-metal-associated domain	KOG1603///cellular transition metal ion homeostasis		GO:0046872///metal ion binding
HORVU.MOREX.r2.4HG0313920	'HORVU.MOREX.r2.4HG0313920'	mRNA	1.74623	0.000185266	[A0A287NYI9_HORVV|diamond]SubName: Full=Uncharacterized protein {ECO:0000313|EnsemblPlants:HORVU4Hr1G048700.1};	IPR000315///B-box-type zinc finger+++IPR010402///CCT domain	PF06203///CCT motif	ENOG502QVV7///No_INFO	GO:0005634///nucleus	GO:0008270///zinc ion binding
HORVU.MOREX.r2.4HG0315650	'HORVU.MOREX.r2.4HG0315650'	mRNA	1.41862	0.00211441	[A0A287P0I7_HORVV|diamond]RecName: Full=Protein kinase domain-containing protein {ECO:0000259|PROSITE:PS50011};	IPR000719///Protein kinase domain+++IPR001245///Serine-threonine/tyrosine-protein kinase, catalytic domain+++IPR008271///Serine/threonine-protein kinase, active site+++IPR011009///Protein kinase-like domain superfamily+++IPR017441///Protein kinase, ATP binding site+++IPR032675///Leucine-rich repeat domain superfamily	PF07714///Protein tyrosine and serine/threonine kinase		GO:0016021///integral component of membrane	GO:0004674///protein serine/threonine kinase activity+++GO:0005524///ATP binding
HORVU.MOREX.r2.4HG0316570	'HORVU.MOREX.r2.4HG0316570'	mRNA	1.39174	0.017895	[J3LN94_ORYBR|diamond]RecName: Full=Non-specific serine/threonine protein kinase {ECO:0000256|ARBA:ARBA00012513}; EC=2.7.11.1 {ECO:0000256|ARBA:ARBA00012513};	IPR000719///Protein kinase domain+++IPR004041///NAF domain+++IPR008271///Serine/threonine-protein kinase, active site+++IPR011009///Protein kinase-like domain superfamily+++IPR017441///Protein kinase, ATP binding site+++IPR018451///NAF/FISL domain	PF00069///Protein kinase domain+++PF03822///NAF domain	KOG0583///protein serine/threonine kinase activity		GO:0005524///ATP binding	GO:0007165///signal transduction	04213///Longevity regulating pathway - multiple species
HORVU.MOREX.r2.4HG0317620	'HORVU.MOREX.r2.4HG0317620'	mRNA	3.74539	0.00328115	[M0VJ75_HORVV|diamond]SubName: Full=Uncharacterized protein {ECO:0000313|EnsemblPlants:HORVU4Hr1G053190.2};	IPR001087///GDSL lipase/esterase+++IPR035669///GDSL lipase/esterase-like, plant+++IPR036514///SGNH hydrolase superfamily	PF00657///GDSL-like Lipase/Acylhydrolase	ENOG502QTUA///No_INFO		GO:0016788///hydrolase activity, acting on ester bonds
HORVU.MOREX.r2.4HG0318370	'HORVU.MOREX.r2.4HG0318370'	mRNA	1.23185	0.000343292	[B6SS27_MAIZE|diamond]SubName: Full=AMP-binding protein {ECO:0000313|EMBL:ACG27660.1}; SubName: Full=Acetate/butyrate--CoA ligase AAE7 peroxisomal {ECO:0000313|EMBL:AQL07220.1};	IPR000873///AMP-dependent synthetase/ligase+++IPR020845///AMP-binding, conserved site+++IPR025110///AMP-binding enzyme, C-terminal domain+++IPR042099///ANL, N-terminal domain	PF00501///AMP-binding enzyme+++PF13193///AMP-binding enzyme C-terminal domain	KOG1176///ligase activity		GO:0016874///ligase activity		00010///Glycolysis / Gluconeogenesis+++00620///Pyruvate metabolism+++00630///Glyoxylate and dicarboxylate metabolism+++00650///Butanoate metabolism+++01200///Carbon metabolism
HORVU.MOREX.r2.4HG0318590	'HORVU.MOREX.r2.4HG0318590'	mRNA	2.2968	0.0274222	[A0A3B6IRH8_WHEAT|diamond]SubName: Full=Uncharacterized protein {ECO:0000313|EnsemblPlants:TraesCS4B02G186200.1.cds1};	IPR008480///Protein of unknown function DUF761, plant	PF05553///Cotton fibre expressed protein
HORVU.MOREX.r2.4HG0318950	'HORVU.MOREX.r2.4HG0318950'	mRNA	1.95204	1.22905e-08	[A0A287P420_HORVV|diamond]RecName: Full=Bet_v_1 domain-containing protein {ECO:0000259|Pfam:PF00407};	IPR000916///Bet v I/Major latex protein+++IPR023393///START-like domain superfamily+++IPR024949///Bet v I type allergen	PF00407///Pathogenesis-related protein Bet v 1 family	ENOG502RXTQ///No_INFO	GO:0005634///nucleus	GO:0004864///protein phosphatase inhibitor activity+++GO:0010427///abscisic acid binding+++GO:0038023///signaling receptor activity	GO:0006952///defense response+++GO:0009738///abscisic acid-activated signaling pathway
HORVU.MOREX.r2.4HG0318960	'HORVU.MOREX.r2.4HG0318960'	mRNA	1.51612	0.000151208	[M0Z8T3_HORVV|diamond]RecName: Full=Bet_v_1 domain-containing protein {ECO:0000259|Pfam:PF00407};	IPR000916///Bet v I/Major latex protein+++IPR023393///START-like domain superfamily+++IPR024949///Bet v I type allergen	PF00407///Pathogenesis-related protein Bet v 1 family	ENOG502RXTQ///No_INFO	GO:0005634///nucleus	GO:0004864///protein phosphatase inhibitor activity+++GO:0010427///abscisic acid binding+++GO:0038023///signaling receptor activity	GO:0006952///defense response+++GO:0009607///response to biotic stimulus+++GO:0009738///abscisic acid-activated signaling pathway
HORVU.MOREX.r2.4HG0320930	'HORVU.MOREX.r2.4HG0320930'	mRNA	0.919156	0.00525792	[A0A287P6W2_HORVV|diamond]RecName: Full=L-ascorbate peroxidase {ECO:0000256|ARBA:ARBA00012940}; EC=1.11.1.11 {ECO:0000256|ARBA:ARBA00012940};	IPR002016///Haem peroxidase+++IPR002207///Class I peroxidase+++IPR010255///Haem peroxidase superfamily+++IPR019793///Peroxidases heam-ligand binding site+++IPR019794///Peroxidase, active site	PF00141///Peroxidase			GO:0016688///L-ascorbate peroxidase activity+++GO:0020037///heme binding+++GO:0046872///metal ion binding	GO:0006979///response to oxidative stress	00053///Ascorbate and aldarate metabolism+++00480///Glutathione metabolism
HORVU.MOREX.r2.4HG0321420	'HORVU.MOREX.r2.4HG0321420'	mRNA	2.52698	0.000260005	[A0A3B6HUI9_WHEAT|diamond]RecName: Full=ABC transporter domain-containing protein {ECO:0000259|PROSITE:PS50893};	IPR003439///ABC transporter-like, ATP-binding domain+++IPR003593///AAA+ ATPase domain+++IPR013525///ABC-2 type transporter+++IPR017871///ABC transporter-like, conserved site+++IPR027417///P-loop containing nucleoside triphosphate hydrolase+++IPR043926///ABC transporter family G domain	PF00005///ABC transporter+++PF01061///ABC-2 type transporter+++PF19055///ABC-2 type transporter		GO:0016021///integral component of membrane	GO:0005524///ATP binding+++GO:0042626///ATPase activity, coupled to transmembrane movement of substances		02010///ABC transporters
HORVU.MOREX.r2.4HG0323050	'HORVU.MOREX.r2.4HG0323050'	mRNA	0.976129	0.0449221	[I1H6Z1_BRADI|diamond]RecName: Full=Protein kinase domain-containing protein {ECO:0000259|PROSITE:PS50011};	IPR000719///Protein kinase domain+++IPR001245///Serine-threonine/tyrosine-protein kinase, catalytic domain+++IPR008271///Serine/threonine-protein kinase, active site+++IPR011009///Protein kinase-like domain superfamily+++IPR017441///Protein kinase, ATP binding site	PF07714///Protein tyrosine and serine/threonine kinase	KOG1187///protein serine/threonine kinase activity		GO:0004674///protein serine/threonine kinase activity+++GO:0005524///ATP binding
HORVU.MOREX.r2.4HG0323160	'HORVU.MOREX.r2.4HG0323160'	mRNA	1.55488	0.00115297	[A0A287P8P5_HORVV|diamond]RecName: Full=Laccase {ECO:0000256|ARBA:ARBA00012297, ECO:0000256|RuleBase:RU361119}; EC=1.10.3.2 {ECO:0000256|ARBA:ARBA00012297, ECO:0000256|RuleBase:RU361119}; AltName: Full=Benzenediol:oxygen oxidoreductase {ECO:0000256|RuleBase:RU361119}; AltName: Full=Diphenol oxidase {ECO:0000256|RuleBase:RU361119}; AltName: Full=Urishiol oxidase {ECO:0000256|RuleBase:RU361119};	IPR001117///Multicopper oxidase, type 1+++IPR002355///Multicopper oxidase, copper-binding site+++IPR008972///Cupredoxin+++IPR011706///Multicopper oxidase, C-terminal+++IPR011707///Multicopper oxidase, N-termianl+++IPR017761///Laccase+++IPR033138///Multicopper oxidases, conserved site+++IPR034285///Laccase, second cupredoxin domain+++IPR034288///Laccase, first cupredoxin domain+++IPR034289///Lacca…	PF00394///Multicopper oxidase+++PF07731///Multicopper oxidase+++PF07732///Multicopper oxidase		GO:0048046///apoplast	GO:0005507///copper ion binding+++GO:0016491///oxidoreductase activity+++GO:0052716///hydroquinone:oxygen oxidoreductase activity	GO:0046274///lignin catabolic process
HORVU.MOREX.r2.4HG0323510	'HORVU.MOREX.r2.4HG0323510'	mRNA	2.02527	0.00439606	[F2DK98_HORVV|diamond]SubName: Full=AT-hook motif nuclear-localized protein {ECO:0000313|EnsemblPlants:HORVU4Hr1G060280.1}; SubName: Full=Predicted protein {ECO:0000313|EMBL:BAJ95519.1};	IPR005175///PPC domain+++IPR014476///AT-hook motif nuclear-localized protein 15-29	PF03479///Plants and Prokaryotes Conserved (PCC) domain	ENOG502QW3T///No_INFO	GO:0005634///nucleus	GO:0003680///AT DNA binding+++GO:0003700///DNA-binding transcription factor activity
HORVU.MOREX.r2.4HG0323620	'HORVU.MOREX.r2.4HG0323620'	mRNA	1.09881	0.0386744	[M0X0K6_HORVV|diamond]RecName: Full=Protein-serine/threonine phosphatase {ECO:0000256|ARBA:ARBA00013081}; EC=3.1.3.16 {ECO:0000256|ARBA:ARBA00013081};	IPR000222///PPM-type phosphatase, divalent cation binding+++IPR001932///PPM-type phosphatase domain+++IPR036457///PPM-type phosphatase domain superfamily	PF00481///Protein phosphatase 2C	KOG0698///protein serine/threonine phosphatase activity	GO:0005634///nucleus	GO:0046872///metal ion binding	GO:0009738///abscisic acid-activated signaling pathway+++GO:0009845///seed germination	04016///MAPK signaling pathway - plant+++04075///Plant hormone signal transduction
HORVU.MOREX.r2.4HG0324030	'HORVU.MOREX.r2.4HG0324030'	mRNA	3.03335	0.000343292	[A0A287PA65_HORVV|diamond]SubName: Full=Uncharacterized protein {ECO:0000313|EnsemblPlants:HORVU4Hr1G060870.1};			ENOG502S2HZ///No_INFO
HORVU.MOREX.r2.4HG0324910	'HORVU.MOREX.r2.4HG0324910'	mRNA	2.24344	0.0144564	[A0A287DY46_HORVV|diamond]RecName: Full=ADH_zinc_N domain-containing protein {ECO:0000259|Pfam:PF00107};	IPR011032///GroES-like superfamily+++IPR013149///Alcohol dehydrogenase-like, C-terminal+++IPR036291///NAD(P)-binding domain superfamily	PF00107///Zinc-binding dehydrogenase		GO:0005829///cytosol	GO:0004024///alcohol dehydrogenase activity, zinc-dependent+++GO:0008270///zinc ion binding+++GO:0051903///S-(hydroxymethyl)glutathione dehydrogenase activity	GO:0046294///formaldehyde catabolic process	00010///Glycolysis / Gluconeogenesis+++00071///Fatty acid degradation+++00350///Tyrosine metabolism+++00592///alpha-Linolenic acid metabolism+++00620///Pyruvate metabolism
HORVU.MOREX.r2.4HG0325390	'HORVU.MOREX.r2.4HG0325390'	mRNA	1.17841	0.000168969	[F2CVT8_HORVV|diamond]SubName: Full=Predicted protein {ECO:0000313|EMBL:BAJ86959.1};	IPR001841///Zinc finger, RING-type+++IPR013083///Zinc finger, RING/FYVE/PHD-type						04141///Protein processing in endoplasmic reticulum
HORVU.MOREX.r2.4HG0327350	'HORVU.MOREX.r2.4HG0327350'	mRNA	1.34547	0.00525792	[A0A287PD21_HORVV|diamond]SubName: Full=Uncharacterized protein {ECO:0000313|EnsemblPlants:HORVU4Hr1G064580.4};	IPR007145///Microtubule-associated protein, MAP65/Ase1/PRC1			GO:0005874///microtubule	GO:0008017///microtubule binding	GO:0000226///microtubule cytoskeleton organization
HORVU.MOREX.r2.4HG0327670	'HORVU.MOREX.r2.4HG0327670'	mRNA	1.32019	0.0079815	[F2DGR0_HORVV|diamond]RecName: Full=Peroxidase {ECO:0000256|ARBA:ARBA00012313, ECO:0000256|RuleBase:RU362060}; EC=1.11.1.7 {ECO:0000256|ARBA:ARBA00012313, ECO:0000256|RuleBase:RU362060};	IPR000823///Plant peroxidase+++IPR002016///Haem peroxidase+++IPR010255///Haem peroxidase superfamily+++IPR019793///Peroxidases heam-ligand binding site+++IPR019794///Peroxidase, active site+++IPR033905///Secretory peroxidase	PF00141///Peroxidase	ENOG502QQQJ///No_INFO	GO:0005576///extracellular region	GO:0004601///peroxidase activity+++GO:0020037///heme binding+++GO:0046872///metal ion binding	GO:0006979///response to oxidative stress+++GO:0042744///hydrogen peroxide catabolic process	00940///Phenylpropanoid biosynthesis
HORVU.MOREX.r2.4HG0328090	'HORVU.MOREX.r2.4HG0328090'	mRNA	1.61635	0.00481966	[A0A287PE65_HORVV|diamond]RecName: Full=Protein kinase domain-containing protein {ECO:0000259|PROSITE:PS50011};	IPR000719///Protein kinase domain+++IPR008271///Serine/threonine-protein kinase, active site+++IPR011009///Protein kinase-like domain superfamily+++IPR017441///Protein kinase, ATP binding site	PF00069///Protein kinase domain	KOG1187///protein serine/threonine kinase activity	GO:0016021///integral component of membrane	GO:0004674///protein serine/threonine kinase activity+++GO:0005524///ATP binding
HORVU.MOREX.r2.4HG0328220	'HORVU.MOREX.r2.4HG0328220'	mRNA	1.72457	0.0159236	[A0A287PEF3_HORVV|diamond]RecName: Full=Protein DETOXIFICATION {ECO:0000256|RuleBase:RU004914}; AltName: Full=Multidrug and toxic compound extrusion protein {ECO:0000256|RuleBase:RU004914};	IPR002528///Multi antimicrobial extrusion protein	PF01554///MatE	KOG1347///antiporter activity	GO:0005770///late endosome+++GO:0016020///membrane+++GO:0016021///integral component of membrane+++GO:0017119///Golgi transport complex	GO:0005381///iron ion transmembrane transporter activity+++GO:0015297///antiporter activity+++GO:0022857///transmembrane transporter activity+++GO:0042910///xenobiotic transmembrane transporter activity	GO:0006970///response to osmotic stress+++GO:0009408///response to heat+++GO:0009646///response to absence of light+++GO:0009737///response to abscisic acid+++GO:0010015///root morphogenesis+++GO:0055072///iron ion homeostasis+++GO:1905428///regulation of plant organ formation
HORVU.MOREX.r2.4HG0328580	'HORVU.MOREX.r2.4HG0328580'	mRNA	1.87545	3.39281e-05	[F2E3V5_HORVV|diamond]SubName: Full=Predicted protein {ECO:0000313|EMBL:BAK02027.1};	IPR000971///Globin+++IPR001032///Leghaemoglobin+++IPR009050///Globin-like superfamily+++IPR012292///Globin/Protoglobin+++IPR019824///Leghaemoglobin, iron-binding site	PF00042///Globin	KOG3378///oxygen carrier activity		GO:0005344///oxygen carrier activity+++GO:0019825///oxygen binding+++GO:0020037///heme binding+++GO:0046872///metal ion binding
HORVU.MOREX.r2.4HG0329060	'HORVU.MOREX.r2.4HG0329060'	mRNA	2.21541	2.47823e-09	[A0A4V6D259_SETVI|diamond]RecName: Full=Glutamine synthetase {ECO:0000256|ARBA:ARBA00012937, ECO:0000256|RuleBase:RU004356}; EC=6.3.1.2 {ECO:0000256|ARBA:ARBA00012937, ECO:0000256|RuleBase:RU004356};	IPR008146///Glutamine synthetase, catalytic domain+++IPR008147///Glutamine synthetase, beta-Grasp domain+++IPR014746///Glutamine synthetase/guanido kinase, catalytic domain+++IPR027302///Glutamine synthetase, N-terminal conserved site+++IPR027303///Glutamine synthetase, glycine-rich site+++IPR036651///Glutamine synthetase, N-terminal domain superfamily	PF00120///Glutamine synthetase, catalytic domain+++PF03951///Glutamine synthetase, beta-Grasp domain			GO:0004356///glutamate-ammonia ligase activity+++GO:0005524///ATP binding	GO:0006542///glutamine biosynthetic process	00220///Arginine biosynthesis+++00250///Alanine, aspartate and glutamate metabolism+++00630///Glyoxylate and dicarboxylate metabolism+++00910///Nitrogen metabolism+++01230///Biosynthesis of amino acids
HORVU.MOREX.r2.4HG0329480	'HORVU.MOREX.r2.4HG0329480'	mRNA	1.0827	0.00677946	[A0A5N6RJU5_9ROSI|diamond]RecName: Full=Tubulin alpha chain {ECO:0000256|RuleBase:RU000352};	IPR000217///Tubulin+++IPR002452///Alpha tubulin+++IPR003008///Tubulin/FtsZ, GTPase domain+++IPR008280///Tubulin/FtsZ, C-terminal+++IPR013838///Beta tubulin, autoregulation binding site+++IPR017975///Tubulin, conserved site+++IPR018316///Tubulin/FtsZ, 2-layer sandwich domain+++IPR023123///Tubulin, C-terminal+++IPR036525///Tubulin/FtsZ, GTPase domain superfamily+++IPR037103///Tubulin/FtsZ-like, C-t…	PF00091///Tubulin/FtsZ family, GTPase domain+++PF03953///Tubulin C-terminal domain		GO:0005874///microtubule	GO:0003924///GTPase activity+++GO:0005200///structural constituent of cytoskeleton+++GO:0005525///GTP binding	GO:0007017///microtubule-based process	04145///Phagosome
HORVU.MOREX.r2.4HG0329570	'HORVU.MOREX.r2.4HG0329570'	mRNA	1.03686	0.0172287	[A0A287PGK2_HORVV|diamond]SubName: Full=Uncharacterized protein {ECO:0000313|EnsemblPlants:HORVU4Hr1G067480.2};	IPR004082///Protein OBERON+++IPR032535///Oberon, coiled-coil region+++IPR032881///Oberon, PHD finger domain	PF07227///PHD - plant homeodomain finger protein+++PF16312///Coiled-coil region of Oberon		GO:0005634///nucleus
HORVU.MOREX.r2.4HG0330780	'HORVU.MOREX.r2.4HG0330780'	mRNA	1.73058	2.79336e-05	[A0A287PJ41_HORVV|diamond]RecName: Full=Glucan endo-1,3-beta-D-glucosidase {ECO:0000256|ARBA:ARBA00012780}; EC=3.2.1.39 {ECO:0000256|ARBA:ARBA00012780};	IPR000490///Glycoside hydrolase family 17+++IPR012946///X8 domain+++IPR017853///Glycoside hydrolase superfamily	PF00332///Glycosyl hydrolases family 17+++PF07983///X8 domain	ENOG502QS8U///No_INFO		GO:0042973///glucan endo-1,3-beta-D-glucosidase activity	GO:0005975///carbohydrate metabolic process	00500///Starch and sucrose metabolism
HORVU.MOREX.r2.4HG0331240	'HORVU.MOREX.r2.4HG0331240'	mRNA	1.94964	0.039817	[A0A3B6JM06_WHEAT|diamond]RecName: Full=RING-type domain-containing protein {ECO:0000259|PROSITE:PS50089};	IPR001841///Zinc finger, RING-type+++IPR013083///Zinc finger, RING/FYVE/PHD-type	PF13639///Ring finger domain			GO:0061630///ubiquitin protein ligase activity	GO:0006511///ubiquitin-dependent protein catabolic process
HORVU.MOREX.r2.4HG0332380	'HORVU.MOREX.r2.4HG0332380'	mRNA	1.76613	0.00310951	[A0A3B6IU96_WHEAT|diamond]SubName: Full=Uncharacterized protein {ECO:0000313|EnsemblPlants:TraesCS4B02G262200.1.cds1};				GO:0016021///integral component of membrane			03013///Nucleocytoplasmic transport+++03015///mRNA surveillance pathway
HORVU.MOREX.r2.4HG0332780	'HORVU.MOREX.r2.4HG0332780'	mRNA	2.19346	6.27245e-07	[A0A287PKS1_HORVV|diamond]RecName: Full=Aminotran_1_2 domain-containing protein {ECO:0000259|Pfam:PF00155};	IPR004839///Aminotransferase, class I/classII+++IPR015421///Pyridoxal phosphate-dependent transferase, major domain+++IPR015422///Pyridoxal phosphate-dependent transferase, small domain+++IPR015424///Pyridoxal phosphate-dependent transferase+++IPR019942///LL-diaminopimelate aminotransferase/aminotransferase ALD1	PF00155///Aminotransferase class I and II			GO:0008483///transaminase activity+++GO:0030170///pyridoxal phosphate binding	GO:0009058///biosynthetic process	00300///Lysine biosynthesis+++01230///Biosynthesis of amino acids
HORVU.MOREX.r2.4HG0332890	'HORVU.MOREX.r2.4HG0332890'	mRNA	1.39505	0.0326011	[A0A287PL46_HORVV|diamond]SubName: Full=Uncharacterized protein {ECO:0000313|EnsemblPlants:HORVU4Hr1G071390.1};	IPR005018///DOMON domain+++IPR006593///Cytochrome b561/ferric reductase transmembrane	PF04526///Protein of unknown function (DUF568)	KOG4293///DOMON domain-containing protein	GO:0016021///integral component of membrane
HORVU.MOREX.r2.4HG0334270	'HORVU.MOREX.r2.4HG0334270'	mRNA	1.09481	0.00677946	[A0A287PMM0_HORVV|diamond]RecName: Full=Protein kinase domain-containing protein {ECO:0000259|PROSITE:PS50011};	IPR000719///Protein kinase domain+++IPR001245///Serine-threonine/tyrosine-protein kinase, catalytic domain+++IPR008271///Serine/threonine-protein kinase, active site+++IPR011009///Protein kinase-like domain superfamily+++IPR017441///Protein kinase, ATP binding site	PF07714///Protein tyrosine and serine/threonine kinase		GO:0005886///plasma membrane+++GO:0009506///plasmodesma	GO:0004674///protein serine/threonine kinase activity+++GO:0005524///ATP binding
HORVU.MOREX.r2.4HG0334620	'HORVU.MOREX.r2.4HG0334620'	mRNA	1.54826	0.0481887	[A0A1E5WLD9_9POAL|diamond]SubName: Full=Sulfate transporter 3.1 {ECO:0000313|EMBL:OEL38231.1};	IPR001902///SLC26A/SulP transporter+++IPR002645///STAS domain+++IPR011547///SLC26A/SulP transporter domain+++IPR018045///Sulphate anion transporter, conserved site+++IPR030311///Sulfate transporter 3.1+++IPR036513///STAS domain superfamily	PF00916///Sulfate permease family+++PF01740///STAS domain		GO:0009507///chloroplast+++GO:0016021///integral component of membrane	GO:0008271///secondary active sulfate transmembrane transporter activity
HORVU.MOREX.r2.4HG0335210	'HORVU.MOREX.r2.4HG0335210'	mRNA	0.976093	0.0455973	[A0A3B6IWL8_WHEAT|diamond]RecName: Full=Homeobox domain-containing protein {ECO:0000259|PROSITE:PS50071};	IPR001356///Homeobox domain+++IPR006563///POX domain+++IPR008422///Homeobox KN domain+++IPR009057///Homeobox-like domain superfamily	PF05920///Homeobox KN domain+++PF07526///Associated with HOX		GO:0005634///nucleus	GO:0000978///RNA polymerase II proximal promoter sequence-specific DNA binding+++GO:0000981///DNA-binding transcription factor activity, RNA polymerase II-specific	GO:0006357///regulation of transcription by RNA polymerase II
HORVU.MOREX.r2.4HG0336100	'HORVU.MOREX.r2.4HG0336100'	mRNA	3.26989	1.25299e-05	[A0A446SE00_TRITD|diamond]SubName: Full=Uncharacterized protein {ECO:0000313|EMBL:VAI09363.1};
HORVU.MOREX.r2.4HG0337540	'HORVU.MOREX.r2.4HG0337540'	mRNA	3.13573	1.42255e-07	[A0A287DYH1_HORVV|diamond]RecName: Full=Flavin-containing monooxygenase {ECO:0000256|RuleBase:RU361177}; EC=1.-.-.- {ECO:0000256|RuleBase:RU361177};	IPR000960///Flavin monooxygenase FMO+++IPR020946///Flavin monooxygenase-like+++IPR036188///FAD/NAD(P)-binding domain superfamily	PF00743///Flavin-binding monooxygenase-like	KOG1399///N,N-dimethylaniline monooxygenase activity		GO:0004499///N,N-dimethylaniline monooxygenase activity+++GO:0050660///flavin adenine dinucleotide binding+++GO:0050661///NADP binding
HORVU.MOREX.r2.4HG0337640	'HORVU.MOREX.r2.4HG0337640'	mRNA	3.24515	0.000983856	[A0A287PQZ4_HORVV|diamond]RecName: Full=AP2/ERF domain-containing protein {ECO:0000259|PROSITE:PS51032};	IPR001471///AP2/ERF domain+++IPR016177///DNA-binding domain superfamily+++IPR036955///AP2/ERF domain superfamily			GO:0005634///nucleus	GO:0003677///DNA binding+++GO:0003700///DNA-binding transcription factor activity
HORVU.MOREX.r2.4HG0337670	'HORVU.MOREX.r2.4HG0337670'	mRNA	1.04706	0.000932631	[A0A287PR37_HORVV|diamond]RecName: Full=BOWMAN_BIRK domain-containing protein {ECO:0000259|SMART:SM00269};	IPR000877///Proteinase inhibitor I12, Bowman-Birk+++IPR035995///Bowman-Birk type proteinase inhibitor	PF00228///Bowman-Birk serine protease inhibitor family		GO:0005576///extracellular region+++GO:0016021///integral component of membrane	GO:0004867///serine-type endopeptidase inhibitor activity
HORVU.MOREX.r2.4HG0338430	'HORVU.MOREX.r2.4HG0338430'	mRNA	2.45477	4.69862e-06	[A0A287PSN5_HORVV|diamond]RecName: Full=BHLH domain-containing protein {ECO:0000259|PROSITE:PS50888};	IPR011598///Myc-type, basic helix-loop-helix (bHLH) domain+++IPR036638///Helix-loop-helix DNA-binding domain superfamily	PF00010///Helix-loop-helix DNA-binding domain	ENOG502QSWD///No_INFO		GO:0000978///RNA polymerase II proximal promoter sequence-specific DNA binding+++GO:0000981///DNA-binding transcription factor activity, RNA polymerase II-specific+++GO:0046983///protein dimerization activity	GO:0006357///regulation of transcription by RNA polymerase II
HORVU.MOREX.r2.4HG0338560	'HORVU.MOREX.r2.4HG0338560'	mRNA	1.12995	0.0168388	[F2CQR3_HORVV|diamond]SubName: Full=Predicted protein {ECO:0000313|EMBL:BAJ85184.1};	IPR000047///Helix-turn-helix motif+++IPR001356///Homeobox domain+++IPR003106///Leucine zipper, homeobox-associated+++IPR009057///Homeobox-like domain superfamily+++IPR017970///Homeobox, conserved site	PF00046///Homeodomain+++PF02183///Homeobox associated leucine zipper	KOG0483///sequence-specific DNA binding	GO:0005634///nucleus	GO:0000981///DNA-binding transcription factor activity, RNA polymerase II-specific+++GO:0043565///sequence-specific DNA binding
HORVU.MOREX.r2.4HG0339100	'HORVU.MOREX.r2.4HG0339100'	mRNA	1.06017	0.0227573	[A0A287PSJ8_HORVV|diamond]RecName: Full=Exostosin domain-containing protein {ECO:0000259|Pfam:PF03016};	IPR004263///Exostosin-like+++IPR040911///Exostosin, GT47 domain	PF03016///Exostosin family		GO:0005794///Golgi apparatus+++GO:0016021///integral component of membrane	GO:0016757///transferase activity, transferring glycosyl groups	GO:0006486///protein glycosylation
HORVU.MOREX.r2.4HG0339220	'HORVU.MOREX.r2.4HG0339220'	mRNA	1.23468	0.00576658	[A0A453IZD6_AEGTS|diamond]RecName: Full=Potassium transporter {ECO:0000256|RuleBase:RU321113};	IPR003855///Potassium transporter	PF02705///K+ potassium transporter		GO:0016021///integral component of membrane	GO:0015079///potassium ion transmembrane transporter activity
HORVU.MOREX.r2.4HG0339580	'HORVU.MOREX.r2.4HG0339580'	mRNA	1.30582	0.00198125	[A0A1D6GPX1_MAIZE|diamond]SubName: Full=Divalent ion symporter {ECO:0000313|EMBL:AQK65218.1};	IPR004680///Citrate transporter-like domain	PF03600///Citrate transporter	KOG2639///arsenite secondary active transmembrane transporter activity	GO:0016021///integral component of membrane		GO:0055085///transmembrane transport	03020///RNA polymerase
HORVU.MOREX.r2.4HG0340350	'HORVU.MOREX.r2.4HG0340350'	mRNA	1.2027	0.00178998	[F2D402_HORVV|diamond]SubName: Full=Predicted protein {ECO:0000313|EMBL:BAJ89823.1};	IPR005123///Oxoglutarate/iron-dependent dioxygenase+++IPR026992///Non-haem dioxygenase N-terminal domain+++IPR027443///Isopenicillin N synthase-like superfamily	PF03171///2OG-Fe(II) oxygenase superfamily+++PF14226///non-haem dioxygenase in morphine synthesis N-terminal			GO:0016491///oxidoreductase activity+++GO:0046872///metal ion binding		00950///Isoquinoline alkaloid biosynthesis
HORVU.MOREX.r2.4HG0341400	'HORVU.MOREX.r2.4HG0341400'	mRNA	1.37805	0.0185147	[M0WQL2_HORVV|diamond]SubName: Full=Uncharacterized protein {ECO:0000313|EnsemblPlants:HORVU4Hr1G081990.6};	IPR007112///Expansin/pollen allergen, DPBB domain+++IPR007117///Expansin, cellulose-binding-like domain+++IPR007118///Expansin/Lol pI+++IPR009009///RlpA-like protein, double-psi beta-barrel domain+++IPR036749///Expansin, cellulose-binding-like domain superfamily+++IPR036908///RlpA-like domain superfamily	PF01357///Expansin C-terminal domain+++PF03330///Lytic transglycolase	ENOG502QSGZ///No_INFO	GO:0005576///extracellular region
HORVU.MOREX.r2.4HG0342150	'HORVU.MOREX.r2.4HG0342150'	mRNA	0.921172	0.0191553	[J3LJJ8_ORYBR|diamond]SubName: Full=Uncharacterized protein {ECO:0000313|EnsemblPlants:OB03G12240.1};	IPR000719///Protein kinase domain+++IPR002048///EF-hand domain+++IPR008271///Serine/threonine-protein kinase, active site+++IPR011009///Protein kinase-like domain superfamily+++IPR011992///EF-hand domain pair+++IPR017441///Protein kinase, ATP binding site+++IPR018247///EF-Hand 1, calcium-binding site	PF00069///Protein kinase domain+++PF13499///EF-hand domain pair+++PF13833///EF-hand domain pair	KOG0032///protein serine/threonine kinase activity	GO:0005829///cytosol+++GO:0005886///plasma membrane	GO:0004672///protein kinase activity+++GO:0005509///calcium ion binding+++GO:0005524///ATP binding	GO:0009409///response to cold	04626///Plant-pathogen interaction
HORVU.MOREX.r2.4HG0342190	'HORVU.MOREX.r2.4HG0342190'	mRNA	1.06364	0.0307334	[A0A287PW27_HORVV|diamond]RecName: Full=1,3-beta-glucan synthase {ECO:0000256|ARBA:ARBA00019719}; EC=2.4.1.34 {ECO:0000256|ARBA:ARBA00012589};	IPR003440///Glycosyl transferase, family 48+++IPR023175///Vta1/Callose synthase, N-terminal domain superfamily+++IPR026899///1,3-beta-glucan synthase subunit FKS1-like, domain-1+++IPR026953///Callose synthase+++IPR039431///Vta1/callose synthase, N-terminal	PF02364///1,3-beta-glucan synthase component +++PF04652///Vta1 like+++PF14288///1,3-beta-glucan synthase subunit FKS1, domain-1		GO:0000148///1,3-beta-D-glucan synthase complex+++GO:0005886///plasma membrane+++GO:0016021///integral component of membrane	GO:0003843///1,3-beta-D-glucan synthase activity+++GO:0046527///glucosyltransferase activity	GO:0006075///(1->3)-beta-D-glucan biosynthetic process+++GO:0008360///regulation of cell shape+++GO:0071555///cell wall organization
HORVU.MOREX.r2.4HG0343440	'HORVU.MOREX.r2.4HG0343440'	mRNA	1.82132	0.00439606	[A0A453J5J2_AEGTS|diamond]RecName: Full=Beta-amylase {ECO:0000256|ARBA:ARBA00012594, ECO:0000256|RuleBase:RU000509}; EC=3.2.1.2 {ECO:0000256|ARBA:ARBA00012594, ECO:0000256|RuleBase:RU000509};	IPR001371///Glycoside hydrolase, family 14B, plant+++IPR001554///Glycoside hydrolase, family 14+++IPR017853///Glycoside hydrolase superfamily+++IPR018238///Glycoside hydrolase, family 14, conserved site	PF01373///Glycosyl hydrolase family 14			GO:0016161///beta-amylase activity+++GO:0102229///amylopectin maltohydrolase activity	GO:0000272///polysaccharide catabolic process	00500///Starch and sucrose metabolism
HORVU.MOREX.r2.4HG0343650	'HORVU.MOREX.r2.4HG0343650'	mRNA	1.70305	0.0459122	[A0A446TP38_TRITD|diamond]RecName: Full=MFS domain-containing protein {ECO:0000259|PROSITE:PS50850};	IPR003663///Sugar/inositol transporter+++IPR005828///Major facilitator, sugar transporter-like+++IPR005829///Sugar transporter, conserved site+++IPR020846///Major facilitator superfamily domain+++IPR036259///MFS transporter superfamily	PF00083///Sugar (and other) transporter		GO:0016021///integral component of membrane	GO:0015293///symporter activity
HORVU.MOREX.r2.4HG0344040	'HORVU.MOREX.r2.4HG0344040'	mRNA	1.18043	0.0142903	[A0A287PY55_HORVV|diamond]SubName: Full=Uncharacterized protein {ECO:0000313|EnsemblPlants:HORVU4Hr1G085250.2};	IPR000425///Major intrinsic protein+++IPR022357///Major intrinsic protein, conserved site+++IPR023271///Aquaporin-like+++IPR034294///Aquaporin transporter	PF00230///Major intrinsic protein	KOG0223///water channel activity	GO:0016021///integral component of membrane	GO:0015250///water channel activity
HORVU.MOREX.r2.4HG0345180	'HORVU.MOREX.r2.4HG0345180'	mRNA	0.953478	0.0221815	[A0A287PZH7_HORVV|diamond]RecName: Full=WD_REPEATS_REGION domain-containing protein {ECO:0000259|PROSITE:PS50294};	IPR001680///WD40 repeat+++IPR015943///WD40/YVTN repeat-like-containing domain superfamily+++IPR017986///No_INFO+++IPR020472///G-protein beta WD-40 repeat+++IPR036322///WD40-repeat-containing domain superfamily+++IPR040324///WD repeat-containing protein WDR44/Dgr2	PF00400///WD domain, G-beta repeat	KOG0283///Rab GTPase binding
HORVU.MOREX.r2.4HG0345910	'HORVU.MOREX.r2.4HG0345910'	mRNA	1.12974	0.0163582	[A0A287Q0D2_HORVV|diamond]SubName: Full=rRNA N-glycosidase {ECO:0000313|EnsemblPlants:HORVU4Hr1G087340.2};			ENOG502R87Q///No_INFO
HORVU.MOREX.r2.4HG0345920	'HORVU.MOREX.r2.4HG0345920'	mRNA	2.65469	0.000119352	[A0A287Q0F0_HORVV|diamond]RecName: Full=rRNA N-glycosidase {ECO:0000256|ARBA:ARBA00019247, ECO:0000256|RuleBase:RU004915}; EC=3.2.2.22 {ECO:0000256|ARBA:ARBA00012001, ECO:0000256|RuleBase:RU004915};	IPR001574///Ribosome-inactivating protein+++IPR016138///Ribosome-inactivating protein, subdomain 1+++IPR017988///Ribosome-inactivating protein conserved site+++IPR036041///Ribosome-inactivating protein superfamily	PF00161///Ribosome inactivating protein	ENOG502R87Q///No_INFO		GO:0030598///rRNA N-glycosylase activity+++GO:0090729///toxin activity	GO:0006952///defense response+++GO:0017148///negative regulation of translation
HORVU.MOREX.r2.4HG0345940	'HORVU.MOREX.r2.4HG0345940'	mRNA	2.38661	5.40842e-05	[A0A287Q0G7_HORVV|diamond]RecName: Full=rRNA N-glycosidase {ECO:0000256|ARBA:ARBA00019247, ECO:0000256|RuleBase:RU004915}; EC=3.2.2.22 {ECO:0000256|RuleBase:RU004915};	IPR001574///Ribosome-inactivating protein+++IPR016138///Ribosome-inactivating protein, subdomain 1+++IPR036041///Ribosome-inactivating protein superfamily	PF00161///Ribosome inactivating protein			GO:0030598///rRNA N-glycosylase activity+++GO:0090729///toxin activity	GO:0006952///defense response+++GO:0017148///negative regulation of translation
HORVU.MOREX.r2.4HG0346360	'HORVU.MOREX.r2.4HG0346360'	mRNA	2.68646	0.00023954	[A0A287Q159_HORVV|diamond]SubName: Full=Uncharacterized protein {ECO:0000313|EnsemblPlants:HORVU4Hr1G087840.2};	IPR009606///Modifying wall lignin-1/2	PF06749///Protein of unknown function (DUF1218)		GO:0016021///integral component of membrane
HORVU.MOREX.r2.4HG0347310	'HORVU.MOREX.r2.4HG0347310'	mRNA	1.11751	0.00719609	[A0A287Q2T6_HORVV|diamond]SubName: Full=Uncharacterized protein {ECO:0000313|EnsemblPlants:HORVU4Hr1G088860.1};	IPR008509///Molybdate-anion transporter+++IPR036259///MFS transporter superfamily	PF05631///Sugar-tranasporters, 12 TM		GO:0016020///membrane+++GO:0016021///integral component of membrane	GO:0015098///molybdate ion transmembrane transporter activity
HORVU.MOREX.r2.4HG0347900	'HORVU.MOREX.r2.4HG0347900'	mRNA	1.63391	0.0452724	[M0VJX5_HORVV|diamond]RecName: Full=Protein kinase domain-containing protein {ECO:0000259|PROSITE:PS50011};	IPR000719///Protein kinase domain+++IPR008271///Serine/threonine-protein kinase, active site+++IPR011009///Protein kinase-like domain superfamily+++IPR017441///Protein kinase, ATP binding site	PF00069///Protein kinase domain	KOG1187///protein serine/threonine kinase activity		GO:0004674///protein serine/threonine kinase activity+++GO:0005524///ATP binding
HORVU.MOREX.r2.4HG0348230	'HORVU.MOREX.r2.4HG0348230'	mRNA	1.7005	0.00237376	[A0A287Q4E9_HORVV|diamond]SubName: Full=Uncharacterized protein {ECO:0000313|EnsemblPlants:HORVU4Hr1G089890.1};	IPR026961///PGG domain	PF13962///Domain of unknown function	ENOG502SDFW///No_INFO	GO:0016020///membrane+++GO:0016021///integral component of membrane
HORVU.MOREX.r2.4HG0348400	'HORVU.MOREX.r2.4HG0348400'	mRNA	6.09176	0.0143018	[A0A287Q3T7_HORVV|diamond]RecName: Full=LRRNT_2 domain-containing protein {ECO:0000259|Pfam:PF08263};	IPR001611///Leucine-rich repeat+++IPR003591///Leucine-rich repeat, typical subtype+++IPR013210///Leucine-rich repeat-containing N-terminal, plant-type+++IPR032675///Leucine-rich repeat domain superfamily	PF00560///Leucine Rich Repeat+++PF08263///Leucine rich repeat N-terminal domain+++PF13855///Leucine rich repeat
HORVU.MOREX.r2.4HG0348600	'HORVU.MOREX.r2.4HG0348600'	mRNA	2.74181	0.00706579	[A0A287Q4Z3_HORVV|diamond]RecName: Full=HSF_DOMAIN domain-containing protein {ECO:0000259|PROSITE:PS00434};	IPR000232///Heat shock factor (HSF)-type, DNA-binding+++IPR027725///Heat shock transcription factor family+++IPR036388///Winged helix-like DNA-binding domain superfamily+++IPR036390///Winged helix DNA-binding domain superfamily	PF00447///HSF-type DNA-binding		GO:0005634///nucleus	GO:0000978///RNA polymerase II proximal promoter sequence-specific DNA binding+++GO:0003700///DNA-binding transcription factor activity	GO:0006357///regulation of transcription by RNA polymerase II+++GO:0034605///cellular response to heat
HORVU.MOREX.r2.4HG0348610	'HORVU.MOREX.r2.4HG0348610'	mRNA	3.0329	7.1847e-09	[A0A3B6IWR0_WHEAT|diamond]SubName: Full=Uncharacterized protein {ECO:0000313|EnsemblPlants:TraesCS4B02G383100.1};					GO:0004197///cysteine-type endopeptidase activity
HORVU.MOREX.r2.5HG0349330	'HORVU.MOREX.r2.5HG0349330'	mRNA	1.36238	2.85517e-05	[A0A287Q5T5_HORVV|diamond]SubName: Full=Uncharacterized protein {ECO:0000313|EnsemblPlants:HORVU5Hr1G000010.1};	IPR005989///Sucrose/H+ symporter, plant+++IPR036259///MFS transporter superfamily		KOG0637///sucrose transmembrane transporter activity	GO:0005773///vacuole+++GO:0005801///cis-Golgi network+++GO:0005886///plasma membrane+++GO:0005887///integral component of plasma membrane+++GO:0016020///membrane	GO:0008506///sucrose:proton symporter activity	GO:0005985///sucrose metabolic process
HORVU.MOREX.r2.5HG0349720	'HORVU.MOREX.r2.5HG0349720'	mRNA	3.62854	2.97271e-11	[A0A453JEC5_AEGTS|diamond]RecName: Full=AAA domain-containing protein {ECO:0000259|SMART:SM00382};	IPR003593///AAA+ ATPase domain+++IPR003959///ATPase, AAA-type, core+++IPR003960///ATPase, AAA-type, conserved site+++IPR025753///AAA-type ATPase, N-terminal domain+++IPR027417///P-loop containing nucleoside triphosphate hydrolase	PF00004///ATPase family associated with various cellular activities (AAA)+++PF14363///Domain associated at C-terminal with AAA			GO:0005524///ATP binding+++GO:0016887///ATPase activity
HORVU.MOREX.r2.5HG0349880	'HORVU.MOREX.r2.5HG0349880'	mRNA	5.26679	0.00877233	[M0X174_HORVV|diamond]RecName: Full=Protein kinase domain-containing protein {ECO:0000259|PROSITE:PS50011};	IPR000719///Protein kinase domain+++IPR001220///Legume lectin domain+++IPR008271///Serine/threonine-protein kinase, active site+++IPR011009///Protein kinase-like domain superfamily+++IPR013320///Concanavalin A-like lectin/glucanase domain superfamily+++IPR017441///Protein kinase, ATP binding site	PF00069///Protein kinase domain+++PF00139///Legume lectin domain		GO:0005886///plasma membrane	GO:0004672///protein kinase activity+++GO:0005524///ATP binding+++GO:0030246///carbohydrate binding		00500///Starch and sucrose metabolism
HORVU.MOREX.r2.5HG0350030	'HORVU.MOREX.r2.5HG0350030'	mRNA	1.23379	0.0130142	[A0A446TSL2_TRITD|diamond]RecName: Full=Homeobox domain-containing protein {ECO:0000259|PROSITE:PS50071};	IPR001356///Homeobox domain+++IPR006563///POX domain+++IPR008422///Homeobox KN domain+++IPR009057///Homeobox-like domain superfamily	PF05920///Homeobox KN domain+++PF07526///Associated with HOX		GO:0005634///nucleus	GO:0003677///DNA binding	GO:0006355///regulation of transcription, DNA-templated
HORVU.MOREX.r2.5HG0350510	'HORVU.MOREX.r2.5HG0350510'	mRNA	2.10512	0.00018535	[A0A287Q721_HORVV|diamond]RecName: Full=Protein kinase domain-containing protein {ECO:0000259|PROSITE:PS50011};	IPR000719///Protein kinase domain+++IPR001611///Leucine-rich repeat+++IPR003591///Leucine-rich repeat, typical subtype+++IPR008271///Serine/threonine-protein kinase, active site+++IPR011009///Protein kinase-like domain superfamily+++IPR017441///Protein kinase, ATP binding site+++IPR032675///Leucine-rich repeat domain superfamily	PF00069///Protein kinase domain+++PF13855///Leucine rich repeat	ENOG502QSZ3///No_INFO	GO:0005886///plasma membrane+++GO:0016021///integral component of membrane	GO:0001653///peptide receptor activity+++GO:0004672///protein kinase activity+++GO:0005524///ATP binding+++GO:0017046///peptide hormone binding+++GO:0051428///peptide hormone receptor binding	GO:0010051///xylem and phloem pattern formation+++GO:0010311///lateral root formation+++GO:0031540///regulation of anthocyanin biosynthetic process+++GO:0048437///floral organ development+++GO:0048831///regulation of shoot system development+++GO:0080113///regulation of seed growth+++GO:0090548///response to nitrate starvation+++GO:1901141///regulation of lignin biosynthetic process+++GO:1901333/…
HORVU.MOREX.r2.5HG0351980	'HORVU.MOREX.r2.5HG0351980'	mRNA	1.97346	0.0221083	[A0A287Q7Z9_HORVV|diamond]SubName: Full=Uncharacterized protein {ECO:0000313|EnsemblPlants:HORVU5Hr1G005180.6};	IPR001938///Thaumatin family+++IPR017949///Thaumatin, conserved site+++IPR037176///Osmotin/thaumatin-like superfamily	PF00314///Thaumatin family	ENOG502QV4N///No_INFO				00561///Glycerolipid metabolism+++00564///Glycerophospholipid metabolism
HORVU.MOREX.r2.5HG0352020	'HORVU.MOREX.r2.5HG0352020'	mRNA	1.12276	0.0485661	[A0A287Q7Z4_HORVV|diamond]SubName: Full=Uncharacterized protein {ECO:0000313|EnsemblPlants:HORVU5Hr1G005180.1};	IPR001938///Thaumatin family+++IPR017949///Thaumatin, conserved site+++IPR037176///Osmotin/thaumatin-like superfamily	PF00314///Thaumatin family	ENOG502QV4N///No_INFO	GO:0005576///extracellular region+++GO:0016021///integral component of membrane		GO:0006952///defense response	00561///Glycerolipid metabolism+++00564///Glycerophospholipid metabolism
HORVU.MOREX.r2.5HG0352030	'HORVU.MOREX.r2.5HG0352030'	mRNA	1.82089	0.0393096	[A0A287R7D5_HORVV|diamond]SubName: Full=Uncharacterized protein {ECO:0000313|EnsemblPlants:HORVU5Hr1G051970.4};	IPR001938///Thaumatin family+++IPR017949///Thaumatin, conserved site+++IPR037176///Osmotin/thaumatin-like superfamily	PF00314///Thaumatin family		GO:0005576///extracellular region		GO:0006952///defense response	00561///Glycerolipid metabolism+++00564///Glycerophospholipid metabolism
HORVU.MOREX.r2.5HG0352830	'HORVU.MOREX.r2.5HG0352830'	mRNA	1.80739	7.73956e-06	[A0A287Q9B0_HORVV|diamond]RecName: Full=Glutathione transferase {ECO:0000256|ARBA:ARBA00012452}; EC=2.5.1.18 {ECO:0000256|ARBA:ARBA00012452};	IPR004045///Glutathione S-transferase, N-terminal+++IPR004046///Glutathione S-transferase, C-terminal+++IPR010987///Glutathione S-transferase, C-terminal-like+++IPR034347///Glutathione S-transferases Phi, C-terminal+++IPR036249///Thioredoxin-like superfamily+++IPR036282///Glutathione S-transferase, C-terminal domain superfamily+++IPR040079///Glutathione Transferase family	PF00043///Glutathione S-transferase, C-terminal domain+++PF02798///Glutathione S-transferase, N-terminal domain			GO:0004364///glutathione transferase activity	GO:0006749///glutathione metabolic process	00480///Glutathione metabolism
HORVU.MOREX.r2.5HG0353110	'HORVU.MOREX.r2.5HG0353110'	mRNA	2.52629	0.0344042	[A0A287Q8S3_HORVV|diamond]SubName: Full=Uncharacterized protein {ECO:0000313|EnsemblPlants:HORVU5Hr1G006550.1};	IPR004837///Sodium/calcium exchanger membrane region	PF01699///Sodium/calcium exchanger protein	KOG2399///calcium:sodium antiporter activity involved in regulation of cardiac muscle cell membrane potential	GO:0016020///membrane+++GO:0016021///integral component of membrane	GO:0008324///cation transmembrane transporter activity	GO:0006812///cation transport
HORVU.MOREX.r2.5HG0353290	'HORVU.MOREX.r2.5HG0353290'	mRNA	4.21198	0.00595084	[A0A3B6MK94_WHEAT|diamond]RecName: Full=Cysteine dioxygenase {ECO:0000256|ARBA:ARBA00013133}; EC=1.13.11.20 {ECO:0000256|ARBA:ARBA00013133};	IPR011051///RmlC-like cupin domain superfamily+++IPR012864///Cysteine oxygenase/2-aminoethanethiol dioxygenase	PF07847///PCO_ADO			GO:0017172///cysteine dioxygenase activity+++GO:0046872///metal ion binding
HORVU.MOREX.r2.5HG0353300	'HORVU.MOREX.r2.5HG0353300'	mRNA	2.20209	0.00391632	[A0A3B6KBU2_WHEAT|diamond]RecName: Full=Cysteine dioxygenase {ECO:0000256|ARBA:ARBA00013133}; EC=1.13.11.20 {ECO:0000256|ARBA:ARBA00013133};	IPR011051///RmlC-like cupin domain superfamily+++IPR012864///Cysteine oxygenase/2-aminoethanethiol dioxygenase	PF07847///PCO_ADO			GO:0017172///cysteine dioxygenase activity+++GO:0046872///metal ion binding
HORVU.MOREX.r2.5HG0353320	'HORVU.MOREX.r2.5HG0353320'	mRNA	0.921595	0.0289197	[A0A446SN52_TRITD|diamond]RecName: Full=AA_permease_C domain-containing protein {ECO:0000259|Pfam:PF13906};	IPR002293///Amino acid/polyamine transporter I+++IPR029485///Cationic amino acid transporter, C-terminal	PF13520///Amino acid permease+++PF13906///C-terminus of AA_permease		GO:0016021///integral component of membrane	GO:0022857///transmembrane transporter activity
HORVU.MOREX.r2.5HG0356200	'HORVU.MOREX.r2.5HG0356200'	mRNA	4.2581	0.0168882	[A0A287QBD2_HORVV|diamond]SubName: Full=Uncharacterized protein {ECO:0000313|EnsemblPlants:HORVU5Hr1G010130.2};
HORVU.MOREX.r2.5HG0358290	'HORVU.MOREX.r2.5HG0358290'	mRNA	2.39767	0.00216318	[A0A287QD89_HORVV|diamond]RecName: Full=Mannan endo-1,4-beta-mannosidase {ECO:0000256|ARBA:ARBA00012706}; EC=3.2.1.78 {ECO:0000256|ARBA:ARBA00012706};	IPR001547///Glycoside hydrolase, family 5+++IPR008999///Actin-crosslinking+++IPR010431///Fascin+++IPR017853///Glycoside hydrolase superfamily+++IPR018087///Glycoside hydrolase, family 5, conserved site	PF00150///Cellulase (glycosyl hydrolase family 5)	ENOG502QPYU///No_INFO		GO:0016985///mannan endo-1,4-beta-mannosidase activity+++GO:0051015///actin filament binding	GO:0005975///carbohydrate metabolic process+++GO:0007015///actin filament organization
HORVU.MOREX.r2.5HG0358390	'HORVU.MOREX.r2.5HG0358390'	mRNA	1.76378	7.37913e-06	[A0A287QDW6_HORVV|diamond]RecName: Full=Mannan endo-1,4-beta-mannosidase {ECO:0000256|ARBA:ARBA00012706}; EC=3.2.1.78 {ECO:0000256|ARBA:ARBA00012706};	IPR001547///Glycoside hydrolase, family 5+++IPR008999///Actin-crosslinking+++IPR010431///Fascin+++IPR017853///Glycoside hydrolase superfamily+++IPR018087///Glycoside hydrolase, family 5, conserved site	PF00150///Cellulase (glycosyl hydrolase family 5)			GO:0016985///mannan endo-1,4-beta-mannosidase activity+++GO:0051015///actin filament binding	GO:0005975///carbohydrate metabolic process+++GO:0007015///actin filament organization
HORVU.MOREX.r2.5HG0359870	'HORVU.MOREX.r2.5HG0359870'	mRNA	1.93882	0.0132899	[A0A3B6LGL7_WHEAT|diamond]RecName: Full=Abhydrolase_3 domain-containing protein {ECO:0000259|Pfam:PF07859};	IPR013094///Alpha/beta hydrolase fold-3+++IPR029058///Alpha/Beta hydrolase fold	PF07859///alpha/beta hydrolase fold			GO:0016787///hydrolase activity		00130///Ubiquinone and other terpenoid-quinone biosynthesis+++01240///Biosynthesis of cofactors
HORVU.MOREX.r2.5HG0359910	'HORVU.MOREX.r2.5HG0359910'	mRNA	2.39284	0.00201441	[M0ZBK2_HORVV|diamond]RecName: Full=Non-specific serine/threonine protein kinase {ECO:0000256|ARBA:ARBA00012513}; EC=2.7.11.1 {ECO:0000256|ARBA:ARBA00012513};	IPR000719///Protein kinase domain+++IPR004041///NAF domain+++IPR008271///Serine/threonine-protein kinase, active site+++IPR011009///Protein kinase-like domain superfamily+++IPR017441///Protein kinase, ATP binding site+++IPR018451///NAF/FISL domain	PF00069///Protein kinase domain+++PF03822///NAF domain	KOG0583///protein serine/threonine kinase activity	GO:0005634///nucleus+++GO:0005737///cytoplasm	GO:0004674///protein serine/threonine kinase activity+++GO:0005524///ATP binding	GO:0006468///protein phosphorylation+++GO:0035556///intracellular signal transduction	04113///Meiosis - yeast+++04138///Autophagy - yeast
HORVU.MOREX.r2.5HG0361670	'HORVU.MOREX.r2.5HG0361670'	mRNA	2.51298	0.000438664	[A0A287QGQ2_HORVV|diamond]SubName: Full=Uncharacterized protein {ECO:0000313|EnsemblPlants:HORVU5Hr1G016780.1};
HORVU.MOREX.r2.5HG0363690	'HORVU.MOREX.r2.5HG0363690'	mRNA	1.02843	0.0398106	[A0A287QIM2_HORVV|diamond]SubName: Full=Uncharacterized protein {ECO:0000313|EnsemblPlants:HORVU5Hr1G018840.1};	IPR008479///Protein of unknown function DUF760	PF05542///Protein of unknown function (DUF760)					03010///Ribosome
HORVU.MOREX.r2.5HG0363830	'HORVU.MOREX.r2.5HG0363830'	mRNA	2.7214	2.54419e-06	[I1I3A0_BRADI|diamond]RecName: Full=Pyrophosphate--fructose 6-phosphate 1-phosphotransferase subunit alpha {ECO:0000256|HAMAP-Rule:MF_03185}; Short=PFP {ECO:0000256|HAMAP-Rule:MF_03185}; AltName: Full=6-phosphofructokinase, pyrophosphate dependent {ECO:0000256|HAMAP-Rule:MF_03185}; AltName: Full=PPi-PFK {ECO:0000256|HAMAP-Rule:MF_03185}; AltName: Full=Pyrophosphate-dependent 6-phosphofructose-1-k…	IPR000023///Phosphofructokinase domain+++IPR011183///Pyrophosphate-dependent phosphofructokinase PfpB+++IPR022953///ATP-dependent 6-phosphofructokinase+++IPR035966///Phosphofructokinase superfamily	PF00365///Phosphofructokinase	KOG2440///6-phosphofructokinase activity	GO:0005829///cytosol	GO:0003872///6-phosphofructokinase activity+++GO:0005524///ATP binding+++GO:0008443///phosphofructokinase activity+++GO:0046872///metal ion binding+++GO:0047334///diphosphate-fructose-6-phosphate 1-phosphotransferase activity	GO:0006002///fructose 6-phosphate metabolic process+++GO:0009749///response to glucose+++GO:0015979///photosynthesis	00010///Glycolysis / Gluconeogenesis+++00030///Pentose phosphate pathway+++00051///Fructose and mannose metabolism
HORVU.MOREX.r2.5HG0364190	'HORVU.MOREX.r2.5HG0364190'	mRNA	3.61762	3.36271e-05	[A0A287QK06_HORVV|diamond]RecName: Full=Dirigent protein {ECO:0000256|RuleBase:RU363099};	IPR004265///Dirigent protein	PF03018///Dirigent-like protein		GO:0048046///apoplast
HORVU.MOREX.r2.5HG0364210	'HORVU.MOREX.r2.5HG0364210'	mRNA	2.95265	0.00154163	[A0A287QK06_HORVV|diamond]RecName: Full=Dirigent protein {ECO:0000256|RuleBase:RU363099};	IPR004265///Dirigent protein	PF03018///Dirigent-like protein		GO:0048046///apoplast			00943///Isoflavonoid biosynthesis
HORVU.MOREX.r2.5HG0365150	'HORVU.MOREX.r2.5HG0365150'	mRNA	1.90017	0.0444653	[A0A0E0MNW5_ORYPU|diamond]RecName: Full=Protein kinase domain-containing protein {ECO:0000259|PROSITE:PS50011};	IPR000719///Protein kinase domain+++IPR001220///Legume lectin domain+++IPR008271///Serine/threonine-protein kinase, active site+++IPR011009///Protein kinase-like domain superfamily+++IPR013320///Concanavalin A-like lectin/glucanase domain superfamily+++IPR017441///Protein kinase, ATP binding site+++IPR019825///Legume lectin, beta chain, Mn/Ca-binding site	PF00069///Protein kinase domain+++PF00139///Legume lectin domain	ENOG502QPSF///No_INFO	GO:0005886///plasma membrane+++GO:0016021///integral component of membrane	GO:0004672///protein kinase activity+++GO:0005524///ATP binding+++GO:0030246///carbohydrate binding	GO:0002229///defense response to oomycetes+++GO:0042742///defense response to bacterium
HORVU.MOREX.r2.5HG0365880	'HORVU.MOREX.r2.5HG0365880'	mRNA	3.40022	0.00565275	[F2EGD3_HORVV|diamond]SubName: Full=Predicted protein {ECO:0000313|EMBL:BAK06405.1};	IPR001938///Thaumatin family+++IPR037176///Osmotin/thaumatin-like superfamily	PF00314///Thaumatin family	KOG0800///ubiquitin-protein transferase activity	GO:0005576///extracellular region		GO:0006952///defense response
HORVU.MOREX.r2.5HG0366300	'HORVU.MOREX.r2.5HG0366300'	mRNA	5.10047	2.89677e-09	[A0A287QLX3_HORVV|diamond]SubName: Full=Uncharacterized protein {ECO:0000313|EnsemblPlants:HORVU5Hr1G021770.1};							00500///Starch and sucrose metabolism
HORVU.MOREX.r2.5HG0366320	'HORVU.MOREX.r2.5HG0366320'	mRNA	1.43657	0.000170366	[M0XYZ3_HORVV|diamond]SubName: Full=Uncharacterized protein {ECO:0000313|EnsemblPlants:HORVU5Hr1G021830.3};	IPR010291///Ion channel regulatory protein, UNC-93+++IPR036259///MFS transporter superfamily	PF05978///Ion channel regulatory protein UNC-93	KOG3097///toll-like receptor 7 signaling pathway	GO:0016021///integral component of membrane
HORVU.MOREX.r2.5HG0367820	'HORVU.MOREX.r2.5HG0367820'	mRNA	2.01562	3.82829e-11	[F2DAR0_HORVV|diamond]SubName: Full=Predicted protein {ECO:0000313|EMBL:BAJ92181.1};	IPR000916///Bet v I/Major latex protein+++IPR023393///START-like domain superfamily	PF00407///Pathogenesis-related protein Bet v 1 family		GO:0005634///nucleus		GO:0006952///defense response
HORVU.MOREX.r2.5HG0367850	'HORVU.MOREX.r2.5HG0367850'	mRNA	2.13712	1.96686e-05	[A0A287QNY7_HORVV|diamond]RecName: Full=Bet_v_1 domain-containing protein {ECO:0000259|Pfam:PF00407};	IPR000916///Bet v I/Major latex protein+++IPR023393///START-like domain superfamily	PF00407///Pathogenesis-related protein Bet v 1 family		GO:0005634///nucleus		GO:0006952///defense response
HORVU.MOREX.r2.5HG0367880	'HORVU.MOREX.r2.5HG0367880'	mRNA	1.92242	3.62879e-07	[F2E5Z3_HORVV|diamond]SubName: Full=Predicted protein {ECO:0000313|EMBL:BAK02765.1};	IPR000916///Bet v I/Major latex protein+++IPR023393///START-like domain superfamily	PF00407///Pathogenesis-related protein Bet v 1 family	ENOG502RXTQ///No_INFO	GO:0005634///nucleus		GO:0006952///defense response
HORVU.MOREX.r2.5HG0367890	'HORVU.MOREX.r2.5HG0367890'	mRNA	2.16738	1.96686e-05	[A0A287QNA1_HORVV|diamond]RecName: Full=Bet_v_1 domain-containing protein {ECO:0000259|Pfam:PF00407};	IPR000916///Bet v I/Major latex protein+++IPR023393///START-like domain superfamily	PF00407///Pathogenesis-related protein Bet v 1 family		GO:0005634///nucleus+++GO:0005737///cytoplasm	GO:0004864///protein phosphatase inhibitor activity+++GO:0010427///abscisic acid binding+++GO:0038023///signaling receptor activity	GO:0006952///defense response+++GO:0009738///abscisic acid-activated signaling pathway+++GO:0080163///regulation of protein serine/threonine phosphatase activity
HORVU.MOREX.r2.5HG0367910	'HORVU.MOREX.r2.5HG0367910'	mRNA	2.00397	0.00205439	[F2DAR0_HORVV|diamond]SubName: Full=Predicted protein {ECO:0000313|EMBL:BAJ92181.1};	IPR000916///Bet v I/Major latex protein+++IPR023393///START-like domain superfamily	PF00407///Pathogenesis-related protein Bet v 1 family		GO:0005634///nucleus		GO:0006952///defense response
HORVU.MOREX.r2.5HG0367920	'HORVU.MOREX.r2.5HG0367920'	mRNA	1.1321	0.0333117	[F2DCD3_HORVV|diamond]SubName: Full=Predicted protein {ECO:0000313|EMBL:BAJ92754.1};	IPR000916///Bet v I/Major latex protein+++IPR023393///START-like domain superfamily	PF00407///Pathogenesis-related protein Bet v 1 family		GO:0005634///nucleus		GO:0006952///defense response
HORVU.MOREX.r2.5HG0368160	'HORVU.MOREX.r2.5HG0368160'	mRNA	1.1158	0.00743314	[A0A287QP80_HORVV|diamond]RecName: Full=zf-LSD1 domain-containing protein {ECO:0000259|Pfam:PF06943};	IPR005735///Zinc finger, LSD1-type+++IPR029030///Caspase-like domain superfamily	PF06943///LSD1 zinc finger	KOG1546///cysteine-type peptidase activity		GO:0004197///cysteine-type endopeptidase activity
HORVU.MOREX.r2.5HG0368210	'HORVU.MOREX.r2.5HG0368210'	mRNA	1.58522	0.0124023	[M0UJM2_HORVV|diamond]SubName: Full=Uncharacterized protein {ECO:0000313|EnsemblPlants:HORVU5Hr1G023990.9};			ENOG502R5XB///No_INFO
HORVU.MOREX.r2.5HG0368420	'HORVU.MOREX.r2.5HG0368420'	mRNA	1.44968	0.000283751	[A0A287QP55_HORVV|diamond]SubName: Full=Uncharacterized protein {ECO:0000313|EnsemblPlants:HORVU5Hr1G024060.1};	IPR001611///Leucine-rich repeat+++IPR006553///Leucine-rich repeat, cysteine-containing subtype+++IPR032675///Leucine-rich repeat domain superfamily	PF13516///Leucine Rich repeat	KOG1947///F-box LRR-repeat protein	GO:0019005///SCF ubiquitin ligase complex		GO:0031146///SCF-dependent proteasomal ubiquitin-dependent protein catabolic process
HORVU.MOREX.r2.5HG0368600	'HORVU.MOREX.r2.5HG0368600'	mRNA	3.91326	6.91592e-10	[A0A3B6MLC1_WHEAT|diamond]SubName: Full=Uncharacterized protein {ECO:0000313|EnsemblPlants:TraesCS5D02G105900.1};	IPR000778///Cytochrome b245, heavy chain+++IPR002048///EF-hand domain+++IPR011992///EF-hand domain pair+++IPR013112///FAD-binding 8+++IPR013121///Ferric reductase, NAD binding domain+++IPR013130///Ferric reductase transmembrane component-like domain+++IPR013623///NADPH oxidase Respiratory burst+++IPR017927///FAD-binding domain, ferredoxin reductase-type+++IPR017938///Riboflavin synthase-like beta…	PF01794///Ferric reductase like transmembrane component+++PF08022///FAD-binding domain+++PF08030///Ferric reductase NAD binding domain+++PF08414///Respiratory burst NADPH oxidase		GO:0005886///plasma membrane+++GO:0016021///integral component of membrane	GO:0004601///peroxidase activity+++GO:0005509///calcium ion binding+++GO:0016174///NAD(P)H oxidase activity		04016///MAPK signaling pathway - plant+++04626///Plant-pathogen interaction
HORVU.MOREX.r2.5HG0369430	'HORVU.MOREX.r2.5HG0369430'	mRNA	2.18238	0.000260007	[A0A0E0KF25_ORYPU|diamond]RecName: Full=COBRA-like protein {ECO:0000256|PIRNR:PIRNR038122};	IPR006918///COBRA, plant	PF04833///COBRA-like protein	ENOG502QQYT///No_INFO	GO:0031225///anchored component of membrane		GO:0010215///cellulose microfibril organization
HORVU.MOREX.r2.5HG0371080	'HORVU.MOREX.r2.5HG0371080'	mRNA	1.22406	0.0125193	[M0Z9T5_HORVV|diamond]RecName: Full=MFS domain-containing protein {ECO:0000259|PROSITE:PS50850};	IPR003663///Sugar/inositol transporter+++IPR005828///Major facilitator, sugar transporter-like+++IPR005829///Sugar transporter, conserved site+++IPR020846///Major facilitator superfamily domain+++IPR036259///MFS transporter superfamily	PF00083///Sugar (and other) transporter	KOG0254///glucose import	GO:0016021///integral component of membrane	GO:0015293///symporter activity
HORVU.MOREX.r2.5HG0373350	'HORVU.MOREX.r2.5HG0373350'	mRNA	1.02201	0.0255048	[A0A287QST5_HORVV|diamond]SubName: Full=Uncharacterized protein {ECO:0000313|EnsemblPlants:HORVU5Hr1G031470.6};	IPR001270///ClpA/B family+++IPR001943///UVR domain+++IPR003593///AAA+ ATPase domain+++IPR003959///ATPase, AAA-type, core+++IPR004176///Clp, repeat (R) domain+++IPR018368///ClpA/B, conserved site 1+++IPR019489///Clp ATPase, C-terminal+++IPR027417///P-loop containing nucleoside triphosphate hydrolase+++IPR028299///ClpA/B, conserved site 2+++IPR036628///Clp, N-terminal domain superfamily+++IPR041546…	PF00004///ATPase family associated with various cellular activities (AAA)+++PF02861///Clp amino terminal domain, pathogenicity island component+++PF07724///AAA domain (Cdc48 subfamily)+++PF10431///C-terminal, D2-small domain, of ClpB protein +++PF17871///AAA lid domain	KOG1051///ATP binding		GO:0005524///ATP binding+++GO:0016887///ATPase activity
HORVU.MOREX.r2.5HG0375540	'HORVU.MOREX.r2.5HG0375540'	mRNA	1.11522	0.0448897	[A0A287QUF4_HORVV|diamond]RecName: Full=E1_dh domain-containing protein {ECO:0000259|Pfam:PF00676};	IPR001017///Dehydrogenase, E1 component+++IPR029061///Thiamin diphosphate-binding fold	PF00676///Dehydrogenase E1 component	KOG1182///alpha-ketoacid dehydrogenase activity	GO:0005947///mitochondrial alpha-ketoglutarate dehydrogenase complex	GO:0003826///alpha-ketoacid dehydrogenase activity+++GO:0016624///oxidoreductase activity, acting on the aldehyde or oxo group of donors, disulfide as acceptor	GO:0009083///branched-chain amino acid catabolic process	00280///Valine, leucine and isoleucine degradation+++00640///Propanoate metabolism
HORVU.MOREX.r2.5HG0376020	'HORVU.MOREX.r2.5HG0376020'	mRNA	0.932018	0.0498772	[I1IIF6_BRADI|diamond]SubName: Full=Uncharacterized protein {ECO:0000313|EMBL:KQJ86733.1, ECO:0000313|EnsemblPlants:KQJ86733};	IPR022227///Protein of unknown function DUF3754	PF12576///Protein of unknown function (DUF3754)	ENOG502QVBY///No_INFO	GO:0016021///integral component of membrane
HORVU.MOREX.r2.5HG0376680	'HORVU.MOREX.r2.5HG0376680'	mRNA	1.27672	0.0315253	[F2DDU4_HORVV|diamond]SubName: Full=Predicted protein {ECO:0000313|EMBL:BAJ93265.1};	IPR001471///AP2/ERF domain+++IPR016177///DNA-binding domain superfamily+++IPR036955///AP2/ERF domain superfamily	PF00847///AP2 domain	ENOG502QV3S///No_INFO	GO:0005634///nucleus	GO:0003677///DNA binding+++GO:0003700///DNA-binding transcription factor activity		03040///Spliceosome
HORVU.MOREX.r2.5HG0380130	'HORVU.MOREX.r2.5HG0380130'	mRNA	1.8492	0.0006433	[A0A287QXL1_HORVV|diamond]RecName: Full=DUF3700 domain-containing protein {ECO:0000259|SMART:SM01172};	IPR024286///Domain of unknown function DUF3700+++IPR029055///Nucleophile aminohydrolases, N-terminal	PF12481///Aluminium induced protein		GO:0005886///plasma membrane
HORVU.MOREX.r2.5HG0380330	'HORVU.MOREX.r2.5HG0380330'	mRNA	2.267	0.000280784	[F2DHM7_HORVV|diamond]SubName: Full=Predicted protein {ECO:0000313|EMBL:BAJ94598.1};	IPR007700///Domain of unknown function DUF668+++IPR021864///Domain of unknown function DUF3475	PF05003///Protein of unknown function (DUF668)+++PF11961///Domain of unknown function (DUF3475)	ENOG502QQGE///No_INFO			GO:0045927///positive regulation of growth	00562///Inositol phosphate metabolism+++04070///Phosphatidylinositol signaling system
HORVU.MOREX.r2.5HG0380810	'HORVU.MOREX.r2.5HG0380810'	mRNA	1.5868	0.0325337	[F2DKD8_HORVV|diamond]SubName: Full=Predicted protein {ECO:0000313|EMBL:BAJ95559.1};	IPR001858///Phosphatidylethanolamine-binding, conserved site+++IPR008914///Phosphatidylethanolamine-binding protein+++IPR035810///Phosphatidylethanolamine-binding protein, eukaryotic+++IPR036610///PEBP-like superfamily	PF01161///Phosphatidylethanolamine-binding protein	KOG3346///positive regulation of acetylcholine metabolic process
HORVU.MOREX.r2.5HG0382360	'HORVU.MOREX.r2.5HG0382360'	mRNA	1.56824	0.00049258	[A0A287R099_HORVV|diamond]SubName: Full=Uncharacterized protein {ECO:0000313|EnsemblPlants:HORVU5Hr1G044370.1};
HORVU.MOREX.r2.5HG0383770	'HORVU.MOREX.r2.5HG0383770'	mRNA	1.38934	0.0137729	[A0A287R1B4_HORVV|diamond]SubName: Full=Uncharacterized protein {ECO:0000313|EnsemblPlants:HORVU5Hr1G045850.3};	IPR004045///Glutathione S-transferase, N-terminal+++IPR004046///Glutathione S-transferase, C-terminal+++IPR010987///Glutathione S-transferase, C-terminal-like+++IPR036249///Thioredoxin-like superfamily+++IPR036282///Glutathione S-transferase, C-terminal domain superfamily+++IPR040079///Glutathione Transferase family	PF00043///Glutathione S-transferase, C-terminal domain+++PF02798///Glutathione S-transferase, N-terminal domain		GO:0005737///cytoplasm+++GO:0016021///integral component of membrane	GO:0004364///glutathione transferase activity	GO:0006749///glutathione metabolic process	00480///Glutathione metabolism
HORVU.MOREX.r2.5HG0384540	'HORVU.MOREX.r2.5HG0384540'	mRNA	1.76041	0.0249579	[A0A2T7E4G0_9POAL|diamond]RecName: Full=Peroxidase {ECO:0000256|ARBA:ARBA00012313, ECO:0000256|RuleBase:RU362060}; EC=1.11.1.7 {ECO:0000256|ARBA:ARBA00012313, ECO:0000256|RuleBase:RU362060};	IPR000823///Plant peroxidase+++IPR002016///Haem peroxidase+++IPR010255///Haem peroxidase superfamily+++IPR019793///Peroxidases heam-ligand binding site+++IPR019794///Peroxidase, active site+++IPR033905///Secretory peroxidase	PF00141///Peroxidase		GO:0005576///extracellular region	GO:0004601///peroxidase activity+++GO:0020037///heme binding+++GO:0046872///metal ion binding	GO:0006979///response to oxidative stress+++GO:0042744///hydrogen peroxide catabolic process	00940///Phenylpropanoid biosynthesis
HORVU.MOREX.r2.5HG0384710	'HORVU.MOREX.r2.5HG0384710'	mRNA	2.49688	0.000198587	[A0A453KDR0_AEGTS|diamond]RecName: Full=Glycosyltransferase {ECO:0000256|RuleBase:RU362057}; EC=2.4.1.- {ECO:0000256|RuleBase:RU362057};	IPR002213///UDP-glucuronosyl/UDP-glucosyltransferase+++IPR035595///UDP-glycosyltransferase family, conserved site	PF00201///UDP-glucoronosyl and UDP-glucosyl transferase			GO:0008194///UDP-glycosyltransferase activity
HORVU.MOREX.r2.5HG0384970	'HORVU.MOREX.r2.5HG0384970'	mRNA	1.16626	0.0105854	[A0A287R2Q3_HORVV|diamond]SubName: Full=Uncharacterized protein {ECO:0000313|EnsemblPlants:HORVU5Hr1G047420.2};	IPR001611///Leucine-rich repeat+++IPR006553///Leucine-rich repeat, cysteine-containing subtype+++IPR032675///Leucine-rich repeat domain superfamily	PF13516///Leucine Rich repeat	KOG1947///F-box LRR-repeat protein	GO:0005634///nucleus+++GO:0019005///SCF ubiquitin ligase complex		GO:0016567///protein ubiquitination+++GO:0031146///SCF-dependent proteasomal ubiquitin-dependent protein catabolic process
HORVU.MOREX.r2.5HG0385150	'HORVU.MOREX.r2.5HG0385150'	mRNA	2.46195	0.00221986	[A0A3B6LKB8_WHEAT|diamond]RecName: Full=Nodulin-like domain-containing protein {ECO:0000259|Pfam:PF06813};	IPR010658///Nodulin-like+++IPR036259///MFS transporter superfamily	PF06813///Nodulin-like		GO:0016020///membrane+++GO:0016021///integral component of membrane			04016///MAPK signaling pathway - plant
HORVU.MOREX.r2.5HG0387240	'HORVU.MOREX.r2.5HG0387240'	mRNA	1.61986	0.000454584	[M0VP27_HORVV|diamond]SubName: Full=Uncharacterized protein {ECO:0000313|EnsemblPlants:HORVU5Hr1G050140.1};
HORVU.MOREX.r2.5HG0387460	'HORVU.MOREX.r2.5HG0387460'	mRNA	0.976864	0.0151962	[A0A3B6KF54_WHEAT|diamond]SubName: Full=Uncharacterized protein {ECO:0000313|EnsemblPlants:TraesCS5A02G161500.1.cds1};	IPR000719///Protein kinase domain+++IPR001245///Serine-threonine/tyrosine-protein kinase, catalytic domain+++IPR008271///Serine/threonine-protein kinase, active site+++IPR011009///Protein kinase-like domain superfamily+++IPR017441///Protein kinase, ATP binding site	PF00069///Protein kinase domain+++PF07714///Protein tyrosine and serine/threonine kinase		GO:0005886///plasma membrane	GO:0004675///transmembrane receptor protein serine/threonine kinase activity+++GO:0005524///ATP binding	GO:0002229///defense response to oomycetes+++GO:0042742///defense response to bacterium	00500///Starch and sucrose metabolism
HORVU.MOREX.r2.5HG0388520	'HORVU.MOREX.r2.5HG0388520'	mRNA	1.31095	0.00464986	[A0A0E0B8S9_9ORYZ|diamond]SubName: Full=Uncharacterized protein {ECO:0000313|EnsemblPlants:OGLUM10G05090.1};			ENOG502QQ26///No_INFO				03015///mRNA surveillance pathway+++03040///Spliceosome
HORVU.MOREX.r2.5HG0389290	'HORVU.MOREX.r2.5HG0389290'	mRNA	0.86074	0.0156434	[F2E0H6_HORVV|diamond]SubName: Full=Predicted protein {ECO:0000313|EMBL:BAK00848.1};	IPR001251///CRAL-TRIO lipid binding domain+++IPR011074///CRAL/TRIO, N-terminal domain+++IPR036273///CRAL/TRIO, N-terminal domain superfamily+++IPR036865///CRAL-TRIO lipid binding domain superfamily	PF00650///CRAL/TRIO domain+++PF03765///CRAL/TRIO, N-terminal domain	KOG1471///macromolecule localization
HORVU.MOREX.r2.5HG0391260	'HORVU.MOREX.r2.5HG0391260'	mRNA	1.9804	0.00307699	[M0WZA1_HORVV|diamond]RecName: Full=TPX2 domain-containing protein {ECO:0000259|Pfam:PF06886};	IPR009675///TPX2+++IPR027329///TPX2, C-terminal	PF06886///Targeting protein for Xklp2 (TPX2) domain	ENOG502S0FS///No_INFO	GO:0005737///cytoplasm+++GO:0005880///nuclear microtubule+++GO:0072686///mitotic spindle	GO:0008017///microtubule binding+++GO:0030295///protein kinase activator activity	GO:0060236///regulation of mitotic spindle organization+++GO:0090307///mitotic spindle assembly
HORVU.MOREX.r2.5HG0392160	'HORVU.MOREX.r2.5HG0392160'	mRNA	0.895981	0.0341882	[F2D5N7_HORVV|diamond]SubName: Full=Predicted protein {ECO:0000313|EMBL:BAJ90408.1};	IPR003663///Sugar/inositol transporter+++IPR005828///Major facilitator, sugar transporter-like+++IPR005829///Sugar transporter, conserved site+++IPR020846///Major facilitator superfamily domain+++IPR036259///MFS transporter superfamily	PF00083///Sugar (and other) transporter	KOG0254///glucose import	GO:0005886///plasma membrane+++GO:0016021///integral component of membrane	GO:0015293///symporter activity
HORVU.MOREX.r2.5HG0393010	'HORVU.MOREX.r2.5HG0393010'	mRNA	1.39151	0.0411885	[A0A287QYD2_HORVV|diamond]RecName: Full=Protein kinase domain-containing protein {ECO:0000259|PROSITE:PS50011};	IPR000719///Protein kinase domain+++IPR001245///Serine-threonine/tyrosine-protein kinase, catalytic domain+++IPR008271///Serine/threonine-protein kinase, active site+++IPR011009///Protein kinase-like domain superfamily+++IPR017441///Protein kinase, ATP binding site+++IPR024788///Malectin-like domain+++IPR032675///Leucine-rich repeat domain superfamily	PF07714///Protein tyrosine and serine/threonine kinase+++PF12819///Malectin-like domain	ENOG502QQCZ///No_INFO	GO:0016021///integral component of membrane	GO:0004674///protein serine/threonine kinase activity+++GO:0005524///ATP binding		04016///MAPK signaling pathway - plant+++04626///Plant-pathogen interaction
HORVU.MOREX.r2.5HG0393390	'HORVU.MOREX.r2.5HG0393390'	mRNA	2.10647	0.022138	[M0VD41_HORVV|diamond]SubName: Full=Uncharacterized protein {ECO:0000313|EnsemblPlants:HORVU5Hr1G056770.1};	IPR044659///Protein PELPK-like		ENOG502SREQ///No_INFO
HORVU.MOREX.r2.5HG0394030	'HORVU.MOREX.r2.5HG0394030'	mRNA	1.49095	0.0371974	[M0V3I3_HORVV|diamond]SubName: Full=Uncharacterized protein {ECO:0000313|EnsemblPlants:HORVU5Hr1G057510.5};			ENOG502R08M///No_INFO	GO:0016021///integral component of membrane
HORVU.MOREX.r2.5HG0394310	'HORVU.MOREX.r2.5HG0394310'	mRNA	2.1086	0.00269171	[M0XL15_HORVV|diamond]RecName: Full=HMA domain-containing protein {ECO:0000259|PROSITE:PS50846};	IPR006121///Heavy metal-associated domain, HMA+++IPR036163///Heavy metal-associated domain superfamily	PF00403///Heavy-metal-associated domain	KOG1603///cellular transition metal ion homeostasis		GO:0046872///metal ion binding
HORVU.MOREX.r2.5HG0394490	'HORVU.MOREX.r2.5HG0394490'	mRNA	1.07507	0.0194991	[M0YTN9_HORVV|diamond]RecName: Full=J domain-containing protein {ECO:0000259|PROSITE:PS50076};	IPR001623///DnaJ domain+++IPR018253///DnaJ domain, conserved site+++IPR036869///Chaperone J-domain superfamily	PF00226///DnaJ domain	KOG0712///heat shock protein binding	GO:0009507///chloroplast		GO:0061077///chaperone-mediated protein folding	00195///Photosynthesis
HORVU.MOREX.r2.5HG0395510	'HORVU.MOREX.r2.5HG0395510'	mRNA	1.52212	0.0319918	[F2D0U4_HORVV|diamond]SubName: Full=Predicted protein {ECO:0000313|EMBL:BAJ88715.1};	IPR000719///Protein kinase domain+++IPR008271///Serine/threonine-protein kinase, active site+++IPR011009///Protein kinase-like domain superfamily+++IPR017441///Protein kinase, ATP binding site	PF00069///Protein kinase domain	KOG1187///protein serine/threonine kinase activity		GO:0000976///transcription regulatory region sequence-specific DNA binding+++GO:0004674///protein serine/threonine kinase activity+++GO:0005524///ATP binding		04626///Plant-pathogen interaction
HORVU.MOREX.r2.5HG0395660	'HORVU.MOREX.r2.5HG0395660'	mRNA	1.91926	5.30729e-08	[A0A3B6LLU6_WHEAT|diamond]RecName: Full=RING-type E3 ubiquitin transferase {ECO:0000256|ARBA:ARBA00012483}; EC=2.3.2.27 {ECO:0000256|ARBA:ARBA00012483};	IPR000225///Armadillo+++IPR003613///U-box domain+++IPR011989///Armadillo-like helical+++IPR013083///Zinc finger, RING/FYVE/PHD-type+++IPR016024///Armadillo-type fold	PF00514///Armadillo/beta-catenin-like repeat+++PF04564///U-box domain		GO:0005634///nucleus+++GO:0005737///cytoplasm	GO:0004842///ubiquitin-protein transferase activity
HORVU.MOREX.r2.5HG0395720	'HORVU.MOREX.r2.5HG0395720'	mRNA	3.14079	0.0058589	[M0W025_HORVV|diamond]RecName: Full=Glycosyltransferase {ECO:0000256|RuleBase:RU362057}; EC=2.4.1.- {ECO:0000256|RuleBase:RU362057};	IPR002213///UDP-glucuronosyl/UDP-glucosyltransferase+++IPR035595///UDP-glycosyltransferase family, conserved site	PF00201///UDP-glucoronosyl and UDP-glucosyl transferase	KOG1192///transferase activity, transferring hexosyl groups		GO:0008194///UDP-glycosyltransferase activity		00999///Biosynthesis of various plant secondary metabolites
HORVU.MOREX.r2.5HG0395790	'HORVU.MOREX.r2.5HG0395790'	mRNA	1.28567	0.0183866	[A0A287RE18_HORVV|diamond]RecName: Full=Homeobox domain-containing protein {ECO:0000259|PROSITE:PS50071};	IPR000047///Helix-turn-helix motif+++IPR001356///Homeobox domain+++IPR003106///Leucine zipper, homeobox-associated+++IPR009057///Homeobox-like domain superfamily+++IPR017970///Homeobox, conserved site	PF00046///Homeodomain+++PF02183///Homeobox associated leucine zipper	KOG0483///sequence-specific DNA binding	GO:0005634///nucleus	GO:0000981///DNA-binding transcription factor activity, RNA polymerase II-specific+++GO:0043565///sequence-specific DNA binding	GO:0045893///positive regulation of transcription, DNA-templated
HORVU.MOREX.r2.5HG0397180	'HORVU.MOREX.r2.5HG0397180'	mRNA	1.35752	0.0036944	[M0ZBV9_HORVV|diamond]SubName: Full=Uncharacterized protein {ECO:0000313|EnsemblPlants:HORVU5Hr1G060870.1};	IPR001128///Cytochrome P450+++IPR002401///Cytochrome P450, E-class, group I+++IPR036396///Cytochrome P450 superfamily	PF00067///Cytochrome P450	KOG0157///iron ion binding	GO:0016021///integral component of membrane	GO:0005506///iron ion binding+++GO:0016705///oxidoreductase activity, acting on paired donors, with incorporation or reduction of molecular oxygen+++GO:0020037///heme binding		00908///Zeatin biosynthesis
HORVU.MOREX.r2.5HG0398160	'HORVU.MOREX.r2.5HG0398160'	mRNA	2.28239	0.0426713	[A0A287RGT9_HORVV|diamond]RecName: Full=Protein kinase domain-containing protein {ECO:0000259|PROSITE:PS50011};	IPR000719///Protein kinase domain+++IPR001611///Leucine-rich repeat+++IPR003591///Leucine-rich repeat, typical subtype+++IPR008271///Serine/threonine-protein kinase, active site+++IPR011009///Protein kinase-like domain superfamily+++IPR017441///Protein kinase, ATP binding site+++IPR032675///Leucine-rich repeat domain superfamily	PF00069///Protein kinase domain+++PF00560///Leucine Rich Repeat+++PF13855///Leucine rich repeat	ENOG502QSPP///No_INFO	GO:0016021///integral component of membrane	GO:0004672///protein kinase activity+++GO:0005524///ATP binding		04016///MAPK signaling pathway - plant+++04626///Plant-pathogen interaction
HORVU.MOREX.r2.5HG0398480	'HORVU.MOREX.r2.5HG0398480'	mRNA	1.76849	0.00162295	[A0A287RHI8_HORVV|diamond]SubName: Full=Uncharacterized protein {ECO:0000313|EnsemblPlants:HORVU5Hr1G062490.8};	IPR000778///Cytochrome b245, heavy chain+++IPR002048///EF-hand domain+++IPR011992///EF-hand domain pair+++IPR013112///FAD-binding 8+++IPR013121///Ferric reductase, NAD binding domain+++IPR013130///Ferric reductase transmembrane component-like domain+++IPR013623///NADPH oxidase Respiratory burst+++IPR017927///FAD-binding domain, ferredoxin reductase-type+++IPR017938///Riboflavin synthase-like beta…	PF01794///Ferric reductase like transmembrane component+++PF08022///FAD-binding domain+++PF08030///Ferric reductase NAD binding domain+++PF08414///Respiratory burst NADPH oxidase		GO:0005886///plasma membrane+++GO:0016021///integral component of membrane	GO:0004601///peroxidase activity+++GO:0005509///calcium ion binding+++GO:0016174///NAD(P)H oxidase activity		04016///MAPK signaling pathway - plant+++04626///Plant-pathogen interaction
HORVU.MOREX.r2.5HG0398860	'HORVU.MOREX.r2.5HG0398860'	mRNA	1.01823	0.0164328	[A0A287RHW0_HORVV|diamond]RecName: Full=AP2/ERF domain-containing protein {ECO:0000259|PROSITE:PS51032};	IPR001471///AP2/ERF domain+++IPR016177///DNA-binding domain superfamily+++IPR036955///AP2/ERF domain superfamily	PF00847///AP2 domain		GO:0005634///nucleus	GO:0003677///DNA binding+++GO:0003700///DNA-binding transcription factor activity
HORVU.MOREX.r2.5HG0399100	'HORVU.MOREX.r2.5HG0399100'	mRNA	3.54974	1.21646e-09	[M0YY53_HORVV|diamond]RecName: Full=FLZ-type domain-containing protein {ECO:0000259|PROSITE:PS51795};	IPR007650///Zf-FLZ domain+++IPR044533///FCS-Like Zinc finger 1/2/3	PF04570///zinc-finger of the FCS-type, C2-C2	ENOG502S8BY///No_INFO
HORVU.MOREX.r2.5HG0399300	'HORVU.MOREX.r2.5HG0399300'	mRNA	2.28512	0.0252495	[A0A287RI62_HORVV|diamond]SubName: Full=Glutamate receptor {ECO:0000313|EnsemblPlants:HORVU5Hr1G063430.7};	IPR001320///Ionotropic glutamate receptor+++IPR001638///Solute-binding protein family 3/N-terminal domain of MltF+++IPR001828///Receptor, ligand binding region+++IPR028082///Periplasmic binding protein-like I	PF00060///Ligand-gated ion channel+++PF00497///Bacterial extracellular solute-binding proteins, family 3+++PF01094///Receptor family ligand binding region		GO:0016021///integral component of membrane	GO:0015276///ligand-gated ion channel activity
HORVU.MOREX.r2.5HG0399800	'HORVU.MOREX.r2.5HG0399800'	mRNA	5.27193	0.0249579	[A0A287RIH0_HORVV|diamond]SubName: Full=Uncharacterized protein {ECO:0000313|EnsemblPlants:HORVU5Hr1G063980.2};	IPR001128///Cytochrome P450+++IPR002401///Cytochrome P450, E-class, group I+++IPR017972///Cytochrome P450, conserved site+++IPR036396///Cytochrome P450 superfamily	PF00067///Cytochrome P450		GO:0016021///integral component of membrane	GO:0004497///monooxygenase activity+++GO:0005506///iron ion binding+++GO:0016705///oxidoreductase activity, acting on paired donors, with incorporation or reduction of molecular oxygen+++GO:0020037///heme binding		00909///Sesquiterpenoid and triterpenoid biosynthesis
HORVU.MOREX.r2.5HG0400090	'HORVU.MOREX.r2.5HG0400090'	mRNA	1.98307	3.0418e-05	[A0A287RJ96_HORVV|diamond]RecName: Full=Cellulose synthase {ECO:0000256|RuleBase:RU361116}; EC=2.4.1.12 {ECO:0000256|RuleBase:RU361116};	IPR001841///Zinc finger, RING-type+++IPR005150///Cellulose synthase+++IPR013083///Zinc finger, RING/FYVE/PHD-type+++IPR027934///Cellulose synthase, RING-type zinc finger+++IPR029044///Nucleotide-diphospho-sugar transferases	PF03552///Cellulose synthase+++PF14569///Zinc-binding RING-finger		GO:0005886///plasma membrane+++GO:0016021///integral component of membrane	GO:0016760///cellulose synthase (UDP-forming) activity+++GO:0046872///metal ion binding	GO:0030244///cellulose biosynthetic process+++GO:0071555///cell wall organization
HORVU.MOREX.r2.5HG0400440	'HORVU.MOREX.r2.5HG0400440'	mRNA	1.07918	0.0372678	[A0A287RJF7_HORVV|diamond]SubName: Full=Uncharacterized protein {ECO:0000313|EnsemblPlants:HORVU5Hr1G064620.3};	IPR000210///BTB/POZ domain+++IPR011333///SKP1/BTB/POZ domain superfamily+++IPR027356///NPH3 domain+++IPR043454///NPH3/RPT2-like family	PF00651///BTB/POZ domain+++PF03000///NPH3 family				GO:0016567///protein ubiquitination
HORVU.MOREX.r2.5HG0400680	'HORVU.MOREX.r2.5HG0400680'	mRNA	3.07079	0.000819327	[M0WX94_HORVV|diamond]RecName: Full=Non-specific serine/threonine protein kinase {ECO:0000256|ARBA:ARBA00012513}; EC=2.7.11.1 {ECO:0000256|ARBA:ARBA00012513};	IPR000719///Protein kinase domain+++IPR004041///NAF domain+++IPR008271///Serine/threonine-protein kinase, active site+++IPR011009///Protein kinase-like domain superfamily+++IPR017441///Protein kinase, ATP binding site+++IPR018451///NAF/FISL domain	PF00069///Protein kinase domain+++PF03822///NAF domain	KOG0583///protein serine/threonine kinase activity		GO:0005524///ATP binding	GO:0007165///signal transduction	04213///Longevity regulating pathway - multiple species
HORVU.MOREX.r2.5HG0400700	'HORVU.MOREX.r2.5HG0400700'	mRNA	1.66934	4.7555e-07	[A0A0E0M1A2_ORYPU|diamond]RecName: Full=Non-specific serine/threonine protein kinase {ECO:0000256|ARBA:ARBA00012513}; EC=2.7.11.1 {ECO:0000256|ARBA:ARBA00012513};	IPR000719///Protein kinase domain+++IPR004041///NAF domain+++IPR008271///Serine/threonine-protein kinase, active site+++IPR011009///Protein kinase-like domain superfamily+++IPR017441///Protein kinase, ATP binding site+++IPR018451///NAF/FISL domain	PF00069///Protein kinase domain+++PF03822///NAF domain	KOG0583///protein serine/threonine kinase activity		GO:0005524///ATP binding	GO:0007165///signal transduction	04213///Longevity regulating pathway - multiple species
HORVU.MOREX.r2.5HG0400800	'HORVU.MOREX.r2.5HG0400800'	mRNA	1.2178	0.0234838	[A0A1E4TXJ6_PACTA|diamond]RecName: Full=Flo11 domain-containing protein {ECO:0000259|PROSITE:PS51824}; Flags: Fragment;	IPR018789///Flocculin 11 domain	PF10182///Flo11 domain					03018///RNA degradation
HORVU.MOREX.r2.5HG0401270	'HORVU.MOREX.r2.5HG0401270'	mRNA	1.7077	0.00687639	[A0A3B6MR48_WHEAT|diamond]SubName: Full=Uncharacterized protein {ECO:0000313|EnsemblPlants:TraesCS5D02G238800.1};	IPR001096///Peptidase C13, legumain+++IPR043577///Asparaginyl endopeptidase	PF01650///Peptidase C13 family		GO:0005773///vacuole	GO:0004197///cysteine-type endopeptidase activity	GO:0006624///vacuolar protein processing+++GO:0051603///proteolysis involved in cellular protein catabolic process
HORVU.MOREX.r2.5HG0402030	'HORVU.MOREX.r2.5HG0402030'	mRNA	3.21829	0.00280623	[A0A287RLL5_HORVV|diamond]SubName: Full=Uncharacterized protein {ECO:0000313|EnsemblPlants:HORVU5Hr1G067230.40};	IPR000620///EamA domain+++IPR030184///WAT1-related protein	PF00892///EamA-like transporter family		GO:0005886///plasma membrane+++GO:0016021///integral component of membrane	GO:0022857///transmembrane transporter activity
HORVU.MOREX.r2.5HG0402390	'HORVU.MOREX.r2.5HG0402390'	mRNA	2.82053	3.39462e-05	[A0A287RM00_HORVV|diamond]SubName: Full=Uncharacterized protein {ECO:0000313|EnsemblPlants:HORVU5Hr1G067760.1};	IPR036908///RlpA-like domain superfamily+++IPR039271///Kiwellin-like		ENOG502RXVH///No_INFO	GO:0005576///extracellular region
HORVU.MOREX.r2.5HG0402680	'HORVU.MOREX.r2.5HG0402680'	mRNA	1.68578	0.0186387	[A0A287RMA4_HORVV|diamond]RecName: Full=Receptor-like serine/threonine-protein kinase {ECO:0000256|PIRNR:PIRNR000641}; EC=2.7.11.1 {ECO:0000256|PIRNR:PIRNR000641};	IPR000719///Protein kinase domain+++IPR001480///Bulb-type lectin domain+++IPR008271///Serine/threonine-protein kinase, active site+++IPR011009///Protein kinase-like domain superfamily+++IPR017441///Protein kinase, ATP binding site+++IPR024171///S-receptor-like serine/threonine-protein kinase+++IPR036426///Bulb-type lectin domain superfamily	PF00069///Protein kinase domain+++PF01453///D-mannose binding lectin		GO:0016021///integral component of membrane	GO:0005524///ATP binding
HORVU.MOREX.r2.5HG0402770	'HORVU.MOREX.r2.5HG0402770'	mRNA	2.52103	0.0478215	[F2E1D9_HORVV|diamond]SubName: Full=Predicted protein {ECO:0000313|EMBL:BAK01161.1};	IPR011598///Myc-type, basic helix-loop-helix (bHLH) domain+++IPR036638///Helix-loop-helix DNA-binding domain superfamily	PF00010///Helix-loop-helix DNA-binding domain	ENOG502RXGQ///No_INFO		GO:0046983///protein dimerization activity		04626///Plant-pathogen interaction
HORVU.MOREX.r2.5HG0403510	'HORVU.MOREX.r2.5HG0403510'	mRNA	1.15604	0.0363566	[F2D256_HORVV|diamond]SubName: Full=Predicted protein {ECO:0000313|EMBL:BAJ89177.1};	IPR013094///Alpha/beta hydrolase fold-3+++IPR029058///Alpha/Beta hydrolase fold	PF07859///alpha/beta hydrolase fold			GO:0016787///hydrolase activity		00943///Isoflavonoid biosynthesis
HORVU.MOREX.r2.5HG0404380	'HORVU.MOREX.r2.5HG0404380'	mRNA	1.8099	0.0277477	[M0XYU5_HORVV|diamond]RecName: Full=Phytocyanin domain-containing protein {ECO:0000259|PROSITE:PS51485};	IPR003245///Phytocyanin domain+++IPR008972///Cupredoxin+++IPR028871///Blue (type 1) copper protein, binding site+++IPR039391///Phytocyanin	PF02298///Plastocyanin-like domain	ENOG502RZ8U///No_INFO	GO:0046658///anchored component of plasma membrane	GO:0009055///electron transfer activity
HORVU.MOREX.r2.5HG0404770	'HORVU.MOREX.r2.5HG0404770'	mRNA	1.08144	0.00497099	[A0A3B6LNH0_WHEAT|diamond]RecName: Full=1-phosphatidylinositol 4-kinase {ECO:0000256|ARBA:ARBA00012169}; EC=2.7.1.67 {ECO:0000256|ARBA:ARBA00012169};	IPR000403///Phosphatidylinositol 3-/4-kinase, catalytic domain+++IPR044571///Phosphatidylinositol 4-kinase gamma 1-8	PF00454///Phosphatidylinositol 3- and 4-kinase			GO:0004430///1-phosphatidylinositol 4-kinase activity		03008///Ribosome biogenesis in eukaryotes
HORVU.MOREX.r2.5HG0404850	'HORVU.MOREX.r2.5HG0404850'	mRNA	1.10957	0.00834378	[A0A453L1W5_AEGTS|diamond]RecName: Full=Dof-type domain-containing protein {ECO:0000259|PROSITE:PS50884};	IPR003851///Zinc finger, Dof-type	PF02701///Dof domain, zinc finger		GO:0005634///nucleus	GO:0003677///DNA binding	GO:0006355///regulation of transcription, DNA-templated
HORVU.MOREX.r2.5HG0405180	'HORVU.MOREX.r2.5HG0405180'	mRNA	1.64388	0.0343921	[F2D7L5_HORVV|diamond]SubName: Full=Predicted protein {ECO:0000313|EMBL:BAJ91086.1};	IPR001810///F-box domain+++IPR017451///F-box associated interaction domain+++IPR036047///F-box-like domain superfamily	PF00646///F-box domain	ENOG502S2XW///No_INFO
HORVU.MOREX.r2.5HG0405630	'HORVU.MOREX.r2.5HG0405630'	mRNA	2.60809	0.000918886	[A0A287RR12_HORVV|diamond]SubName: Full=Uncharacterized protein {ECO:0000313|EnsemblPlants:HORVU5Hr1G071720.1};			ENOG502R4PD///No_INFO	GO:0016021///integral component of membrane
HORVU.MOREX.r2.5HG0406200	'HORVU.MOREX.r2.5HG0406200'	mRNA	3.61321	1.14141e-09	[M0YG92_HORVV|diamond]RecName: Full=Peptidase A1 domain-containing protein {ECO:0000259|PROSITE:PS51767};	IPR001461///Aspartic peptidase A1 family+++IPR001969///Aspartic peptidase, active site+++IPR021109///Aspartic peptidase domain superfamily+++IPR032799///Xylanase inhibitor, C-terminal+++IPR032861///Xylanase inhibitor, N-terminal+++IPR033121///Peptidase family A1 domain+++IPR033873///CND41-like	PF14541///Xylanase inhibitor C-terminal+++PF14543///Xylanase inhibitor N-terminal	KOG1339///aspartic-type endopeptidase activity		GO:0004190///aspartic-type endopeptidase activity
HORVU.MOREX.r2.5HG0407260	'HORVU.MOREX.r2.5HG0407260'	mRNA	1.80603	0.0096271	[I1IRB9_BRADI|diamond]RecName: Full=3-hydroxy-3-methylglutaryl coenzyme A reductase {ECO:0000256|RuleBase:RU361219}; Short=HMG-CoA reductase {ECO:0000256|RuleBase:RU361219}; EC=1.1.1.34 {ECO:0000256|RuleBase:RU361219};	IPR002202///Hydroxymethylglutaryl-CoA reductase, class I/II+++IPR004554///Hydroxymethylglutaryl-CoA reductase, eukaryotic/archaeal type+++IPR009023///Hydroxymethylglutaryl-CoA reductase, class I/II, NAD/NADP-binding domain superfamily+++IPR009029///Hydroxymethylglutaryl-CoA reductase, class I/II, substrate-binding domain superfamily+++IPR023074///Hydroxymethylglutaryl-CoA reductase, class I/II, c…	PF00368///Hydroxymethylglutaryl-coenzyme A reductase	KOG2480///hydroxymethylglutaryl-CoA reductase (NADPH) activity	GO:0005778///peroxisomal membrane+++GO:0005789///endoplasmic reticulum membrane+++GO:0016021///integral component of membrane	GO:0004420///hydroxymethylglutaryl-CoA reductase (NADPH) activity+++GO:0042282///hydroxymethylglutaryl-CoA reductase activity	GO:0008299///isoprenoid biosynthetic process+++GO:0015936///coenzyme A metabolic process+++GO:0016126///sterol biosynthetic process	00900///Terpenoid backbone biosynthesis
HORVU.MOREX.r2.5HG0407510	'HORVU.MOREX.r2.5HG0407510'	mRNA	4.3919	0.00586137	[A0A3B6KKL0_WHEAT|diamond]RecName: Full=RING-type domain-containing protein {ECO:0000259|PROSITE:PS50089};	IPR001841///Zinc finger, RING-type+++IPR013083///Zinc finger, RING/FYVE/PHD-type	PF13639///Ring finger domain		GO:0016021///integral component of membrane	GO:0061630///ubiquitin protein ligase activity	GO:0006511///ubiquitin-dependent protein catabolic process
HORVU.MOREX.r2.5HG0408750	'HORVU.MOREX.r2.5HG0408750'	mRNA	1.96108	0.00719707	[A0A287RU44_HORVV|diamond]RecName: Full=Epimerase domain-containing protein {ECO:0000259|Pfam:PF01370};	IPR001509///NAD-dependent epimerase/dehydratase+++IPR036291///NAD(P)-binding domain superfamily	PF01370///NAD dependent epimerase/dehydratase family	KOG1371///racemase and epimerase activity, acting on carbohydrates and derivatives	GO:0016021///integral component of membrane	GO:0003824///catalytic activity		00053///Ascorbate and aldarate metabolism+++00520///Amino sugar and nucleotide sugar metabolism+++01240///Biosynthesis of cofactors+++01250///Biosynthesis of nucleotide sugars
HORVU.MOREX.r2.5HG0409300	'HORVU.MOREX.r2.5HG0409300'	mRNA	2.69563	0.00382888	[M0YNG6_HORVV|diamond]RecName: Full=Auxin efflux carrier component {ECO:0000256|RuleBase:RU362108};	IPR004776///Membrane transport protein+++IPR014024///Auxin efflux carrier, plant type	PF03547///Membrane transport protein	ENOG502QS1X///No_INFO	GO:0016021///integral component of membrane		GO:0009734///auxin-activated signaling pathway+++GO:0055085///transmembrane transport
HORVU.MOREX.r2.5HG0409490	'HORVU.MOREX.r2.5HG0409490'	mRNA	0.762206	0.0386577	[I1IRL3_BRADI|diamond]RecName: Full=Purple acid phosphatase {ECO:0000256|RuleBase:RU361203}; EC=3.1.3.2 {ECO:0000256|RuleBase:RU361203};	IPR004843///Calcineurin-like phosphoesterase domain, ApaH type+++IPR008963///Purple acid phosphatase-like, N-terminal+++IPR015914///Purple acid phosphatase, N-terminal+++IPR025733///Iron/zinc purple acid phosphatase-like C-terminal domain+++IPR029052///Metallo-dependent phosphatase-like+++IPR040974///Purple acid phosphatase, Fn3-like domain+++IPR041792///Purple acid phosphatase, metallophosphatas…	PF00149///Calcineurin-like phosphoesterase+++PF14008///Iron/zinc purple acid phosphatase-like protein C+++PF16656///Purple acid Phosphatase, N-terminal domain+++PF17808///Fn3-like domain from Purple Acid Phosphatase	KOG1378///acid phosphatase activity		GO:0003993///acid phosphatase activity+++GO:0046872///metal ion binding
HORVU.MOREX.r2.5HG0409900	'HORVU.MOREX.r2.5HG0409900'	mRNA	2.33636	0.0462215	[A0A3B6KJI9_WHEAT|diamond]SubName: Full=Uncharacterized protein {ECO:0000313|EnsemblPlants:TraesCS5A02G288800.1.cds1};	IPR003676///Small auxin-up RNA	PF02519///Auxin responsive protein				GO:0009733///response to auxin	04075///Plant hormone signal transduction
HORVU.MOREX.r2.5HG0410120	'HORVU.MOREX.r2.5HG0410120'	mRNA	2.04071	0.00306239	[M0X002_HORVV|diamond]RecName: Full=NAC domain-containing protein {ECO:0000259|PROSITE:PS51005};	IPR003441///NAC domain+++IPR036093///NAC domain superfamily	PF02365///No apical meristem (NAM) protein	ENOG502SKU7///No_INFO		GO:0003677///DNA binding	GO:0006355///regulation of transcription, DNA-templated
HORVU.MOREX.r2.5HG0410240	'HORVU.MOREX.r2.5HG0410240'	mRNA	2.69079	0.0309484	[A0A287RVT1_HORVV|diamond]RecName: Full=Hydrolase_4 domain-containing protein {ECO:0000259|Pfam:PF12146};	IPR007130///Diacylglycerol acyltransferase+++IPR022742///Serine aminopeptidase, S33+++IPR029058///Alpha/Beta hydrolase fold	PF03982///Diacylglycerol acyltransferase +++PF12146///Serine aminopeptidase, S33			GO:0016747///transferase activity, transferring acyl groups other than amino-acyl groups
HORVU.MOREX.r2.5HG0410690	'HORVU.MOREX.r2.5HG0410690'	mRNA	1.43888	0.00426319	[M0UZF4_HORVV|diamond]RecName: Full=4-hydroxy-7-methoxy-3-oxo-3,4-dihydro-2H-1,4-benzoxazin-2-yl glucosidebeta-D-glucosidase {ECO:0000256|ARBA:ARBA00012857}; EC=3.2.1.182 {ECO:0000256|ARBA:ARBA00012857};	IPR001360///Glycoside hydrolase family 1+++IPR017853///Glycoside hydrolase superfamily+++IPR033132///Glycosyl hydrolases family 1, N-terminal conserved site	PF00232///Glycosyl hydrolase family 1	KOG0626///beta-glucosidase activity	GO:0009536///plastid	GO:0102726///DIMBOA glucoside beta-D-glucosidase activity	GO:0005975///carbohydrate metabolic process	00460///Cyanoamino acid metabolism+++00500///Starch and sucrose metabolism+++00999///Biosynthesis of various plant secondary metabolites
HORVU.MOREX.r2.5HG0411910	'HORVU.MOREX.r2.5HG0411910'	mRNA	2.40164	8.39633e-07	[A0A287RY61_HORVV|diamond]RecName: Full=Glutathione transferase {ECO:0000256|ARBA:ARBA00012452}; EC=2.5.1.18 {ECO:0000256|ARBA:ARBA00012452};	IPR004045///Glutathione S-transferase, N-terminal+++IPR005955///Glutathione S-transferases, class Zeta+++IPR010987///Glutathione S-transferase, C-terminal-like+++IPR034330///Glutathione S-transferases, class Zeta , C-terminal+++IPR034333///Glutathione S-transferases, class Zeta , N-terminal+++IPR036249///Thioredoxin-like superfamily+++IPR036282///Glutathione S-transferase, C-terminal domain super…	PF13417///Glutathione S-transferase, N-terminal domain	KOG0868///maleylacetoacetate isomerase activity	GO:0005737///cytoplasm	GO:0004364///glutathione transferase activity	GO:0006749///glutathione metabolic process+++GO:0009072///aromatic amino acid family metabolic process	00350///Tyrosine metabolism
HORVU.MOREX.r2.5HG0412030	'HORVU.MOREX.r2.5HG0412030'	mRNA	2.08876	0.00439606	[A0A287RY03_HORVV|diamond]SubName: Full=Uncharacterized protein {ECO:0000313|EnsemblPlants:HORVU5Hr1G079580.1};	IPR003480///Transferase+++IPR023213///Chloramphenicol acetyltransferase-like domain superfamily	PF02458///Transferase family	ENOG502QTU2///No_INFO		GO:0016747///transferase activity, transferring acyl groups other than amino-acyl groups		00940///Phenylpropanoid biosynthesis+++00941///Flavonoid biosynthesis+++00945///Stilbenoid, diarylheptanoid and gingerol biosynthesis
HORVU.MOREX.r2.5HG0412430	'HORVU.MOREX.r2.5HG0412430'	mRNA	3.25779	0.000955007	[M0Z390_HORVV|diamond]SubName: Full=Uncharacterized protein {ECO:0000313|EnsemblPlants:HORVU5Hr1G080090.5};	IPR001563///Peptidase S10, serine carboxypeptidase+++IPR029058///Alpha/Beta hydrolase fold+++IPR033124///Serine carboxypeptidases, histidine active site	PF00450///Serine carboxypeptidase	KOG1282///serine-type carboxypeptidase activity		GO:0004185///serine-type carboxypeptidase activity+++GO:0016747///transferase activity, transferring acyl groups other than amino-acyl groups	GO:0019748///secondary metabolic process
HORVU.MOREX.r2.5HG0413010	'HORVU.MOREX.r2.5HG0413010'	mRNA	1.99413	0.00389069	[M0ZA68_HORVV|diamond]RecName: Full=Polysacc_synt_4 domain-containing protein {ECO:0000259|Pfam:PF04669};	IPR006514///IRX15/IRX15L/IGXM+++IPR021148///Polysaccharide biosynthesis domain	PF04669///Polysaccharide biosynthesis	ENOG502QST5///No_INFO	GO:0000139///Golgi membrane+++GO:0005794///Golgi apparatus		GO:0009834///plant-type secondary cell wall biogenesis+++GO:0045492///xylan biosynthetic process
HORVU.MOREX.r2.5HG0413180	'HORVU.MOREX.r2.5HG0413180'	mRNA	4.18374	2.36521e-08	[A0A287RZF3_HORVV|diamond]RecName: Full=AP2/ERF domain-containing protein {ECO:0000259|PROSITE:PS51032};	IPR001471///AP2/ERF domain+++IPR016177///DNA-binding domain superfamily+++IPR036955///AP2/ERF domain superfamily	PF00847///AP2 domain		GO:0005634///nucleus	GO:0003677///DNA binding+++GO:0003700///DNA-binding transcription factor activity
HORVU.MOREX.r2.5HG0413590	'HORVU.MOREX.r2.5HG0413590'	mRNA	1.68243	0.00842083	[A0A287RZR4_HORVV|diamond]SubName: Full=Uncharacterized protein {ECO:0000313|EnsemblPlants:HORVU5Hr1G081270.1};	IPR001128///Cytochrome P450+++IPR002401///Cytochrome P450, E-class, group I+++IPR017972///Cytochrome P450, conserved site+++IPR036396///Cytochrome P450 superfamily	PF00067///Cytochrome P450		GO:0016020///membrane+++GO:0016021///integral component of membrane	GO:0005506///iron ion binding+++GO:0016709///oxidoreductase activity, acting on paired donors, with incorporation or reduction of molecular oxygen, NAD(P)H as one donor, and incorporation of one atom of oxygen+++GO:0020037///heme binding		00380///Tryptophan metabolism
HORVU.MOREX.r2.5HG0413940	'HORVU.MOREX.r2.5HG0413940'	mRNA	1.5597	0.0343921	[A0A287S0F4_HORVV|diamond]SubName: Full=Uncharacterized protein {ECO:0000313|EnsemblPlants:HORVU5Hr1G081620.4};	IPR001789///Signal transduction response regulator, receiver domain+++IPR010402///CCT domain+++IPR011006///CheY-like superfamily	PF00072///Response regulator receiver domain+++PF06203///CCT motif		GO:0005634///nucleus		GO:0000160///phosphorelay signal transduction system+++GO:0048511///rhythmic process	04712///Circadian rhythm - plant
HORVU.MOREX.r2.5HG0414050	'HORVU.MOREX.r2.5HG0414050'	mRNA	5.03589	0.0194737	[M0YKS2_HORVV|diamond]SubName: Full=Uncharacterized protein {ECO:0000313|EnsemblPlants:HORVU5Hr1G033100.1};			ENOG502R5ZT///No_INFO
HORVU.MOREX.r2.5HG0414080	'HORVU.MOREX.r2.5HG0414080'	mRNA	1.99859	7.27506e-05	[F2DTA6_HORVV|diamond]SubName: Full=Predicted protein {ECO:0000313|EMBL:BAJ98327.1};	IPR004843///Calcineurin-like phosphoesterase domain, ApaH type+++IPR011230///Phosphoesterase At2g46880+++IPR029052///Metallo-dependent phosphatase-like	PF00149///Calcineurin-like phosphoesterase	KOG1432///acid phosphatase activity		GO:0016788///hydrolase activity, acting on ester bonds
HORVU.MOREX.r2.5HG0414110	'HORVU.MOREX.r2.5HG0414110'	mRNA	1.59875	0.00530908	[A0A3B6KMB6_WHEAT|diamond]RecName: Full=Clp R domain-containing protein {ECO:0000259|PROSITE:PS51903};	IPR001270///ClpA/B family+++IPR003593///AAA+ ATPase domain+++IPR003959///ATPase, AAA-type, core+++IPR004176///Clp, repeat (R) domain+++IPR018368///ClpA/B, conserved site 1+++IPR019489///Clp ATPase, C-terminal+++IPR027417///P-loop containing nucleoside triphosphate hydrolase+++IPR028299///ClpA/B, conserved site 2+++IPR036628///Clp, N-terminal domain superfamily+++IPR041546///ClpA/ClpB, AAA lid dom…	PF00004///ATPase family associated with various cellular activities (AAA)+++PF02861///Clp amino terminal domain, pathogenicity island component+++PF07724///AAA domain (Cdc48 subfamily)+++PF10431///C-terminal, D2-small domain, of ClpB protein +++PF17871///AAA lid domain			GO:0005524///ATP binding+++GO:0016887///ATPase activity
HORVU.MOREX.r2.5HG0414190	'HORVU.MOREX.r2.5HG0414190'	mRNA	0.942432	0.0413189	[A0A287S0P9_HORVV|diamond]RecName: Full=Lon protease homolog 2, peroxisomal {ECO:0000256|HAMAP-Rule:MF_03121}; EC=3.4.21.- {ECO:0000256|HAMAP-Rule:MF_03121};	IPR003111///Lon, substrate-binding domain+++IPR003593///AAA+ ATPase domain+++IPR003959///ATPase, AAA-type, core+++IPR004815///Lon protease, bacterial/eukaryotic-type+++IPR008268///Peptidase S16, active site+++IPR008269///Peptidase S16, Lon proteolytic domain+++IPR014721///Ribosomal protein S5 domain 2-type fold, subgroup+++IPR015947///PUA-like superfamily+++IPR020568///Ribosomal protein S5 domain…	PF00004///ATPase family associated with various cellular activities (AAA)+++PF02190///ATP-dependent protease La (LON) substrate-binding domain +++PF05362///Lon protease (S16) C-terminal proteolytic domain	KOG2004///ATP-dependent serine protease that mediates the selective degradation of misfolded, unassembled or oxidatively damaged polypeptides as well as certain short-lived regulatory proteins in the mitochondrial matrix. May also have a chaperone function in the assembly of inner membrane protein complexes. Participates in the regulation of mitochondrial gene expression and in the maintenance of…	GO:0005782///peroxisomal matrix	GO:0004176///ATP-dependent peptidase activity+++GO:0004252///serine-type endopeptidase activity+++GO:0005524///ATP binding	GO:0006515///protein quality control for misfolded or incompletely synthesized proteins+++GO:0006625///protein targeting to peroxisome+++GO:0016485///protein processing+++GO:0016560///protein import into peroxisome matrix, docking+++GO:0048527///lateral root development
HORVU.MOREX.r2.5HG0414750	'HORVU.MOREX.r2.5HG0414750'	mRNA	0.860485	0.0324386	[F2DDC9_HORVV|diamond]SubName: Full=Predicted protein {ECO:0000313|EMBL:BAJ93100.1};	IPR000169///Cysteine peptidase, cysteine active site+++IPR000668///Peptidase C1A, papain C-terminal+++IPR013201///Cathepsin propeptide inhibitor domain (I29)+++IPR025660///Cysteine peptidase, histidine active site+++IPR025661///Cysteine peptidase, asparagine active site+++IPR038765///Papain-like cysteine peptidase superfamily+++IPR039417///Papain-like cysteine endopeptidase	PF00112///Papain family cysteine protease+++PF08246///Cathepsin propeptide inhibitor domain (I29)	KOG1542///Belongs to the peptidase C1 family	GO:0005615///extracellular space+++GO:0005764///lysosome	GO:0004197///cysteine-type endopeptidase activity	GO:0051603///proteolysis involved in cellular protein catabolic process	04626///Plant-pathogen interaction
HORVU.MOREX.r2.5HG0414770	'HORVU.MOREX.r2.5HG0414770'	mRNA	2.08232	0.000214608	[A0A0Q3GTV5_BRADI|diamond]RecName: Full=Protein DETOXIFICATION {ECO:0000256|RuleBase:RU004914}; AltName: Full=Multidrug and toxic compound extrusion protein {ECO:0000256|RuleBase:RU004914};	IPR002528///Multi antimicrobial extrusion protein	PF01554///MatE		GO:0016020///membrane+++GO:0016021///integral component of membrane	GO:0015297///antiporter activity+++GO:0022857///transmembrane transporter activity+++GO:0042910///xenobiotic transmembrane transporter activity
HORVU.MOREX.r2.5HG0415320	'HORVU.MOREX.r2.5HG0415320'	mRNA	1.4382	0.00167817	[A0A3B6LR86_WHEAT|diamond]RecName: Full=L-gulonolactone oxidase {ECO:0000256|ARBA:ARBA00013121}; EC=1.1.3.8 {ECO:0000256|ARBA:ARBA00013121};	IPR006094///FAD linked oxidase, N-terminal+++IPR007173///D-arabinono-1,4-lactone oxidase+++IPR010030///L-gulonolactone oxidase, plant+++IPR016166///FAD-binding domain, PCMH-type+++IPR016167///FAD-binding, type PCMH, subdomain 1+++IPR016169///FAD-binding, type PCMH, subdomain 2+++IPR036318///FAD-binding, type PCMH-like superfamily	PF01565///FAD binding domain +++PF04030///D-arabinono-1,4-lactone oxidase		GO:0016020///membrane	GO:0003885///D-arabinono-1,4-lactone oxidase activity+++GO:0016491///oxidoreductase activity+++GO:0050105///L-gulonolactone oxidase activity+++GO:0071949///FAD binding	GO:0019853///L-ascorbic acid biosynthetic process	00053///Ascorbate and aldarate metabolism+++01240///Biosynthesis of cofactors
HORVU.MOREX.r2.5HG0415940	'HORVU.MOREX.r2.5HG0415940'	mRNA	5.96458	0.000204759	[A0A453LGZ4_AEGTS|diamond]RecName: Full=Protein kinase domain-containing protein {ECO:0000259|PROSITE:PS50011};	IPR000719///Protein kinase domain+++IPR001245///Serine-threonine/tyrosine-protein kinase, catalytic domain+++IPR001611///Leucine-rich repeat+++IPR003591///Leucine-rich repeat, typical subtype+++IPR008266///Tyrosine-protein kinase, active site+++IPR011009///Protein kinase-like domain superfamily+++IPR013210///Leucine-rich repeat-containing N-terminal, plant-type+++IPR017441///Protein kinase, ATP b…	PF00560///Leucine Rich Repeat+++PF07714///Protein tyrosine and serine/threonine kinase+++PF08263///Leucine rich repeat N-terminal domain+++PF13855///Leucine rich repeat		GO:0016021///integral component of membrane	GO:0004672///protein kinase activity+++GO:0005524///ATP binding		04075///Plant hormone signal transduction
HORVU.MOREX.r2.5HG0416140	'HORVU.MOREX.r2.5HG0416140'	mRNA	1.67596	7.48163e-05	[F2DWT8_HORVV|diamond]SubName: Full=Predicted protein {ECO:0000313|EMBL:BAJ99559.1};	IPR002554///Protein phosphatase 2A, regulatory B subunit, B56+++IPR011989///Armadillo-like helical+++IPR016024///Armadillo-type fold	PF01603///Protein phosphatase 2A regulatory B subunit (B56 family)	KOG2085///protein phosphatase regulator activity	GO:0000159///protein phosphatase type 2A complex	GO:0019888///protein phosphatase regulator activity	GO:0007165///signal transduction	03015///mRNA surveillance pathway+++04113///Meiosis - yeast
HORVU.MOREX.r2.5HG0416250	'HORVU.MOREX.r2.5HG0416250'	mRNA	2.82738	6.06879e-06	[A0A287S2R5_HORVV|diamond]SubName: Full=Uncharacterized protein {ECO:0000313|EnsemblPlants:HORVU5Hr1G084810.1};	IPR003480///Transferase+++IPR023213///Chloramphenicol acetyltransferase-like domain superfamily	PF02458///Transferase family			GO:0016747///transferase activity, transferring acyl groups other than amino-acyl groups		00940///Phenylpropanoid biosynthesis+++00941///Flavonoid biosynthesis+++00945///Stilbenoid, diarylheptanoid and gingerol biosynthesis
HORVU.MOREX.r2.5HG0416270	'HORVU.MOREX.r2.5HG0416270'	mRNA	2.06471	7.40633e-11	[A0A287S2P1_HORVV|diamond]SubName: Full=Uncharacterized protein {ECO:0000313|EnsemblPlants:HORVU5Hr1G084860.6};	IPR000719///Protein kinase domain+++IPR002902///Gnk2-homologous domain+++IPR008271///Serine/threonine-protein kinase, active site+++IPR011009///Protein kinase-like domain superfamily+++IPR017441///Protein kinase, ATP binding site+++IPR038408///Gnk2-homologous domain superfamily	PF00069///Protein kinase domain+++PF01657///Salt stress response/antifungal		GO:0005886///plasma membrane+++GO:0016021///integral component of membrane	GO:0004674///protein serine/threonine kinase activity+++GO:0005524///ATP binding	GO:0006468///protein phosphorylation
HORVU.MOREX.r2.5HG0416320	'HORVU.MOREX.r2.5HG0416320'	mRNA	2.23897	0.00060609	[A0A446TBB9_TRITD|diamond]RecName: Full=Glucan endo-1,3-beta-D-glucosidase {ECO:0000256|ARBA:ARBA00012780}; EC=3.2.1.39 {ECO:0000256|ARBA:ARBA00012780};	IPR000490///Glycoside hydrolase family 17+++IPR012946///X8 domain+++IPR017853///Glycoside hydrolase superfamily	PF00332///Glycosyl hydrolases family 17+++PF07983///X8 domain			GO:0042973///glucan endo-1,3-beta-D-glucosidase activity	GO:0005975///carbohydrate metabolic process	00500///Starch and sucrose metabolism
HORVU.MOREX.r2.5HG0416410	'HORVU.MOREX.r2.5HG0416410'	mRNA	1.48915	0.0325337	[M0VIL2_HORVV|diamond]SubName: Full=Uncharacterized protein {ECO:0000313|EnsemblPlants:HORVU5Hr1G084980.3};	IPR003480///Transferase+++IPR023213///Chloramphenicol acetyltransferase-like domain superfamily	PF02458///Transferase family	ENOG502QTU2///No_INFO		GO:0016747///transferase activity, transferring acyl groups other than amino-acyl groups		00940///Phenylpropanoid biosynthesis+++00941///Flavonoid biosynthesis+++00945///Stilbenoid, diarylheptanoid and gingerol biosynthesis
HORVU.MOREX.r2.5HG0416690	'HORVU.MOREX.r2.5HG0416690'	mRNA	1.729	7.27506e-05	[F2CPU0_HORVV|diamond]RecName: Full=Glycosyltransferase {ECO:0000256|RuleBase:RU362057}; EC=2.4.1.- {ECO:0000256|RuleBase:RU362057};	IPR002213///UDP-glucuronosyl/UDP-glucosyltransferase+++IPR035595///UDP-glycosyltransferase family, conserved site	PF00201///UDP-glucoronosyl and UDP-glucosyl transferase	KOG1192///transferase activity, transferring hexosyl groups		GO:0008194///UDP-glycosyltransferase activity		00941///Flavonoid biosynthesis
HORVU.MOREX.r2.5HG0417000	'HORVU.MOREX.r2.5HG0417000'	mRNA	2.27615	0.0362438	[D2KZ48_HORVV|diamond]SubName: Full=Nodulin-26 like intrinsic protein {ECO:0000313|EMBL:BAI66444.1, ECO:0000313|EnsemblPlants:HORVU5Hr1G085710.3};	IPR000425///Major intrinsic protein+++IPR022357///Major intrinsic protein, conserved site+++IPR023271///Aquaporin-like+++IPR034294///Aquaporin transporter	PF00230///Major intrinsic protein		GO:0016021///integral component of membrane	GO:0015267///channel activity
HORVU.MOREX.r2.5HG0418670	'HORVU.MOREX.r2.5HG0418670'	mRNA	1.20322	0.0415501	[M0VNN5_HORVV|diamond]SubName: Full=Uncharacterized protein {ECO:0000313|EnsemblPlants:HORVU5Hr1G087760.1};	IPR006045///Cupin 1+++IPR011051///RmlC-like cupin domain superfamily+++IPR014710///RmlC-like jelly roll fold	PF00190///Cupin	ENOG502SIPR///No_INFO
HORVU.MOREX.r2.5HG0418820	'HORVU.MOREX.r2.5HG0418820'	mRNA	1.67683	0.0360954	[F2E3R7_HORVV|diamond]SubName: Full=Predicted protein {ECO:0000313|EMBL:BAK01989.1};	IPR004776///Membrane transport protein	PF03547///Membrane transport protein	KOG2722///auxin efflux carrier	GO:0016021///integral component of membrane		GO:0009734///auxin-activated signaling pathway+++GO:0055085///transmembrane transport
HORVU.MOREX.r2.5HG0420260	'HORVU.MOREX.r2.5HG0420260'	mRNA	1.36237	0.0493141	[M0UP00_HORVV|diamond]RecName: Full=Protein kinase domain-containing protein {ECO:0000259|PROSITE:PS50011};	IPR000719///Protein kinase domain+++IPR001245///Serine-threonine/tyrosine-protein kinase, catalytic domain+++IPR008271///Serine/threonine-protein kinase, active site+++IPR011009///Protein kinase-like domain superfamily+++IPR017441///Protein kinase, ATP binding site	PF07714///Protein tyrosine and serine/threonine kinase			GO:0004674///protein serine/threonine kinase activity+++GO:0005524///ATP binding		04626///Plant-pathogen interaction
HORVU.MOREX.r2.5HG0420850	'HORVU.MOREX.r2.5HG0420850'	mRNA	1.10831	0.0105954	[A0A0D3GM11_9ORYZ|diamond]RecName: Full=Metallophos domain-containing protein {ECO:0000259|Pfam:PF00149};	IPR004843///Calcineurin-like phosphoesterase domain, ApaH type	PF00149///Calcineurin-like phosphoesterase	ENOG502QSAS///No_INFO	GO:0016021///integral component of membrane	GO:0016787///hydrolase activity
HORVU.MOREX.r2.5HG0421260	'HORVU.MOREX.r2.5HG0421260'	mRNA	2.11979	0.0119519	[A0A3B6KM20_WHEAT|diamond]SubName: Full=Uncharacterized protein {ECO:0000313|EnsemblPlants:TraesCS5A02G369100.1};							00500///Starch and sucrose metabolism
HORVU.MOREX.r2.5HG0421810	'HORVU.MOREX.r2.5HG0421810'	mRNA	1.10673	0.0478215	[M0US86_HORVV|diamond]SubName: Full=Uncharacterized protein {ECO:0000313|EnsemblPlants:HORVU5Hr1G092660.8};	IPR000048///IQ motif, EF-hand binding site+++IPR027417///P-loop containing nucleoside triphosphate hydrolase	PF00612///IQ calmodulin-binding motif			GO:0005516///calmodulin binding
HORVU.MOREX.r2.5HG0422080	'HORVU.MOREX.r2.5HG0422080'	mRNA	1.12522	0.0286749	[A0A3B6MXE9_WHEAT|diamond]RecName: Full=Ornithine aminotransferase {ECO:0000256|RuleBase:RU365036}; EC=2.6.1.13 {ECO:0000256|RuleBase:RU365036};	IPR005814///Aminotransferase class-III+++IPR010164///Ornithine aminotransferase+++IPR015421///Pyridoxal phosphate-dependent transferase, major domain+++IPR015422///Pyridoxal phosphate-dependent transferase, small domain+++IPR015424///Pyridoxal phosphate-dependent transferase	PF00202///Aminotransferase class-III		GO:0005737///cytoplasm+++GO:0005739///mitochondrion	GO:0004587///ornithine-oxo-acid transaminase activity+++GO:0030170///pyridoxal phosphate binding+++GO:0042802///identical protein binding+++GO:0050155///ornithine(lysine) transaminase activity	GO:0010121///arginine catabolic process to proline via ornithine+++GO:0019544///arginine catabolic process to glutamate+++GO:0055129///L-proline biosynthetic process	00330///Arginine and proline metabolism
HORVU.MOREX.r2.5HG0422440	'HORVU.MOREX.r2.5HG0422440'	mRNA	1.16834	0.0103101	[M0XPK0_HORVV|diamond]RecName: Full=Peptidase A1 domain-containing protein {ECO:0000259|PROSITE:PS51767};	IPR001461///Aspartic peptidase A1 family+++IPR001969///Aspartic peptidase, active site+++IPR021109///Aspartic peptidase domain superfamily+++IPR032799///Xylanase inhibitor, C-terminal+++IPR032861///Xylanase inhibitor, N-terminal+++IPR033121///Peptidase family A1 domain+++IPR033873///CND41-like	PF14541///Xylanase inhibitor C-terminal+++PF14543///Xylanase inhibitor N-terminal	KOG1339///aspartic-type endopeptidase activity		GO:0004190///aspartic-type endopeptidase activity
HORVU.MOREX.r2.5HG0422560	'HORVU.MOREX.r2.5HG0422560'	mRNA	1.81568	0.000172922	[A0A453LQG0_AEGTS|diamond]RecName: Full=MFS domain-containing protein {ECO:0000259|PROSITE:PS50850};	IPR005828///Major facilitator, sugar transporter-like+++IPR020846///Major facilitator superfamily domain+++IPR036259///MFS transporter superfamily	PF00083///Sugar (and other) transporter		GO:0016021///integral component of membrane	GO:0022857///transmembrane transporter activity
HORVU.MOREX.r2.5HG0422580	'HORVU.MOREX.r2.5HG0422580'	mRNA	2.34812	7.08249e-05	[A0A6G1E536_9ORYZ|diamond]SubName: Full=Uncharacterized protein {ECO:0000313|EMBL:KAF0919602.1};	IPR001611///Leucine-rich repeat+++IPR003591///Leucine-rich repeat, typical subtype+++IPR032675///Leucine-rich repeat domain superfamily	PF13855///Leucine rich repeat
HORVU.MOREX.r2.5HG0423060	'HORVU.MOREX.r2.5HG0423060'	mRNA	1.35869	0.0361579	[A0A287SAY0_HORVV|diamond]RecName: Full=ALA-interacting subunit {ECO:0000256|PIRNR:PIRNR015840};	IPR005045///CDC50/LEM3 family	PF03381///LEM3 (ligand-effect modulator 3) family / CDC50 family		GO:0016021///integral component of membrane
HORVU.MOREX.r2.5HG0423640	'HORVU.MOREX.r2.5HG0423640'	mRNA	2.7736	0.00130631	[M0WIY7_HORVV|diamond]SubName: Full=Uncharacterized protein {ECO:0000313|EnsemblPlants:HORVU5Hr1G094460.3};	IPR003480///Transferase+++IPR023213///Chloramphenicol acetyltransferase-like domain superfamily	PF02458///Transferase family	ENOG502QVJH///No_INFO		GO:0016747///transferase activity, transferring acyl groups other than amino-acyl groups		03013///Nucleocytoplasmic transport+++03015///mRNA surveillance pathway
HORVU.MOREX.r2.5HG0423730	'HORVU.MOREX.r2.5HG0423730'	mRNA	1.52582	0.0361579	[A0A453LSQ2_AEGTS|diamond]SubName: Full=Uncharacterized protein {ECO:0000313|EnsemblPlants:AET5Gv20897200.1};	IPR044593///FCS-Like Zinc finger 8/MARD1
HORVU.MOREX.r2.5HG0423800	'HORVU.MOREX.r2.5HG0423800'	mRNA	2.75024	0.016987	[M0Z8N2_HORVV|diamond]SubName: Full=Uncharacterized protein {ECO:0000313|EnsemblPlants:HORVU5Hr1G094750.1};	IPR006946///Domain of unknown function DUF642+++IPR008979///Galactose-binding-like domain superfamily	PF04862///Protein of unknown function (DUF642)	ENOG502QRP6///No_INFO
HORVU.MOREX.r2.5HG0424170	'HORVU.MOREX.r2.5HG0424170'	mRNA	4.04779	0.000121562	[A0A287SCI4_HORVV|diamond]RecName: Full=Protein kinase domain-containing protein {ECO:0000259|PROSITE:PS50011};	IPR000719///Protein kinase domain+++IPR001611///Leucine-rich repeat+++IPR003591///Leucine-rich repeat, typical subtype+++IPR008271///Serine/threonine-protein kinase, active site+++IPR011009///Protein kinase-like domain superfamily+++IPR013210///Leucine-rich repeat-containing N-terminal, plant-type+++IPR017441///Protein kinase, ATP binding site+++IPR032675///Leucine-rich repeat domain superfamily	PF00069///Protein kinase domain+++PF00560///Leucine Rich Repeat+++PF08263///Leucine rich repeat N-terminal domain+++PF13855///Leucine rich repeat	ENOG502QPYS///No_INFO	GO:0005886///plasma membrane+++GO:0016021///integral component of membrane	GO:0004674///protein serine/threonine kinase activity+++GO:0005524///ATP binding	GO:0046777///protein autophosphorylation	04016///MAPK signaling pathway - plant+++04626///Plant-pathogen interaction
[truncated: 1,093 more rows]
