# Supplementary material for: Comparative Transcriptome Analysis of Leaves and Roots Responses in Salt-Tolerant Barley Line CC89/Giza123 Under Salinity Stress
Source: Curr Issues Mol Biol. 2026 Jul 14;48(7):718. doi: 10.3390/cimb48070718 (PMC13407700; doi:10.3390/cimb48070718)
Supplement: Supplementary file 1 [file cimb-48-00718-s001.zip › cimb-4345891-supplementary-7.8/Supplementary Tables/Table S6 Comprehensive list of differentially expressed genes in roots at 24-hour stress treatment compared to control conditions.xlsx]

## Sheet: 1684076443279_13661f1493001
Table S6. Comprehensive list of differentially expressed genes in roots at 24-hour stress treatment compared to control conditions
Gene ID	Gene Symbol	Type	log2 (STRESS_24_ROOT / CONTROL_ROOT)	Qvalue (STRESS_24_ROOT / CONTROL_ROOT)	KEGG Pathway Desc	Pfam Desc	EggNOG Desc	InterPro Desc	UniProt Desc	GO_C Desc	GO_F Desc	GO_P Desc
HORVU.MOREX.r2.1HG0000030	'HORVU.MOREX.r2.1HG0000030'	mRNA	2.9042	0.0219818		PF00067///Cytochrome P450	KOG0157///iron ion binding	IPR001128///Cytochrome P450+++IPR002401///Cytochrome P450, E-class, group I+++IPR017972///Cytochrome P450, conserved site+++IPR036396///Cytochrome P450 superfamily	[M0WTX6_HORVV|diamond]SubName: Full=Uncharacterized protein {ECO:0000313|EnsemblPlants:HORVU1Hr1G000120.1};	GO:0016021///integral component of membrane	GO:0004497///monooxygenase activity+++GO:0005506///iron ion binding+++GO:0016705///oxidoreductase activity, acting on paired donors, with incorporation or reduction of molecular oxygen+++GO:0020037///heme binding
HORVU.MOREX.r2.1HG0000390	'HORVU.MOREX.r2.1HG0000390'	mRNA	0.844568	0.0010947		PF00150///Cellulase (glycosyl hydrolase family 5)		IPR001547///Glycoside hydrolase, family 5+++IPR008999///Actin-crosslinking+++IPR010431///Fascin+++IPR017853///Glycoside hydrolase superfamily+++IPR018087///Glycoside hydrolase, family 5, conserved site	[A0A287EF37_HORVV|diamond]RecName: Full=Mannan endo-1,4-beta-mannosidase {ECO:0000256|ARBA:ARBA00012706}; EC=3.2.1.78 {ECO:0000256|ARBA:ARBA00012706};	GO:0005737///cytoplasm+++GO:0015629///actin cytoskeleton	GO:0016985///mannan endo-1,4-beta-mannosidase activity+++GO:0051015///actin filament binding	GO:0005975///carbohydrate metabolic process+++GO:0007163///establishment or maintenance of cell polarity+++GO:0016477///cell migration+++GO:0051017///actin filament bundle assembly
HORVU.MOREX.r2.1HG0000610	'HORVU.MOREX.r2.1HG0000610'	mRNA	4.22302	0.00049276	04075///Plant hormone signal transduction	PF00069///Protein kinase domain+++PF13855///Leucine rich repeat		IPR000719///Protein kinase domain+++IPR001611///Leucine-rich repeat+++IPR003591///Leucine-rich repeat, typical subtype+++IPR008266///Tyrosine-protein kinase, active site+++IPR011009///Protein kinase-like domain superfamily+++IPR017441///Protein kinase, ATP binding site+++IPR032675///Leucine-rich repeat domain superfamily	[A0A453A5Y0_AEGTS|diamond]RecName: Full=Protein kinase domain-containing protein {ECO:0000259|PROSITE:PS50011};	GO:0016021///integral component of membrane	GO:0004672///protein kinase activity+++GO:0005524///ATP binding
HORVU.MOREX.r2.1HG0001580	'HORVU.MOREX.r2.1HG0001580'	mRNA	2.97853	0.00710028	00940///Phenylpropanoid biosynthesis	PF02458///Transferase family		IPR003480///Transferase+++IPR023213///Chloramphenicol acetyltransferase-like domain superfamily	[A0A287EGW8_HORVV|diamond]SubName: Full=Uncharacterized protein {ECO:0000313|EnsemblPlants:HORVU1Hr1G002890.1};		GO:0016747///transferase activity, transferring acyl groups other than amino-acyl groups
HORVU.MOREX.r2.1HG0001860	'HORVU.MOREX.r2.1HG0001860'	mRNA	1.32419	0.0010797	04016///MAPK signaling pathway - plant	PF08263///Leucine rich repeat N-terminal domain+++PF13855///Leucine rich repeat		IPR001611///Leucine-rich repeat+++IPR013210///Leucine-rich repeat-containing N-terminal, plant-type+++IPR032675///Leucine-rich repeat domain superfamily	[A0A3L6RBA1_PANMI|diamond]SubName: Full=Polygalacturonase inhibitor-like {ECO:0000313|EMBL:RLM99893.1};
HORVU.MOREX.r2.1HG0002210	'HORVU.MOREX.r2.1HG0002210'	mRNA	1.7932	0.00170864	00592///alpha-Linolenic acid metabolism	PF00724///NADH:flavin oxidoreductase / NADH oxidase family	KOG0134///FMN binding	IPR001155///NADH:flavin oxidoreductase/NADH oxidase, N-terminal+++IPR013785///Aldolase-type TIM barrel	[M0YQK2_HORVV|diamond]RecName: Full=Oxidored_FMN domain-containing protein {ECO:0000259|Pfam:PF00724};		GO:0010181///FMN binding+++GO:0016491///oxidoreductase activity	GO:0006633///fatty acid biosynthetic process+++GO:0031408///oxylipin biosynthetic process
HORVU.MOREX.r2.1HG0002230	'HORVU.MOREX.r2.1HG0002230'	mRNA	2.81817	0.0367368	00592///alpha-Linolenic acid metabolism	PF00724///NADH:flavin oxidoreductase / NADH oxidase family	KOG0134///FMN binding	IPR001155///NADH:flavin oxidoreductase/NADH oxidase, N-terminal+++IPR013785///Aldolase-type TIM barrel	[M0W7Y4_HORVV|diamond]RecName: Full=Oxidored_FMN domain-containing protein {ECO:0000259|Pfam:PF00724};		GO:0010181///FMN binding+++GO:0016491///oxidoreductase activity	GO:0006633///fatty acid biosynthetic process+++GO:0031408///oxylipin biosynthetic process
HORVU.MOREX.r2.1HG0002410	'HORVU.MOREX.r2.1HG0002410'	mRNA	4.03765	0.0199605		PF00069///Protein kinase domain+++PF00954///S-locus glycoprotein domain+++PF01453///D-mannose binding lectin+++PF08276///PAN-like domain		IPR000719///Protein kinase domain+++IPR000858///S-locus glycoprotein domain+++IPR001480///Bulb-type lectin domain+++IPR003609///PAN/Apple domain+++IPR008271///Serine/threonine-protein kinase, active site+++IPR011009///Protein kinase-like domain superfamily+++IPR017441///Protein kinase, ATP binding site+++IPR024171///S-receptor-like serine/threonine-protein kinase+++IPR036426///Bulb-type lectin do…	[A0A287EFT8_HORVV|diamond]RecName: Full=Receptor-like serine/threonine-protein kinase {ECO:0000256|PIRNR:PIRNR000641}; EC=2.7.11.1 {ECO:0000256|PIRNR:PIRNR000641};	GO:0016021///integral component of membrane	GO:0005524///ATP binding	GO:0048544///recognition of pollen
HORVU.MOREX.r2.1HG0003790	'HORVU.MOREX.r2.1HG0003790'	mRNA	2.81094	0.000883619		PF00112///Papain family cysteine protease+++PF08246///Cathepsin propeptide inhibitor domain (I29)		IPR000169///Cysteine peptidase, cysteine active site+++IPR000668///Peptidase C1A, papain C-terminal+++IPR013201///Cathepsin propeptide inhibitor domain (I29)+++IPR025661///Cysteine peptidase, asparagine active site+++IPR038765///Papain-like cysteine peptidase superfamily+++IPR039417///Papain-like cysteine endopeptidase	[A0A446IIT2_TRITD|diamond]SubName: Full=Uncharacterized protein {ECO:0000313|EMBL:VAH00729.1};		GO:0008234///cysteine-type peptidase activity
HORVU.MOREX.r2.1HG0004080	'HORVU.MOREX.r2.1HG0004080'	mRNA	0.672233	0.0311929		PF04577///Glycosyltransferase 61		IPR007657///Glycosyltransferase 61	[A0A446JHV1_TRITD|diamond]SubName: Full=Uncharacterized protein {ECO:0000313|EMBL:VAH12651.1};	GO:0005794///Golgi apparatus	GO:0016757///transferase activity, transferring glycosyl groups
HORVU.MOREX.r2.1HG0004210	'HORVU.MOREX.r2.1HG0004210'	mRNA	1.86934	0.0042243		PF01439///Metallothionein		IPR000347///Metallothionein, family 15, plant	[A0A287EIQ3_HORVV|diamond]SubName: Full=Uncharacterized protein {ECO:0000313|EnsemblPlants:HORVU1Hr1G005110.1};		GO:0046872///metal ion binding
HORVU.MOREX.r2.1HG0004550	'HORVU.MOREX.r2.1HG0004550'	mRNA	2.58137	0.0100517	04626///Plant-pathogen interaction	PF00069///Protein kinase domain+++PF07645///Calcium-binding EGF domain+++PF13947///Wall-associated receptor kinase galacturonan-binding		IPR000152///EGF-type aspartate/asparagine hydroxylation site+++IPR000719///Protein kinase domain+++IPR000742///EGF-like domain+++IPR001881///EGF-like calcium-binding domain+++IPR008271///Serine/threonine-protein kinase, active site+++IPR011009///Protein kinase-like domain superfamily+++IPR017441///Protein kinase, ATP binding site+++IPR018097///EGF-like calcium-binding, conserved site+++IPR025287/…	[A0A287EJ20_HORVV|diamond]SubName: Full=Uncharacterized protein {ECO:0000313|EnsemblPlants:HORVU1Hr1G005510.2};	GO:0005886///plasma membrane+++GO:0016021///integral component of membrane	GO:0004674///protein serine/threonine kinase activity+++GO:0005509///calcium ion binding+++GO:0005524///ATP binding+++GO:0030247///polysaccharide binding	GO:0006468///protein phosphorylation+++GO:0007166///cell surface receptor signaling pathway
HORVU.MOREX.r2.1HG0004810	'HORVU.MOREX.r2.1HG0004810'	mRNA	1.02076	0.00984762		PF00241///Cofilin/tropomyosin-type actin-binding protein		IPR002108///Actin-depolymerising factor homology domain+++IPR017904///ADF/Cofilin+++IPR029006///ADF-H/Gelsolin-like domain superfamily	[A0A452XNV2_AEGTS|diamond]RecName: Full=ADF-H domain-containing protein {ECO:0000259|PROSITE:PS51263};	GO:0015629///actin cytoskeleton	GO:0003779///actin binding	GO:0030042///actin filament depolymerization
HORVU.MOREX.r2.1HG0005340	'HORVU.MOREX.r2.1HG0005340'	mRNA	0.871017	0.0113497	00010///Glycolysis / Gluconeogenesis+++00030///Pentose phosphate pathway+++00500///Starch and sucrose metabolism+++00520///Amino sugar and nucleotide sugar metabolism+++01200///Carbon metabolism+++01250///Biosynthesis of nucleotide sugars	PF00342///Phosphoglucose isomerase	KOG2446///glucose-6-phosphate isomerase activity	IPR001672///Phosphoglucose isomerase (PGI)+++IPR018189///Phosphoglucose isomerase, conserved site+++IPR023096///Phosphoglucose isomerase, C-terminal+++IPR035476///Phosphoglucose isomerase, SIS domain 1+++IPR035482///Phosphoglucose isomerase, SIS domain 2	[A0A287EJH4_HORVV|diamond]RecName: Full=Glucose-6-phosphate isomerase {ECO:0000256|ARBA:ARBA00011952, ECO:0000256|RuleBase:RU000612}; EC=5.3.1.9 {ECO:0000256|ARBA:ARBA00011952, ECO:0000256|RuleBase:RU000612};		GO:0004347///glucose-6-phosphate isomerase activity	GO:0006094///gluconeogenesis+++GO:0006096///glycolytic process
HORVU.MOREX.r2.1HG0005370	'HORVU.MOREX.r2.1HG0005370'	mRNA	2.51008	0.0189685				IPR013087///Zinc finger C2H2-type+++IPR036236///Zinc finger C2H2 superfamily	[F2DTX6_HORVV|diamond]SubName: Full=Predicted protein {ECO:0000313|EMBL:BAJ98547.1};
HORVU.MOREX.r2.1HG0005380	'HORVU.MOREX.r2.1HG0005380'	mRNA	2.89348	0.0277293			KOG1721///DNA binding	IPR013087///Zinc finger C2H2-type+++IPR036236///Zinc finger C2H2 superfamily	[Q2VGB8_HORVV|diamond]SubName: Full=HvZFP16-1 {ECO:0000313|EMBL:ABA25899.1, ECO:0000313|EnsemblPlants:HORVU1Hr1G006920.1}; SubName: Full=Predicted protein {ECO:0000313|EMBL:BAK02963.1}; SubName: Full=ZFP16-1 {ECO:0000313|EMBL:ABA25900.1};
HORVU.MOREX.r2.1HG0006350	'HORVU.MOREX.r2.1HG0006350'	mRNA	1.52734	0.000931564		PF00319///SRF-type transcription factor (DNA-binding and dimerisation domain)+++PF01486///K-box region		IPR002100///Transcription factor, MADS-box+++IPR002487///Transcription factor, K-box+++IPR033896///MADS MEF2-like+++IPR036879///Transcription factor, MADS-box superfamily	[F2E5L8_HORVV|diamond]SubName: Full=Predicted protein {ECO:0000313|EMBL:BAK02640.1};	GO:0005634///nucleus	GO:0000977///RNA polymerase II regulatory region sequence-specific DNA binding+++GO:0003700///DNA-binding transcription factor activity+++GO:0046983///protein dimerization activity	GO:0045944///positive regulation of transcription by RNA polymerase II
HORVU.MOREX.r2.1HG0006360	'HORVU.MOREX.r2.1HG0006360'	mRNA	1.89926	0.00550312		PF00319///SRF-type transcription factor (DNA-binding and dimerisation domain)+++PF01486///K-box region		IPR002100///Transcription factor, MADS-box+++IPR002487///Transcription factor, K-box+++IPR033896///MADS MEF2-like+++IPR036879///Transcription factor, MADS-box superfamily	[A0A287EKJ1_HORVV|diamond]SubName: Full=Uncharacterized protein {ECO:0000313|EnsemblPlants:HORVU1Hr1G008290.1};	GO:0005634///nucleus	GO:0000977///RNA polymerase II regulatory region sequence-specific DNA binding+++GO:0003700///DNA-binding transcription factor activity+++GO:0046983///protein dimerization activity	GO:0045944///positive regulation of transcription by RNA polymerase II
HORVU.MOREX.r2.1HG0006680	'HORVU.MOREX.r2.1HG0006680'	mRNA	2.80934	0.002709		PF07795///Protein of unknown function (DUF1635)		IPR012862///Protein of unknown function DUF1635	[A0A3B5ZNT9_WHEAT|diamond]SubName: Full=Uncharacterized protein {ECO:0000313|EnsemblPlants:TraesCS1D02G043200.2};
HORVU.MOREX.r2.1HG0006720	'HORVU.MOREX.r2.1HG0006720'	mRNA	1.63595	5.94277e-05		PF00249///Myb-like DNA-binding domain		IPR001005///SANT/Myb domain+++IPR009057///Homeobox-like domain superfamily+++IPR017930///Myb domain+++IPR044676///MYB-like transcription factor EOBI/EOBII-like, plant	[A0A287EKW5_HORVV|diamond]SubName: Full=Uncharacterized protein {ECO:0000313|EnsemblPlants:HORVU1Hr1G008810.3};	GO:0005634///nucleus	GO:0003700///DNA-binding transcription factor activity+++GO:0043565///sequence-specific DNA binding	GO:0006355///regulation of transcription, DNA-templated
HORVU.MOREX.r2.1HG0007090	'HORVU.MOREX.r2.1HG0007090'	mRNA	2.54568	1.51054e-08	00902///Monoterpenoid biosynthesis	PF00067///Cytochrome P450		IPR001128///Cytochrome P450+++IPR002401///Cytochrome P450, E-class, group I+++IPR017972///Cytochrome P450, conserved site+++IPR036396///Cytochrome P450 superfamily	[A0A287EL65_HORVV|diamond]SubName: Full=Uncharacterized protein {ECO:0000313|EnsemblPlants:HORVU1Hr1G009110.1};	GO:0016021///integral component of membrane	GO:0004497///monooxygenase activity+++GO:0005506///iron ion binding+++GO:0016705///oxidoreductase activity, acting on paired donors, with incorporation or reduction of molecular oxygen+++GO:0020037///heme binding
HORVU.MOREX.r2.1HG0008070	'HORVU.MOREX.r2.1HG0008070'	mRNA	1.98572	0.00162086					[A0A452XRC9_AEGTS|diamond]SubName: Full=Uncharacterized protein {ECO:0000313|EnsemblPlants:AET1Gv20131200.1};
HORVU.MOREX.r2.1HG0008940	'HORVU.MOREX.r2.1HG0008940'	mRNA	1.13876	0.00638985	00051///Fructose and mannose metabolism+++00230///Purine metabolism+++00500///Starch and sucrose metabolism		KOG1947///F-box LRR-repeat protein	IPR006553///Leucine-rich repeat, cysteine-containing subtype+++IPR032675///Leucine-rich repeat domain superfamily+++IPR036047///F-box-like domain superfamily	[A0A287EME2_HORVV|diamond]SubName: Full=Uncharacterized protein {ECO:0000313|EnsemblPlants:HORVU1Hr1G011370.2};	GO:0019005///SCF ubiquitin ligase complex		GO:0031146///SCF-dependent proteasomal ubiquitin-dependent protein catabolic process
HORVU.MOREX.r2.1HG0010080	'HORVU.MOREX.r2.1HG0010080'	mRNA	3.56434	2.59846e-12	00010///Glycolysis / Gluconeogenesis+++00710///Carbon fixation in photosynthetic organisms+++01200///Carbon metabolism+++01230///Biosynthesis of amino acids	PF00201///UDP-glucoronosyl and UDP-glucosyl transferase		IPR002213///UDP-glucuronosyl/UDP-glucosyltransferase+++IPR035595///UDP-glycosyltransferase family, conserved site	[A0A287ENL8_HORVV|diamond]RecName: Full=Glycosyltransferase {ECO:0000256|RuleBase:RU362057}; EC=2.4.1.- {ECO:0000256|RuleBase:RU362057};		GO:0008194///UDP-glycosyltransferase activity
HORVU.MOREX.r2.1HG0010090	'HORVU.MOREX.r2.1HG0010090'	mRNA	0.753662	0.0403415		PF00335///Tetraspanin family	ENOG502QU76///No_INFO	IPR000301///Tetraspanin, animals+++IPR018499///Tetraspanin/Peripherin	[A0A0E0KXY9_ORYPU|diamond]SubName: Full=Uncharacterized protein {ECO:0000313|EnsemblPlants:OPUNC05G01580.1};	GO:0016021///integral component of membrane
HORVU.MOREX.r2.1HG0010500	'HORVU.MOREX.r2.1HG0010500'	mRNA	0.896301	0.0397216		PF03360///Glycosyltransferase family 43	KOG1476///galactosylgalactosylxylosylprotein 3-beta-glucuronosyltransferase activity	IPR005027///Glycosyl transferase, family 43+++IPR029044///Nucleotide-diphospho-sugar transferases	[A0A287ENS4_HORVV|diamond]RecName: Full=Glycosyltransferases {ECO:0000256|RuleBase:RU363127}; EC=2.4.-.- {ECO:0000256|RuleBase:RU363127};	GO:0000139///Golgi membrane+++GO:0016021///integral component of membrane	GO:0015018///galactosylgalactosylxylosylprotein 3-beta-glucuronosyltransferase activity+++GO:0042285///xylosyltransferase activity	GO:0005975///carbohydrate metabolic process+++GO:0009834///plant-type secondary cell wall biogenesis+++GO:0010417///glucuronoxylan biosynthetic process+++GO:0071555///cell wall organization
HORVU.MOREX.r2.1HG0011150	'HORVU.MOREX.r2.1HG0011150'	mRNA	2.02314	0.000141021	00280///Valine, leucine and isoleucine degradation	PF00441///Acyl-CoA dehydrogenase, C-terminal domain+++PF02770///Acyl-CoA dehydrogenase, middle domain+++PF02771///Acyl-CoA dehydrogenase, N-terminal domain		IPR006089///Acyl-CoA dehydrogenase, conserved site+++IPR006091///Acyl-CoA oxidase/dehydrogenase, central domain+++IPR009075///Acyl-CoA dehydrogenase/oxidase C-terminal+++IPR009100///Acyl-CoA dehydrogenase/oxidase, N-terminal and middle domain superfamily+++IPR013786///Acyl-CoA dehydrogenase/oxidase, N-terminal+++IPR034183///Isovaleryl-CoA dehydrogenase+++IPR036250///Acyl-CoA dehydrogenase-like, C…	[A0A446JL42_TRITD|diamond]SubName: Full=Uncharacterized protein {ECO:0000313|EMBL:VAH13625.1};		GO:0003995///acyl-CoA dehydrogenase activity+++GO:0050660///flavin adenine dinucleotide binding
HORVU.MOREX.r2.1HG0011160	'HORVU.MOREX.r2.1HG0011160'	mRNA	1.17943	0.028498		PF12222///Peptide N-acetyl-beta-D-glucosaminyl asparaginase amidase A		IPR021102///Peptide-N4-(N-acetyl-beta-glucosaminyl)asparagine amidase A	[F2D479_HORVV|diamond]SubName: Full=Predicted protein {ECO:0000313|EMBL:BAJ89900.1};	GO:0005773///vacuole
HORVU.MOREX.r2.1HG0011260	'HORVU.MOREX.r2.1HG0011260'	mRNA	1.576	0.000332287		PF00335///Tetraspanin family	ENOG502QT0N///No_INFO	IPR018499///Tetraspanin/Peripherin	[F2E539_HORVV|diamond]SubName: Full=Predicted protein {ECO:0000313|EMBL:BAK02461.1};	GO:0005886///plasma membrane+++GO:0009506///plasmodesma+++GO:0016021///integral component of membrane
HORVU.MOREX.r2.1HG0011560	'HORVU.MOREX.r2.1HG0011560'	mRNA	3.87839	0.0144839	00562///Inositol phosphate metabolism+++04070///Phosphatidylinositol signaling system	PF00168///C2 domain+++PF00387///Phosphatidylinositol-specific phospholipase C, Y domain+++PF00388///Phosphatidylinositol-specific phospholipase C, X domain+++PF09279///Phosphoinositide-specific phospholipase C, efhand-like		IPR000008///C2 domain+++IPR000909///Phosphatidylinositol-specific phospholipase C, X domain+++IPR001192///Phosphoinositide phospholipase C family+++IPR001711///Phospholipase C, phosphatidylinositol-specific, Y domain+++IPR011992///EF-hand domain pair+++IPR015359///Phosphoinositide-specific phospholipase C, EF-hand-like domain+++IPR017946///PLC-like phosphodiesterase, TIM beta/alpha-barrel domain …	[A0A287EPP8_HORVV|diamond]RecName: Full=Phosphoinositide phospholipase C {ECO:0000256|RuleBase:RU361133}; EC=3.1.4.11 {ECO:0000256|RuleBase:RU361133};	GO:0005886///plasma membrane	GO:0004435///phosphatidylinositol phospholipase C activity	GO:0016042///lipid catabolic process+++GO:0048015///phosphatidylinositol-mediated signaling
HORVU.MOREX.r2.1HG0011580	'HORVU.MOREX.r2.1HG0011580'	mRNA	3.43132	1.93208e-13	00562///Inositol phosphate metabolism+++04070///Phosphatidylinositol signaling system	PF00168///C2 domain+++PF00387///Phosphatidylinositol-specific phospholipase C, Y domain+++PF00388///Phosphatidylinositol-specific phospholipase C, X domain+++PF09279///Phosphoinositide-specific phospholipase C, efhand-like		IPR000008///C2 domain+++IPR000909///Phosphatidylinositol-specific phospholipase C, X domain+++IPR001192///Phosphoinositide phospholipase C family+++IPR001711///Phospholipase C, phosphatidylinositol-specific, Y domain+++IPR011992///EF-hand domain pair+++IPR015359///Phosphoinositide-specific phospholipase C, EF-hand-like domain+++IPR017946///PLC-like phosphodiesterase, TIM beta/alpha-barrel domain …	[A0A287EPR7_HORVV|diamond]RecName: Full=Phosphoinositide phospholipase C {ECO:0000256|RuleBase:RU361133}; EC=3.1.4.11 {ECO:0000256|RuleBase:RU361133};	GO:0005886///plasma membrane	GO:0004435///phosphatidylinositol phospholipase C activity	GO:0016042///lipid catabolic process+++GO:0035556///intracellular signal transduction
HORVU.MOREX.r2.1HG0011940	'HORVU.MOREX.r2.1HG0011940'	mRNA	1.42368	9.757e-05	00130///Ubiquinone and other terpenoid-quinone biosynthesis+++00270///Cysteine and methionine metabolism+++00350///Tyrosine metabolism+++00360///Phenylalanine metabolism+++00400///Phenylalanine, tyrosine and tryptophan biosynthesis+++00950///Isoquinoline alkaloid biosynthesis+++00960///Tropane, piperidine and pyridine alkaloid biosynthesis	PF00155///Aminotransferase class I and II	KOG0259///L-tyrosine aminotransferase activity	IPR004838///Aminotransferases, class-I, pyridoxal-phosphate-binding site+++IPR004839///Aminotransferase, class I/classII+++IPR005958///Tyrosine/nicotianamine aminotransferase+++IPR015421///Pyridoxal phosphate-dependent transferase, major domain+++IPR015422///Pyridoxal phosphate-dependent transferase, small domain+++IPR015424///Pyridoxal phosphate-dependent transferase	[I1IL44_BRADI|diamond]RecName: Full=Aminotran_1_2 domain-containing protein {ECO:0000259|Pfam:PF00155};		GO:0008483///transaminase activity+++GO:0030170///pyridoxal phosphate binding	GO:0006520///cellular amino acid metabolic process+++GO:0009058///biosynthetic process
HORVU.MOREX.r2.1HG0012120	'HORVU.MOREX.r2.1HG0012120'	mRNA	2.38552	1.49216e-07		PF04784///Protein of unknown function, DUF547+++PF14389///Leucine-zipper of ternary complex factor MIP1		IPR006869///Domain of unknown function DUF547+++IPR025757///Ternary complex factor MIP1, leucine-zipper	[A0A287EQ37_HORVV|diamond]SubName: Full=Uncharacterized protein {ECO:0000313|EnsemblPlants:HORVU1Hr1G015260.22};
HORVU.MOREX.r2.1HG0012500	'HORVU.MOREX.r2.1HG0012500'	mRNA	0.875672	0.0364254	00270///Cysteine and methionine metabolism+++00480///Glutathione metabolism+++01240///Biosynthesis of cofactors	PF04107///Glutamate-cysteine ligase family 2(GCS2)	ENOG502QVEN///No_INFO	IPR006336///Glutamate--cysteine ligase, GCS2+++IPR011556///Glutamate--cysteine ligase, plant-type+++IPR014746///Glutamine synthetase/guanido kinase, catalytic domain+++IPR035434///Glutamate--cysteine ligase, bacteria and plant	[M0Z9Y8_HORVV|diamond]RecName: Full=Glutamate--cysteine ligase {ECO:0000256|PIRNR:PIRNR017901}; EC=6.3.2.2 {ECO:0000256|PIRNR:PIRNR017901};	GO:0009507///chloroplast	GO:0004357///glutamate-cysteine ligase activity+++GO:0005524///ATP binding	GO:0006750///glutathione biosynthetic process
HORVU.MOREX.r2.1HG0012950	'HORVU.MOREX.r2.1HG0012950'	mRNA	2.12591	6.43289e-07	00061///Fatty acid biosynthesis+++00071///Fatty acid degradation+++01212///Fatty acid metabolism+++04146///Peroxisome	PF00501///AMP-binding enzyme		IPR000873///AMP-dependent synthetase/ligase+++IPR020845///AMP-binding, conserved site+++IPR042099///ANL, N-terminal domain	[A0A2T7E7R2_9POAL|diamond]RecName: Full=AMP-binding domain-containing protein {ECO:0000259|Pfam:PF00501};
HORVU.MOREX.r2.1HG0012990	'HORVU.MOREX.r2.1HG0012990'	mRNA	1.04238	0.0495566			ENOG502R3BP///No_INFO	IPR032675///Leucine-rich repeat domain superfamily+++IPR036047///F-box-like domain superfamily	[F2CWU9_HORVV|diamond]SubName: Full=Predicted protein {ECO:0000313|EMBL:BAJ87320.1};
HORVU.MOREX.r2.1HG0013370	'HORVU.MOREX.r2.1HG0013370'	mRNA	1.21353	0.000193815	00940///Phenylpropanoid biosynthesis	PF00141///Peroxidase		IPR000823///Plant peroxidase+++IPR002016///Haem peroxidase+++IPR010255///Haem peroxidase superfamily+++IPR019793///Peroxidases heam-ligand binding site+++IPR019794///Peroxidase, active site+++IPR033905///Secretory peroxidase	[A2Y043_ORYSI|diamond]RecName: Full=Peroxidase {ECO:0000256|ARBA:ARBA00012313, ECO:0000256|RuleBase:RU362060}; EC=1.11.1.7 {ECO:0000256|ARBA:ARBA00012313, ECO:0000256|RuleBase:RU362060};	GO:0005576///extracellular region	GO:0004601///peroxidase activity+++GO:0020037///heme binding+++GO:0046872///metal ion binding	GO:0006979///response to oxidative stress+++GO:0042744///hydrogen peroxide catabolic process
HORVU.MOREX.r2.1HG0013640	'HORVU.MOREX.r2.1HG0013640'	mRNA	3.08817	3.85882e-22	00940///Phenylpropanoid biosynthesis	PF00141///Peroxidase	ENOG502QPX7///No_INFO	IPR000823///Plant peroxidase+++IPR002016///Haem peroxidase+++IPR010255///Haem peroxidase superfamily+++IPR019793///Peroxidases heam-ligand binding site+++IPR033905///Secretory peroxidase	[M0URD5_HORVV|diamond]RecName: Full=Peroxidase {ECO:0000256|ARBA:ARBA00012313, ECO:0000256|RuleBase:RU362060}; EC=1.11.1.7 {ECO:0000256|ARBA:ARBA00012313, ECO:0000256|RuleBase:RU362060};	GO:0005576///extracellular region	GO:0004601///peroxidase activity+++GO:0020037///heme binding+++GO:0046872///metal ion binding	GO:0006979///response to oxidative stress+++GO:0042744///hydrogen peroxide catabolic process
HORVU.MOREX.r2.1HG0014010	'HORVU.MOREX.r2.1HG0014010'	mRNA	1.67033	3.5269e-06		PF02458///Transferase family	ENOG502QQHA///No_INFO	IPR003480///Transferase+++IPR023213///Chloramphenicol acetyltransferase-like domain superfamily	[M0UF93_HORVV|diamond]SubName: Full=Uncharacterized protein {ECO:0000313|EnsemblPlants:HORVU1Hr1G017410.2};		GO:0016747///transferase activity, transferring acyl groups other than amino-acyl groups
HORVU.MOREX.r2.1HG0014120	'HORVU.MOREX.r2.1HG0014120'	mRNA	0.853033	0.0350848		PF00026///Eukaryotic aspartyl protease+++PF03489///Saposin-like type B, region 2+++PF05184///Saposin-like type B, region 1	KOG1339///aspartic-type endopeptidase activity	IPR001461///Aspartic peptidase A1 family+++IPR001969///Aspartic peptidase, active site+++IPR007856///Saposin-like type B, region 1+++IPR008138///Saposin B type, region 2+++IPR008139///Saposin B type domain+++IPR011001///Saposin-like+++IPR021109///Aspartic peptidase domain superfamily+++IPR033121///Peptidase family A1 domain+++IPR033869///Phytepsin	[M0YDP9_HORVV|diamond]SubName: Full=Uncharacterized protein {ECO:0000313|EnsemblPlants:HORVU1Hr1G017570.1};		GO:0004190///aspartic-type endopeptidase activity	GO:0006629///lipid metabolic process
HORVU.MOREX.r2.1HG0014910	'HORVU.MOREX.r2.1HG0014910'	mRNA	4.96498	0.00248704			ENOG502R3WX///No_INFO		[A0A287ESN0_HORVV|diamond]SubName: Full=Uncharacterized protein {ECO:0000313|EnsemblPlants:HORVU1Hr1G018350.1};
HORVU.MOREX.r2.1HG0014980	'HORVU.MOREX.r2.1HG0014980'	mRNA	1.94523	0.0114662			ENOG502R3U4///No_INFO		[M0YWR7_HORVV|diamond]SubName: Full=Uncharacterized protein {ECO:0000313|EnsemblPlants:HORVU1Hr1G018480.1};
HORVU.MOREX.r2.1HG0015010	'HORVU.MOREX.r2.1HG0015010'	mRNA	1.11221	0.00295713	00220///Arginine biosynthesis+++00250///Alanine, aspartate and glutamate metabolism+++00710///Carbon fixation in photosynthetic organisms+++01200///Carbon metabolism+++01210///2-Oxocarboxylic acid metabolism+++01230///Biosynthesis of amino acids	PF00155///Aminotransferase class I and II	KOG0258///alanine aminotransferase	IPR004839///Aminotransferase, class I/classII+++IPR015421///Pyridoxal phosphate-dependent transferase, major domain+++IPR015422///Pyridoxal phosphate-dependent transferase, small domain+++IPR015424///Pyridoxal phosphate-dependent transferase	[A0A1D6GRB4_MAIZE|diamond]SubName: Full=Alanine aminotransferase5 {ECO:0000313|EMBL:AQK65639.1};		GO:0008483///transaminase activity+++GO:0030170///pyridoxal phosphate binding	GO:0009058///biosynthetic process
HORVU.MOREX.r2.1HG0016070	'HORVU.MOREX.r2.1HG0016070'	mRNA	5.02778	0.00192619		PF00394///Multicopper oxidase+++PF07731///Multicopper oxidase+++PF07732///Multicopper oxidase		IPR001117///Multicopper oxidase, type 1+++IPR002355///Multicopper oxidase, copper-binding site+++IPR008972///Cupredoxin+++IPR011706///Multicopper oxidase, C-terminal+++IPR011707///Multicopper oxidase, N-termianl+++IPR017761///Laccase+++IPR033138///Multicopper oxidases, conserved site+++IPR034285///Laccase, second cupredoxin domain+++IPR034288///Laccase, first cupredoxin domain+++IPR034289///Lacca…	[A0A3B6EPM6_WHEAT|diamond]RecName: Full=Laccase {ECO:0000256|ARBA:ARBA00012297, ECO:0000256|RuleBase:RU361119}; EC=1.10.3.2 {ECO:0000256|ARBA:ARBA00012297, ECO:0000256|RuleBase:RU361119}; AltName: Full=Benzenediol:oxygen oxidoreductase {ECO:0000256|RuleBase:RU361119}; AltName: Full=Diphenol oxidase {ECO:0000256|RuleBase:RU361119}; AltName: Full=Urishiol oxidase {ECO:0000256|RuleBase:RU361119};	GO:0048046///apoplast	GO:0005507///copper ion binding+++GO:0052716///hydroquinone:oxygen oxidoreductase activity	GO:0046274///lignin catabolic process
HORVU.MOREX.r2.1HG0016800	'HORVU.MOREX.r2.1HG0016800'	mRNA	2.13247	0.00235858	00480///Glutathione metabolism	PF00043///Glutathione S-transferase, C-terminal domain+++PF02798///Glutathione S-transferase, N-terminal domain	KOG0867///Belongs to the GST superfamily	IPR004045///Glutathione S-transferase, N-terminal+++IPR004046///Glutathione S-transferase, C-terminal+++IPR010987///Glutathione S-transferase, C-terminal-like+++IPR034347///Glutathione S-transferases Phi, C-terminal+++IPR036249///Thioredoxin-like superfamily+++IPR036282///Glutathione S-transferase, C-terminal domain superfamily+++IPR040079///Glutathione Transferase family	[A0A287EUU6_HORVV|diamond]RecName: Full=Glutathione transferase {ECO:0000256|ARBA:ARBA00012452}; EC=2.5.1.18 {ECO:0000256|ARBA:ARBA00012452};	GO:0005737///cytoplasm	GO:0004364///glutathione transferase activity+++GO:0043295///glutathione binding	GO:0006749///glutathione metabolic process
HORVU.MOREX.r2.1HG0017040	'HORVU.MOREX.r2.1HG0017040'	mRNA	1.89864	0.000350973	00940///Phenylpropanoid biosynthesis	PF00141///Peroxidase	ENOG502QQQJ///No_INFO	IPR000823///Plant peroxidase+++IPR002016///Haem peroxidase+++IPR010255///Haem peroxidase superfamily+++IPR019793///Peroxidases heam-ligand binding site+++IPR019794///Peroxidase, active site+++IPR033905///Secretory peroxidase	[M0YL07_HORVV|diamond]RecName: Full=Peroxidase {ECO:0000256|ARBA:ARBA00012313, ECO:0000256|RuleBase:RU362060}; EC=1.11.1.7 {ECO:0000256|ARBA:ARBA00012313, ECO:0000256|RuleBase:RU362060};	GO:0005576///extracellular region	GO:0004601///peroxidase activity+++GO:0020037///heme binding+++GO:0046872///metal ion binding	GO:0006979///response to oxidative stress+++GO:0042744///hydrogen peroxide catabolic process
HORVU.MOREX.r2.1HG0017090	'HORVU.MOREX.r2.1HG0017090'	mRNA	2.13686	2.71002e-07	00940///Phenylpropanoid biosynthesis	PF00141///Peroxidase	ENOG502QQQJ///No_INFO	IPR000823///Plant peroxidase+++IPR002016///Haem peroxidase+++IPR010255///Haem peroxidase superfamily+++IPR019793///Peroxidases heam-ligand binding site+++IPR019794///Peroxidase, active site+++IPR033905///Secretory peroxidase	[M0WRZ6_HORVV|diamond]RecName: Full=Peroxidase {ECO:0000256|ARBA:ARBA00012313, ECO:0000256|RuleBase:RU362060}; EC=1.11.1.7 {ECO:0000256|ARBA:ARBA00012313, ECO:0000256|RuleBase:RU362060};	GO:0005576///extracellular region	GO:0004601///peroxidase activity+++GO:0020037///heme binding+++GO:0046872///metal ion binding	GO:0006979///response to oxidative stress+++GO:0042744///hydrogen peroxide catabolic process
HORVU.MOREX.r2.1HG0018310	'HORVU.MOREX.r2.1HG0018310'	mRNA	2.93944	3.12485e-06		PF01764///Lipase (class 3)	KOG4569///phospholipase A1 activity	IPR002921///Fungal lipase-like domain+++IPR029058///Alpha/Beta hydrolase fold	[F2EBF8_HORVV|diamond]SubName: Full=Predicted protein {ECO:0000313|EMBL:BAK04680.1};	GO:0016021///integral component of membrane		GO:0006629///lipid metabolic process
HORVU.MOREX.r2.1HG0018930	'HORVU.MOREX.r2.1HG0018930'	mRNA	0.928382	0.0244252	04016///MAPK signaling pathway - plant+++04075///Plant hormone signal transduction	PF00512///His Kinase A (phospho-acceptor) domain+++PF01590///GAF domain+++PF02518///Histidine kinase-, DNA gyrase B-, and HSP90-like ATPase		IPR003018///GAF domain+++IPR003594///Histidine kinase/HSP90-like ATPase+++IPR003661///Signal transduction histidine kinase, dimerisation/phosphoacceptor domain+++IPR004358///Signal transduction histidine kinase-related protein, C-terminal+++IPR005467///Histidine kinase domain+++IPR029016///GAF-like domain superfamily+++IPR036097///Signal transduction histidine kinase, dimerisation/phosphoacceptor…	[A0A3B5YTR8_WHEAT|diamond]RecName: Full=Histidine kinase domain-containing protein {ECO:0000259|PROSITE:PS50109};	GO:0005783///endoplasmic reticulum+++GO:0016021///integral component of membrane	GO:0000155///phosphorelay sensor kinase activity+++GO:0038199///ethylene receptor activity+++GO:0051740///ethylene binding
HORVU.MOREX.r2.1HG0019450	'HORVU.MOREX.r2.1HG0019450'	mRNA	1.31956	0.000744233				IPR039926///Protein egg apparatus-1	[A0A287EX35_HORVV|diamond]SubName: Full=Uncharacterized protein {ECO:0000313|EnsemblPlants:HORVU1Hr1G023220.1};	GO:0016021///integral component of membrane
HORVU.MOREX.r2.1HG0019520	'HORVU.MOREX.r2.1HG0019520'	mRNA	0.788072	0.0106652		PF00582///Universal stress protein family	ENOG502RXMC///No_INFO	IPR006015///Universal stress protein A family+++IPR006016///UspA+++IPR014729///Rossmann-like alpha/beta/alpha sandwich fold	[A0A287EX51_HORVV|diamond]RecName: Full=Usp domain-containing protein {ECO:0000259|Pfam:PF00582};	GO:0005886///plasma membrane		GO:0009409///response to cold
HORVU.MOREX.r2.1HG0019900	'HORVU.MOREX.r2.1HG0019900'	mRNA	2.07849	7.42416e-11	00940///Phenylpropanoid biosynthesis	PF00141///Peroxidase		IPR000823///Plant peroxidase+++IPR002016///Haem peroxidase+++IPR010255///Haem peroxidase superfamily+++IPR019793///Peroxidases heam-ligand binding site+++IPR019794///Peroxidase, active site+++IPR033905///Secretory peroxidase	[A0A287EXL8_HORVV|diamond]RecName: Full=Peroxidase {ECO:0000256|ARBA:ARBA00012313, ECO:0000256|RuleBase:RU362060}; EC=1.11.1.7 {ECO:0000256|ARBA:ARBA00012313, ECO:0000256|RuleBase:RU362060};	GO:0005576///extracellular region+++GO:0009505///plant-type cell wall+++GO:0009506///plasmodesma	GO:0004601///peroxidase activity+++GO:0020037///heme binding+++GO:0046872///metal ion binding	GO:0006979///response to oxidative stress+++GO:0042744///hydrogen peroxide catabolic process
HORVU.MOREX.r2.1HG0020380	'HORVU.MOREX.r2.1HG0020380'	mRNA	0.934021	0.00177991	00071///Fatty acid degradation+++00410///beta-Alanine metabolism+++00592///alpha-Linolenic acid metabolism+++00640///Propanoate metabolism+++01040///Biosynthesis of unsaturated fatty acids+++01200///Carbon metabolism+++01212///Fatty acid metabolism+++04146///Peroxisome	PF00441///Acyl-CoA dehydrogenase, C-terminal domain+++PF02770///Acyl-CoA dehydrogenase, middle domain+++PF02771///Acyl-CoA dehydrogenase, N-terminal domain	KOG0138///glutaryl-CoA dehydrogenase activity	IPR006089///Acyl-CoA dehydrogenase, conserved site+++IPR006091///Acyl-CoA oxidase/dehydrogenase, central domain+++IPR009075///Acyl-CoA dehydrogenase/oxidase C-terminal+++IPR009100///Acyl-CoA dehydrogenase/oxidase, N-terminal and middle domain superfamily+++IPR013786///Acyl-CoA dehydrogenase/oxidase, N-terminal+++IPR036250///Acyl-CoA dehydrogenase-like, C-terminal+++IPR037069///Acyl-CoA dehydrogen…	[B4G0E0_MAIZE|diamond]SubName: Full=Acyl-coenzyme A oxidase 4 peroxisomal {ECO:0000313|EMBL:AQK84199.1};		GO:0003995///acyl-CoA dehydrogenase activity+++GO:0050660///flavin adenine dinucleotide binding
HORVU.MOREX.r2.1HG0020460	'HORVU.MOREX.r2.1HG0020460'	mRNA	1.73338	1.50158e-05		PF02535///ZIP Zinc transporter	KOG1558///zinc ion transmembrane transporter activity	IPR003689///Zinc/iron permease+++IPR004698///Zinc/iron permease, fungal/plant	[M0V0D1_HORVV|diamond]SubName: Full=Uncharacterized protein {ECO:0000313|EnsemblPlants:HORVU1Hr1G024390.1};	GO:0005886///plasma membrane+++GO:0016020///membrane+++GO:0016021///integral component of membrane	GO:0005385///zinc ion transmembrane transporter activity	GO:0071577///zinc ion transmembrane transport
HORVU.MOREX.r2.1HG0021410	'HORVU.MOREX.r2.1HG0021410'	mRNA	1.71187	0.000884614		PF00903///Glyoxalase/Bleomycin resistance protein/Dioxygenase superfamily	ENOG502QSP6///No_INFO	IPR004360///Glyoxalase/fosfomycin resistance/dioxygenase domain+++IPR029068///Glyoxalase/Bleomycin resistance protein/Dihydroxybiphenyl dioxygenase+++IPR037523///Vicinal oxygen chelate (VOC) domain	[F2CS07_HORVV|diamond]SubName: Full=Predicted protein {ECO:0000313|EMBL:BAJ85628.1};
HORVU.MOREX.r2.1HG0021490	'HORVU.MOREX.r2.1HG0021490'	mRNA	1.14731	0.00150737	04075///Plant hormone signal transduction		KOG4373///3'-5' exonuclease activity		[R1DBS1_EMIHU|diamond]SubName: Full=Uncharacterized protein {ECO:0000313|EMBL:EOD32352.1, ECO:0000313|EnsemblProtists:EOD32352}; Flags: Fragment;
HORVU.MOREX.r2.1HG0022060	'HORVU.MOREX.r2.1HG0022060'	mRNA	2.12531	7.74815e-07		PF02458///Transferase family	ENOG502SK9M///No_INFO	IPR003480///Transferase+++IPR023213///Chloramphenicol acetyltransferase-like domain superfamily	[F2DA32_HORVV|diamond]SubName: Full=Predicted protein {ECO:0000313|EMBL:BAJ91953.1};		GO:0016410///N-acyltransferase activity
HORVU.MOREX.r2.1HG0023190	'HORVU.MOREX.r2.1HG0023190'	mRNA	1.19052	0.00340882	04626///Plant-pathogen interaction	PF03106///WRKY DNA -binding domain	ENOG502S01U///No_INFO	IPR003657///WRKY domain+++IPR036576///WRKY domain superfamily	[F2CZY9_HORVV|diamond]SubName: Full=Predicted protein {ECO:0000313|EMBL:BAJ88410.1};	GO:0005634///nucleus	GO:0003700///DNA-binding transcription factor activity+++GO:0043565///sequence-specific DNA binding
HORVU.MOREX.r2.1HG0023530	'HORVU.MOREX.r2.1HG0023530'	mRNA	2.41128	0.041373	04075///Plant hormone signal transduction	PF02309///AUX/IAA family		IPR000270///PB1 domain+++IPR003311///AUX/IAA protein+++IPR033389///AUX/IAA domain	[M0VT03_HORVV|diamond]RecName: Full=Auxin-responsive protein {ECO:0000256|RuleBase:RU004549};	GO:0005634///nucleus		GO:0006355///regulation of transcription, DNA-templated+++GO:0009734///auxin-activated signaling pathway
HORVU.MOREX.r2.1HG0024240	'HORVU.MOREX.r2.1HG0024240'	mRNA	1.64412	0.00415169		PF02535///ZIP Zinc transporter		IPR003689///Zinc/iron permease+++IPR004698///Zinc/iron permease, fungal/plant	[F2DUG4_HORVV|diamond]SubName: Full=Predicted protein {ECO:0000313|EMBL:BAJ98735.1};	GO:0005886///plasma membrane+++GO:0016021///integral component of membrane	GO:0005385///zinc ion transmembrane transporter activity
HORVU.MOREX.r2.1HG0024680	'HORVU.MOREX.r2.1HG0024680'	mRNA	0.963303	0.000681484		PF00657///GDSL-like Lipase/Acylhydrolase	ENOG502QSMM///No_INFO	IPR001087///GDSL lipase/esterase+++IPR035669///GDSL lipase/esterase-like, plant+++IPR036514///SGNH hydrolase superfamily	[F2E1T6_HORVV|diamond]SubName: Full=Predicted protein {ECO:0000313|EMBL:BAK01308.1};		GO:0016788///hydrolase activity, acting on ester bonds
HORVU.MOREX.r2.1HG0025670	'HORVU.MOREX.r2.1HG0025670'	mRNA	0.990509	0.00109924			ENOG502QUMC///No_INFO	IPR011598///Myc-type, basic helix-loop-helix (bHLH) domain+++IPR036638///Helix-loop-helix DNA-binding domain superfamily	[F2EFA3_HORVV|diamond]SubName: Full=Predicted protein {ECO:0000313|EMBL:BAK06025.1};		GO:0046983///protein dimerization activity
HORVU.MOREX.r2.1HG0028390	'HORVU.MOREX.r2.1HG0028390'	mRNA	0.801129	0.00880106				IPR009038///GOLD domain+++IPR036598///GOLD domain superfamily	[A0A3B6U2R9_WHEAT|diamond]RecName: Full=GOLD domain-containing protein {ECO:0000259|PROSITE:PS50866};
HORVU.MOREX.r2.1HG0028790	'HORVU.MOREX.r2.1HG0028790'	mRNA	0.664433	0.0347553		PF07765///KIP1-like protein		IPR011684///Protein Networked (NET), actin-binding (NAB) domain	[A0A3B5ZS05_WHEAT|diamond]RecName: Full=NAB domain-containing protein {ECO:0000259|PROSITE:PS51774};	GO:0005886///plasma membrane	GO:0051015///actin filament binding
HORVU.MOREX.r2.1HG0029530	'HORVU.MOREX.r2.1HG0029530'	mRNA	3.35603	0.0141922	04138///Autophagy - yeast	PF00657///GDSL-like Lipase/Acylhydrolase	ENOG502QS27///No_INFO	IPR001087///GDSL lipase/esterase+++IPR035669///GDSL lipase/esterase-like, plant+++IPR036514///SGNH hydrolase superfamily	[F2E7G9_HORVV|diamond]SubName: Full=Predicted protein {ECO:0000313|EMBL:BAK03291.1};		GO:0016788///hydrolase activity, acting on ester bonds
HORVU.MOREX.r2.1HG0030180	'HORVU.MOREX.r2.1HG0030180'	mRNA	2.22202	0.000884614		PF00704///Glycosyl hydrolases family 18		IPR000677///Chitinase-like+++IPR001223///Glycoside hydrolase family 18, catalytic domain+++IPR001579///Glycosyl hydrolases family 18 (GH18) active site+++IPR017853///Glycoside hydrolase superfamily	[A0A3B5XXJ9_WHEAT|diamond]RecName: Full=Glyco_hydro_18 domain-containing protein {ECO:0000259|Pfam:PF00704};		GO:0004553///hydrolase activity, hydrolyzing O-glycosyl compounds	GO:0005975///carbohydrate metabolic process
HORVU.MOREX.r2.1HG0030330	'HORVU.MOREX.r2.1HG0030330'	mRNA	2.43445	8.57961e-06		PF13639///Ring finger domain	KOG1039///protein ubiquitination	IPR001841///Zinc finger, RING-type+++IPR013083///Zinc finger, RING/FYVE/PHD-type	[F2DJR8_HORVV|diamond]SubName: Full=Predicted protein {ECO:0000313|EMBL:BAJ95339.1};		GO:0061630///ubiquitin protein ligase activity	GO:0016567///protein ubiquitination
HORVU.MOREX.r2.1HG0030890	'HORVU.MOREX.r2.1HG0030890'	mRNA	1.77553	0.00181416	04120///Ubiquitin mediated proteolysis	PF05495///CHY zinc finger+++PF14599///Zinc-ribbon		IPR001841///Zinc finger, RING-type+++IPR008913///Zinc finger, CHY-type+++IPR013083///Zinc finger, RING/FYVE/PHD-type+++IPR017921///Zinc finger, CTCHY-type+++IPR037274///Zinc finger, CHY-type superfamily+++IPR037275///Zinc finger, CTCHY-type superfamily+++IPR039512///RCHY1, zinc-ribbon	[A0A3B5YVG0_WHEAT|diamond]SubName: Full=Uncharacterized protein {ECO:0000313|EnsemblPlants:TraesCS1B02G159900.2};		GO:0008270///zinc ion binding
HORVU.MOREX.r2.1HG0031680	'HORVU.MOREX.r2.1HG0031680'	mRNA	3.34667	1.41879e-08		PF07063///Domain of unknown function (DUF1338)		IPR009770///Domain of unknown function DUF1338	[A0A3B5XYX2_WHEAT|diamond]RecName: Full=DUF1338 domain-containing protein {ECO:0000259|SMART:SM01150};
HORVU.MOREX.r2.1HG0032090	'HORVU.MOREX.r2.1HG0032090'	mRNA	2.85768	2.93887e-15		PF03552///Cellulose synthase+++PF14569///Zinc-binding RING-finger		IPR005150///Cellulose synthase+++IPR013083///Zinc finger, RING/FYVE/PHD-type+++IPR027934///Cellulose synthase, RING-type zinc finger+++IPR029044///Nucleotide-diphospho-sugar transferases	[A0A452YD28_AEGTS|diamond]RecName: Full=Cellulose synthase {ECO:0000256|RuleBase:RU361116}; EC=2.4.1.12 {ECO:0000256|RuleBase:RU361116};	GO:0005886///plasma membrane+++GO:0016021///integral component of membrane	GO:0016760///cellulose synthase (UDP-forming) activity+++GO:0046872///metal ion binding	GO:0030244///cellulose biosynthetic process+++GO:0071555///cell wall organization
HORVU.MOREX.r2.1HG0032280	'HORVU.MOREX.r2.1HG0032280'	mRNA	4.24728	0.0344971				IPR015300///DNA-binding pseudobarrel domain superfamily	[A0A287F7T8_HORVV|diamond]SubName: Full=Uncharacterized protein {ECO:0000313|EnsemblPlants:HORVU1Hr1G039440.1};		GO:0003677///DNA binding
HORVU.MOREX.r2.1HG0032440	'HORVU.MOREX.r2.1HG0032440'	mRNA	6.57407	0.0397674				IPR008528///Protein unc-13 homologue+++IPR014770///Munc13 homology 1+++IPR014772///Mammalian uncoordinated homology 13, domain 2	[A0A3B5XZ18_WHEAT|diamond]SubName: Full=Uncharacterized protein {ECO:0000313|EnsemblPlants:TraesCS1A02G150700.1};
HORVU.MOREX.r2.1HG0032670	'HORVU.MOREX.r2.1HG0032670'	mRNA	1.39633	0.0357376		PF05903///PPPDE putative peptidase domain	KOG0324///Lys63-specific deubiquitinase activity	IPR008580///PPPDE peptidase domain+++IPR042266///PPPDE peptidase domain superfamily	[A0A287F879_HORVV|diamond]RecName: Full=PPPDE domain-containing protein {ECO:0000259|PROSITE:PS51858};		GO:0008233///peptidase activity
HORVU.MOREX.r2.1HG0033010	'HORVU.MOREX.r2.1HG0033010'	mRNA	1.2328	0.0498126		PF00732///GMC oxidoreductase+++PF05199///GMC oxidoreductase		IPR000172///Glucose-methanol-choline oxidoreductase, N-terminal+++IPR007867///Glucose-methanol-choline oxidoreductase, C-terminal+++IPR012400///Long-chain-alcohol oxidase+++IPR036188///FAD/NAD(P)-binding domain superfamily	[A0A287F8U5_HORVV|diamond]RecName: Full=Long-chain-alcohol oxidase {ECO:0000256|ARBA:ARBA00013125, ECO:0000256|PIRNR:PIRNR028937}; EC=1.1.3.20 {ECO:0000256|ARBA:ARBA00013125, ECO:0000256|PIRNR:PIRNR028937};	GO:0016021///integral component of membrane	GO:0046577///long-chain-alcohol oxidase activity+++GO:0050660///flavin adenine dinucleotide binding
HORVU.MOREX.r2.1HG0033820	'HORVU.MOREX.r2.1HG0033820'	mRNA	1.41667	0.00193236		PF03151///Triose-phosphate Transporter family	KOG1441///carbohydrate transport	IPR004853///Sugar phosphate transporter domain	[F2E7Y5_HORVV|diamond]SubName: Full=Predicted protein {ECO:0000313|EMBL:BAK03457.1};	GO:0016021///integral component of membrane
HORVU.MOREX.r2.1HG0034530	'HORVU.MOREX.r2.1HG0034530'	mRNA	0.838687	0.0189685	00940///Phenylpropanoid biosynthesis				[A0A6G1F030_9ORYZ|diamond]SubName: Full=Uncharacterized protein {ECO:0000313|EMBL:KAF0930257.1};	GO:0016021///integral component of membrane
HORVU.MOREX.r2.1HG0035950	'HORVU.MOREX.r2.1HG0035950'	mRNA	2.09456	0.000141393		PF00069///Protein kinase domain		IPR000719///Protein kinase domain+++IPR011009///Protein kinase-like domain superfamily+++IPR032675///Leucine-rich repeat domain superfamily	[A0A3B5XYE5_WHEAT|diamond]RecName: Full=Protein kinase domain-containing protein {ECO:0000259|PROSITE:PS50011};	GO:0016021///integral component of membrane	GO:0004672///protein kinase activity+++GO:0005524///ATP binding
HORVU.MOREX.r2.1HG0036040	'HORVU.MOREX.r2.1HG0036040'	mRNA	1.16823	0.00420975		PF04450///Peptidase of plants and bacteria	ENOG502QURC///No_INFO	IPR007541///Uncharacterised protein family, basic secretory protein	[F2D465_HORVV|diamond]SubName: Full=Predicted protein {ECO:0000313|EMBL:BAJ89886.1};
HORVU.MOREX.r2.1HG0036100	'HORVU.MOREX.r2.1HG0036100'	mRNA	1.37126	1.37788e-06		PF04450///Peptidase of plants and bacteria	ENOG502QURC///No_INFO	IPR007541///Uncharacterised protein family, basic secretory protein	[C5WXD6_SORBI|diamond]SubName: Full=Uncharacterized protein {ECO:0000313|EMBL:EER94024.1};
HORVU.MOREX.r2.1HG0036550	'HORVU.MOREX.r2.1HG0036550'	mRNA	2.01841	2.36883e-07		PF02701///Dof domain, zinc finger	ENOG502RH68///No_INFO	IPR003851///Zinc finger, Dof-type	[M0YU65_HORVV|diamond]RecName: Full=Dof-type domain-containing protein {ECO:0000259|PROSITE:PS50884};	GO:0005634///nucleus	GO:0003677///DNA binding	GO:0006355///regulation of transcription, DNA-templated
HORVU.MOREX.r2.1HG0038250	'HORVU.MOREX.r2.1HG0038250'	mRNA	1.06354	0.00661115	03008///Ribosome biogenesis in eukaryotes	PF00403///Heavy-metal-associated domain		IPR006121///Heavy metal-associated domain, HMA+++IPR036163///Heavy metal-associated domain superfamily	[A0A446IW62_TRITD|diamond]RecName: Full=HMA domain-containing protein {ECO:0000259|Pfam:PF00403};		GO:0046872///metal ion binding
HORVU.MOREX.r2.1HG0038750	'HORVU.MOREX.r2.1HG0038750'	mRNA	1.83132	2.73992e-05	00940///Phenylpropanoid biosynthesis	PF00067///Cytochrome P450		IPR001128///Cytochrome P450+++IPR002401///Cytochrome P450, E-class, group I+++IPR017972///Cytochrome P450, conserved site+++IPR036396///Cytochrome P450 superfamily	[A0A452YLK5_AEGTS|diamond]SubName: Full=Uncharacterized protein {ECO:0000313|EnsemblPlants:AET1Gv20460600.1};	GO:0016021///integral component of membrane	GO:0004497///monooxygenase activity+++GO:0005506///iron ion binding+++GO:0016705///oxidoreductase activity, acting on paired donors, with incorporation or reduction of molecular oxygen+++GO:0020037///heme binding
HORVU.MOREX.r2.1HG0039150	'HORVU.MOREX.r2.1HG0039150'	mRNA	3.43539	0.0022304	00520///Amino sugar and nucleotide sugar metabolism+++04016///MAPK signaling pathway - plant	PF04043///Plant invertase/pectin methylesterase inhibitor	ENOG502QXIN///No_INFO	IPR006501///Pectinesterase inhibitor domain+++IPR035513///Invertase/pectin methylesterase inhibitor domain superfamily	[A0A287FFR4_HORVV|diamond]RecName: Full=PMEI domain-containing protein {ECO:0000259|SMART:SM00856};		GO:0004857///enzyme inhibitor activity	GO:0043086///negative regulation of catalytic activity
HORVU.MOREX.r2.1HG0039600	'HORVU.MOREX.r2.1HG0039600'	mRNA	0.994515	0.00101775	00040///Pentose and glucuronate interconversions	PF01095///Pectinesterase	ENOG502QVK0///No_INFO	IPR000070///Pectinesterase, catalytic+++IPR011050///Pectin lyase fold/virulence factor+++IPR012334///Pectin lyase fold	[F2E4Z6_HORVV|diamond]RecName: Full=Pectinesterase {ECO:0000256|ARBA:ARBA00013229}; EC=3.1.1.11 {ECO:0000256|ARBA:ARBA00013229};		GO:0030599///pectinesterase activity+++GO:0045330///aspartyl esterase activity+++GO:0052689///carboxylic ester hydrolase activity	GO:0042545///cell wall modification+++GO:0045490///pectin catabolic process
HORVU.MOREX.r2.1HG0039790	'HORVU.MOREX.r2.1HG0039790'	mRNA	1.15939	0.0140176	00500///Starch and sucrose metabolism	PF01204///Trehalase		IPR001661///Glycoside hydrolase, family 37+++IPR008928///Six-hairpin glycosidase superfamily+++IPR012341///Six-hairpin glycosidase-like superfamily+++IPR018232///Glycoside hydrolase, family 37, conserved site	[A0A287FG85_HORVV|diamond]RecName: Full=Trehalase {ECO:0000256|RuleBase:RU361180}; EC=3.2.1.28 {ECO:0000256|RuleBase:RU361180}; AltName: Full=Alpha-trehalose glucohydrolase {ECO:0000256|RuleBase:RU361180};		GO:0004555///alpha,alpha-trehalase activity	GO:0005991///trehalose metabolic process
HORVU.MOREX.r2.1HG0039930	'HORVU.MOREX.r2.1HG0039930'	mRNA	2.19026	0.000452318		PF12697///Alpha/beta hydrolase family	ENOG502QS8H///No_INFO	IPR000073///Alpha/beta hydrolase fold-1+++IPR029058///Alpha/Beta hydrolase fold	[A0A287FGF1_HORVV|diamond]RecName: Full=AB hydrolase-1 domain-containing protein {ECO:0000259|Pfam:PF12697};
HORVU.MOREX.r2.1HG0040230	'HORVU.MOREX.r2.1HG0040230'	mRNA	1.5251	0.00470267					[A0A446IXF7_TRITD|diamond]SubName: Full=Uncharacterized protein {ECO:0000313|EMBL:VAH05501.1};
HORVU.MOREX.r2.1HG0040340	'HORVU.MOREX.r2.1HG0040340'	mRNA	1.34841	0.00525294	00400///Phenylalanine, tyrosine and tryptophan biosynthesis+++01230///Biosynthesis of amino acids	PF00800///Prephenate dehydratase	KOG2797///arogenate dehydratase activity	IPR001086///Prephenate dehydratase+++IPR018528///Prephenate dehydratase, conserved site	[F2CQS1_HORVV|diamond]SubName: Full=Predicted protein {ECO:0000313|EMBL:BAJ85192.1};	GO:0005737///cytoplasm+++GO:0009507///chloroplast	GO:0004664///prephenate dehydratase activity+++GO:0047769///arogenate dehydratase activity	GO:0009094///L-phenylalanine biosynthetic process
HORVU.MOREX.r2.1HG0040480	'HORVU.MOREX.r2.1HG0040480'	mRNA	2.35568	1.90974e-11	00480///Glutathione metabolism	PF00043///Glutathione S-transferase, C-terminal domain+++PF02798///Glutathione S-transferase, N-terminal domain	KOG0406///glutathione transferase activity	IPR004045///Glutathione S-transferase, N-terminal+++IPR004046///Glutathione S-transferase, C-terminal+++IPR010987///Glutathione S-transferase, C-terminal-like+++IPR036249///Thioredoxin-like superfamily+++IPR036282///Glutathione S-transferase, C-terminal domain superfamily	[A0A287FGX5_HORVV|diamond]SubName: Full=Uncharacterized protein {ECO:0000313|EnsemblPlants:HORVU1Hr1G049070.1};	GO:0005737///cytoplasm	GO:0004364///glutathione transferase activity	GO:0006749///glutathione metabolic process
HORVU.MOREX.r2.1HG0040610	'HORVU.MOREX.r2.1HG0040610'	mRNA	1.10144	0.00497554	00480///Glutathione metabolism	PF02798///Glutathione S-transferase, N-terminal domain	KOG0406///glutathione transferase activity	IPR004045///Glutathione S-transferase, N-terminal+++IPR010987///Glutathione S-transferase, C-terminal-like+++IPR036249///Thioredoxin-like superfamily+++IPR036282///Glutathione S-transferase, C-terminal domain superfamily	[F2D4I3_HORVV|diamond]SubName: Full=Predicted protein {ECO:0000313|EMBL:BAJ90004.1};			GO:0006749///glutathione metabolic process
HORVU.MOREX.r2.1HG0040660	'HORVU.MOREX.r2.1HG0040660'	mRNA	2.40985	1.48505e-07	00480///Glutathione metabolism	PF13417///Glutathione S-transferase, N-terminal domain	KOG0406///glutathione transferase activity	IPR004045///Glutathione S-transferase, N-terminal+++IPR010987///Glutathione S-transferase, C-terminal-like+++IPR036249///Thioredoxin-like superfamily+++IPR036282///Glutathione S-transferase, C-terminal domain superfamily+++IPR040079///Glutathione Transferase family	[M0V1L7_HORVV|diamond]SubName: Full=Uncharacterized protein {ECO:0000313|EnsemblPlants:HORVU1Hr1G049280.1};	GO:0005737///cytoplasm	GO:0004364///glutathione transferase activity	GO:0006749///glutathione metabolic process
HORVU.MOREX.r2.1HG0040760	'HORVU.MOREX.r2.1HG0040760'	mRNA	2.48487	0.00487558		PF00403///Heavy-metal-associated domain	KOG1603///cellular transition metal ion homeostasis	IPR006121///Heavy metal-associated domain, HMA+++IPR036163///Heavy metal-associated domain superfamily	[M0UR03_HORVV|diamond]RecName: Full=HMA domain-containing protein {ECO:0000259|Pfam:PF00403};		GO:0046872///metal ion binding
HORVU.MOREX.r2.1HG0040830	'HORVU.MOREX.r2.1HG0040830'	mRNA	2.37541	0.000827021		PF00069///Protein kinase domain		IPR000719///Protein kinase domain+++IPR008271///Serine/threonine-protein kinase, active site+++IPR011009///Protein kinase-like domain superfamily+++IPR017441///Protein kinase, ATP binding site	[A0A287FH58_HORVV|diamond]RecName: Full=Protein kinase domain-containing protein {ECO:0000259|PROSITE:PS50011};	GO:0016021///integral component of membrane	GO:0004672///protein kinase activity+++GO:0005524///ATP binding
HORVU.MOREX.r2.1HG0041150	'HORVU.MOREX.r2.1HG0041150'	mRNA	1.03573	0.0104317		PF13855///Leucine rich repeat	KOG0619///regulation of response to stimulus	IPR001611///Leucine-rich repeat+++IPR003591///Leucine-rich repeat, typical subtype+++IPR032675///Leucine-rich repeat domain superfamily	[A0A287FHX2_HORVV|diamond]SubName: Full=Uncharacterized protein {ECO:0000313|EnsemblPlants:HORVU1Hr1G049900.1};			GO:0009416///response to light stimulus
HORVU.MOREX.r2.1HG0041530	'HORVU.MOREX.r2.1HG0041530'	mRNA	2.04067	0.00246356
HORVU.MOREX.r2.1HG0041900	'HORVU.MOREX.r2.1HG0041900'	mRNA	0.809967	0.0349167	04144///Endocytosis+++04145///Phagosome	PF00790///VHS domain+++PF03127///GAT domain	KOG1087///intracellular protein transport	IPR002014///VHS domain+++IPR004152///GAT domain+++IPR008942///ENTH/VHS+++IPR014645///Target of Myb protein 1+++IPR038425///GAT domain superfamily	[M0X0B4_HORVV|diamond]SubName: Full=Uncharacterized protein {ECO:0000313|EnsemblPlants:HORVU1Hr1G050880.2};			GO:0006886///intracellular protein transport
HORVU.MOREX.r2.1HG0041990	'HORVU.MOREX.r2.1HG0041990'	mRNA	1.80789	0.000705614		PF00722///Glycosyl hydrolases family 16+++PF06955///Xyloglucan endo-transglycosylase (XET) C-terminus		IPR000757///Glycoside hydrolase family 16+++IPR010713///Xyloglucan endo-transglycosylase, C-terminal+++IPR013320///Concanavalin A-like lectin/glucanase domain superfamily+++IPR016455///Xyloglucan endotransglucosylase/hydrolase	[A0A3B5YWV7_WHEAT|diamond]RecName: Full=Xyloglucan endotransglucosylase/hydrolase {ECO:0000256|RuleBase:RU361120}; EC=2.4.1.207 {ECO:0000256|RuleBase:RU361120};	GO:0005618///cell wall+++GO:0048046///apoplast	GO:0004553///hydrolase activity, hydrolyzing O-glycosyl compounds+++GO:0016762///xyloglucan:xyloglucosyl transferase activity	GO:0010411///xyloglucan metabolic process+++GO:0042546///cell wall biogenesis+++GO:0071555///cell wall organization
HORVU.MOREX.r2.1HG0042230	'HORVU.MOREX.r2.1HG0042230'	mRNA	1.19108	0.00669734		PF00854///POT family		IPR000109///Proton-dependent oligopeptide transporter family+++IPR036259///MFS transporter superfamily	[A0A287FJI5_HORVV|diamond]SubName: Full=Uncharacterized protein {ECO:0000313|EnsemblPlants:HORVU1Hr1G051330.3};	GO:0016021///integral component of membrane	GO:0022857///transmembrane transporter activity
HORVU.MOREX.r2.1HG0042360	'HORVU.MOREX.r2.1HG0042360'	mRNA	1.94117	1.07404e-06		PF03141///Putative S-adenosyl-L-methionine-dependent methyltransferase		IPR004159///Putative S-adenosyl-L-methionine-dependent methyltransferase+++IPR029063///S-adenosyl-L-methionine-dependent methyltransferase	[A0A287FJY0_HORVV|diamond]RecName: Full=Methyltransferase {ECO:0000256|RuleBase:RU366043}; EC=2.1.1.- {ECO:0000256|RuleBase:RU366043};	GO:0016021///integral component of membrane	GO:0008168///methyltransferase activity	GO:0032259///methylation
HORVU.MOREX.r2.1HG0042840	'HORVU.MOREX.r2.1HG0042840'	mRNA	0.965214	0.0305713		PF13639///Ring finger domain		IPR001841///Zinc finger, RING-type+++IPR013083///Zinc finger, RING/FYVE/PHD-type	[A0A3B5YYF7_WHEAT|diamond]RecName: Full=RING-type domain-containing protein {ECO:0000259|PROSITE:PS50089};	GO:0016021///integral component of membrane
HORVU.MOREX.r2.1HG0043040	'HORVU.MOREX.r2.1HG0043040'	mRNA	1.25882	0.0157032				IPR001810///F-box domain+++IPR036047///F-box-like domain superfamily	[A0A446W201_TRITD|diamond]RecName: Full=F-box domain-containing protein {ECO:0000259|PROSITE:PS50181};
HORVU.MOREX.r2.1HG0043190	'HORVU.MOREX.r2.1HG0043190'	mRNA	0.963726	0.01076	04075///Plant hormone signal transduction	PF07714///Protein tyrosine and serine/threonine kinase	ENOG502QQT6///No_INFO	IPR000719///Protein kinase domain+++IPR001245///Serine-threonine/tyrosine-protein kinase, catalytic domain+++IPR011009///Protein kinase-like domain superfamily+++IPR011990///Tetratricopeptide-like helical domain superfamily	[A0A287FKP7_HORVV|diamond]RecName: Full=Protein kinase domain-containing protein {ECO:0000259|PROSITE:PS50011};	GO:0005886///plasma membrane	GO:0004672///protein kinase activity+++GO:0005524///ATP binding	GO:0009742///brassinosteroid mediated signaling pathway
HORVU.MOREX.r2.1HG0043200	'HORVU.MOREX.r2.1HG0043200'	mRNA	1.6263	0.0146349	00520///Amino sugar and nucleotide sugar metabolism+++04016///MAPK signaling pathway - plant	PF00182///Chitinase class I	KOG4742///chitin catabolic process	IPR000726///Glycoside hydrolase, family 19, catalytic+++IPR016283///Glycoside hydrolase, family 19+++IPR023346///Lysozyme-like domain superfamily	[D2CVR3_HORVV|diamond]RecName: Full=Chitinase {ECO:0000256|ARBA:ARBA00012729}; EC=3.2.1.14 {ECO:0000256|ARBA:ARBA00012729};		GO:0004568///chitinase activity	GO:0000272///polysaccharide catabolic process+++GO:0006032///chitin catabolic process+++GO:0016998///cell wall macromolecule catabolic process
HORVU.MOREX.r2.1HG0043210	'HORVU.MOREX.r2.1HG0043210'	mRNA	1.25701	0.00162766	00520///Amino sugar and nucleotide sugar metabolism+++04016///MAPK signaling pathway - plant	PF00182///Chitinase class I	KOG4742///chitin catabolic process	IPR000726///Glycoside hydrolase, family 19, catalytic+++IPR016283///Glycoside hydrolase, family 19+++IPR023346///Lysozyme-like domain superfamily	[F2DJR4_HORVV|diamond]RecName: Full=Chitinase {ECO:0000256|ARBA:ARBA00012729}; EC=3.2.1.14 {ECO:0000256|ARBA:ARBA00012729};		GO:0004568///chitinase activity	GO:0000272///polysaccharide catabolic process+++GO:0006032///chitin catabolic process+++GO:0016998///cell wall macromolecule catabolic process+++GO:0050832///defense response to fungus
HORVU.MOREX.r2.1HG0043500	'HORVU.MOREX.r2.1HG0043500'	mRNA	4.09265	1.96599e-16		PF13639///Ring finger domain		IPR001841///Zinc finger, RING-type+++IPR013083///Zinc finger, RING/FYVE/PHD-type+++IPR044523///RING domain-containing protein NIP1/2-like	[A0A287FKZ5_HORVV|diamond]RecName: Full=RING-type domain-containing protein {ECO:0000259|PROSITE:PS50089};
HORVU.MOREX.r2.1HG0043770	'HORVU.MOREX.r2.1HG0043770'	mRNA	1.35539	0.000846231	00561///Glycerolipid metabolism+++00564///Glycerophospholipid metabolism+++04070///Phosphatidylinositol signaling system	PF00753///Metallo-beta-lactamase superfamily	ENOG502QPS3///No_INFO	IPR001279///Metallo-beta-lactamase+++IPR036866///Ribonuclease Z/Hydroxyacylglutathione hydrolase-like	[M0W8C9_HORVV|diamond]RecName: Full=Lactamase_B domain-containing protein {ECO:0000259|SMART:SM00849};
HORVU.MOREX.r2.1HG0043850	'HORVU.MOREX.r2.1HG0043850'	mRNA	1.92819	0.0146349	03018///RNA degradation				[A0A446JXR2_TRITD|diamond]SubName: Full=Uncharacterized protein {ECO:0000313|EMBL:VAH17867.1};	GO:0016021///integral component of membrane
HORVU.MOREX.r2.1HG0044460	'HORVU.MOREX.r2.1HG0044460'	mRNA	3.80527	2.49605e-06		PF00854///POT family		IPR000109///Proton-dependent oligopeptide transporter family+++IPR018456///PTR2 family proton/oligopeptide symporter, conserved site+++IPR036259///MFS transporter superfamily	[A0A287FMU0_HORVV|diamond]SubName: Full=Uncharacterized protein {ECO:0000313|EnsemblPlants:HORVU1Hr1G053990.10};	GO:0016021///integral component of membrane	GO:0022857///transmembrane transporter activity	GO:0006857///oligopeptide transport
HORVU.MOREX.r2.1HG0044470	'HORVU.MOREX.r2.1HG0044470'	mRNA	2.11865	0.00376522		PF00854///POT family		IPR000109///Proton-dependent oligopeptide transporter family+++IPR018456///PTR2 family proton/oligopeptide symporter, conserved site+++IPR036259///MFS transporter superfamily	[A0A287FMS1_HORVV|diamond]SubName: Full=Uncharacterized protein {ECO:0000313|EnsemblPlants:HORVU1Hr1G053990.2};	GO:0016021///integral component of membrane	GO:0022857///transmembrane transporter activity	GO:0006857///oligopeptide transport
HORVU.MOREX.r2.1HG0044490	'HORVU.MOREX.r2.1HG0044490'	mRNA	1.93966	1.37961e-05		PF04484///QWRF family		IPR007573///QWRF family	[F2DQK5_HORVV|diamond]SubName: Full=Predicted protein {ECO:0000313|EMBL:BAJ97376.1};
HORVU.MOREX.r2.1HG0044650	'HORVU.MOREX.r2.1HG0044650'	mRNA	0.860353	0.0483359		PF01357///Expansin C-terminal domain+++PF03330///Lytic transglycolase	ENOG502QRTE///No_INFO	IPR005795///Major pollen allergen Lol pI+++IPR007112///Expansin/pollen allergen, DPBB domain+++IPR007117///Expansin, cellulose-binding-like domain+++IPR007118///Expansin/Lol pI+++IPR009009///RlpA-like protein, double-psi beta-barrel domain+++IPR036749///Expansin, cellulose-binding-like domain superfamily+++IPR036908///RlpA-like domain superfamily	[M0YKC6_HORVV|diamond]SubName: Full=Uncharacterized protein {ECO:0000313|EnsemblPlants:HORVU1Hr1G054240.2};	GO:0005576///extracellular region		GO:0019953///sexual reproduction
HORVU.MOREX.r2.1HG0044970	'HORVU.MOREX.r2.1HG0044970'	mRNA	1.17259	0.022548		PF02537///CrcB-like protein, Camphor Resistance (CrcB)	ENOG502QT5F///No_INFO	IPR003691///Putative fluoride ion transporter CrcB	[M0X6M4_HORVV|diamond]SubName: Full=Uncharacterized protein {ECO:0000313|EnsemblPlants:HORVU1Hr1G054610.12};	GO:0005886///plasma membrane+++GO:0016021///integral component of membrane	GO:1903425///fluoride transmembrane transporter activity
HORVU.MOREX.r2.1HG0045560	'HORVU.MOREX.r2.1HG0045560'	mRNA	0.925941	0.00865393		PF01625///Peptide methionine sulfoxide reductase		IPR002569///Peptide methionine sulphoxide reductase MsrA domain+++IPR036509///Peptide methionine sulphoxide reductase MsrA superfamily	[A0A6G1EZV3_9ORYZ|diamond]RecName: Full=Protein-methionine-S-oxide reductase {ECO:0000256|ARBA:ARBA00019219}; EC=1.8.4.11 {ECO:0000256|ARBA:ARBA00012502};		GO:0008113///peptide-methionine (S)-S-oxide reductase activity
HORVU.MOREX.r2.1HG0045830	'HORVU.MOREX.r2.1HG0045830'	mRNA	0.961436	0.00510196			KOG1719///phosphatidylinositol-4,5-bisphosphate 5-phosphatase activity	IPR000387///Tyrosine-specific protein phosphatases domain+++IPR016130///Protein-tyrosine phosphatase, active site+++IPR020422///Dual specificity protein phosphatase domain+++IPR029021///Protein-tyrosine phosphatase-like+++IPR044596///Phosphatidylglycerophosphatase and protein-tyrosine phosphatase 1-like	[A0A287FQ05_HORVV|diamond]SubName: Full=Uncharacterized protein {ECO:0000313|EnsemblPlants:HORVU1Hr1G055890.7};		GO:0004439///phosphatidylinositol-4,5-bisphosphate 5-phosphatase activity+++GO:0004725///protein tyrosine phosphatase activity+++GO:0008138///protein tyrosine/serine/threonine phosphatase activity+++GO:0008962///phosphatidylglycerophosphatase activity	GO:0048364///root development
HORVU.MOREX.r2.1HG0046150	'HORVU.MOREX.r2.1HG0046150'	mRNA	1.29953	0.0142531	00260///Glycine, serine and threonine metabolism+++00270///Cysteine and methionine metabolism+++00680///Methane metabolism+++01200///Carbon metabolism+++01230///Biosynthesis of amino acids	PF00389///D-isomer specific 2-hydroxyacid dehydrogenase, catalytic domain+++PF01842///ACT domain+++PF02826///D-isomer specific 2-hydroxyacid dehydrogenase, NAD binding domain		IPR002912///ACT domain+++IPR006139///D-isomer specific 2-hydroxyacid dehydrogenase, catalytic domain+++IPR006140///D-isomer specific 2-hydroxyacid dehydrogenase, NAD-binding domain+++IPR006236///D-3-phosphoglycerate dehydrogenase+++IPR015878///S-adenosyl-L-homocysteine hydrolase, NAD binding domain+++IPR029009///Allosteric substrate binding domain superfamily+++IPR029752///D-isomer specific 2-hyd…	[A0A446IZY3_TRITD|diamond]RecName: Full=D-3-phosphoglycerate dehydrogenase {ECO:0000256|RuleBase:RU363003}; EC=1.1.1.95 {ECO:0000256|RuleBase:RU363003};		GO:0004617///phosphoglycerate dehydrogenase activity+++GO:0051287///NAD binding	GO:0006564///L-serine biosynthetic process
HORVU.MOREX.r2.1HG0047000	'HORVU.MOREX.r2.1HG0047000'	mRNA	1.11838	0.00176003		PF03060///Nitronate monooxygenase	ENOG502QQW7///No_INFO	IPR004136///Nitronate monooxygenase+++IPR013785///Aldolase-type TIM barrel	[M0Z2X9_HORVV|diamond]RecName: Full=NMO domain-containing protein {ECO:0000259|Pfam:PF03060};		GO:0018580///nitronate monooxygenase activity
HORVU.MOREX.r2.1HG0047370	'HORVU.MOREX.r2.1HG0047370'	mRNA	1.36519	0.00767571	03015///mRNA surveillance pathway	PF03463///eRF1 domain 1+++PF03464///eRF1 domain 2+++PF03465///eRF1 domain 3		IPR004403///Peptide chain release factor eRF1/aRF1+++IPR005140///eRF1 domain 1/Pelota-like+++IPR005141///eRF1 domain 2+++IPR005142///eRF1 domain 3+++IPR024049///eRF1, domain 1+++IPR029064///50S ribosomal protein L30e-like+++IPR042226///eRF1, domain 2 superfamily	[A0A446J129_TRITD|diamond]RecName: Full=eRF1_1 domain-containing protein {ECO:0000259|SMART:SM01194};	GO:0005737///cytoplasm	GO:0003747///translation release factor activity	GO:0040008///regulation of growth
HORVU.MOREX.r2.1HG0047510	'HORVU.MOREX.r2.1HG0047510'	mRNA	1.57706	0.020221		PF00646///F-box domain		IPR001810///F-box domain+++IPR036047///F-box-like domain superfamily+++IPR039588///F-box only protein 4	[A0A3B5Y0U9_WHEAT|diamond]RecName: Full=F-box domain-containing protein {ECO:0000259|Pfam:PF00646};			GO:0031146///SCF-dependent proteasomal ubiquitin-dependent protein catabolic process
HORVU.MOREX.r2.1HG0047670	'HORVU.MOREX.r2.1HG0047670'	mRNA	2.65669	0.00107919	00564///Glycerophospholipid metabolism	PF00168///C2 domain	ENOG502QUNY///No_INFO	IPR000008///C2 domain+++IPR035892///C2 domain superfamily	[A0A287FSG6_HORVV|diamond]RecName: Full=C2 domain-containing protein {ECO:0000259|SMART:SM00239};
HORVU.MOREX.r2.1HG0048220	'HORVU.MOREX.r2.1HG0048220'	mRNA	1.87993	0.0028814		PF00847///AP2 domain	ENOG502S29R///No_INFO	IPR001471///AP2/ERF domain+++IPR016177///DNA-binding domain superfamily+++IPR036955///AP2/ERF domain superfamily	[F8SLT7_HORVV|diamond]SubName: Full=AP2/EREBP-like protein {ECO:0000313|EMBL:AEI54693.1};	GO:0005634///nucleus	GO:0003677///DNA binding+++GO:0003700///DNA-binding transcription factor activity
HORVU.MOREX.r2.1HG0048290	'HORVU.MOREX.r2.1HG0048290'	mRNA	2.85699	3.4534e-09	00040///Pentose and glucuronate interconversions	PF01095///Pectinesterase+++PF04043///Plant invertase/pectin methylesterase inhibitor		IPR000070///Pectinesterase, catalytic+++IPR006501///Pectinesterase inhibitor domain+++IPR011050///Pectin lyase fold/virulence factor+++IPR012334///Pectin lyase fold+++IPR033131///Pectinesterase, Asp active site+++IPR035513///Invertase/pectin methylesterase inhibitor domain superfamily	[A0A3B5YZ68_WHEAT|diamond]RecName: Full=Pectinesterase {ECO:0000256|ARBA:ARBA00013229, ECO:0000256|RuleBase:RU000589}; EC=3.1.1.11 {ECO:0000256|ARBA:ARBA00013229, ECO:0000256|RuleBase:RU000589};		GO:0030599///pectinesterase activity+++GO:0045330///aspartyl esterase activity+++GO:0046910///pectinesterase inhibitor activity	GO:0042545///cell wall modification+++GO:0045490///pectin catabolic process
HORVU.MOREX.r2.1HG0048510	'HORVU.MOREX.r2.1HG0048510'	mRNA	3.08777	0.00012947		PF13639///Ring finger domain	KOG0800///ubiquitin-protein transferase activity	IPR001841///Zinc finger, RING-type+++IPR013083///Zinc finger, RING/FYVE/PHD-type+++IPR044675///E3 ubiquitin-protein ligase RING1-like	[M0WUF6_HORVV|diamond]RecName: Full=RING-type E3 ubiquitin transferase {ECO:0000256|ARBA:ARBA00012483}; EC=2.3.2.27 {ECO:0000256|ARBA:ARBA00012483};			GO:0016567///protein ubiquitination
HORVU.MOREX.r2.1HG0048800	'HORVU.MOREX.r2.1HG0048800'	mRNA	1.98977	6.21494e-09		PF13839///GDSL/SGNH-like Acyl-Esterase family found in Pmr5 and Cas1p+++PF14416///PMR5 N terminal Domain	ENOG502QTQP///No_INFO	IPR025846///Trichome birefringence-like, N-terminal domain+++IPR026057///PC-Esterase+++IPR029962///Trichome birefringence-like family	[A0A287FTK6_HORVV|diamond]RecName: Full=PMR5N domain-containing protein {ECO:0000259|Pfam:PF14416};	GO:0005794///Golgi apparatus+++GO:0016021///integral component of membrane	GO:0016413///O-acetyltransferase activity
HORVU.MOREX.r2.1HG0048870	'HORVU.MOREX.r2.1HG0048870'	mRNA	3.8398	0.0144608			ENOG502R3EY///No_INFO		[M0YKT2_HORVV|diamond]SubName: Full=Uncharacterized protein {ECO:0000313|EnsemblPlants:HORVU1Hr1G059500.1};
HORVU.MOREX.r2.1HG0049210	'HORVU.MOREX.r2.1HG0049210'	mRNA	2.23615	0.0479446		PF00249///Myb-like DNA-binding domain	KOG0048///RNA polymerase II transcription regulator recruiting activity	IPR001005///SANT/Myb domain+++IPR009057///Homeobox-like domain superfamily+++IPR017930///Myb domain	[A0A287FUD1_HORVV|diamond]SubName: Full=Uncharacterized protein {ECO:0000313|EnsemblPlants:HORVU1Hr1G060030.1};	GO:0005634///nucleus	GO:0000978///RNA polymerase II proximal promoter sequence-specific DNA binding+++GO:0000981///DNA-binding transcription factor activity, RNA polymerase II-specific	GO:0006355///regulation of transcription, DNA-templated
HORVU.MOREX.r2.1HG0049380	'HORVU.MOREX.r2.1HG0049380'	mRNA	1.51625	0.00327496		PF07714///Protein tyrosine and serine/threonine kinase		IPR000719///Protein kinase domain+++IPR001245///Serine-threonine/tyrosine-protein kinase, catalytic domain+++IPR011009///Protein kinase-like domain superfamily	[A0A3B5Y0N5_WHEAT|diamond]RecName: Full=Protein kinase domain-containing protein {ECO:0000259|PROSITE:PS50011};	GO:0016021///integral component of membrane	GO:0004672///protein kinase activity+++GO:0005524///ATP binding
HORVU.MOREX.r2.1HG0049440	'HORVU.MOREX.r2.1HG0049440'	mRNA	1.61288	1.10447e-05	04016///MAPK signaling pathway - plant+++04075///Plant hormone signal transduction+++04626///Plant-pathogen interaction	PF04852///ALOG domain	ENOG502QPZE///No_INFO	IPR006936///ALOG domain+++IPR040222///ALOG family	[M0YLY6_HORVV|diamond]RecName: Full=ALOG domain-containing protein {ECO:0000259|PROSITE:PS51697};	GO:0005634///nucleus		GO:0009299///mRNA transcription+++GO:0009416///response to light stimulus
HORVU.MOREX.r2.1HG0049800	'HORVU.MOREX.r2.1HG0049800'	mRNA	0.736166	0.0169905	04075///Plant hormone signal transduction	PF07859///alpha/beta hydrolase fold	KOG1515///carboxylic ester hydrolase activity	IPR013094///Alpha/beta hydrolase fold-3+++IPR029058///Alpha/Beta hydrolase fold+++IPR033140///Lipase, GDXG, putative serine active site	[C8CLF3_HORVV|diamond]SubName: Full=Gibberellin hormone receptor {ECO:0000313|EMBL:ACU68592.1, ECO:0000313|EnsemblPlants:HORVU1Hr1G060810.1}; SubName: Full=Predicted protein {ECO:0000313|EMBL:BAJ85903.1};		GO:0010331///gibberellin binding+++GO:0016787///hydrolase activity
HORVU.MOREX.r2.1HG0050390	'HORVU.MOREX.r2.1HG0050390'	mRNA	1.89415	2.6376e-05		PF14541///Xylanase inhibitor C-terminal+++PF14543///Xylanase inhibitor N-terminal	KOG1339///aspartic-type endopeptidase activity	IPR001461///Aspartic peptidase A1 family+++IPR021109///Aspartic peptidase domain superfamily+++IPR032799///Xylanase inhibitor, C-terminal+++IPR032861///Xylanase inhibitor, N-terminal+++IPR033121///Peptidase family A1 domain+++IPR033868///Xylanase inhibitor I-like	[F2DA15_HORVV|diamond]SubName: Full=Predicted protein {ECO:0000313|EMBL:BAJ91936.1};		GO:0004190///aspartic-type endopeptidase activity
HORVU.MOREX.r2.1HG0050640	'HORVU.MOREX.r2.1HG0050640'	mRNA	1.64111	0.000300128	00520///Amino sugar and nucleotide sugar metabolism+++04016///MAPK signaling pathway - plant	PF00182///Chitinase class I+++PF00187///Chitin recognition protein	KOG4742///chitin catabolic process	IPR000726///Glycoside hydrolase, family 19, catalytic+++IPR001002///Chitin-binding, type 1+++IPR016283///Glycoside hydrolase, family 19+++IPR018371///Chitin-binding, type 1, conserved site+++IPR023346///Lysozyme-like domain superfamily+++IPR036861///Endochitinase-like superfamily	[F2DT67_HORVV|diamond]RecName: Full=Chitinase {ECO:0000256|ARBA:ARBA00012729}; EC=3.2.1.14 {ECO:0000256|ARBA:ARBA00012729};		GO:0004568///chitinase activity+++GO:0008061///chitin binding	GO:0000272///polysaccharide catabolic process+++GO:0006032///chitin catabolic process+++GO:0016998///cell wall macromolecule catabolic process+++GO:0050832///defense response to fungus
HORVU.MOREX.r2.1HG0050900	'HORVU.MOREX.r2.1HG0050900'	mRNA	1.4288	0.0291466		PF05701///Weak chloroplast movement under blue light		IPR008545///WEB family	[A0A287FWN8_HORVV|diamond]SubName: Full=Uncharacterized protein {ECO:0000313|EnsemblPlants:HORVU1Hr1G062330.19};
HORVU.MOREX.r2.1HG0051640	'HORVU.MOREX.r2.1HG0051640'	mRNA	1.22512	1.78431e-05				IPR003892///Ubiquitin system component CUE	[A0A287FXR9_HORVV|diamond]RecName: Full=CUE domain-containing protein {ECO:0000259|PROSITE:PS51140};		GO:0043130///ubiquitin binding
HORVU.MOREX.r2.1HG0051650	'HORVU.MOREX.r2.1HG0051650'	mRNA	1.07239	0.00184962		PF16845///Aspartic acid proteinase inhibitor	ENOG502R76J///No_INFO	IPR000010///Cystatin domain+++IPR018073///Proteinase inhibitor I25, cystatin, conserved site+++IPR027214///Cystatin	[A0A287FXT2_HORVV|diamond]RecName: Full=Cysteine proteinase inhibitor {ECO:0000256|RuleBase:RU362130};		GO:0004869///cysteine-type endopeptidase inhibitor activity	GO:0006952///defense response
HORVU.MOREX.r2.1HG0051730	'HORVU.MOREX.r2.1HG0051730'	mRNA	2.01036	6.03224e-06		PF00004///ATPase family associated with various cellular activities (AAA)+++PF14363///Domain associated at C-terminal with AAA		IPR003593///AAA+ ATPase domain+++IPR003959///ATPase, AAA-type, core+++IPR003960///ATPase, AAA-type, conserved site+++IPR025753///AAA-type ATPase, N-terminal domain+++IPR027417///P-loop containing nucleoside triphosphate hydrolase	[A0A446K1D6_TRITD|diamond]RecName: Full=AAA domain-containing protein {ECO:0000259|SMART:SM00382};	GO:0016021///integral component of membrane	GO:0005524///ATP binding+++GO:0016887///ATPase activity
HORVU.MOREX.r2.1HG0051960	'HORVU.MOREX.r2.1HG0051960'	mRNA	1.82914	7.10938e-05		PF02365///No apical meristem (NAM) protein	ENOG502QVRF///No_INFO	IPR003441///NAC domain+++IPR036093///NAC domain superfamily	[M0XWR0_HORVV|diamond]RecName: Full=NAC domain-containing protein {ECO:0000259|PROSITE:PS51005};		GO:0003677///DNA binding	GO:0006355///regulation of transcription, DNA-templated
HORVU.MOREX.r2.1HG0053170	'HORVU.MOREX.r2.1HG0053170'	mRNA	1.39939	0.00106903	04120///Ubiquitin mediated proteolysis	PF13516///Leucine Rich repeat	KOG1947///F-box LRR-repeat protein	IPR001611///Leucine-rich repeat+++IPR006553///Leucine-rich repeat, cysteine-containing subtype+++IPR032675///Leucine-rich repeat domain superfamily	[F2CSV2_HORVV|diamond]SubName: Full=Predicted protein {ECO:0000313|EMBL:BAJ85923.1};	GO:0019005///SCF ubiquitin ligase complex		GO:0031146///SCF-dependent proteasomal ubiquitin-dependent protein catabolic process
HORVU.MOREX.r2.1HG0053260	'HORVU.MOREX.r2.1HG0053260'	mRNA	1.88255	0.00161736				IPR000877///Proteinase inhibitor I12, Bowman-Birk+++IPR035995///Bowman-Birk type proteinase inhibitor+++IPR044167///Bowman-Birk type wound-induced proteinase inhibitor WIP1	[M0W4X5_HORVV|diamond]RecName: Full=BOWMAN_BIRK domain-containing protein {ECO:0000259|SMART:SM00269};	GO:0005576///extracellular region	GO:0004867///serine-type endopeptidase inhibitor activity
HORVU.MOREX.r2.1HG0053620	'HORVU.MOREX.r2.1HG0053620'	mRNA	7.75877	2.70487e-44			ENOG502R4C7///No_INFO	IPR000877///Proteinase inhibitor I12, Bowman-Birk+++IPR044167///Bowman-Birk type wound-induced proteinase inhibitor WIP1	[A0A287G034_HORVV|diamond]RecName: Full=BOWMAN_BIRK domain-containing protein {ECO:0000259|SMART:SM00269};	GO:0005576///extracellular region	GO:0004867///serine-type endopeptidase inhibitor activity
HORVU.MOREX.r2.1HG0053690	'HORVU.MOREX.r2.1HG0053690'	mRNA	2.3868	1.1964e-09			ENOG502R4JN///No_INFO	IPR000877///Proteinase inhibitor I12, Bowman-Birk+++IPR044167///Bowman-Birk type wound-induced proteinase inhibitor WIP1	[A0A287DTW5_HORVV|diamond]RecName: Full=BOWMAN_BIRK domain-containing protein {ECO:0000259|SMART:SM00269};	GO:0005576///extracellular region	GO:0004867///serine-type endopeptidase inhibitor activity
HORVU.MOREX.r2.1HG0053720	'HORVU.MOREX.r2.1HG0053720'	mRNA	2.45925	4.27407e-09			ENOG502R4JN///No_INFO	IPR000877///Proteinase inhibitor I12, Bowman-Birk+++IPR044167///Bowman-Birk type wound-induced proteinase inhibitor WIP1	[A0A287DTW9_HORVV|diamond]RecName: Full=BOWMAN_BIRK domain-containing protein {ECO:0000259|SMART:SM00269};	GO:0005576///extracellular region	GO:0004867///serine-type endopeptidase inhibitor activity
HORVU.MOREX.r2.1HG0053730	'HORVU.MOREX.r2.1HG0053730'	mRNA	2.85512	2.34436e-18				IPR000877///Proteinase inhibitor I12, Bowman-Birk+++IPR044167///Bowman-Birk type wound-induced proteinase inhibitor WIP1	[A0A452Z623_AEGTS|diamond]RecName: Full=BOWMAN_BIRK domain-containing protein {ECO:0000259|SMART:SM00269};	GO:0005576///extracellular region	GO:0004867///serine-type endopeptidase inhibitor activity
HORVU.MOREX.r2.1HG0054370	'HORVU.MOREX.r2.1HG0054370'	mRNA	1.59508	3.05586e-05	00940///Phenylpropanoid biosynthesis	PF00141///Peroxidase	ENOG502QRTP///No_INFO	IPR000823///Plant peroxidase+++IPR002016///Haem peroxidase+++IPR010255///Haem peroxidase superfamily+++IPR033905///Secretory peroxidase	[A0A287G0W9_HORVV|diamond]RecName: Full=Peroxidase {ECO:0000256|ARBA:ARBA00012313, ECO:0000256|RuleBase:RU362060}; EC=1.11.1.7 {ECO:0000256|ARBA:ARBA00012313, ECO:0000256|RuleBase:RU362060};	GO:0005576///extracellular region+++GO:0009505///plant-type cell wall+++GO:0009506///plasmodesma	GO:0004601///peroxidase activity+++GO:0020037///heme binding+++GO:0046872///metal ion binding	GO:0006979///response to oxidative stress+++GO:0042744///hydrogen peroxide catabolic process
HORVU.MOREX.r2.1HG0054910	'HORVU.MOREX.r2.1HG0054910'	mRNA	3.00839	6.18196e-05		PF00504///Chlorophyll A-B binding protein		IPR022796///Chlorophyll A-B binding protein	[F2D4T9_HORVV|diamond]SubName: Full=Predicted protein {ECO:0000313|EMBL:BAJ90110.1};	GO:0009536///plastid
HORVU.MOREX.r2.1HG0055330	'HORVU.MOREX.r2.1HG0055330'	mRNA	0.892404	0.0387523		PF00332///Glycosyl hydrolases family 17		IPR000490///Glycoside hydrolase family 17+++IPR017853///Glycoside hydrolase superfamily	[F2DAR2_HORVV|diamond]SubName: Full=Predicted protein {ECO:0000313|EMBL:BAJ92183.1};	GO:0016021///integral component of membrane	GO:0004553///hydrolase activity, hydrolyzing O-glycosyl compounds	GO:0005975///carbohydrate metabolic process
HORVU.MOREX.r2.1HG0055720	'HORVU.MOREX.r2.1HG0055720'	mRNA	1.24292	0.00575842		PF16845///Aspartic acid proteinase inhibitor		IPR000010///Cystatin domain+++IPR018073///Proteinase inhibitor I25, cystatin, conserved site+++IPR027214///Cystatin	[A0A287G2A6_HORVV|diamond]RecName: Full=Cysteine proteinase inhibitor {ECO:0000256|RuleBase:RU362130};		GO:0004869///cysteine-type endopeptidase inhibitor activity	GO:0006952///defense response
HORVU.MOREX.r2.1HG0055760	'HORVU.MOREX.r2.1HG0055760'	mRNA	0.984993	0.0001103	00940///Phenylpropanoid biosynthesis+++00941///Flavonoid biosynthesis+++00945///Stilbenoid, diarylheptanoid and gingerol biosynthesis	PF00067///Cytochrome P450		IPR001128///Cytochrome P450+++IPR002401///Cytochrome P450, E-class, group I+++IPR017972///Cytochrome P450, conserved site+++IPR036396///Cytochrome P450 superfamily	[F2DNZ5_HORVV|diamond]SubName: Full=Predicted protein {ECO:0000313|EMBL:BAJ96816.1};	GO:0016021///integral component of membrane	GO:0004497///monooxygenase activity+++GO:0005506///iron ion binding+++GO:0016705///oxidoreductase activity, acting on paired donors, with incorporation or reduction of molecular oxygen+++GO:0020037///heme binding
HORVU.MOREX.r2.1HG0057020	'HORVU.MOREX.r2.1HG0057020'	mRNA	1.69351	0.0063848		PF00201///UDP-glucoronosyl and UDP-glucosyl transferase	KOG1192///transferase activity, transferring hexosyl groups	IPR002213///UDP-glucuronosyl/UDP-glucosyltransferase+++IPR035595///UDP-glycosyltransferase family, conserved site	[M0Y7W4_HORVV|diamond]RecName: Full=Glycosyltransferase {ECO:0000256|RuleBase:RU362057}; EC=2.4.1.- {ECO:0000256|RuleBase:RU362057};		GO:0008194///UDP-glycosyltransferase activity
HORVU.MOREX.r2.1HG0057620	'HORVU.MOREX.r2.1HG0057620'	mRNA	1.70324	2.63484e-08	00250///Alanine, aspartate and glutamate metabolism+++00260///Glycine, serine and threonine metabolism+++00270///Cysteine and methionine metabolism+++00280///Valine, leucine and isoleucine degradation	PF00202///Aminotransferase class-III	KOG1404///4-aminobutyrate:pyruvate transaminase activity	IPR005814///Aminotransferase class-III+++IPR015421///Pyridoxal phosphate-dependent transferase, major domain+++IPR015422///Pyridoxal phosphate-dependent transferase, small domain+++IPR015424///Pyridoxal phosphate-dependent transferase	[I1HIG7_BRADI|diamond]SubName: Full=Uncharacterized protein {ECO:0000313|EMBL:KQK05776.1, ECO:0000313|EnsemblPlants:KQK05776};		GO:0008483///transaminase activity+++GO:0030170///pyridoxal phosphate binding
HORVU.MOREX.r2.1HG0057890	'HORVU.MOREX.r2.1HG0057890'	mRNA	2.80431	0.0116474		PF02535///ZIP Zinc transporter	KOG1558///zinc ion transmembrane transporter activity	IPR003689///Zinc/iron permease+++IPR004698///Zinc/iron permease, fungal/plant	[F2CQQ8_HORVV|diamond]SubName: Full=Predicted protein {ECO:0000313|EMBL:BAJ85179.1};	GO:0005886///plasma membrane+++GO:0016020///membrane+++GO:0016021///integral component of membrane	GO:0005385///zinc ion transmembrane transporter activity	GO:0071577///zinc ion transmembrane transport
HORVU.MOREX.r2.1HG0057900	'HORVU.MOREX.r2.1HG0057900'	mRNA	1.70254	0.000397598		PF02535///ZIP Zinc transporter		IPR003689///Zinc/iron permease+++IPR004698///Zinc/iron permease, fungal/plant	[A0A287G4H8_HORVV|diamond]SubName: Full=Uncharacterized protein {ECO:0000313|EnsemblPlants:HORVU1Hr1G070450.3};	GO:0005886///plasma membrane+++GO:0016020///membrane+++GO:0016021///integral component of membrane	GO:0005385///zinc ion transmembrane transporter activity	GO:0071577///zinc ion transmembrane transport
HORVU.MOREX.r2.1HG0057950	'HORVU.MOREX.r2.1HG0057950'	mRNA	1.43859	0.0182056	04016///MAPK signaling pathway - plant+++04075///Plant hormone signal transduction+++04626///Plant-pathogen interaction	PF04852///ALOG domain	ENOG502QPZE///No_INFO	IPR006936///ALOG domain+++IPR040222///ALOG family	[M0X521_HORVV|diamond]RecName: Full=ALOG domain-containing protein {ECO:0000259|PROSITE:PS51697};	GO:0005634///nucleus		GO:0009299///mRNA transcription+++GO:0009416///response to light stimulus
HORVU.MOREX.r2.1HG0058580	'HORVU.MOREX.r2.1HG0058580'	mRNA	0.927444	0.0324701					[A0A3B5Z071_WHEAT|diamond]SubName: Full=Uncharacterized protein {ECO:0000313|EnsemblPlants:TraesCS1B02G300700.1};	GO:0016021///integral component of membrane
HORVU.MOREX.r2.1HG0059130	'HORVU.MOREX.r2.1HG0059130'	mRNA	1.00181	0.0104317		PF16211///C-terminus of histone H2A		IPR002119///Histone H2A+++IPR009072///Histone-fold+++IPR032454///Histone H2A, C-terminal domain+++IPR032458///Histone H2A conserved site	[A0A452ZA69_AEGTS|diamond]RecName: Full=Histone H2A {ECO:0000256|RuleBase:RU003767};	GO:0000786///nucleosome+++GO:0005634///nucleus	GO:0003677///DNA binding+++GO:0046982///protein heterodimerization activity
HORVU.MOREX.r2.1HG0059330	'HORVU.MOREX.r2.1HG0059330'	mRNA	1.78102	0.000321279		PF00704///Glycosyl hydrolases family 18		IPR000677///Chitinase-like+++IPR001223///Glycoside hydrolase family 18, catalytic domain+++IPR001579///Glycosyl hydrolases family 18 (GH18) active site+++IPR017853///Glycoside hydrolase superfamily	[A0A452Z9J0_AEGTS|diamond]RecName: Full=Glyco_hydro_18 domain-containing protein {ECO:0000259|Pfam:PF00704};		GO:0004553///hydrolase activity, hydrolyzing O-glycosyl compounds	GO:0005975///carbohydrate metabolic process
HORVU.MOREX.r2.1HG0059500	'HORVU.MOREX.r2.1HG0059500'	mRNA	2.50155	2.97352e-08		PF00394///Multicopper oxidase+++PF07731///Multicopper oxidase+++PF07732///Multicopper oxidase		IPR001117///Multicopper oxidase, type 1+++IPR002355///Multicopper oxidase, copper-binding site+++IPR008972///Cupredoxin+++IPR011706///Multicopper oxidase, C-terminal+++IPR011707///Multicopper oxidase, N-termianl+++IPR017761///Laccase+++IPR033138///Multicopper oxidases, conserved site+++IPR034285///Laccase, second cupredoxin domain+++IPR034288///Laccase, first cupredoxin domain+++IPR034289///Lacca…	[A0A3B5YZW6_WHEAT|diamond]RecName: Full=Laccase {ECO:0000256|ARBA:ARBA00012297, ECO:0000256|RuleBase:RU361119}; EC=1.10.3.2 {ECO:0000256|ARBA:ARBA00012297, ECO:0000256|RuleBase:RU361119}; AltName: Full=Benzenediol:oxygen oxidoreductase {ECO:0000256|RuleBase:RU361119}; AltName: Full=Diphenol oxidase {ECO:0000256|RuleBase:RU361119}; AltName: Full=Urishiol oxidase {ECO:0000256|RuleBase:RU361119};	GO:0048046///apoplast	GO:0005507///copper ion binding+++GO:0016491///oxidoreductase activity+++GO:0052716///hydroquinone:oxygen oxidoreductase activity	GO:0046274///lignin catabolic process
HORVU.MOREX.r2.1HG0059760	'HORVU.MOREX.r2.1HG0059760'	mRNA	1.05831	0.000538974		PF00010///Helix-loop-helix DNA-binding domain	ENOG502RZ03///No_INFO	IPR011598///Myc-type, basic helix-loop-helix (bHLH) domain+++IPR036638///Helix-loop-helix DNA-binding domain superfamily	[F2CW02_HORVV|diamond]SubName: Full=Predicted protein {ECO:0000313|EMBL:BAJ87023.1};		GO:0046983///protein dimerization activity
HORVU.MOREX.r2.1HG0060050	'HORVU.MOREX.r2.1HG0060050'	mRNA	1.06631	0.000198683	04075///Plant hormone signal transduction	PF18511///F-box+++PF18791///Transport inhibitor response 1 protein domain		IPR006553///Leucine-rich repeat, cysteine-containing subtype+++IPR032675///Leucine-rich repeat domain superfamily+++IPR036047///F-box-like domain superfamily+++IPR041101///Transport inhibitor response 1 domain+++IPR041567///COI1, F-box	[A0A3B5YZR0_WHEAT|diamond]SubName: Full=Uncharacterized protein {ECO:0000313|EnsemblPlants:TraesCS1B02G288100.1};	GO:1990070///TRAPPI protein complex+++GO:1990071///TRAPPII protein complex+++GO:1990072///TRAPPIII protein complex		GO:0006888///ER to Golgi vesicle-mediated transport
HORVU.MOREX.r2.1HG0060420	'HORVU.MOREX.r2.1HG0060420'	mRNA	1.25077	0.0106344				IPR013087///Zinc finger C2H2-type+++IPR036236///Zinc finger C2H2 superfamily+++IPR043584///Zinc finger protein WIP	[A0A3B5Y3B6_WHEAT|diamond]RecName: Full=C2H2-type domain-containing protein {ECO:0000259|PROSITE:PS50157};	GO:0005634///nucleus	GO:0003700///DNA-binding transcription factor activity	GO:0010468///regulation of gene expression+++GO:0048856///anatomical structure development
HORVU.MOREX.r2.1HG0060460	'HORVU.MOREX.r2.1HG0060460'	mRNA	0.732677	0.0221025	00195///Photosynthesis	PF00111///2Fe-2S iron-sulfur cluster binding domain	ENOG502RZ87///No_INFO	IPR001041///2Fe-2S ferredoxin-type iron-sulfur binding domain+++IPR006058///2Fe-2S ferredoxin, iron-sulphur binding site+++IPR010241///Ferredoxin [2Fe-2S], plant+++IPR012675///Beta-grasp domain superfamily+++IPR036010///2Fe-2S ferredoxin-like superfamily	[A0A287G889_HORVV|diamond]RecName: Full=Ferredoxin {ECO:0000256|RuleBase:RU364001};	GO:0009507///chloroplast	GO:0009055///electron transfer activity+++GO:0046872///metal ion binding+++GO:0051537///2 iron, 2 sulfur cluster binding
HORVU.MOREX.r2.1HG0060800	'HORVU.MOREX.r2.1HG0060800'	mRNA	5.99447	0.000334412		PF13639///Ring finger domain		IPR001841///Zinc finger, RING-type+++IPR013083///Zinc finger, RING/FYVE/PHD-type	[A0A287G8K1_HORVV|diamond]RecName: Full=RING-type domain-containing protein {ECO:0000259|PROSITE:PS50089};	GO:0016021///integral component of membrane
HORVU.MOREX.r2.1HG0060840	'HORVU.MOREX.r2.1HG0060840'	mRNA	1.00567	0.00012567		PF00022///Actin		IPR004000///Actin family+++IPR004001///Actin, conserved site+++IPR020902///Actin/actin-like conserved site+++IPR043129///ATPase, nucleotide binding domain	[B4FPG2_MAIZE|diamond]SubName: Full=Actin-1 {ECO:0000313|EMBL:AQK93546.1};	GO:0005856///cytoskeleton	GO:0005524///ATP binding
HORVU.MOREX.r2.1HG0061240	'HORVU.MOREX.r2.1HG0061240'	mRNA	0.951483	0.000331807		PF05922///Peptidase inhibitor I9		IPR010259///Peptidase S8 propeptide/proteinase inhibitor I9+++IPR037045///Peptidase S8 propeptide/proteinase inhibitor I9 superfamily	[A0A287G953_HORVV|diamond]RecName: Full=Inhibitor I9 domain-containing protein {ECO:0000259|Pfam:PF05922};
HORVU.MOREX.r2.1HG0061720	'HORVU.MOREX.r2.1HG0061720'	mRNA	2.52024	1.26372e-12		PF05368///NmrA-like family	ENOG502QPMY///No_INFO	IPR008030///NmrA-like domain+++IPR036291///NAD(P)-binding domain superfamily	[C5XF10_SORBI|diamond]RecName: Full=NmrA domain-containing protein {ECO:0000259|Pfam:PF05368};
HORVU.MOREX.r2.1HG0061800	'HORVU.MOREX.r2.1HG0061800'	mRNA	1.19468	0.0290525	00340///Histidine metabolism+++01230///Biosynthesis of amino acids	PF07719///Tetratricopeptide repeat+++PF13181///Tetratricopeptide repeat	ENOG502QSSW///No_INFO	IPR011990///Tetratricopeptide-like helical domain superfamily+++IPR013026///No_INFO+++IPR013105///Tetratricopeptide repeat 2+++IPR019734///Tetratricopeptide repeat	[A0A287G9Q9_HORVV|diamond]RecName: Full=TPR_REGION domain-containing protein {ECO:0000259|PROSITE:PS50293};			GO:0009658///chloroplast organization+++GO:0010438///cellular response to sulfur starvation+++GO:0010439///regulation of glucosinolate biosynthetic process
HORVU.MOREX.r2.1HG0061950	'HORVU.MOREX.r2.1HG0061950'	mRNA	2.34248	5.07485e-06	04213///Longevity regulating pathway - multiple species	PF01419///Jacalin-like lectin domain		IPR001229///Jacalin-like lectin domain+++IPR033734///Jacalin-like lectin domain, plant+++IPR036404///Jacalin-like lectin domain superfamily	[A0A287G9U0_HORVV|diamond]SubName: Full=Uncharacterized protein {ECO:0000313|EnsemblPlants:HORVU1Hr1G075520.3};		GO:0030246///carbohydrate binding
HORVU.MOREX.r2.1HG0062040	'HORVU.MOREX.r2.1HG0062040'	mRNA	0.959923	0.00730919	00010///Glycolysis / Gluconeogenesis+++00030///Pentose phosphate pathway+++00051///Fructose and mannose metabolism+++00052///Galactose metabolism+++00680///Methane metabolism+++01200///Carbon metabolism+++01230///Biosynthesis of amino acids+++03018///RNA degradation	PF00365///Phosphofructokinase		IPR000023///Phosphofructokinase domain+++IPR012004///Pyrophosphate-dependent phosphofructokinase TP0108-type+++IPR022953///ATP-dependent 6-phosphofructokinase+++IPR035966///Phosphofructokinase superfamily	[A0A287G9W1_HORVV|diamond]RecName: Full=ATP-dependent 6-phosphofructokinase {ECO:0000256|HAMAP-Rule:MF_03186}; Short=ATP-PFK {ECO:0000256|HAMAP-Rule:MF_03186}; Short=Phosphofructokinase {ECO:0000256|HAMAP-Rule:MF_03186}; EC=2.7.1.11 {ECO:0000256|HAMAP-Rule:MF_03186}; AltName: Full=Phosphohexokinase {ECO:0000256|HAMAP-Rule:MF_03186};	GO:0005737///cytoplasm	GO:0003872///6-phosphofructokinase activity+++GO:0005524///ATP binding+++GO:0046872///metal ion binding	GO:0006002///fructose 6-phosphate metabolic process
HORVU.MOREX.r2.1HG0062200	'HORVU.MOREX.r2.1HG0062200'	mRNA	1.30441	4.14101e-05	00940///Phenylpropanoid biosynthesis	PF00141///Peroxidase		IPR000823///Plant peroxidase+++IPR002016///Haem peroxidase+++IPR010255///Haem peroxidase superfamily+++IPR019793///Peroxidases heam-ligand binding site+++IPR019794///Peroxidase, active site+++IPR033905///Secretory peroxidase	[A0A287GA62_HORVV|diamond]RecName: Full=Peroxidase {ECO:0000256|ARBA:ARBA00012313, ECO:0000256|RuleBase:RU362060}; EC=1.11.1.7 {ECO:0000256|ARBA:ARBA00012313, ECO:0000256|RuleBase:RU362060};	GO:0005576///extracellular region	GO:0004601///peroxidase activity+++GO:0020037///heme binding+++GO:0046872///metal ion binding	GO:0006979///response to oxidative stress+++GO:0042744///hydrogen peroxide catabolic process
HORVU.MOREX.r2.1HG0062260	'HORVU.MOREX.r2.1HG0062260'	mRNA	0.916545	0.0131299		PF00225///Kinesin motor domain+++PF00307///Calponin homology (CH) domain		IPR001715///Calponin homology domain+++IPR001752///Kinesin motor domain+++IPR027417///P-loop containing nucleoside triphosphate hydrolase+++IPR036872///CH domain superfamily+++IPR036961///Kinesin motor domain superfamily	[A0A3B5Y4E1_WHEAT|diamond]SubName: Full=Uncharacterized protein {ECO:0000313|EnsemblPlants:TraesCS1A02G341500.1};	GO:0005874///microtubule	GO:0005524///ATP binding+++GO:0008017///microtubule binding+++GO:1990939///ATP-dependent microtubule motor activity	GO:0007018///microtubule-based movement
HORVU.MOREX.r2.1HG0062600	'HORVU.MOREX.r2.1HG0062600'	mRNA	1.09408	0.0105799	00500///Starch and sucrose metabolism	PF00982///Glycosyltransferase family 20+++PF02358///Trehalose-phosphatase	KOG1050///trehalose biosynthetic process	IPR001830///Glycosyl transferase, family 20+++IPR003337///Trehalose-phosphatase+++IPR012766///Alpha,alpha-trehalose-phosphate synthase+++IPR023214///HAD superfamily+++IPR036412///HAD-like superfamily	[A0A287GAZ3_HORVV|diamond]RecName: Full=Alpha,alpha-trehalose-phosphate synthase (UDP-forming) {ECO:0000256|ARBA:ARBA00012538}; EC=2.4.1.15 {ECO:0000256|ARBA:ARBA00012538};	GO:0005829///cytosol	GO:0003825///alpha,alpha-trehalose-phosphate synthase (UDP-forming) activity
HORVU.MOREX.r2.1HG0062900	'HORVU.MOREX.r2.1HG0062900'	mRNA	1.17852	0.0126784	00380///Tryptophan metabolism	PF00891///O-methyltransferase domain+++PF08100///Dimerisation domain	KOG3178///O-methyltransferase activity	IPR001077///O-methyltransferase domain+++IPR012967///Plant methyltransferase dimerisation+++IPR016461///O-methyltransferase COMT-type+++IPR022657///Orn/DAP/Arg decarboxylase 2, conserved site+++IPR029063///S-adenosyl-L-methionine-dependent methyltransferase+++IPR036388///Winged helix-like DNA-binding domain superfamily+++IPR036390///Winged helix DNA-binding domain superfamily	[A0A287GBB0_HORVV|diamond]SubName: Full=Uncharacterized protein {ECO:0000313|EnsemblPlants:HORVU1Hr1G076660.2};		GO:0008171///O-methyltransferase activity+++GO:0046983///protein dimerization activity	GO:0032259///methylation
HORVU.MOREX.r2.1HG0063020	'HORVU.MOREX.r2.1HG0063020'	mRNA	2.17055	6.38074e-05	04712///Circadian rhythm - plant	PF02701///Dof domain, zinc finger	ENOG502S4KT///No_INFO	IPR003851///Zinc finger, Dof-type	[M0YGP3_HORVV|diamond]RecName: Full=Dof-type domain-containing protein {ECO:0000259|PROSITE:PS50884};	GO:0005634///nucleus	GO:0003677///DNA binding+++GO:0003700///DNA-binding transcription factor activity
HORVU.MOREX.r2.1HG0063060	'HORVU.MOREX.r2.1HG0063060'	mRNA	1.1671	0.0282646	04213///Longevity regulating pathway - multiple species	PF00069///Protein kinase domain+++PF03822///NAF domain		IPR000719///Protein kinase domain+++IPR004041///NAF domain+++IPR008271///Serine/threonine-protein kinase, active site+++IPR011009///Protein kinase-like domain superfamily+++IPR017441///Protein kinase, ATP binding site+++IPR018451///NAF/FISL domain	[A2Y6H1_ORYSI|diamond]RecName: Full=Non-specific serine/threonine protein kinase {ECO:0000256|ARBA:ARBA00012513}; EC=2.7.11.1 {ECO:0000256|ARBA:ARBA00012513};	GO:0016021///integral component of membrane	GO:0005524///ATP binding	GO:0007165///signal transduction
HORVU.MOREX.r2.1HG0064450	'HORVU.MOREX.r2.1HG0064450'	mRNA	1.14953	0.00044185	00564///Glycerophospholipid metabolism	PF08241///Methyltransferase domain+++PF13649///Methyltransferase domain		IPR013216///Methyltransferase type 11+++IPR025771///Phosphoethanolamine N-methyltransferase+++IPR029063///S-adenosyl-L-methionine-dependent methyltransferase+++IPR041698///Methyltransferase domain 25	[A0A6G1EPJ4_9ORYZ|diamond]SubName: Full=Uncharacterized protein {ECO:0000313|EMBL:KAF0926541.1};		GO:0000234///phosphoethanolamine N-methyltransferase activity	GO:0006656///phosphatidylcholine biosynthetic process
HORVU.MOREX.r2.1HG0065020	'HORVU.MOREX.r2.1HG0065020'	mRNA	1.36055	0.0019344		PF00249///Myb-like DNA-binding domain		IPR001005///SANT/Myb domain+++IPR009057///Homeobox-like domain superfamily+++IPR017930///Myb domain	[F2DKG0_HORVV|diamond]SubName: Full=Predicted protein {ECO:0000313|EMBL:BAJ95581.1};
HORVU.MOREX.r2.1HG0065200	'HORVU.MOREX.r2.1HG0065200'	mRNA	1.3604	0.0327433		PF15697///Domain of unknown function (DUF4666)	ENOG502S5HJ///No_INFO	IPR031421///Protein of unknown function DUF4666	[F2CXG5_HORVV|diamond]SubName: Full=Predicted protein {ECO:0000313|EMBL:BAJ87536.1};
HORVU.MOREX.r2.1HG0065250	'HORVU.MOREX.r2.1HG0065250'	mRNA	0.852398	0.0409522		PF01852///START domain		IPR002913///START domain+++IPR023393///START-like domain superfamily	[A0A3B5Z3S5_WHEAT|diamond]RecName: Full=START domain-containing protein {ECO:0000259|PROSITE:PS50848};	GO:0005634///nucleus+++GO:0016021///integral component of membrane	GO:0003677///DNA binding+++GO:0008289///lipid binding
HORVU.MOREX.r2.1HG0065280	'HORVU.MOREX.r2.1HG0065280'	mRNA	2.71266	0.00694215	04144///Endocytosis+++04145///Phagosome	PF02987///Late embryogenesis abundant protein		IPR004238///Late embryogenesis abundant protein, LEA_4 subgroup	[A0A452ZQA7_AEGTS|diamond]SubName: Full=Uncharacterized protein {ECO:0000313|EnsemblPlants:AET1Gv20878900.1};
HORVU.MOREX.r2.1HG0065500	'HORVU.MOREX.r2.1HG0065500'	mRNA	3.55889	0.0194263	04213///Longevity regulating pathway - multiple species	PF01419///Jacalin-like lectin domain	ENOG502RXU3///No_INFO	IPR001229///Jacalin-like lectin domain+++IPR033734///Jacalin-like lectin domain, plant+++IPR036404///Jacalin-like lectin domain superfamily	[A0A287GEI1_HORVV|diamond]RecName: Full=Jacalin-type lectin domain-containing protein {ECO:0000259|PROSITE:PS51752};		GO:0030246///carbohydrate binding
HORVU.MOREX.r2.1HG0067240	'HORVU.MOREX.r2.1HG0067240'	mRNA	1.55315	0.0282135		PF00447///HSF-type DNA-binding	KOG0627///sequence-specific DNA binding	IPR000232///Heat shock factor (HSF)-type, DNA-binding+++IPR027725///Heat shock transcription factor family+++IPR036388///Winged helix-like DNA-binding domain superfamily+++IPR036390///Winged helix DNA-binding domain superfamily	[F2DEJ8_HORVV|diamond]SubName: Full=Predicted protein {ECO:0000313|EMBL:BAJ93519.1};	GO:0005634///nucleus	GO:0000978///RNA polymerase II proximal promoter sequence-specific DNA binding+++GO:0003700///DNA-binding transcription factor activity	GO:0006357///regulation of transcription by RNA polymerase II+++GO:0034605///cellular response to heat
HORVU.MOREX.r2.1HG0067940	'HORVU.MOREX.r2.1HG0067940'	mRNA	2.79165	0.00184189		PF00642///Zinc finger C-x8-C-x5-C-x3-H type (and similar)		IPR000571///Zinc finger, CCCH-type	[A0A3B6A0R1_WHEAT|diamond]RecName: Full=C3H1-type domain-containing protein {ECO:0000259|PROSITE:PS50103};		GO:0046872///metal ion binding
HORVU.MOREX.r2.1HG0068090	'HORVU.MOREX.r2.1HG0068090'	mRNA	4.67137	0.00918172	00010///Glycolysis / Gluconeogenesis+++00071///Fatty acid degradation+++00350///Tyrosine metabolism+++00592///alpha-Linolenic acid metabolism+++00620///Pyruvate metabolism	PF00107///Zinc-binding dehydrogenase+++PF08240///Alcohol dehydrogenase GroES-like domain		IPR002328///Alcohol dehydrogenase, zinc-type, conserved site+++IPR011032///GroES-like superfamily+++IPR013149///Alcohol dehydrogenase-like, C-terminal+++IPR013154///Alcohol dehydrogenase, N-terminal+++IPR036291///NAD(P)-binding domain superfamily	[A0A453KPG2_AEGTS|diamond]SubName: Full=Uncharacterized protein {ECO:0000313|EnsemblPlants:AET5Gv20471000.1};		GO:0008270///zinc ion binding+++GO:0016491///oxidoreductase activity
HORVU.MOREX.r2.1HG0068700	'HORVU.MOREX.r2.1HG0068700'	mRNA	1.64366	3.61734e-05	00564///Glycerophospholipid metabolism+++00565///Ether lipid metabolism+++04144///Endocytosis	PF00168///C2 domain+++PF00614///Phospholipase D Active site motif+++PF12357///Phospholipase D C terminal		IPR000008///C2 domain+++IPR001736///Phospholipase D/Transphosphatidylase+++IPR011402///Phospholipase D, plant+++IPR015679///Phospholipase D family+++IPR024632///Phospholipase D, C-terminal+++IPR035892///C2 domain superfamily	[A0A287GI84_HORVV|diamond]RecName: Full=Phospholipase D {ECO:0000256|ARBA:ARBA00012027, ECO:0000256|PIRNR:PIRNR036470}; EC=3.1.4.4 {ECO:0000256|ARBA:ARBA00012027, ECO:0000256|PIRNR:PIRNR036470};	GO:0016020///membrane	GO:0004630///phospholipase D activity+++GO:0005509///calcium ion binding+++GO:0070290///N-acylphosphatidylethanolamine-specific phospholipase D activity	GO:0016042///lipid catabolic process+++GO:0046470///phosphatidylcholine metabolic process
HORVU.MOREX.r2.1HG0068710	'HORVU.MOREX.r2.1HG0068710'	mRNA	0.861008	0.0442768		PF13639///Ring finger domain		IPR001841///Zinc finger, RING-type+++IPR013083///Zinc finger, RING/FYVE/PHD-type	[A0A3B5Z342_WHEAT|diamond]RecName: Full=RING-type domain-containing protein {ECO:0000259|PROSITE:PS50089};		GO:0061630///ubiquitin protein ligase activity
HORVU.MOREX.r2.1HG0068790	'HORVU.MOREX.r2.1HG0068790'	mRNA	1.56098	1.32176e-09		PF14368///Probable lipid transfer	ENOG502S3N0///No_INFO	IPR016140///Bifunctional inhibitor/plant lipid transfer protein/seed storage helical domain+++IPR033872///Non-specific lipid-transfer protein type 2+++IPR036312///Bifunctional inhibitor/plant lipid transfer protein/seed storage helical domain superfamily	[F2D8V2_HORVV|diamond]SubName: Full=Predicted protein {ECO:0000313|EMBL:BAJ91523.1};			GO:0006869///lipid transport
HORVU.MOREX.r2.1HG0068800	'HORVU.MOREX.r2.1HG0068800'	mRNA	1.17837	2.50533e-06		PF14368///Probable lipid transfer	ENOG502S3N0///No_INFO	IPR016140///Bifunctional inhibitor/plant lipid transfer protein/seed storage helical domain+++IPR033872///Non-specific lipid-transfer protein type 2+++IPR036312///Bifunctional inhibitor/plant lipid transfer protein/seed storage helical domain superfamily	[M0XZZ6_HORVV|diamond]RecName: Full=AAI domain-containing protein {ECO:0000259|SMART:SM00499};			GO:0006869///lipid transport
HORVU.MOREX.r2.1HG0069520	'HORVU.MOREX.r2.1HG0069520'	mRNA	7.04031	0.00408378		PF00931///NB-ARC domain		IPR002182///NB-ARC+++IPR027417///P-loop containing nucleoside triphosphate hydrolase+++IPR032675///Leucine-rich repeat domain superfamily	[A0A3B5Z4E3_WHEAT|diamond]RecName: Full=NB-ARC domain-containing protein {ECO:0000259|Pfam:PF00931};		GO:0043531///ADP binding
HORVU.MOREX.r2.1HG0069800	'HORVU.MOREX.r2.1HG0069800'	mRNA	1.61822	0.000469489		PF01554///MatE		IPR002528///Multi antimicrobial extrusion protein	[A0A3L6RB85_PANMI|diamond]RecName: Full=Protein DETOXIFICATION {ECO:0000256|RuleBase:RU004914}; AltName: Full=Multidrug and toxic compound extrusion protein {ECO:0000256|RuleBase:RU004914};	GO:0016021///integral component of membrane	GO:0015297///antiporter activity+++GO:0042910///xenobiotic transmembrane transporter activity
HORVU.MOREX.r2.1HG0070360	'HORVU.MOREX.r2.1HG0070360'	mRNA	2.07595	5.90306e-07	03020///RNA polymerase	PF03188///Eukaryotic cytochrome b561	KOG4293///DOMON domain-containing protein	IPR005018///DOMON domain+++IPR006593///Cytochrome b561/ferric reductase transmembrane+++IPR017214///Cytochrome b561 and DOMON domain-containing protein	[B4F9N6_MAIZE|diamond]SubName: Full=Cytochrome b561 and DOMON domain-containing protein {ECO:0000313|EMBL:ONM39303.1}; SubName: Full=Dopamine beta-monooxygenase {ECO:0000313|EMBL:ACG36549.1};	GO:0016021///integral component of membrane	GO:0004497///monooxygenase activity+++GO:0046872///metal ion binding
HORVU.MOREX.r2.1HG0070800	'HORVU.MOREX.r2.1HG0070800'	mRNA	0.965996	0.000258558	04120///Ubiquitin mediated proteolysis	PF00179///Ubiquitin-conjugating enzyme		IPR000608///Ubiquitin-conjugating enzyme E2+++IPR016135///Ubiquitin-conjugating enzyme/RWD-like	[A0A3B6A0M3_WHEAT|diamond]RecName: Full=UBC core domain-containing protein {ECO:0000259|PROSITE:PS50127};		GO:0061631///ubiquitin conjugating enzyme activity
HORVU.MOREX.r2.1HG0071890	'HORVU.MOREX.r2.1HG0071890'	mRNA	1.86641	0.000644853			ENOG502S73G///No_INFO	IPR038974///Protein Casparian strip integrity factor 1/2	[F2CTT3_HORVV|diamond]SubName: Full=Predicted protein {ECO:0000313|EMBL:BAJ86254.1};
HORVU.MOREX.r2.1HG0071960	'HORVU.MOREX.r2.1HG0071960'	mRNA	1.74231	0.0141485		PF00067///Cytochrome P450		IPR001128///Cytochrome P450+++IPR002401///Cytochrome P450, E-class, group I+++IPR017972///Cytochrome P450, conserved site+++IPR036396///Cytochrome P450 superfamily	[A0A287GLK5_HORVV|diamond]SubName: Full=Uncharacterized protein {ECO:0000313|EnsemblPlants:HORVU1Hr1G087110.1};	GO:0016021///integral component of membrane	GO:0004497///monooxygenase activity+++GO:0005506///iron ion binding+++GO:0016705///oxidoreductase activity, acting on paired donors, with incorporation or reduction of molecular oxygen+++GO:0020037///heme binding
HORVU.MOREX.r2.1HG0072210	'HORVU.MOREX.r2.1HG0072210'	mRNA	1.12649	0.0123438	04075///Plant hormone signal transduction	PF02362///B3 DNA binding domain+++PF06507///Auxin response factor		IPR003340///B3 DNA binding domain+++IPR010525///Auxin response factor domain+++IPR015300///DNA-binding pseudobarrel domain superfamily	[A0A287GLR5_HORVV|diamond]RecName: Full=Auxin response factor {ECO:0000256|RuleBase:RU004561};	GO:0005634///nucleus	GO:0003677///DNA binding	GO:0006355///regulation of transcription, DNA-templated+++GO:0009734///auxin-activated signaling pathway
HORVU.MOREX.r2.1HG0073280	'HORVU.MOREX.r2.1HG0073280'	mRNA	10.7896	1.36688e-06		PF14541///Xylanase inhibitor C-terminal+++PF14543///Xylanase inhibitor N-terminal	KOG1339///aspartic-type endopeptidase activity	IPR001461///Aspartic peptidase A1 family+++IPR021109///Aspartic peptidase domain superfamily+++IPR032799///Xylanase inhibitor, C-terminal+++IPR032861///Xylanase inhibitor, N-terminal+++IPR033868///Xylanase inhibitor I-like	[A0A287GMT2_HORVV|diamond]SubName: Full=Uncharacterized protein {ECO:0000313|EnsemblPlants:HORVU1Hr1G088620.1};		GO:0004190///aspartic-type endopeptidase activity
HORVU.MOREX.r2.1HG0073640	'HORVU.MOREX.r2.1HG0073640'	mRNA	1.37126	1.32176e-09		PF00026///Eukaryotic aspartyl protease+++PF03489///Saposin-like type B, region 2+++PF05184///Saposin-like type B, region 1		IPR001461///Aspartic peptidase A1 family+++IPR001969///Aspartic peptidase, active site+++IPR007856///Saposin-like type B, region 1+++IPR008138///Saposin B type, region 2+++IPR008139///Saposin B type domain+++IPR011001///Saposin-like+++IPR021109///Aspartic peptidase domain superfamily+++IPR033121///Peptidase family A1 domain+++IPR033869///Phytepsin	[A0A452ZXZ3_AEGTS|diamond]SubName: Full=Uncharacterized protein {ECO:0000313|EnsemblPlants:AET1Gv20966500.4};		GO:0004190///aspartic-type endopeptidase activity	GO:0006629///lipid metabolic process
HORVU.MOREX.r2.1HG0074040	'HORVU.MOREX.r2.1HG0074040'	mRNA	6.48386	0.00613956		PF01592///NifU-like N terminal domain		IPR002871///NIF system FeS cluster assembly, NifU, N-terminal+++IPR011339///ISC system FeS cluster assembly, IscU scaffold	[A0A287GNB6_HORVV|diamond]RecName: Full=Iron-sulfur cluster assembly protein {ECO:0000256|RuleBase:RU362089};	GO:0005737///cytoplasm+++GO:0005759///mitochondrial matrix	GO:0008198///ferrous iron binding+++GO:0051537///2 iron, 2 sulfur cluster binding+++GO:0051539///4 iron, 4 sulfur cluster binding	GO:0006879///cellular iron ion homeostasis+++GO:0016226///iron-sulfur cluster assembly
HORVU.MOREX.r2.1HG0074140	'HORVU.MOREX.r2.1HG0074140'	mRNA	2.7312	0.000227314		PF07816///Protein of unknown function (DUF1645)	ENOG502RXG8///No_INFO	IPR012442///Protein of unknown function DUF1645, plant	[M0XTK6_HORVV|diamond]SubName: Full=Uncharacterized protein {ECO:0000313|EnsemblPlants:HORVU1Hr1G089860.1};
HORVU.MOREX.r2.1HG0074170	'HORVU.MOREX.r2.1HG0074170'	mRNA	2.20184	7.34706e-11	00902///Monoterpenoid biosynthesis	PF00106///short chain dehydrogenase	KOG1208///oxidation-reduction process	IPR002347///Short-chain dehydrogenase/reductase SDR+++IPR036291///NAD(P)-binding domain superfamily	[M0YJ05_HORVV|diamond]SubName: Full=Uncharacterized protein {ECO:0000313|EnsemblPlants:HORVU1Hr1G089830.1};	GO:0016020///membrane	GO:0016491///oxidoreductase activity
HORVU.MOREX.r2.1HG0075060	'HORVU.MOREX.r2.1HG0075060'	mRNA	4.63343	0.0267254		PF01277///Oleosin	ENOG502RZY0///No_INFO	IPR000136///Oleosin	[M0WY94_HORVV|diamond]SubName: Full=Uncharacterized protein {ECO:0000313|EnsemblPlants:HORVU1Hr1G091010.1};	GO:0012511///monolayer-surrounded lipid storage body+++GO:0016021///integral component of membrane		GO:0019915///lipid storage
HORVU.MOREX.r2.1HG0075260	'HORVU.MOREX.r2.1HG0075260'	mRNA	2.6043	0.0365121		PF04759///Protein of unknown function, DUF617		IPR006460///Protein MIZU-KUSSEI 1-like, plant	[A0A3B5Y786_WHEAT|diamond]SubName: Full=Uncharacterized protein {ECO:0000313|EnsemblPlants:TraesCS1A02G415800.1.cds1};		GO:0003677///DNA binding+++GO:0003700///DNA-binding transcription factor activity	GO:0010274///hydrotropism
HORVU.MOREX.r2.1HG0075340	'HORVU.MOREX.r2.1HG0075340'	mRNA	2.64733	5.56635e-14	00280///Valine, leucine and isoleucine degradation	PF07714///Protein tyrosine and serine/threonine kinase		IPR000719///Protein kinase domain+++IPR001245///Serine-threonine/tyrosine-protein kinase, catalytic domain+++IPR008271///Serine/threonine-protein kinase, active site+++IPR011009///Protein kinase-like domain superfamily	[F2E112_HORVV|diamond]SubName: Full=Predicted protein {ECO:0000313|EMBL:BAK01034.1};	GO:0005886///plasma membrane	GO:0004672///protein kinase activity+++GO:0004674///protein serine/threonine kinase activity+++GO:0005524///ATP binding
HORVU.MOREX.r2.1HG0075590	'HORVU.MOREX.r2.1HG0075590'	mRNA	1.67432	0.000293838	00940///Phenylpropanoid biosynthesis	PF01073///3-beta hydroxysteroid dehydrogenase/isomerase family		IPR002225///3-beta hydroxysteroid dehydrogenase/isomerase+++IPR036291///NAD(P)-binding domain superfamily	[A0A3B5Y7A3_WHEAT|diamond]RecName: Full=3Beta_HSD domain-containing protein {ECO:0000259|Pfam:PF01073};		GO:0003854///3-beta-hydroxy-delta5-steroid dehydrogenase activity+++GO:0016616///oxidoreductase activity, acting on the CH-OH group of donors, NAD or NADP as acceptor	GO:0006694///steroid biosynthetic process
HORVU.MOREX.r2.1HG0075610	'HORVU.MOREX.r2.1HG0075610'	mRNA	2.58503	0.000972911	00040///Pentose and glucuronate interconversions	PF00295///Glycosyl hydrolases family 28		IPR000743///Glycoside hydrolase, family 28+++IPR006626///Parallel beta-helix repeat+++IPR011050///Pectin lyase fold/virulence factor+++IPR012334///Pectin lyase fold	[A0A287GQG6_HORVV|diamond]SubName: Full=Uncharacterized protein {ECO:0000313|EnsemblPlants:HORVU1Hr1G091430.5};	GO:0005618///cell wall	GO:0004650///polygalacturonase activity	GO:0005975///carbohydrate metabolic process
HORVU.MOREX.r2.1HG0075800	'HORVU.MOREX.r2.1HG0075800'	mRNA	2.03695	0.0100972	00940///Phenylpropanoid biosynthesis				[A0A287GQR6_HORVV|diamond]SubName: Full=Uncharacterized protein {ECO:0000313|EnsemblPlants:HORVU1Hr1G091660.1};
HORVU.MOREX.r2.1HG0075870	'HORVU.MOREX.r2.1HG0075870'	mRNA	2.12969	0.00598785	00500///Starch and sucrose metabolism	PF07983///X8 domain		IPR012946///X8 domain	[A0A287GQV5_HORVV|diamond]RecName: Full=X8 domain-containing protein {ECO:0000259|SMART:SM00768};
HORVU.MOREX.r2.1HG0075910	'HORVU.MOREX.r2.1HG0075910'	mRNA	0.77021	0.0107804		PF07779///10 TM Acyl Transferase domain found in Cas1p		IPR012419///Cas1p 10 TM acyl transferase domain	[A0A1D5SB96_WHEAT|diamond]RecName: Full=Cas1_AcylT domain-containing protein {ECO:0000259|Pfam:PF07779};	GO:0005794///Golgi apparatus+++GO:0016021///integral component of membrane	GO:0016407///acetyltransferase activity	GO:0005975///carbohydrate metabolic process+++GO:0009834///plant-type secondary cell wall biogenesis+++GO:0010411///xyloglucan metabolic process+++GO:0045492///xylan biosynthetic process+++GO:1990937///xylan acetylation
HORVU.MOREX.r2.1HG0076220	'HORVU.MOREX.r2.1HG0076220'	mRNA	2.71066	9.757e-05		PF00069///Protein kinase domain+++PF01657///Salt stress response/antifungal		IPR000719///Protein kinase domain+++IPR002902///Gnk2-homologous domain+++IPR008271///Serine/threonine-protein kinase, active site+++IPR011009///Protein kinase-like domain superfamily+++IPR017441///Protein kinase, ATP binding site+++IPR038408///Gnk2-homologous domain superfamily	[A0A287GR82_HORVV|diamond]SubName: Full=Uncharacterized protein {ECO:0000313|EnsemblPlants:HORVU1Hr1G092250.6};	GO:0016021///integral component of membrane	GO:0004672///protein kinase activity+++GO:0005524///ATP binding
HORVU.MOREX.r2.1HG0076230	'HORVU.MOREX.r2.1HG0076230'	mRNA	2.09775	9.90485e-15	00500///Starch and sucrose metabolism	PF00332///Glycosyl hydrolases family 17+++PF07983///X8 domain		IPR000490///Glycoside hydrolase family 17+++IPR012946///X8 domain+++IPR017853///Glycoside hydrolase superfamily	[A0A287GR51_HORVV|diamond]RecName: Full=Glucan endo-1,3-beta-D-glucosidase {ECO:0000256|ARBA:ARBA00012780}; EC=3.2.1.39 {ECO:0000256|ARBA:ARBA00012780};	GO:0046658///anchored component of plasma membrane	GO:0042973///glucan endo-1,3-beta-D-glucosidase activity	GO:0005975///carbohydrate metabolic process
HORVU.MOREX.r2.1HG0076290	'HORVU.MOREX.r2.1HG0076290'	mRNA	3.35942	0.00429998	00500///Starch and sucrose metabolism	PF00332///Glycosyl hydrolases family 17+++PF07983///X8 domain		IPR000490///Glycoside hydrolase family 17+++IPR012946///X8 domain+++IPR017853///Glycoside hydrolase superfamily	[A0A287GRH4_HORVV|diamond]RecName: Full=Glucan endo-1,3-beta-D-glucosidase {ECO:0000256|ARBA:ARBA00012780}; EC=3.2.1.39 {ECO:0000256|ARBA:ARBA00012780};		GO:0042973///glucan endo-1,3-beta-D-glucosidase activity	GO:0005975///carbohydrate metabolic process
HORVU.MOREX.r2.1HG0076300	'HORVU.MOREX.r2.1HG0076300'	mRNA	1.63214	0.00150172		PF00069///Protein kinase domain+++PF01657///Salt stress response/antifungal		IPR000719///Protein kinase domain+++IPR002902///Gnk2-homologous domain+++IPR008271///Serine/threonine-protein kinase, active site+++IPR011009///Protein kinase-like domain superfamily+++IPR038408///Gnk2-homologous domain superfamily	[A0A287GRG4_HORVV|diamond]SubName: Full=Uncharacterized protein {ECO:0000313|EnsemblPlants:HORVU1Hr1G092300.4};	GO:0016021///integral component of membrane	GO:0004672///protein kinase activity+++GO:0005524///ATP binding
HORVU.MOREX.r2.1HG0076310	'HORVU.MOREX.r2.1HG0076310'	mRNA	1.96125	0.00795172		PF00069///Protein kinase domain+++PF01657///Salt stress response/antifungal		IPR000719///Protein kinase domain+++IPR002902///Gnk2-homologous domain+++IPR008271///Serine/threonine-protein kinase, active site+++IPR011009///Protein kinase-like domain superfamily+++IPR017441///Protein kinase, ATP binding site+++IPR038408///Gnk2-homologous domain superfamily	[A0A287GRB3_HORVV|diamond]SubName: Full=Uncharacterized protein {ECO:0000313|EnsemblPlants:HORVU1Hr1G092290.2};	GO:0005886///plasma membrane+++GO:0016021///integral component of membrane	GO:0004674///protein serine/threonine kinase activity+++GO:0005524///ATP binding	GO:0006468///protein phosphorylation
HORVU.MOREX.r2.1HG0076360	'HORVU.MOREX.r2.1HG0076360'	mRNA	1.40233	1.57682e-06	03013///Nucleocytoplasmic transport	PF00004///ATPase family associated with various cellular activities (AAA)+++PF17862///AAA+ lid domain		IPR003593///AAA+ ATPase domain+++IPR003959///ATPase, AAA-type, core+++IPR003960///ATPase, AAA-type, conserved site+++IPR027417///P-loop containing nucleoside triphosphate hydrolase+++IPR041569///AAA ATPase, AAA+ lid domain	[A0A287GRH7_HORVV|diamond]RecName: Full=AAA domain-containing protein {ECO:0000259|SMART:SM00382};		GO:0005524///ATP binding+++GO:0016887///ATPase activity
HORVU.MOREX.r2.1HG0076500	'HORVU.MOREX.r2.1HG0076500'	mRNA	0.860919	0.00456028	04626///Plant-pathogen interaction	PF00069///Protein kinase domain+++PF13499///EF-hand domain pair	KOG0032///protein serine/threonine kinase activity	IPR000719///Protein kinase domain+++IPR002048///EF-hand domain+++IPR008271///Serine/threonine-protein kinase, active site+++IPR011009///Protein kinase-like domain superfamily+++IPR011992///EF-hand domain pair+++IPR017441///Protein kinase, ATP binding site+++IPR018247///EF-Hand 1, calcium-binding site	[K3Z554_SETIT|diamond]SubName: Full=Uncharacterized protein {ECO:0000313|EMBL:RCV16320.1, ECO:0000313|EnsemblPlants:KQL14095};	GO:0005634///nucleus+++GO:0005737///cytoplasm	GO:0004683///calmodulin-dependent protein kinase activity+++GO:0005509///calcium ion binding+++GO:0005516///calmodulin binding+++GO:0005524///ATP binding+++GO:0009931///calcium-dependent protein serine/threonine kinase activity	GO:0018105///peptidyl-serine phosphorylation+++GO:0035556///intracellular signal transduction+++GO:0046777///protein autophosphorylation
HORVU.MOREX.r2.1HG0076510	'HORVU.MOREX.r2.1HG0076510'	mRNA	3.66017	4.88939e-12	00940///Phenylpropanoid biosynthesis	PF01565///FAD binding domain +++PF08031///Berberine and berberine like	ENOG502QVGN///No_INFO	IPR006094///FAD linked oxidase, N-terminal+++IPR012951///Berberine/berberine-like+++IPR016166///FAD-binding domain, PCMH-type+++IPR016167///FAD-binding, type PCMH, subdomain 1+++IPR036318///FAD-binding, type PCMH-like superfamily	[M0Z4W3_HORVV|diamond]RecName: Full=FAD-binding PCMH-type domain-containing protein {ECO:0000259|PROSITE:PS51387};		GO:0016491///oxidoreductase activity+++GO:0071949///FAD binding
HORVU.MOREX.r2.1HG0077250	'HORVU.MOREX.r2.1HG0077250'	mRNA	1.00349	0.000789508	04141///Protein processing in endoplasmic reticulum	PF12906///RING-variant domain		IPR011016///Zinc finger, RING-CH-type+++IPR013083///Zinc finger, RING/FYVE/PHD-type	[A0A287GT12_HORVV|diamond]RecName: Full=RING-CH-type domain-containing protein {ECO:0000259|PROSITE:PS51292};	GO:0030176///integral component of endoplasmic reticulum membrane	GO:0008270///zinc ion binding	GO:0030433///ubiquitin-dependent ERAD pathway
HORVU.MOREX.r2.1HG0077440	'HORVU.MOREX.r2.1HG0077440'	mRNA	2.68081	0.000122525		PF11250///Fantastic Four meristem regulator		IPR021410///The fantastic four family	[A0A287Q5K3_HORVV|diamond]SubName: Full=Uncharacterized protein {ECO:0000313|EnsemblPlants:HORVU5Hr1G000520.2};	GO:0016021///integral component of membrane
HORVU.MOREX.r2.1HG0077550	'HORVU.MOREX.r2.1HG0077550'	mRNA	2.03024	3.214e-05		PF12697///Alpha/beta hydrolase family	ENOG502QUXK///No_INFO	IPR000073///Alpha/beta hydrolase fold-1+++IPR029058///Alpha/Beta hydrolase fold	[M0ZCK2_HORVV|diamond]RecName: Full=AB hydrolase-1 domain-containing protein {ECO:0000259|Pfam:PF12697};
HORVU.MOREX.r2.1HG0077830	'HORVU.MOREX.r2.1HG0077830'	mRNA	1.6098	0.0467421					[A0A287DUG1_HORVV|diamond]SubName: Full=Uncharacterized protein {ECO:0000313|EnsemblPlants:HORVU0Hr1G001600.2};
HORVU.MOREX.r2.1HG0077850	'HORVU.MOREX.r2.1HG0077850'	mRNA	1.51802	0.0459232	03013///Nucleocytoplasmic transport+++03015///mRNA surveillance pathway	PF00011///Hsp20/alpha crystallin family		IPR002068///Alpha crystallin/Hsp20 domain+++IPR008978///HSP20-like chaperone	[A0A287GTI8_HORVV|diamond]RecName: Full=SHSP domain-containing protein {ECO:0000259|PROSITE:PS01031};
HORVU.MOREX.r2.1HG0077930	'HORVU.MOREX.r2.1HG0077930'	mRNA	2.65107	1.26938e-11					[A0A287GTL8_HORVV|diamond]SubName: Full=Uncharacterized protein {ECO:0000313|EnsemblPlants:HORVU1Hr1G094610.3};
HORVU.MOREX.r2.1HG0078540	'HORVU.MOREX.r2.1HG0078540'	mRNA	1.2973	0.0130525		PF06203///CCT motif	ENOG502QRVZ///No_INFO	IPR010402///CCT domain	[A0A287GUE7_HORVV|diamond]RecName: Full=CCT domain-containing protein {ECO:0000259|PROSITE:PS51017};	GO:0005634///nucleus
HORVU.MOREX.r2.1HG0078570	'HORVU.MOREX.r2.1HG0078570'	mRNA	1.64759	0.000257093		PF06203///CCT motif	ENOG502QRVZ///No_INFO	IPR010402///CCT domain	[A0A287GUE7_HORVV|diamond]RecName: Full=CCT domain-containing protein {ECO:0000259|PROSITE:PS51017};	GO:0005634///nucleus
HORVU.MOREX.r2.1HG0078620	'HORVU.MOREX.r2.1HG0078620'	mRNA	3.03562	6.3456e-06		PF13639///Ring finger domain	KOG0800///ubiquitin-protein transferase activity	IPR001841///Zinc finger, RING-type+++IPR013083///Zinc finger, RING/FYVE/PHD-type	[A0A287GU58_HORVV|diamond]RecName: Full=RING-type domain-containing protein {ECO:0000259|PROSITE:PS50089};	GO:0016021///integral component of membrane
HORVU.MOREX.r2.2HG0079060	'HORVU.MOREX.r2.2HG0079060'	mRNA	1.20562	0.00396872	04016///MAPK signaling pathway - plant+++04075///Plant hormone signal transduction	PF00072///Response regulator receiver domain+++PF01590///GAF domain		IPR001789///Signal transduction response regulator, receiver domain+++IPR003018///GAF domain+++IPR005467///Histidine kinase domain+++IPR011006///CheY-like superfamily+++IPR014525///Ethylene receptor+++IPR029016///GAF-like domain superfamily+++IPR036097///Signal transduction histidine kinase, dimerisation/phosphoacceptor domain superfamily+++IPR036890///Histidine kinase/HSP90-like ATPase superfami…	[A0A287GUN1_HORVV|diamond]RecName: Full=Ethylene receptor {ECO:0000256|PIRNR:PIRNR026389};	GO:0005783///endoplasmic reticulum+++GO:0005789///endoplasmic reticulum membrane+++GO:0016021///integral component of membrane	GO:0000155///phosphorelay sensor kinase activity+++GO:0005524///ATP binding+++GO:0038199///ethylene receptor activity+++GO:0046872///metal ion binding+++GO:0051740///ethylene binding
HORVU.MOREX.r2.2HG0079450	'HORVU.MOREX.r2.2HG0079450'	mRNA	2.39246	2.71668e-05			ENOG502RXY7///No_INFO		[F2D2G3_HORVV|diamond]SubName: Full=Predicted protein {ECO:0000313|EMBL:BAJ89284.1};	GO:0005829///cytosol		GO:0009903///chloroplast avoidance movement+++GO:0009904///chloroplast accumulation movement
HORVU.MOREX.r2.2HG0079470	'HORVU.MOREX.r2.2HG0079470'	mRNA	1.95003	0.000126776		PF03168///Late embryogenesis abundant protein		IPR004864///Late embryogenesis abundant protein, LEA_2 subgroup	[A0A3B6D3U7_WHEAT|diamond]RecName: Full=LEA_2 domain-containing protein {ECO:0000259|Pfam:PF03168};	GO:0005886///plasma membrane+++GO:0016021///integral component of membrane
HORVU.MOREX.r2.2HG0079620	'HORVU.MOREX.r2.2HG0079620'	mRNA	1.75414	0.00313953	00941///Flavonoid biosynthesis	PF00201///UDP-glucoronosyl and UDP-glucosyl transferase		IPR002213///UDP-glucuronosyl/UDP-glucosyltransferase+++IPR035595///UDP-glycosyltransferase family, conserved site	[A0A3B6BZ82_WHEAT|diamond]RecName: Full=Glycosyltransferase {ECO:0000256|RuleBase:RU362057}; EC=2.4.1.- {ECO:0000256|RuleBase:RU362057};		GO:0008194///UDP-glycosyltransferase activity
HORVU.MOREX.r2.2HG0080010	'HORVU.MOREX.r2.2HG0080010'	mRNA	6.55429	0.0172554	04626///Plant-pathogen interaction	PF00069///Protein kinase domain+++PF08263///Leucine rich repeat N-terminal domain+++PF13855///Leucine rich repeat		IPR000719///Protein kinase domain+++IPR001611///Leucine-rich repeat+++IPR003591///Leucine-rich repeat, typical subtype+++IPR008271///Serine/threonine-protein kinase, active site+++IPR011009///Protein kinase-like domain superfamily+++IPR013210///Leucine-rich repeat-containing N-terminal, plant-type+++IPR017441///Protein kinase, ATP binding site+++IPR032675///Leucine-rich repeat domain superfamily	[A0A1D5V1M7_WHEAT|diamond]SubName: Full=Genome assembly, chromosome: II {ECO:0000313|EMBL:SPT15535.1};	GO:0016021///integral component of membrane	GO:0004672///protein kinase activity+++GO:0005524///ATP binding
HORVU.MOREX.r2.2HG0081270	'HORVU.MOREX.r2.2HG0081270'	mRNA	1.18452	0.0185733		PF00931///NB-ARC domain+++PF18052///Rx N-terminal domain		IPR002182///NB-ARC+++IPR027417///P-loop containing nucleoside triphosphate hydrolase+++IPR032675///Leucine-rich repeat domain superfamily+++IPR041118///Rx, N-terminal	[A0A287GXI4_HORVV|diamond]SubName: Full=Uncharacterized protein {ECO:0000313|EnsemblPlants:HORVU2Hr1G003600.2};		GO:0005524///ATP binding+++GO:0043531///ADP binding
HORVU.MOREX.r2.2HG0081550	'HORVU.MOREX.r2.2HG0081550'	mRNA	1.6923	7.7991e-07		PF00067///Cytochrome P450		IPR001128///Cytochrome P450+++IPR002401///Cytochrome P450, E-class, group I+++IPR017972///Cytochrome P450, conserved site+++IPR036396///Cytochrome P450 superfamily	[A0A3B6AQZ1_WHEAT|diamond]SubName: Full=Uncharacterized protein {ECO:0000313|EnsemblPlants:TraesCS2A02G025100.1.cds1};	GO:0016021///integral component of membrane	GO:0004497///monooxygenase activity+++GO:0005506///iron ion binding+++GO:0016705///oxidoreductase activity, acting on paired donors, with incorporation or reduction of molecular oxygen+++GO:0020037///heme binding
HORVU.MOREX.r2.2HG0081680	'HORVU.MOREX.r2.2HG0081680'	mRNA	2.10502	0.000134751	00402///Benzoxazinoid biosynthesis	PF03171///2OG-Fe(II) oxygenase superfamily+++PF14226///non-haem dioxygenase in morphine synthesis N-terminal		IPR005123///Oxoglutarate/iron-dependent dioxygenase+++IPR026992///Non-haem dioxygenase N-terminal domain+++IPR027443///Isopenicillin N synthase-like superfamily	[A0A3B6APC1_WHEAT|diamond]RecName: Full=Fe2OG dioxygenase domain-containing protein {ECO:0000259|PROSITE:PS51471};		GO:0016491///oxidoreductase activity+++GO:0046872///metal ion binding
HORVU.MOREX.r2.2HG0081690	'HORVU.MOREX.r2.2HG0081690'	mRNA	1.02867	0.0390294	00592///alpha-Linolenic acid metabolism	PF00724///NADH:flavin oxidoreductase / NADH oxidase family		IPR001155///NADH:flavin oxidoreductase/NADH oxidase, N-terminal+++IPR013785///Aldolase-type TIM barrel	[A0A3B6BXM4_WHEAT|diamond]RecName: Full=Oxidored_FMN domain-containing protein {ECO:0000259|Pfam:PF00724};		GO:0010181///FMN binding+++GO:0016491///oxidoreductase activity	GO:0006633///fatty acid biosynthetic process+++GO:0031408///oxylipin biosynthetic process
HORVU.MOREX.r2.2HG0081700	'HORVU.MOREX.r2.2HG0081700'	mRNA	1.11528	0.0460157	00402///Benzoxazinoid biosynthesis	PF03171///2OG-Fe(II) oxygenase superfamily+++PF14226///non-haem dioxygenase in morphine synthesis N-terminal		IPR005123///Oxoglutarate/iron-dependent dioxygenase+++IPR026992///Non-haem dioxygenase N-terminal domain+++IPR027443///Isopenicillin N synthase-like superfamily	[A0A3B6D7Y3_WHEAT|diamond]RecName: Full=Fe2OG dioxygenase domain-containing protein {ECO:0000259|PROSITE:PS51471};		GO:0016491///oxidoreductase activity+++GO:0046872///metal ion binding
HORVU.MOREX.r2.2HG0081780	'HORVU.MOREX.r2.2HG0081780'	mRNA	2.2543	7.88924e-05	00904///Diterpenoid biosynthesis	PF00067///Cytochrome P450		IPR001128///Cytochrome P450+++IPR002401///Cytochrome P450, E-class, group I+++IPR017972///Cytochrome P450, conserved site+++IPR036396///Cytochrome P450 superfamily	[A0A287GY21_HORVV|diamond]SubName: Full=Uncharacterized protein {ECO:0000313|EnsemblPlants:HORVU2Hr1G004480.1};	GO:0016021///integral component of membrane	GO:0004497///monooxygenase activity+++GO:0005506///iron ion binding+++GO:0016705///oxidoreductase activity, acting on paired donors, with incorporation or reduction of molecular oxygen+++GO:0020037///heme binding
HORVU.MOREX.r2.2HG0081800	'HORVU.MOREX.r2.2HG0081800'	mRNA	4.15674	0.00249415	00904///Diterpenoid biosynthesis	PF00067///Cytochrome P450		IPR001128///Cytochrome P450+++IPR002401///Cytochrome P450, E-class, group I+++IPR036396///Cytochrome P450 superfamily	[A0A287GY25_HORVV|diamond]SubName: Full=Uncharacterized protein {ECO:0000313|EnsemblPlants:HORVU2Hr1G004500.1};	GO:0016021///integral component of membrane	GO:0005506///iron ion binding+++GO:0016705///oxidoreductase activity, acting on paired donors, with incorporation or reduction of molecular oxygen+++GO:0020037///heme binding
HORVU.MOREX.r2.2HG0081830	'HORVU.MOREX.r2.2HG0081830'	mRNA	2.53363	0.0304704	00904///Diterpenoid biosynthesis	PF00067///Cytochrome P450		IPR001128///Cytochrome P450+++IPR002401///Cytochrome P450, E-class, group I+++IPR017972///Cytochrome P450, conserved site+++IPR036396///Cytochrome P450 superfamily	[A0A287GY21_HORVV|diamond]SubName: Full=Uncharacterized protein {ECO:0000313|EnsemblPlants:HORVU2Hr1G004480.1};	GO:0016021///integral component of membrane	GO:0004497///monooxygenase activity+++GO:0005506///iron ion binding+++GO:0016705///oxidoreductase activity, acting on paired donors, with incorporation or reduction of molecular oxygen+++GO:0020037///heme binding
HORVU.MOREX.r2.2HG0081850	'HORVU.MOREX.r2.2HG0081850'	mRNA	3.04471	9.39328e-05	00904///Diterpenoid biosynthesis	PF01397///Terpene synthase, N-terminal domain+++PF03936///Terpene synthase family, metal binding domain		IPR001906///Terpene synthase, N-terminal domain+++IPR005630///Terpene synthase, metal-binding domain+++IPR008930///Terpenoid cyclases/protein prenyltransferase alpha-alpha toroid+++IPR008949///Isoprenoid synthase domain superfamily+++IPR036965///Terpene synthase, N-terminal domain superfamily	[A0A287GY12_HORVV|diamond]SubName: Full=Uncharacterized protein {ECO:0000313|EnsemblPlants:HORVU2Hr1G004540.1};		GO:0000287///magnesium ion binding+++GO:0010333///terpene synthase activity
HORVU.MOREX.r2.2HG0081860	'HORVU.MOREX.r2.2HG0081860'	mRNA	2.91395	0.000353757		PF00067///Cytochrome P450		IPR001128///Cytochrome P450+++IPR002401///Cytochrome P450, E-class, group I+++IPR017972///Cytochrome P450, conserved site+++IPR036396///Cytochrome P450 superfamily	[A0A287GY22_HORVV|diamond]SubName: Full=Uncharacterized protein {ECO:0000313|EnsemblPlants:HORVU2Hr1G004550.4};	GO:0016021///integral component of membrane	GO:0004497///monooxygenase activity+++GO:0005506///iron ion binding+++GO:0016705///oxidoreductase activity, acting on paired donors, with incorporation or reduction of molecular oxygen+++GO:0020037///heme binding
HORVU.MOREX.r2.2HG0081890	'HORVU.MOREX.r2.2HG0081890'	mRNA	3.89243	7.84498e-14	00904///Diterpenoid biosynthesis	PF00067///Cytochrome P450	KOG0156///iron ion binding	IPR001128///Cytochrome P450+++IPR002401///Cytochrome P450, E-class, group I+++IPR017972///Cytochrome P450, conserved site+++IPR036396///Cytochrome P450 superfamily	[A0A287GYA8_HORVV|diamond]SubName: Full=Uncharacterized protein {ECO:0000313|EnsemblPlants:HORVU2Hr1G004640.2};	GO:0016021///integral component of membrane	GO:0004497///monooxygenase activity+++GO:0005506///iron ion binding+++GO:0016705///oxidoreductase activity, acting on paired donors, with incorporation or reduction of molecular oxygen+++GO:0020037///heme binding
HORVU.MOREX.r2.2HG0082000	'HORVU.MOREX.r2.2HG0082000'	mRNA	4.05339	0.00278679	00904///Diterpenoid biosynthesis	PF01397///Terpene synthase, N-terminal domain		IPR001906///Terpene synthase, N-terminal domain+++IPR008930///Terpenoid cyclases/protein prenyltransferase alpha-alpha toroid+++IPR008949///Isoprenoid synthase domain superfamily+++IPR036965///Terpene synthase, N-terminal domain superfamily	[A0A287GY90_HORVV|diamond]RecName: Full=Terpene_synth domain-containing protein {ECO:0000259|Pfam:PF01397};	GO:0009507///chloroplast	GO:0000287///magnesium ion binding+++GO:0010333///terpene synthase activity	GO:0009686///gibberellin biosynthetic process+++GO:0016102///diterpenoid biosynthetic process
HORVU.MOREX.r2.2HG0082010	'HORVU.MOREX.r2.2HG0082010'	mRNA	3.2529	4.78049e-05	00904///Diterpenoid biosynthesis	PF00067///Cytochrome P450	KOG0156///iron ion binding	IPR001128///Cytochrome P450+++IPR002401///Cytochrome P450, E-class, group I+++IPR017972///Cytochrome P450, conserved site+++IPR036396///Cytochrome P450 superfamily	[A0A287GYA8_HORVV|diamond]SubName: Full=Uncharacterized protein {ECO:0000313|EnsemblPlants:HORVU2Hr1G004640.2};	GO:0016021///integral component of membrane	GO:0004497///monooxygenase activity+++GO:0005506///iron ion binding+++GO:0016705///oxidoreductase activity, acting on paired donors, with incorporation or reduction of molecular oxygen+++GO:0020037///heme binding
HORVU.MOREX.r2.2HG0082260	'HORVU.MOREX.r2.2HG0082260'	mRNA	2.15451	0.0442561		PF01738///Dienelactone hydrolase family		IPR002925///Dienelactone hydrolase+++IPR029058///Alpha/Beta hydrolase fold	[A0A287GYF6_HORVV|diamond]RecName: Full=DLH domain-containing protein {ECO:0000259|Pfam:PF01738};		GO:0016787///hydrolase activity
HORVU.MOREX.r2.2HG0082340	'HORVU.MOREX.r2.2HG0082340'	mRNA	0.956806	0.00729087	00260///Glycine, serine and threonine metabolism+++00630///Glyoxylate and dicarboxylate metabolism+++01200///Carbon metabolism	PF00389///D-isomer specific 2-hydroxyacid dehydrogenase, catalytic domain+++PF02826///D-isomer specific 2-hydroxyacid dehydrogenase, NAD binding domain		IPR006139///D-isomer specific 2-hydroxyacid dehydrogenase, catalytic domain+++IPR006140///D-isomer specific 2-hydroxyacid dehydrogenase, NAD-binding domain+++IPR036291///NAD(P)-binding domain superfamily	[A0A287GYL8_HORVV|diamond]SubName: Full=Uncharacterized protein {ECO:0000313|EnsemblPlants:HORVU2Hr1G005140.7};		GO:0016616///oxidoreductase activity, acting on the CH-OH group of donors, NAD or NADP as acceptor+++GO:0051287///NAD binding
HORVU.MOREX.r2.2HG0082410	'HORVU.MOREX.r2.2HG0082410'	mRNA	1.94039	0.00489404	00260///Glycine, serine and threonine metabolism+++00630///Glyoxylate and dicarboxylate metabolism+++01200///Carbon metabolism	PF00389///D-isomer specific 2-hydroxyacid dehydrogenase, catalytic domain+++PF02826///D-isomer specific 2-hydroxyacid dehydrogenase, NAD binding domain	KOG0069///hydroxypyruvate reductase activity	IPR006139///D-isomer specific 2-hydroxyacid dehydrogenase, catalytic domain+++IPR006140///D-isomer specific 2-hydroxyacid dehydrogenase, NAD-binding domain+++IPR036291///NAD(P)-binding domain superfamily	[A0A287GYM6_HORVV|diamond]SubName: Full=Uncharacterized protein {ECO:0000313|EnsemblPlants:HORVU2Hr1G005230.1};	GO:0005829///cytosol	GO:0016618///hydroxypyruvate reductase activity+++GO:0030267///glyoxylate reductase (NADP) activity+++GO:0051287///NAD binding
HORVU.MOREX.r2.2HG0082480	'HORVU.MOREX.r2.2HG0082480'	mRNA	1.83264	7.54343e-11	00220///Arginine biosynthesis+++00330///Arginine and proline metabolism+++01230///Biosynthesis of amino acids	PF00491///Arginase family		IPR006035///Ureohydrolase+++IPR020855///Ureohydrolase, manganese-binding site+++IPR023696///Ureohydrolase domain superfamily	[A0A446KHN7_TRITD|diamond]SubName: Full=Uncharacterized protein {ECO:0000313|EMBL:VAH24839.1};		GO:0016813///hydrolase activity, acting on carbon-nitrogen (but not peptide) bonds, in linear amidines+++GO:0046872///metal ion binding
HORVU.MOREX.r2.2HG0082500	'HORVU.MOREX.r2.2HG0082500'	mRNA	2.58877	0.00742113	04626///Plant-pathogen interaction	PF04043///Plant invertase/pectin methylesterase inhibitor		IPR006501///Pectinesterase inhibitor domain+++IPR035513///Invertase/pectin methylesterase inhibitor domain superfamily	[A0A3B6BY00_WHEAT|diamond]RecName: Full=PMEI domain-containing protein {ECO:0000259|SMART:SM00856};		GO:0004857///enzyme inhibitor activity	GO:0043086///negative regulation of catalytic activity
HORVU.MOREX.r2.2HG0082760	'HORVU.MOREX.r2.2HG0082760'	mRNA	1.64162	0.0166096			ENOG502S40S///No_INFO		[A0A287GYX6_HORVV|diamond]SubName: Full=Uncharacterized protein {ECO:0000313|EnsemblPlants:HORVU2Hr1G005620.1};
HORVU.MOREX.r2.2HG0083070	'HORVU.MOREX.r2.2HG0083070'	mRNA	7.16651	0.0208219	00520///Amino sugar and nucleotide sugar metabolism	PF00704///Glycosyl hydrolases family 18		IPR001223///Glycoside hydrolase family 18, catalytic domain+++IPR017853///Glycoside hydrolase superfamily	[A0A453AC14_AEGTS|diamond]RecName: Full=Glyco_hydro_18 domain-containing protein {ECO:0000259|Pfam:PF00704};			GO:0005975///carbohydrate metabolic process
HORVU.MOREX.r2.2HG0083480	'HORVU.MOREX.r2.2HG0083480'	mRNA	1.76201	0.00496995	00941///Flavonoid biosynthesis+++00943///Isoflavonoid biosynthesis	PF00067///Cytochrome P450		IPR001128///Cytochrome P450+++IPR002401///Cytochrome P450, E-class, group I+++IPR017972///Cytochrome P450, conserved site+++IPR036396///Cytochrome P450 superfamily	[A0A3B6BY98_WHEAT|diamond]SubName: Full=Uncharacterized protein {ECO:0000313|EnsemblPlants:TraesCS2B02G057100.1};	GO:0016021///integral component of membrane	GO:0004497///monooxygenase activity+++GO:0005506///iron ion binding+++GO:0016705///oxidoreductase activity, acting on paired donors, with incorporation or reduction of molecular oxygen+++GO:0020037///heme binding
HORVU.MOREX.r2.2HG0083580	'HORVU.MOREX.r2.2HG0083580'	mRNA	2.91915	2.05254e-10	00402///Benzoxazinoid biosynthesis	PF00067///Cytochrome P450		IPR001128///Cytochrome P450+++IPR002401///Cytochrome P450, E-class, group I+++IPR017972///Cytochrome P450, conserved site+++IPR036396///Cytochrome P450 superfamily	[A0A446KIC4_TRITD|diamond]SubName: Full=Uncharacterized protein {ECO:0000313|EMBL:VAH25050.1};	GO:0016021///integral component of membrane	GO:0004497///monooxygenase activity+++GO:0005506///iron ion binding+++GO:0016705///oxidoreductase activity, acting on paired donors, with incorporation or reduction of molecular oxygen+++GO:0020037///heme binding
HORVU.MOREX.r2.2HG0083830	'HORVU.MOREX.r2.2HG0083830'	mRNA	3.93922	0.0027929			ENOG502STST///No_INFO	IPR039274///Flowering-promoting factor 1	[M0VKZ8_HORVV|diamond]SubName: Full=Uncharacterized protein {ECO:0000313|EnsemblPlants:HORVU4Hr1G078950.1};			GO:0009909///regulation of flower development
HORVU.MOREX.r2.2HG0083880	'HORVU.MOREX.r2.2HG0083880'	mRNA	2.12005	0.000410972			ENOG502STST///No_INFO	IPR039274///Flowering-promoting factor 1	[M7Z3F7_TRIUA|diamond]SubName: Full=Uncharacterized protein {ECO:0000313|EMBL:EMS46910.1, ECO:0000313|EnsemblPlants:TRIUR3_17642-P1};			GO:0009909///regulation of flower development
HORVU.MOREX.r2.2HG0085340	'HORVU.MOREX.r2.2HG0085340'	mRNA	5.23169	9.98146e-05	04626///Plant-pathogen interaction	PF07714///Protein tyrosine and serine/threonine kinase+++PF13947///Wall-associated receptor kinase galacturonan-binding		IPR000152///EGF-type aspartate/asparagine hydroxylation site+++IPR000719///Protein kinase domain+++IPR000742///EGF-like domain+++IPR001245///Serine-threonine/tyrosine-protein kinase, catalytic domain+++IPR001881///EGF-like calcium-binding domain+++IPR008271///Serine/threonine-protein kinase, active site+++IPR011009///Protein kinase-like domain superfamily+++IPR017441///Protein kinase, ATP binding…	[A0A1D5UY21_WHEAT|diamond]SubName: Full=Genome assembly, chromosome: II {ECO:0000313|EMBL:SPT15996.1};	GO:0005886///plasma membrane+++GO:0016021///integral component of membrane	GO:0004674///protein serine/threonine kinase activity+++GO:0005509///calcium ion binding+++GO:0005524///ATP binding+++GO:0030247///polysaccharide binding	GO:0006468///protein phosphorylation+++GO:0007166///cell surface receptor signaling pathway
HORVU.MOREX.r2.2HG0085360	'HORVU.MOREX.r2.2HG0085360'	mRNA	1.40467	0.00361979	00053///Ascorbate and aldarate metabolism+++00480///Glutathione metabolism	PF00141///Peroxidase	ENOG502QR1E///No_INFO	IPR002016///Haem peroxidase+++IPR002207///Class I peroxidase+++IPR010255///Haem peroxidase superfamily+++IPR019793///Peroxidases heam-ligand binding site+++IPR019794///Peroxidase, active site	[A0A287H199_HORVV|diamond]RecName: Full=L-ascorbate peroxidase {ECO:0000256|ARBA:ARBA00012940}; EC=1.11.1.11 {ECO:0000256|ARBA:ARBA00012940};	GO:0009507///chloroplast+++GO:0016021///integral component of membrane	GO:0004601///peroxidase activity+++GO:0016688///L-ascorbate peroxidase activity+++GO:0020037///heme binding+++GO:0046872///metal ion binding	GO:0000302///response to reactive oxygen species+++GO:0034599///cellular response to oxidative stress+++GO:0042744///hydrogen peroxide catabolic process
HORVU.MOREX.r2.2HG0086300	'HORVU.MOREX.r2.2HG0086300'	mRNA	2.41546	0.0407064		PF13639///Ring finger domain	KOG0800///ubiquitin-protein transferase activity	IPR001841///Zinc finger, RING-type+++IPR013083///Zinc finger, RING/FYVE/PHD-type	[M0VDQ9_HORVV|diamond]RecName: Full=RING-type domain-containing protein {ECO:0000259|PROSITE:PS50089};
HORVU.MOREX.r2.2HG0086720	'HORVU.MOREX.r2.2HG0086720'	mRNA	2.83229	0.00784397		PF00331///Glycosyl hydrolase family 10		IPR001000///Glycoside hydrolase family 10 domain+++IPR008979///Galactose-binding-like domain superfamily+++IPR017853///Glycoside hydrolase superfamily	[A0A0E0L0R7_ORYPU|diamond]RecName: Full=GH10 domain-containing protein {ECO:0000259|PROSITE:PS51760};		GO:0004553///hydrolase activity, hydrolyzing O-glycosyl compounds	GO:0005975///carbohydrate metabolic process
HORVU.MOREX.r2.2HG0087290	'HORVU.MOREX.r2.2HG0087290'	mRNA	1.41886	0.0125386		PF00201///UDP-glucoronosyl and UDP-glucosyl transferase		IPR002213///UDP-glucuronosyl/UDP-glucosyltransferase+++IPR035595///UDP-glycosyltransferase family, conserved site	[A0A453AHT7_AEGTS|diamond]RecName: Full=Glycosyltransferase {ECO:0000256|RuleBase:RU362057}; EC=2.4.1.- {ECO:0000256|RuleBase:RU362057};		GO:0008194///UDP-glycosyltransferase activity
HORVU.MOREX.r2.2HG0087620	'HORVU.MOREX.r2.2HG0087620'	mRNA	2.88287	5.93186e-07	00260///Glycine, serine and threonine metabolism+++00350///Tyrosine metabolism+++00360///Phenylalanine metabolism+++00410///beta-Alanine metabolism+++00950///Isoquinoline alkaloid biosynthesis+++00960///Tropane, piperidine and pyridine alkaloid biosynthesis	PF01179///Copper amine oxidase, enzyme domain+++PF02727///Copper amine oxidase, N2 domain+++PF02728///Copper amine oxidase, N3 domain		IPR000269///Copper amine oxidase+++IPR015798///Copper amine oxidase, catalytic domain+++IPR015800///Copper amine oxidase, N2-terminal+++IPR015802///Copper amine oxidase, N3-terminal+++IPR016182///Copper amine oxidase, N-terminal+++IPR036460///Copper amine oxidase, catalytic domain superfamily	[A0A1D5UXN7_WHEAT|diamond]RecName: Full=Amine oxidase {ECO:0000256|RuleBase:RU000672}; EC=1.4.3.- {ECO:0000256|RuleBase:RU000672};		GO:0005507///copper ion binding+++GO:0008131///primary amine oxidase activity+++GO:0048038///quinone binding+++GO:0052593///tryptamine:oxygen oxidoreductase (deaminating) activity+++GO:0052594///aminoacetone:oxygen oxidoreductase(deaminating) activity+++GO:0052595///aliphatic-amine oxidase activity+++GO:0052596///phenethylamine:oxygen oxidoreductase (deaminating) activity	GO:0009308///amine metabolic process
HORVU.MOREX.r2.2HG0087700	'HORVU.MOREX.r2.2HG0087700'	mRNA	5.37933	0.0355733	00010///Glycolysis / Gluconeogenesis+++00270///Cysteine and methionine metabolism+++00620///Pyruvate metabolism+++00640///Propanoate metabolism	PF00056///lactate/malate dehydrogenase, NAD binding domain+++PF02866///lactate/malate dehydrogenase, alpha/beta C-terminal domain		IPR001236///Lactate/malate dehydrogenase, N-terminal+++IPR001557///L-lactate/malate dehydrogenase+++IPR011304///L-lactate dehydrogenase+++IPR015955///Lactate dehydrogenase/glycoside hydrolase, family 4, C-terminal+++IPR018177///L-lactate dehydrogenase, active site+++IPR022383///Lactate/malate dehydrogenase, C-terminal+++IPR036291///NAD(P)-binding domain superfamily	[A0A287H3X3_HORVV|diamond]RecName: Full=L-lactate dehydrogenase {ECO:0000256|ARBA:ARBA00012967, ECO:0000256|RuleBase:RU000496}; EC=1.1.1.27 {ECO:0000256|ARBA:ARBA00012967, ECO:0000256|RuleBase:RU000496};	GO:0005737///cytoplasm	GO:0004459///L-lactate dehydrogenase activity	GO:0005975///carbohydrate metabolic process+++GO:0019752///carboxylic acid metabolic process
HORVU.MOREX.r2.2HG0088520	'HORVU.MOREX.r2.2HG0088520'	mRNA	1.42548	0.0144652		PF03169///OPT oligopeptide transporter protein		IPR004813///Oligopeptide transporter, OPT superfamily	[A0A2X0S0Q4_WHEAT|diamond]SubName: Full=Genome assembly, chromosome: II {ECO:0000313|EMBL:SPT16096.1};	GO:0016021///integral component of membrane		GO:0055085///transmembrane transport
HORVU.MOREX.r2.2HG0088790	'HORVU.MOREX.r2.2HG0088790'	mRNA	0.808836	0.0130043	00230///Purine metabolism	PF00962///Adenosine deaminase		IPR001365///Adenosine deaminase domain+++IPR006329///AMP deaminase+++IPR006650///Adenosine/AMP deaminase active site+++IPR032466///Metal-dependent hydrolase	[A0A5E4EH25_PRUDU|diamond]RecName: Full=AMP deaminase {ECO:0000256|ARBA:ARBA00012775}; EC=3.5.4.6 {ECO:0000256|ARBA:ARBA00012775};		GO:0003876///AMP deaminase activity	GO:0032264///IMP salvage
HORVU.MOREX.r2.2HG0089810	'HORVU.MOREX.r2.2HG0089810'	mRNA	2.14164	0.00825696
HORVU.MOREX.r2.2HG0090850	'HORVU.MOREX.r2.2HG0090850'	mRNA	1.60069	0.0189097
HORVU.MOREX.r2.2HG0091740	'HORVU.MOREX.r2.2HG0091740'	mRNA	1.01697	0.0252798
HORVU.MOREX.r2.2HG0091950	'HORVU.MOREX.r2.2HG0091950'	mRNA	1.12212	0.00190539
HORVU.MOREX.r2.2HG0092070	'HORVU.MOREX.r2.2HG0092070'	mRNA	0.898424	0.0268216	00052///Galactose metabolism+++00561///Glycerolipid metabolism+++00600///Sphingolipid metabolism+++00603///Glycosphingolipid biosynthesis - globo and isoglobo series
HORVU.MOREX.r2.2HG0092400	'HORVU.MOREX.r2.2HG0092400'	mRNA	2.55779	0.000236039	00940///Phenylpropanoid biosynthesis
HORVU.MOREX.r2.2HG0092440	'HORVU.MOREX.r2.2HG0092440'	mRNA	2.45773	0.00010313	00940///Phenylpropanoid biosynthesis
HORVU.MOREX.r2.2HG0092500	'HORVU.MOREX.r2.2HG0092500'	mRNA	2.64122	3.60098e-05	00940///Phenylpropanoid biosynthesis
HORVU.MOREX.r2.2HG0092520	'HORVU.MOREX.r2.2HG0092520'	mRNA	2.77201	1.4306e-08	00940///Phenylpropanoid biosynthesis
HORVU.MOREX.r2.2HG0092780	'HORVU.MOREX.r2.2HG0092780'	mRNA	2.78501	0.000641081
HORVU.MOREX.r2.2HG0093160	'HORVU.MOREX.r2.2HG0093160'	mRNA	4.6504	6.71377e-14	03013///Nucleocytoplasmic transport+++03015///mRNA surveillance pathway
HORVU.MOREX.r2.2HG0093270	'HORVU.MOREX.r2.2HG0093270'	mRNA	3.27649	7.14745e-13
HORVU.MOREX.r2.2HG0093390	'HORVU.MOREX.r2.2HG0093390'	mRNA	2.57146	0.000174597
HORVU.MOREX.r2.2HG0093440	'HORVU.MOREX.r2.2HG0093440'	mRNA	2.46459	2.02885e-07	04113///Meiosis - yeast
HORVU.MOREX.r2.2HG0093960	'HORVU.MOREX.r2.2HG0093960'	mRNA	1.08441	0.0125229	00040///Pentose and glucuronate interconversions+++00051///Fructose and mannose metabolism
HORVU.MOREX.r2.2HG0094000	'HORVU.MOREX.r2.2HG0094000'	mRNA	2.92796	1.14702e-08	04712///Circadian rhythm - plant
HORVU.MOREX.r2.2HG0094680	'HORVU.MOREX.r2.2HG0094680'	mRNA	1.36609	0.00739166
HORVU.MOREX.r2.2HG0095480	'HORVU.MOREX.r2.2HG0095480'	mRNA	2.69842	0.000362149
HORVU.MOREX.r2.2HG0095620	'HORVU.MOREX.r2.2HG0095620'	mRNA	2.26682	3.25729e-05
HORVU.MOREX.r2.2HG0095680	'HORVU.MOREX.r2.2HG0095680'	mRNA	0.724735	0.0211156
HORVU.MOREX.r2.2HG0096090	'HORVU.MOREX.r2.2HG0096090'	mRNA	1.09417	0.038135
HORVU.MOREX.r2.2HG0096210	'HORVU.MOREX.r2.2HG0096210'	mRNA	0.795945	0.0272638	00630///Glyoxylate and dicarboxylate metabolism+++00910///Nitrogen metabolism	PF00310///Glutamine amidotransferases class-II+++PF01493///GXGXG motif+++PF01645///Conserved region in glutamate synthase+++PF04898///Glutamate synthase central domain	KOG0399///L-glutamate biosynthetic process	IPR002489///Glutamate synthase, alpha subunit, C-terminal+++IPR002932///Glutamate synthase domain+++IPR006982///Glutamate synthase, central-N+++IPR013785///Aldolase-type TIM barrel+++IPR017932///Glutamine amidotransferase type 2 domain+++IPR029055///Nucleophile aminohydrolases, N-terminal+++IPR036485///Glutamate synthase, alpha subunit, C-terminal domain superfamily	[GLTB_MAIZE|diamond]RecName: Full=Ferredoxin-dependent glutamate synthase, chloroplastic; EC=1.4.7.1; AltName: Full=Fd-GOGAT; Flags: Precursor;	GO:0009570///chloroplast stroma	GO:0015930///glutamate synthase activity+++GO:0016040///glutamate synthase (NADH) activity+++GO:0016041///glutamate synthase (ferredoxin) activity+++GO:0016491///oxidoreductase activity+++GO:0046872///metal ion binding+++GO:0051538///3 iron, 4 sulfur cluster binding	GO:0006537///glutamate biosynthetic process+++GO:0019676///ammonia assimilation cycle+++GO:0097054///L-glutamate biosynthetic process
HORVU.MOREX.r2.2HG0096260	'HORVU.MOREX.r2.2HG0096260'	mRNA	1.21294	0.00842862	00940///Phenylpropanoid biosynthesis
HORVU.MOREX.r2.2HG0096440	'HORVU.MOREX.r2.2HG0096440'	mRNA	1.77434	9.56016e-05	00905///Brassinosteroid biosynthesis
HORVU.MOREX.r2.2HG0098710	'HORVU.MOREX.r2.2HG0098710'	mRNA	0.934009	0.00245912
HORVU.MOREX.r2.2HG0099010	'HORVU.MOREX.r2.2HG0099010'	mRNA	1.46469	1.51054e-08
HORVU.MOREX.r2.2HG0099600	'HORVU.MOREX.r2.2HG0099600'	mRNA	1.95075	8.38355e-10	03013///Nucleocytoplasmic transport+++03015///mRNA surveillance pathway
HORVU.MOREX.r2.2HG0100120	'HORVU.MOREX.r2.2HG0100120'	mRNA	1.21505	0.000707939
HORVU.MOREX.r2.2HG0100580	'HORVU.MOREX.r2.2HG0100580'	mRNA	1.59273	0.0010825
HORVU.MOREX.r2.2HG0100670	'HORVU.MOREX.r2.2HG0100670'	mRNA	0.945772	0.0185733
HORVU.MOREX.r2.2HG0100930	'HORVU.MOREX.r2.2HG0100930'	mRNA	2.18689	0.00487157	00908///Zeatin biosynthesis
HORVU.MOREX.r2.2HG0100990	'HORVU.MOREX.r2.2HG0100990'	mRNA	1.98603	0.000936609
HORVU.MOREX.r2.2HG0101040	'HORVU.MOREX.r2.2HG0101040'	mRNA	1.87831	0.0121292
HORVU.MOREX.r2.2HG0101490	'HORVU.MOREX.r2.2HG0101490'	mRNA	1.14175	0.0165062
HORVU.MOREX.r2.2HG0101600	'HORVU.MOREX.r2.2HG0101600'	mRNA	3.03181	1.26369e-20	00500///Starch and sucrose metabolism
HORVU.MOREX.r2.2HG0101730	'HORVU.MOREX.r2.2HG0101730'	mRNA	1.32322	0.0117679
HORVU.MOREX.r2.2HG0101810	'HORVU.MOREX.r2.2HG0101810'	mRNA	2.81388	0.000732717
HORVU.MOREX.r2.2HG0102770	'HORVU.MOREX.r2.2HG0102770'	mRNA	1.97395	0.000166608	04626///Plant-pathogen interaction	PF00069///Protein kinase domain+++PF08263///Leucine rich repeat N-terminal domain+++PF13855///Leucine rich repeat		IPR000719///Protein kinase domain+++IPR001611///Leucine-rich repeat+++IPR003591///Leucine-rich repeat, typical subtype+++IPR011009///Protein kinase-like domain superfamily+++IPR013210///Leucine-rich repeat-containing N-terminal, plant-type+++IPR032675///Leucine-rich repeat domain superfamily	[A0A287HJT9_HORVV|diamond]RecName: Full=Protein kinase domain-containing protein {ECO:0000259|PROSITE:PS50011};	GO:0016021///integral component of membrane	GO:0004672///protein kinase activity+++GO:0005524///ATP binding
HORVU.MOREX.r2.2HG0102900	'HORVU.MOREX.r2.2HG0102900'	mRNA	1.14712	0.0220026	03013///Nucleocytoplasmic transport+++03015///mRNA surveillance pathway	PF00646///F-box domain	ENOG502QYAK///No_INFO	IPR001810///F-box domain+++IPR011043///Galactose oxidase/kelch, beta-propeller+++IPR036047///F-box-like domain superfamily	[A0A287HK80_HORVV|diamond]RecName: Full=F-box domain-containing protein {ECO:0000259|PROSITE:PS50181};
HORVU.MOREX.r2.2HG0103830	'HORVU.MOREX.r2.2HG0103830'	mRNA	1.4871	0.0259142		PF12697///Alpha/beta hydrolase family		IPR000073///Alpha/beta hydrolase fold-1+++IPR029058///Alpha/Beta hydrolase fold	[A0A3B6C2N3_WHEAT|diamond]RecName: Full=AB hydrolase-1 domain-containing protein {ECO:0000259|Pfam:PF12697};
HORVU.MOREX.r2.2HG0104390	'HORVU.MOREX.r2.2HG0104390'	mRNA	1.55929	0.0284867				IPR039926///Protein egg apparatus-1	[A0A446M218_TRITD|diamond]SubName: Full=Uncharacterized protein {ECO:0000313|EMBL:VAH43951.1};	GO:0016021///integral component of membrane
HORVU.MOREX.r2.2HG0104870	'HORVU.MOREX.r2.2HG0104870'	mRNA	1.36964	0.0185411		PF00067///Cytochrome P450	KOG0156///iron ion binding	IPR001128///Cytochrome P450+++IPR002401///Cytochrome P450, E-class, group I+++IPR017972///Cytochrome P450, conserved site+++IPR036396///Cytochrome P450 superfamily	[A0A287HM93_HORVV|diamond]SubName: Full=Uncharacterized protein {ECO:0000313|EnsemblPlants:HORVU2Hr1G032890.2};	GO:0016021///integral component of membrane	GO:0004497///monooxygenase activity+++GO:0005506///iron ion binding+++GO:0016705///oxidoreductase activity, acting on paired donors, with incorporation or reduction of molecular oxygen+++GO:0020037///heme binding
HORVU.MOREX.r2.2HG0104920	'HORVU.MOREX.r2.2HG0104920'	mRNA	1.24669	0.00509993	00030///Pentose phosphate pathway+++01200///Carbon metabolism	PF01182///Glucosamine-6-phosphate isomerases/6-phosphogluconolactonase	KOG3147///6-phosphogluconolactonase activity	IPR005900///6-phosphogluconolactonase, DevB-type+++IPR006148///Glucosamine/galactosamine-6-phosphate isomerase+++IPR037171///NagB/RpiA transferase-like+++IPR039104///6-Phosphogluconolactonase	[A0A287HLW9_HORVV|diamond]RecName: Full=Probable 6-phosphogluconolactonase {ECO:0000256|RuleBase:RU365095}; EC=3.1.1.31 {ECO:0000256|RuleBase:RU365095};	GO:0005737///cytoplasm+++GO:0005829///cytosol	GO:0017057///6-phosphogluconolactonase activity	GO:0005975///carbohydrate metabolic process+++GO:0009051///pentose-phosphate shunt, oxidative branch
HORVU.MOREX.r2.2HG0105020	'HORVU.MOREX.r2.2HG0105020'	mRNA	2.97365	0.0121017		PF04833///COBRA-like protein	ENOG502QTGW///No_INFO	IPR006918///COBRA, plant	[F2ECC5_HORVV|diamond]RecName: Full=COBRA-like protein {ECO:0000256|PIRNR:PIRNR038122};	GO:0031225///anchored component of membrane		GO:0010215///cellulose microfibril organization
HORVU.MOREX.r2.2HG0105030	'HORVU.MOREX.r2.2HG0105030'	mRNA	2.2638	1.1885e-06		PF04833///COBRA-like protein		IPR006918///COBRA, plant	[A0A2T7EYE2_9POAL|diamond]RecName: Full=COBRA-like protein {ECO:0000256|PIRNR:PIRNR038122};	GO:0016021///integral component of membrane+++GO:0031225///anchored component of membrane		GO:0010215///cellulose microfibril organization
HORVU.MOREX.r2.2HG0105090	'HORVU.MOREX.r2.2HG0105090'	mRNA	1.72852	0.0394465		PF06522///NADH-ubiquinone reductase complex 1 MLRQ subunit		IPR010530///NADH-ubiquinone reductase complex 1 MLRQ subunit	[A0A3B6D9P1_WHEAT|diamond]SubName: Full=Uncharacterized protein {ECO:0000313|EnsemblPlants:TraesCS2D02G182000.1};	GO:0016021///integral component of membrane
HORVU.MOREX.r2.2HG0105160	'HORVU.MOREX.r2.2HG0105160'	mRNA	1.76991	0.00438858	00941///Flavonoid biosynthesis	PF01370///NAD dependent epimerase/dehydratase family	KOG1502///dihydrokaempferol 4-reductase activity	IPR001509///NAD-dependent epimerase/dehydratase+++IPR036291///NAD(P)-binding domain superfamily	[F2DI32_HORVV|diamond]SubName: Full=Predicted protein {ECO:0000313|EMBL:BAJ94753.1};		GO:0016616///oxidoreductase activity, acting on the CH-OH group of donors, NAD or NADP as acceptor
HORVU.MOREX.r2.2HG0105530	'HORVU.MOREX.r2.2HG0105530'	mRNA	2.68691	0.0208442	03015///mRNA surveillance pathway+++03040///Spliceosome				[A0A3B6D9U2_WHEAT|diamond]SubName: Full=Uncharacterized protein {ECO:0000313|EnsemblPlants:TraesCS2D02G187300.1.cds1};
HORVU.MOREX.r2.2HG0105590	'HORVU.MOREX.r2.2HG0105590'	mRNA	2.481	0.00261622	03015///mRNA surveillance pathway+++03040///Spliceosome			IPR044659///Protein PELPK-like	[A0A287HNA6_HORVV|diamond]SubName: Full=Uncharacterized protein {ECO:0000313|EnsemblPlants:HORVU2Hr1G033880.1};
HORVU.MOREX.r2.2HG0106140	'HORVU.MOREX.r2.2HG0106140'	mRNA	1.29794	2.33252e-07		PF01287///Eukaryotic elongation factor 5A hypusine, DNA-binding OB fold		IPR001884///Translation elongation factor IF5A-like+++IPR008991///Translation protein SH3-like domain superfamily+++IPR012340///Nucleic acid-binding, OB-fold+++IPR014722///Ribosomal protein L2, domain 2+++IPR019769///Translation elongation factor, IF5A, hypusine site+++IPR020189///Translation elongation factor, IF5A C-terminal	[A0A1D5TKM2_WHEAT|diamond]RecName: Full=Eukaryotic translation initiation factor 5A {ECO:0000256|RuleBase:RU362005}; Short=eIF-5A {ECO:0000256|RuleBase:RU362005};		GO:0003746///translation elongation factor activity+++GO:0043022///ribosome binding	GO:0045901///positive regulation of translational elongation+++GO:0045905///positive regulation of translational termination
HORVU.MOREX.r2.2HG0106200	'HORVU.MOREX.r2.2HG0106200'	mRNA	0.919599	0.0126326		PF00069///Protein kinase domain		IPR000719///Protein kinase domain+++IPR008271///Serine/threonine-protein kinase, active site+++IPR011009///Protein kinase-like domain superfamily+++IPR017441///Protein kinase, ATP binding site	[A0A287HNH8_HORVV|diamond]RecName: Full=Protein kinase domain-containing protein {ECO:0000259|PROSITE:PS50011};	GO:0000307///cyclin-dependent protein kinase holoenzyme complex+++GO:0005634///nucleus	GO:0004693///cyclin-dependent protein serine/threonine kinase activity+++GO:0005524///ATP binding+++GO:0008353///RNA polymerase II CTD heptapeptide repeat kinase activity	GO:0006468///protein phosphorylation+++GO:0032968///positive regulation of transcription elongation from RNA polymerase II promoter+++GO:0070816///phosphorylation of RNA polymerase II C-terminal domain
HORVU.MOREX.r2.2HG0106450	'HORVU.MOREX.r2.2HG0106450'	mRNA	1.45006	0.000499073	00904///Diterpenoid biosynthesis		KOG0725///oxidation-reduction process	IPR002347///Short-chain dehydrogenase/reductase SDR+++IPR036291///NAD(P)-binding domain superfamily	[F2DCD4_HORVV|diamond]SubName: Full=Predicted protein {ECO:0000313|EMBL:BAJ92755.1};		GO:0016491///oxidoreductase activity
HORVU.MOREX.r2.2HG0107710	'HORVU.MOREX.r2.2HG0107710'	mRNA	1.13263	0.0005841		PF00168///C2 domain		IPR000008///C2 domain+++IPR035892///C2 domain superfamily	[A0A3B6AUL9_WHEAT|diamond]RecName: Full=C2 domain-containing protein {ECO:0000259|Pfam:PF00168};
HORVU.MOREX.r2.2HG0108200	'HORVU.MOREX.r2.2HG0108200'	mRNA	1.22885	0.041936		PF00083///Sugar (and other) transporter		IPR003663///Sugar/inositol transporter+++IPR005828///Major facilitator, sugar transporter-like+++IPR005829///Sugar transporter, conserved site+++IPR020846///Major facilitator superfamily domain+++IPR036259///MFS transporter superfamily	[A0A3B5Y7I1_WHEAT|diamond]RecName: Full=MFS domain-containing protein {ECO:0000259|PROSITE:PS50850};	GO:0016021///integral component of membrane+++GO:0043231///intracellular membrane-bounded organelle	GO:0003723///RNA binding+++GO:0015293///symporter activity	GO:0009451///RNA modification
HORVU.MOREX.r2.2HG0108500	'HORVU.MOREX.r2.2HG0108500'	mRNA	1.27252	0.000125564	04120///Ubiquitin mediated proteolysis	PF00179///Ubiquitin-conjugating enzyme		IPR000608///Ubiquitin-conjugating enzyme E2+++IPR016135///Ubiquitin-conjugating enzyme/RWD-like	[A0A446M3R4_TRITD|diamond]RecName: Full=UBC core domain-containing protein {ECO:0000259|PROSITE:PS50127};
HORVU.MOREX.r2.2HG0109370	'HORVU.MOREX.r2.2HG0109370'	mRNA	0.811006	0.0339192	00514///Other types of O-glycan biosynthesis	PF10250///GDP-fucose protein O-fucosyltransferase		IPR019378///GDP-fucose protein O-fucosyltransferase	[A0A1D5UWL4_WHEAT|diamond]RecName: Full=O-fucosyltransferase family protein {ECO:0000256|ARBA:ARBA00019955};	GO:0016021///integral component of membrane	GO:0046922///peptide-O-fucosyltransferase activity	GO:0006004///fucose metabolic process
HORVU.MOREX.r2.2HG0112600	'HORVU.MOREX.r2.2HG0112600'	mRNA	4.07447	6.66283e-07		PF03552///Cellulose synthase		IPR005150///Cellulose synthase+++IPR029044///Nucleotide-diphospho-sugar transferases	[A0A287HTL8_HORVV|diamond]SubName: Full=Uncharacterized protein {ECO:0000313|EnsemblPlants:HORVU2Hr1G042310.3};	GO:0005802///trans-Golgi network+++GO:0005886///plasma membrane+++GO:0016021///integral component of membrane	GO:0016760///cellulose synthase (UDP-forming) activity+++GO:0051753///mannan synthase activity	GO:0009833///plant-type primary cell wall biogenesis+++GO:0030244///cellulose biosynthetic process
HORVU.MOREX.r2.2HG0113870	'HORVU.MOREX.r2.2HG0113870'	mRNA	2.29866	1.04966e-26	00520///Amino sugar and nucleotide sugar metabolism	PF00704///Glycosyl hydrolases family 18		IPR001223///Glycoside hydrolase family 18, catalytic domain+++IPR017853///Glycoside hydrolase superfamily	[A0A6G1BQD2_9ORYZ|diamond]RecName: Full=Glyco_hydro_18 domain-containing protein {ECO:0000259|Pfam:PF00704};			GO:0005975///carbohydrate metabolic process
HORVU.MOREX.r2.2HG0113880	'HORVU.MOREX.r2.2HG0113880'	mRNA	1.28083	0.000224615	00520///Amino sugar and nucleotide sugar metabolism	PF00704///Glycosyl hydrolases family 18		IPR001223///Glycoside hydrolase family 18, catalytic domain+++IPR017853///Glycoside hydrolase superfamily	[A0A6G1CUB3_9ORYZ|diamond]RecName: Full=Glyco_hydro_18 domain-containing protein {ECO:0000259|Pfam:PF00704};			GO:0005975///carbohydrate metabolic process
HORVU.MOREX.r2.2HG0113920	'HORVU.MOREX.r2.2HG0113920'	mRNA	1.35024	0.00343768		PF06749///Protein of unknown function (DUF1218)		IPR009606///Modifying wall lignin-1/2	[A0A3B6C432_WHEAT|diamond]SubName: Full=Uncharacterized protein {ECO:0000313|EnsemblPlants:TraesCS2B02G239800.1};	GO:0016021///integral component of membrane
HORVU.MOREX.r2.2HG0114080	'HORVU.MOREX.r2.2HG0114080'	mRNA	2.55579	7.7225e-07		PF01657///Salt stress response/antifungal+++PF07714///Protein tyrosine and serine/threonine kinase	ENOG502QWDY///No_INFO	IPR000719///Protein kinase domain+++IPR001245///Serine-threonine/tyrosine-protein kinase, catalytic domain+++IPR002902///Gnk2-homologous domain+++IPR008271///Serine/threonine-protein kinase, active site+++IPR011009///Protein kinase-like domain superfamily+++IPR017441///Protein kinase, ATP binding site+++IPR038408///Gnk2-homologous domain superfamily	[A0A287HUN5_HORVV|diamond]SubName: Full=Uncharacterized protein {ECO:0000313|EnsemblPlants:HORVU2Hr1G044270.3};	GO:0005886///plasma membrane+++GO:0016021///integral component of membrane	GO:0004674///protein serine/threonine kinase activity+++GO:0005524///ATP binding	GO:0006468///protein phosphorylation
HORVU.MOREX.r2.2HG0114130	'HORVU.MOREX.r2.2HG0114130'	mRNA	3.45381	1.64073e-07	00500///Starch and sucrose metabolism	PF00332///Glycosyl hydrolases family 17+++PF07983///X8 domain	ENOG502QVK5///No_INFO	IPR000490///Glycoside hydrolase family 17+++IPR012946///X8 domain+++IPR017853///Glycoside hydrolase superfamily	[A0A287HUR8_HORVV|diamond]RecName: Full=Glucan endo-1,3-beta-D-glucosidase {ECO:0000256|ARBA:ARBA00012780}; EC=3.2.1.39 {ECO:0000256|ARBA:ARBA00012780};	GO:0046658///anchored component of plasma membrane	GO:0042973///glucan endo-1,3-beta-D-glucosidase activity	GO:0005975///carbohydrate metabolic process
HORVU.MOREX.r2.2HG0114140	'HORVU.MOREX.r2.2HG0114140'	mRNA	2.3527	7.17672e-09	00500///Starch and sucrose metabolism	PF00332///Glycosyl hydrolases family 17+++PF07983///X8 domain		IPR000490///Glycoside hydrolase family 17+++IPR012946///X8 domain+++IPR017853///Glycoside hydrolase superfamily	[A0A287HUS0_HORVV|diamond]RecName: Full=Glucan endo-1,3-beta-D-glucosidase {ECO:0000256|ARBA:ARBA00012780}; EC=3.2.1.39 {ECO:0000256|ARBA:ARBA00012780};	GO:0046658///anchored component of plasma membrane	GO:0042973///glucan endo-1,3-beta-D-glucosidase activity	GO:0005975///carbohydrate metabolic process
HORVU.MOREX.r2.2HG0114190	'HORVU.MOREX.r2.2HG0114190'	mRNA	2.17922	0.00213713		PF00069///Protein kinase domain+++PF01657///Salt stress response/antifungal		IPR000719///Protein kinase domain+++IPR002902///Gnk2-homologous domain+++IPR008271///Serine/threonine-protein kinase, active site+++IPR011009///Protein kinase-like domain superfamily+++IPR017441///Protein kinase, ATP binding site+++IPR038408///Gnk2-homologous domain superfamily	[A0A1D5UZL0_WHEAT|diamond]SubName: Full=Genome assembly, chromosome: II {ECO:0000313|EMBL:SPT17461.1};	GO:0005886///plasma membrane+++GO:0016021///integral component of membrane	GO:0004674///protein serine/threonine kinase activity+++GO:0005524///ATP binding	GO:0006468///protein phosphorylation
HORVU.MOREX.r2.2HG0114300	'HORVU.MOREX.r2.2HG0114300'	mRNA	1.96408	0.0464611		PF00069///Protein kinase domain+++PF01657///Salt stress response/antifungal		IPR000719///Protein kinase domain+++IPR002902///Gnk2-homologous domain+++IPR008271///Serine/threonine-protein kinase, active site+++IPR011009///Protein kinase-like domain superfamily+++IPR017441///Protein kinase, ATP binding site+++IPR038408///Gnk2-homologous domain superfamily	[A0A287HUR9_HORVV|diamond]SubName: Full=Uncharacterized protein {ECO:0000313|EnsemblPlants:HORVU2Hr1G044650.1};	GO:0005886///plasma membrane+++GO:0016021///integral component of membrane	GO:0004674///protein serine/threonine kinase activity+++GO:0005524///ATP binding	GO:0006468///protein phosphorylation
HORVU.MOREX.r2.2HG0114510	'HORVU.MOREX.r2.2HG0114510'	mRNA	2.16635	0.0275405		PF01657///Salt stress response/antifungal+++PF07714///Protein tyrosine and serine/threonine kinase	ENOG502QWDY///No_INFO	IPR000719///Protein kinase domain+++IPR001245///Serine-threonine/tyrosine-protein kinase, catalytic domain+++IPR002902///Gnk2-homologous domain+++IPR008271///Serine/threonine-protein kinase, active site+++IPR011009///Protein kinase-like domain superfamily+++IPR038408///Gnk2-homologous domain superfamily	[A0A287HVI3_HORVV|diamond]SubName: Full=Uncharacterized protein {ECO:0000313|EnsemblPlants:HORVU2Hr1G044910.59};	GO:0005886///plasma membrane+++GO:0016021///integral component of membrane	GO:0004674///protein serine/threonine kinase activity+++GO:0005524///ATP binding	GO:0006468///protein phosphorylation
HORVU.MOREX.r2.2HG0114740	'HORVU.MOREX.r2.2HG0114740'	mRNA	1.59672	1.59871e-05		PF03618///Kinase/pyrophosphorylase	ENOG502QQ1R///No_INFO	IPR005177///Bifunctional kinase-pyrophosphorylase+++IPR017409///Pyruvate Pi dikinase regulator, chloroplast+++IPR026565///Putative pyruvate, phosphate dikinase regulatory protein	[A0A287HVD1_HORVV|diamond]SubName: Full=Uncharacterized protein {ECO:0000313|EnsemblPlants:HORVU2Hr1G045170.1};	GO:0009507///chloroplast	GO:0004674///protein serine/threonine kinase activity+++GO:0005524///ATP binding+++GO:0016776///phosphotransferase activity, phosphate group as acceptor
HORVU.MOREX.r2.2HG0114750	'HORVU.MOREX.r2.2HG0114750'	mRNA	2.10131	1.53407e-05	00480///Glutathione metabolism	PF02798///Glutathione S-transferase, N-terminal domain	KOG0406///glutathione transferase activity	IPR004045///Glutathione S-transferase, N-terminal+++IPR010987///Glutathione S-transferase, C-terminal-like+++IPR036249///Thioredoxin-like superfamily+++IPR036282///Glutathione S-transferase, C-terminal domain superfamily+++IPR040079///Glutathione Transferase family	[M0YTW8_HORVV|diamond]SubName: Full=Uncharacterized protein {ECO:0000313|EnsemblPlants:HORVU2Hr1G045200.1};	GO:0005737///cytoplasm	GO:0004364///glutathione transferase activity	GO:0006749///glutathione metabolic process
HORVU.MOREX.r2.2HG0114990	'HORVU.MOREX.r2.2HG0114990'	mRNA	1.45537	9.79848e-05		PF00892///EamA-like transporter family	ENOG502R4VT///No_INFO	IPR000620///EamA domain+++IPR030184///WAT1-related protein	[A0A287HW50_HORVV|diamond]RecName: Full=WAT1-related protein {ECO:0000256|RuleBase:RU363077};	GO:0005886///plasma membrane+++GO:0016021///integral component of membrane	GO:0022857///transmembrane transporter activity
HORVU.MOREX.r2.2HG0116600	'HORVU.MOREX.r2.2HG0116600'	mRNA	0.936183	0.00163676	04136///Autophagy - other+++04138///Autophagy - yeast+++04139///Mitophagy - yeast	PF02991///Autophagy protein Atg8 ubiquitin like	KOG1654///cellular response to nitrogen starvation	IPR004241///Autophagy protein Atg8 ubiquitin-like+++IPR029071///Ubiquitin-like domain superfamily	[A0A287HX60_HORVV|diamond]RecName: Full=Autophagy-related protein {ECO:0000256|RuleBase:RU004384};	GO:0016020///membrane		GO:0006914///autophagy+++GO:0006995///cellular response to nitrogen starvation
HORVU.MOREX.r2.2HG0116980	'HORVU.MOREX.r2.2HG0116980'	mRNA	0.865969	0.0333697	00920///Sulfur metabolism	PF00085///Thioredoxin+++PF01507///Phosphoadenosine phosphosulfate reductase family	KOG0189///phosphoadenylyl-sulfate reductase (thioredoxin) activity+++KOG0191///cell redox homeostasis	IPR002500///Phosphoadenosine phosphosulphate reductase+++IPR004508///Thioredoxin-independent 5'-adenylylsulphate reductase+++IPR013766///Thioredoxin domain+++IPR014729///Rossmann-like alpha/beta/alpha sandwich fold+++IPR017937///Thioredoxin, conserved site+++IPR036249///Thioredoxin-like superfamily	[M0VNQ2_HORVV|diamond]RecName: Full=Thioredoxin domain-containing protein {ECO:0000259|PROSITE:PS51352};		GO:0016671///oxidoreductase activity, acting on a sulfur group of donors, disulfide as acceptor	GO:0019419///sulfate reduction
HORVU.MOREX.r2.2HG0119410	'HORVU.MOREX.r2.2HG0119410'	mRNA	0.715592	0.0420235		PF02893///GRAM domain+++PF16016///VAD1 Analog of StAR-related lipid transfer domain		IPR004182///GRAM domain+++IPR011993///PH-like domain superfamily+++IPR031968///VASt domain	[A0A287HZY9_HORVV|diamond]RecName: Full=VASt domain-containing protein {ECO:0000259|PROSITE:PS51778};	GO:0016021///integral component of membrane
HORVU.MOREX.r2.2HG0126680	'HORVU.MOREX.r2.2HG0126680'	mRNA	1.00199	0.00276138		PF02453///Reticulon	KOG1792///endoplasmic reticulum tubular network organization	IPR003388///Reticulon	[M0XYJ8_HORVV|diamond]RecName: Full=Reticulon-like protein {ECO:0000256|RuleBase:RU363132};	GO:0005789///endoplasmic reticulum membrane+++GO:0016021///integral component of membrane
HORVU.MOREX.r2.2HG0127310	'HORVU.MOREX.r2.2HG0127310'	mRNA	1.50241	0.013391					[A0A3B6DFR0_WHEAT|diamond]SubName: Full=Uncharacterized protein {ECO:0000313|EnsemblPlants:TraesCS2D02G257100.1.cds1};
HORVU.MOREX.r2.2HG0128880	'HORVU.MOREX.r2.2HG0128880'	mRNA	1.04377	0.00985637	00940///Phenylpropanoid biosynthesis	PF00141///Peroxidase		IPR000823///Plant peroxidase+++IPR002016///Haem peroxidase+++IPR010255///Haem peroxidase superfamily+++IPR019793///Peroxidases heam-ligand binding site+++IPR033905///Secretory peroxidase	[A0A287I6W1_HORVV|diamond]RecName: Full=Peroxidase {ECO:0000256|ARBA:ARBA00012313, ECO:0000256|RuleBase:RU362060}; EC=1.11.1.7 {ECO:0000256|ARBA:ARBA00012313, ECO:0000256|RuleBase:RU362060};	GO:0005576///extracellular region+++GO:0016021///integral component of membrane	GO:0004601///peroxidase activity+++GO:0020037///heme binding+++GO:0046872///metal ion binding	GO:0006979///response to oxidative stress+++GO:0042744///hydrogen peroxide catabolic process
HORVU.MOREX.r2.2HG0129020	'HORVU.MOREX.r2.2HG0129020'	mRNA	1.0203	0.000350973		PF00149///Calcineurin-like phosphoesterase+++PF14008///Iron/zinc purple acid phosphatase-like protein C+++PF16656///Purple acid Phosphatase, N-terminal domain		IPR004843///Calcineurin-like phosphoesterase domain, ApaH type+++IPR008963///Purple acid phosphatase-like, N-terminal+++IPR015914///Purple acid phosphatase, N-terminal+++IPR025733///Iron/zinc purple acid phosphatase-like C-terminal domain+++IPR029052///Metallo-dependent phosphatase-like+++IPR041792///Purple acid phosphatase, metallophosphatase domain	[A0A2X0TTC8_WHEAT|diamond]RecName: Full=Purple acid phosphatase {ECO:0000256|RuleBase:RU361203}; EC=3.1.3.2 {ECO:0000256|RuleBase:RU361203};	GO:0016021///integral component of membrane	GO:0003993///acid phosphatase activity+++GO:0046872///metal ion binding
HORVU.MOREX.r2.2HG0129490	'HORVU.MOREX.r2.2HG0129490'	mRNA	1.10387	1.30517e-05	00943///Isoflavonoid biosynthesis	PF03018///Dirigent-like protein		IPR004265///Dirigent protein	[A0A3B6C5T4_WHEAT|diamond]RecName: Full=Dirigent protein {ECO:0000256|RuleBase:RU363099};	GO:0048046///apoplast
HORVU.MOREX.r2.2HG0129570	'HORVU.MOREX.r2.2HG0129570'	mRNA	1.11991	9.73896e-06				IPR001611///Leucine-rich repeat+++IPR003591///Leucine-rich repeat, typical subtype+++IPR032675///Leucine-rich repeat domain superfamily	[A0A287I7X0_HORVV|diamond]SubName: Full=Uncharacterized protein {ECO:0000313|EnsemblPlants:HORVU2Hr1G064170.4};
HORVU.MOREX.r2.2HG0129620	'HORVU.MOREX.r2.2HG0129620'	mRNA	1.97829	0.0249166		PF00931///NB-ARC domain		IPR002182///NB-ARC+++IPR027417///P-loop containing nucleoside triphosphate hydrolase	[M0V037_HORVV|diamond]RecName: Full=NB-ARC domain-containing protein {ECO:0000259|Pfam:PF00931};		GO:0043531///ADP binding
HORVU.MOREX.r2.2HG0129980	'HORVU.MOREX.r2.2HG0129980'	mRNA	1.78414	0.00873158		PF00067///Cytochrome P450	KOG0157///iron ion binding	IPR001128///Cytochrome P450+++IPR002397///Cytochrome P450, B-class+++IPR017972///Cytochrome P450, conserved site+++IPR036396///Cytochrome P450 superfamily	[M0YJL9_HORVV|diamond]SubName: Full=Uncharacterized protein {ECO:0000313|EnsemblPlants:HORVU2Hr1G064640.1};		GO:0004497///monooxygenase activity+++GO:0005506///iron ion binding+++GO:0016491///oxidoreductase activity+++GO:0016705///oxidoreductase activity, acting on paired donors, with incorporation or reduction of molecular oxygen+++GO:0020037///heme binding	GO:0016125///sterol metabolic process
HORVU.MOREX.r2.2HG0130330	'HORVU.MOREX.r2.2HG0130330'	mRNA	1.03116	0.000865281		PF01490///Transmembrane amino acid transporter protein	KOG1303///amino acid transport	IPR013057///Amino acid transporter, transmembrane domain	[M7ZAU6_TRIUA|diamond]RecName: Full=Aa_trans domain-containing protein {ECO:0000259|Pfam:PF01490};	GO:0005886///plasma membrane+++GO:0016021///integral component of membrane		GO:0006865///amino acid transport
HORVU.MOREX.r2.2HG0130400	'HORVU.MOREX.r2.2HG0130400'	mRNA	2.07902	1.29515e-05	00750///Vitamin B6 metabolism+++01240///Biosynthesis of cofactors	PF01680///SOR/SNZ family		IPR001852///Pyridoxal 5'-phosphate synthase subunit PdxS/SNZ+++IPR011060///Ribulose-phosphate binding barrel+++IPR013785///Aldolase-type TIM barrel+++IPR033755///PdxS/SNZ N-terminal domain	[A0A2K3JN70_TRIPR|diamond]SubName: Full=Pyridoxal biosynthesis protein PDX1.3 {ECO:0000313|EMBL:PNX55479.1};		GO:0003824///catalytic activity	GO:0042823///pyridoxal phosphate biosynthetic process
HORVU.MOREX.r2.2HG0131020	'HORVU.MOREX.r2.2HG0131020'	mRNA	1.56055	0.0136503	00940///Phenylpropanoid biosynthesis	PF03195///Lateral organ boundaries (LOB) domain	ENOG502QV9P///No_INFO	IPR004883///Lateral organ boundaries, LOB	[F2DDE6_HORVV|diamond]SubName: Full=Predicted protein {ECO:0000313|EMBL:BAJ93117.1};			GO:0007275///multicellular organism development+++GO:0010468///regulation of gene expression
HORVU.MOREX.r2.2HG0131460	'HORVU.MOREX.r2.2HG0131460'	mRNA	0.894808	0.0480108		PF04043///Plant invertase/pectin methylesterase inhibitor		IPR006501///Pectinesterase inhibitor domain+++IPR035513///Invertase/pectin methylesterase inhibitor domain superfamily	[A0A1R3GK45_9ROSI|diamond]SubName: Full=Pectinesterase inhibitor {ECO:0000313|EMBL:OMO58465.1};		GO:0004857///enzyme inhibitor activity
HORVU.MOREX.r2.2HG0132060	'HORVU.MOREX.r2.2HG0132060'	mRNA	2.23091	0.000710855		PF16845///Aspartic acid proteinase inhibitor		IPR000010///Cystatin domain	[A0A287IA81_HORVV|diamond]SubName: Full=Cysteine proteinase inhibitor {ECO:0000313|EnsemblPlants:HORVU2Hr1G067330.1};		GO:0004869///cysteine-type endopeptidase inhibitor activity	GO:0006952///defense response
HORVU.MOREX.r2.2HG0132600	'HORVU.MOREX.r2.2HG0132600'	mRNA	1.56418	0.0459142		PF05498///Rapid ALkalinization Factor (RALF)		IPR008801///Rapid ALkalinization Factor	[A0A3B6C685_WHEAT|diamond]SubName: Full=Uncharacterized protein {ECO:0000313|EnsemblPlants:TraesCS2B02G295000.1.cds1};	GO:0005576///extracellular region
HORVU.MOREX.r2.2HG0133410	'HORVU.MOREX.r2.2HG0133410'	mRNA	0.919933	0.00885445		PF00571///CBS domain	KOG1764///cellular response to glucose starvation	IPR000644///CBS domain	[M0XDA4_HORVV|diamond]SubName: Full=Uncharacterized protein {ECO:0000313|EnsemblPlants:HORVU2Hr1G069060.2};
HORVU.MOREX.r2.2HG0135520	'HORVU.MOREX.r2.2HG0135520'	mRNA	4.14248	6.58701e-07	04144///Endocytosis	PF00847///AP2 domain		IPR001471///AP2/ERF domain+++IPR016177///DNA-binding domain superfamily+++IPR036955///AP2/ERF domain superfamily	[A0A3B6C6L4_WHEAT|diamond]SubName: Full=ERF8-2B {ECO:0000313|EMBL:QKF95766.1}; SubName: Full=Ethylene responsive factor 8 {ECO:0000313|EMBL:QKF95772.1};	GO:0005634///nucleus	GO:0003677///DNA binding+++GO:0003700///DNA-binding transcription factor activity
HORVU.MOREX.r2.2HG0135990	'HORVU.MOREX.r2.2HG0135990'	mRNA	1.48117	1.21185e-07			ENOG502SAC2///No_INFO		[F2DV27_HORVV|diamond]SubName: Full=Predicted protein {ECO:0000313|EMBL:BAJ98948.1};
HORVU.MOREX.r2.2HG0136060	'HORVU.MOREX.r2.2HG0136060'	mRNA	2.08934	3.85818e-10	00010///Glycolysis / Gluconeogenesis+++00620///Pyruvate metabolism+++00630///Glyoxylate and dicarboxylate metabolism+++00640///Propanoate metabolism+++00680///Methane metabolism+++01200///Carbon metabolism	PF00501///AMP-binding enzyme+++PF13193///AMP-binding enzyme C-terminal domain+++PF16177///Acetyl-coenzyme A synthetase N-terminus		IPR000873///AMP-dependent synthetase/ligase+++IPR011904///Acetate-CoA ligase+++IPR020845///AMP-binding, conserved site+++IPR025110///AMP-binding enzyme, C-terminal domain+++IPR032387///Acetyl-coenzyme A synthetase, N-terminal domain+++IPR042099///ANL, N-terminal domain	[A0A1D5UTR1_WHEAT|diamond]RecName: Full=Acetyl-coenzyme A synthetase {ECO:0000256|RuleBase:RU361147}; EC=6.2.1.1 {ECO:0000256|RuleBase:RU361147};		GO:0003987///acetate-CoA ligase activity+++GO:0005524///ATP binding+++GO:0016208///AMP binding	GO:0019427///acetyl-CoA biosynthetic process from acetate
HORVU.MOREX.r2.2HG0136450	'HORVU.MOREX.r2.2HG0136450'	mRNA	1.68163	0.00709061	03013///Nucleocytoplasmic transport+++03015///mRNA surveillance pathway	PF05910///Plant protein of unknown function (DUF868)		IPR008586///Protein of unknown function DUF868, plant	[A0A3B6C6Y7_WHEAT|diamond]SubName: Full=Uncharacterized protein {ECO:0000313|EnsemblPlants:TraesCS2B02G308700.1.cds1};
HORVU.MOREX.r2.2HG0136560	'HORVU.MOREX.r2.2HG0136560'	mRNA	2.0894	0.000245595	00073///Cutin, suberine and wax biosynthesis	PF00067///Cytochrome P450	KOG0156///iron ion binding	IPR001128///Cytochrome P450+++IPR002401///Cytochrome P450, E-class, group I+++IPR017972///Cytochrome P450, conserved site+++IPR036396///Cytochrome P450 superfamily	[M0YEF9_HORVV|diamond]SubName: Full=Uncharacterized protein {ECO:0000313|EnsemblPlants:HORVU2Hr1G072400.1};	GO:0016020///membrane+++GO:0016021///integral component of membrane	GO:0005506///iron ion binding+++GO:0016709///oxidoreductase activity, acting on paired donors, with incorporation or reduction of molecular oxygen, NAD(P)H as one donor, and incorporation of one atom of oxygen+++GO:0020037///heme binding
HORVU.MOREX.r2.2HG0136610	'HORVU.MOREX.r2.2HG0136610'	mRNA	1.69051	8.3511e-05	00010///Glycolysis / Gluconeogenesis+++00030///Pentose phosphate pathway+++00051///Fructose and mannose metabolism+++00052///Galactose metabolism+++00680///Methane metabolism+++01200///Carbon metabolism+++01230///Biosynthesis of amino acids+++03018///RNA degradation	PF04949///Transcriptional activator	ENOG502RZXF///No_INFO	IPR007033///RAB6-interacting golgin	[M0YAX6_HORVV|diamond]RecName: Full=RAB6-interacting golgin {ECO:0000256|ARBA:ARBA00014130};	GO:0005794///Golgi apparatus
HORVU.MOREX.r2.2HG0136910	'HORVU.MOREX.r2.2HG0136910'	mRNA	1.56861	0.002709		PF01161///Phosphatidylethanolamine-binding protein	KOG3346///positive regulation of acetylcholine metabolic process	IPR001858///Phosphatidylethanolamine-binding, conserved site+++IPR008914///Phosphatidylethanolamine-binding protein+++IPR035810///Phosphatidylethanolamine-binding protein, eukaryotic+++IPR036610///PEBP-like superfamily	[M0W660_HORVV|diamond]SubName: Full=Centroradialis {ECO:0000313|EnsemblPlants:HORVU2Hr1G072750.4};
HORVU.MOREX.r2.2HG0137700	'HORVU.MOREX.r2.2HG0137700'	mRNA	1.71528	1.17425e-05		PF14368///Probable lipid transfer		IPR016140///Bifunctional inhibitor/plant lipid transfer protein/seed storage helical domain+++IPR036312///Bifunctional inhibitor/plant lipid transfer protein/seed storage helical domain superfamily+++IPR039265///Putative lipid-transfer protein DIR1-like	[A0A453BYD0_AEGTS|diamond]RecName: Full=AAI domain-containing protein {ECO:0000259|SMART:SM00499};		GO:0005504///fatty acid binding	GO:0009627///systemic acquired resistance
HORVU.MOREX.r2.2HG0137910	'HORVU.MOREX.r2.2HG0137910'	mRNA	1.04897	0.00378019		PF03168///Late embryogenesis abundant protein		IPR004864///Late embryogenesis abundant protein, LEA_2 subgroup	[A0A453BYE4_AEGTS|diamond]RecName: Full=LEA_2 domain-containing protein {ECO:0000259|Pfam:PF03168};	GO:0016021///integral component of membrane
HORVU.MOREX.r2.2HG0138100	'HORVU.MOREX.r2.2HG0138100'	mRNA	9.24862	0.0283442	04144///Endocytosis				[A0A4P1REL2_LUPAN|diamond]SubName: Full=Uncharacterized protein {ECO:0000313|EMBL:OIW09032.1}; Flags: Fragment;
HORVU.MOREX.r2.2HG0139100	'HORVU.MOREX.r2.2HG0139100'	mRNA	2.19923	5.47846e-07		PF00082///Subtilase family+++PF05922///Peptidase inhibitor I9+++PF17766///Fibronectin type-III domain		IPR000209///Peptidase S8/S53 domain+++IPR010259///Peptidase S8 propeptide/proteinase inhibitor I9+++IPR015500///Peptidase S8, subtilisin-related+++IPR023828///Peptidase S8, subtilisin, Ser-active site+++IPR034197///Cucumisin-like catalytic domain+++IPR036852///Peptidase S8/S53 domain superfamily+++IPR037045///Peptidase S8 propeptide/proteinase inhibitor I9 superfamily+++IPR041469///Subtilisin-lik…	[A0A287IGY5_HORVV|diamond]SubName: Full=Uncharacterized protein {ECO:0000313|EnsemblPlants:HORVU2Hr1G075230.2};		GO:0004252///serine-type endopeptidase activity
HORVU.MOREX.r2.2HG0139900	'HORVU.MOREX.r2.2HG0139900'	mRNA	1.4766	0.00119645	04120///Ubiquitin mediated proteolysis	PF00415///Regulator of chromosome condensation (RCC1) repeat	KOG1426///guanyl-nucleotide exchange factor activity	IPR000408///Regulator of chromosome condensation, RCC1+++IPR009091///Regulator of chromosome condensation 1/beta-lactamase-inhibitor protein II+++IPR032996///Ultraviolet-B receptor UVR8	[F2CZC7_HORVV|diamond]SubName: Full=Predicted protein {ECO:0000313|EMBL:BAJ88198.1};		GO:0009881///photoreceptor activity+++GO:0042803///protein homodimerization activity	GO:0010224///response to UV-B
HORVU.MOREX.r2.2HG0140630	'HORVU.MOREX.r2.2HG0140630'	mRNA	0.981076	0.000136021		PF00571///CBS domain+++PF00654///Voltage gated chloride channel	KOG0474///Chloride Channel	IPR000644///CBS domain+++IPR001807///Chloride channel, voltage gated+++IPR002251///Chloride channel ClC-plant+++IPR014743///Chloride channel, core	[A0A0D3FW78_9ORYZ|diamond]SubName: Full=Chloride channel protein {ECO:0000313|EnsemblPlants:OBART04G13680.1};	GO:0016021///integral component of membrane	GO:0005247///voltage-gated chloride channel activity	GO:0006821///chloride transport
HORVU.MOREX.r2.2HG0141020	'HORVU.MOREX.r2.2HG0141020'	mRNA	2.59588	1.38667e-06			ENOG502T0VK///No_INFO	IPR037468///ARGOS/ARL/OSR1	[M0UF72_HORVV|diamond]SubName: Full=Uncharacterized protein {ECO:0000313|EnsemblPlants:HORVU2Hr1G077510.2};	GO:0005634///nucleus+++GO:0005737///cytoplasm+++GO:0016021///integral component of membrane		GO:0046622///positive regulation of organ growth
HORVU.MOREX.r2.2HG0141870	'HORVU.MOREX.r2.2HG0141870'	mRNA	1.36179	0.000393399	00250///Alanine, aspartate and glutamate metabolism+++00410///beta-Alanine metabolism+++00430///Taurine and hypotaurine metabolism+++00650///Butanoate metabolism	PF00282///Pyridoxal-dependent decarboxylase conserved domain		IPR002129///Pyridoxal phosphate-dependent decarboxylase+++IPR010107///Glutamate decarboxylase+++IPR015421///Pyridoxal phosphate-dependent transferase, major domain+++IPR015424///Pyridoxal phosphate-dependent transferase	[A0A453C2W1_AEGTS|diamond]RecName: Full=Glutamate decarboxylase {ECO:0000256|ARBA:ARBA00012421, ECO:0000256|RuleBase:RU361171}; EC=4.1.1.15 {ECO:0000256|ARBA:ARBA00012421, ECO:0000256|RuleBase:RU361171};		GO:0004351///glutamate decarboxylase activity+++GO:0030170///pyridoxal phosphate binding	GO:0006536///glutamate metabolic process
HORVU.MOREX.r2.2HG0142000	'HORVU.MOREX.r2.2HG0142000'	mRNA	1.81834	8.78654e-06		PF14541///Xylanase inhibitor C-terminal+++PF14543///Xylanase inhibitor N-terminal		IPR001969///Aspartic peptidase, active site+++IPR021109///Aspartic peptidase domain superfamily+++IPR032799///Xylanase inhibitor, C-terminal+++IPR032861///Xylanase inhibitor, N-terminal+++IPR033121///Peptidase family A1 domain+++IPR034161///Pepsin-like domain, plant	[A0A3B6DHZ3_WHEAT|diamond]RecName: Full=Peptidase A1 domain-containing protein {ECO:0000259|PROSITE:PS51767};	GO:0005576///extracellular region	GO:0004190///aspartic-type endopeptidase activity
HORVU.MOREX.r2.2HG0142180	'HORVU.MOREX.r2.2HG0142180'	mRNA	1.17039	0.000390818			ENOG502S0CS///No_INFO		[F2DTT3_HORVV|diamond]SubName: Full=Predicted protein {ECO:0000313|EMBL:BAJ98504.1};
HORVU.MOREX.r2.2HG0142230	'HORVU.MOREX.r2.2HG0142230'	mRNA	1.46023	0.0424678		PF13639///Ring finger domain		IPR001841///Zinc finger, RING-type+++IPR013083///Zinc finger, RING/FYVE/PHD-type	[A0A3B6CAC9_WHEAT|diamond]RecName: Full=RING-type domain-containing protein {ECO:0000259|PROSITE:PS50089};	GO:0005768///endosome+++GO:0005802///trans-Golgi network+++GO:0016020///membrane+++GO:0016021///integral component of membrane+++GO:0017119///Golgi transport complex	GO:0061630///ubiquitin protein ligase activity	GO:0006511///ubiquitin-dependent protein catabolic process+++GO:0006623///protein targeting to vacuole+++GO:0006896///Golgi to vacuole transport
HORVU.MOREX.r2.2HG0142520	'HORVU.MOREX.r2.2HG0142520'	mRNA	1.12319	0.0209281	04075///Plant hormone signal transduction	PF07859///alpha/beta hydrolase fold	KOG1515///carboxylic ester hydrolase activity	IPR013094///Alpha/beta hydrolase fold-3+++IPR029058///Alpha/Beta hydrolase fold+++IPR033140///Lipase, GDXG, putative serine active site	[M0YLF6_HORVV|diamond]RecName: Full=Abhydrolase_3 domain-containing protein {ECO:0000259|Pfam:PF07859};		GO:0016787///hydrolase activity
HORVU.MOREX.r2.2HG0143010	'HORVU.MOREX.r2.2HG0143010'	mRNA	0.970432	0.00183934			ENOG502QUSN///No_INFO		[A0A287ILD9_HORVV|diamond]SubName: Full=Uncharacterized protein {ECO:0000313|EnsemblPlants:HORVU2Hr1G080050.15};
HORVU.MOREX.r2.2HG0143540	'HORVU.MOREX.r2.2HG0143540'	mRNA	1.63751	1.63697e-05		PF01988///VIT family		IPR008217///Ccc1 family	[A0A287ILW1_HORVV|diamond]SubName: Full=Uncharacterized protein {ECO:0000313|EnsemblPlants:HORVU2Hr1G080870.2};	GO:0016021///integral component of membrane	GO:0005384///manganese ion transmembrane transporter activity	GO:0030026///cellular manganese ion homeostasis+++GO:0055072///iron ion homeostasis
HORVU.MOREX.r2.2HG0143770	'HORVU.MOREX.r2.2HG0143770'	mRNA	1.24143	0.00836753	00940///Phenylpropanoid biosynthesis	PF00141///Peroxidase		IPR000823///Plant peroxidase+++IPR002016///Haem peroxidase+++IPR010255///Haem peroxidase superfamily+++IPR019793///Peroxidases heam-ligand binding site+++IPR019794///Peroxidase, active site+++IPR033905///Secretory peroxidase	[A0A3B6DFB4_WHEAT|diamond]RecName: Full=Peroxidase {ECO:0000256|ARBA:ARBA00012313, ECO:0000256|RuleBase:RU362060}; EC=1.11.1.7 {ECO:0000256|ARBA:ARBA00012313, ECO:0000256|RuleBase:RU362060};	GO:0005576///extracellular region	GO:0004601///peroxidase activity+++GO:0020037///heme binding+++GO:0046872///metal ion binding	GO:0006979///response to oxidative stress+++GO:0042744///hydrogen peroxide catabolic process
HORVU.MOREX.r2.2HG0143850	'HORVU.MOREX.r2.2HG0143850'	mRNA	2.37493	0.000477897					[A0A453C5Y6_AEGTS|diamond]SubName: Full=Uncharacterized protein {ECO:0000313|EnsemblPlants:AET2Gv20743500.13};	GO:0016021///integral component of membrane
HORVU.MOREX.r2.2HG0143940	'HORVU.MOREX.r2.2HG0143940'	mRNA	0.923387	0.00372729	00330///Arginine and proline metabolism	PF04371///Porphyromonas-type peptidyl-arginine deiminase		IPR007466///Peptidyl-arginine deiminase, Porphyromonas-type+++IPR017754///Agmatine deiminase	[A0A287IMA7_HORVV|diamond]SubName: Full=Uncharacterized protein {ECO:0000313|EnsemblPlants:HORVU2Hr1G081370.1};		GO:0004668///protein-arginine deiminase activity+++GO:0047632///agmatine deiminase activity	GO:0009446///putrescine biosynthetic process
HORVU.MOREX.r2.2HG0144240	'HORVU.MOREX.r2.2HG0144240'	mRNA	1.26071	0.0123951	00010///Glycolysis / Gluconeogenesis+++00030///Pentose phosphate pathway+++00051///Fructose and mannose metabolism+++00052///Galactose metabolism+++00680///Methane metabolism+++01200///Carbon metabolism+++01230///Biosynthesis of amino acids+++03018///RNA degradation	PF00365///Phosphofructokinase		IPR000023///Phosphofructokinase domain+++IPR012004///Pyrophosphate-dependent phosphofructokinase TP0108-type+++IPR022953///ATP-dependent 6-phosphofructokinase+++IPR035966///Phosphofructokinase superfamily	[A0A3B6B181_WHEAT|diamond]RecName: Full=ATP-dependent 6-phosphofructokinase {ECO:0000256|HAMAP-Rule:MF_03186}; Short=ATP-PFK {ECO:0000256|HAMAP-Rule:MF_03186}; Short=Phosphofructokinase {ECO:0000256|HAMAP-Rule:MF_03186}; EC=2.7.1.11 {ECO:0000256|HAMAP-Rule:MF_03186}; AltName: Full=Phosphohexokinase {ECO:0000256|HAMAP-Rule:MF_03186};	GO:0005737///cytoplasm	GO:0003872///6-phosphofructokinase activity+++GO:0005524///ATP binding+++GO:0046872///metal ion binding	GO:0006002///fructose 6-phosphate metabolic process
HORVU.MOREX.r2.2HG0144330	'HORVU.MOREX.r2.2HG0144330'	mRNA	2.05578	6.92673e-05		PF01490///Transmembrane amino acid transporter protein		IPR013057///Amino acid transporter, transmembrane domain	[A0A0E0DF74_9ORYZ|diamond]RecName: Full=Aa_trans domain-containing protein {ECO:0000259|Pfam:PF01490};	GO:0005886///plasma membrane+++GO:0016021///integral component of membrane		GO:0006865///amino acid transport
HORVU.MOREX.r2.2HG0144360	'HORVU.MOREX.r2.2HG0144360'	mRNA	1.17433	0.0126784				IPR044696///WPP domain-interacting protein 1/2/3	[A0A287IMR9_HORVV|diamond]SubName: Full=Uncharacterized protein {ECO:0000313|EnsemblPlants:HORVU2Hr1G081800.3};
HORVU.MOREX.r2.2HG0144530	'HORVU.MOREX.r2.2HG0144530'	mRNA	1.22001	0.00379456		PF07714///Protein tyrosine and serine/threonine kinase+++PF08263///Leucine rich repeat N-terminal domain+++PF13855///Leucine rich repeat		IPR000719///Protein kinase domain+++IPR001245///Serine-threonine/tyrosine-protein kinase, catalytic domain+++IPR001611///Leucine-rich repeat+++IPR003591///Leucine-rich repeat, typical subtype+++IPR011009///Protein kinase-like domain superfamily+++IPR013210///Leucine-rich repeat-containing N-terminal, plant-type+++IPR017441///Protein kinase, ATP binding site+++IPR032675///Leucine-rich repeat domai…	[A0A287IMU9_HORVV|diamond]RecName: Full=Protein kinase domain-containing protein {ECO:0000259|PROSITE:PS50011};	GO:0005886///plasma membrane+++GO:0016021///integral component of membrane	GO:0004672///protein kinase activity+++GO:0005524///ATP binding
HORVU.MOREX.r2.2HG0144850	'HORVU.MOREX.r2.2HG0144850'	mRNA	1.23977	0.00698017	00380///Tryptophan metabolism	PF03171///2OG-Fe(II) oxygenase superfamily+++PF14226///non-haem dioxygenase in morphine synthesis N-terminal		IPR005123///Oxoglutarate/iron-dependent dioxygenase+++IPR026992///Non-haem dioxygenase N-terminal domain+++IPR027443///Isopenicillin N synthase-like superfamily	[A0A3B6B0A5_WHEAT|diamond]RecName: Full=Fe2OG dioxygenase domain-containing protein {ECO:0000259|PROSITE:PS51471};		GO:0016491///oxidoreductase activity+++GO:0046872///metal ion binding
HORVU.MOREX.r2.2HG0144950	'HORVU.MOREX.r2.2HG0144950'	mRNA	2.3972	0.0325923	00520///Amino sugar and nucleotide sugar metabolism+++04016///MAPK signaling pathway - plant	PF00168///C2 domain+++PF02893///GRAM domain+++PF16016///VAD1 Analog of StAR-related lipid transfer domain		IPR000008///C2 domain+++IPR004182///GRAM domain+++IPR011993///PH-like domain superfamily+++IPR031968///VASt domain+++IPR035892///C2 domain superfamily+++IPR044511///ProlycopenC2 and GRAM domain-containing protein At1g03370/At5g50170-like	[A0A1D5UTI2_WHEAT|diamond]SubName: Full=Genome assembly, chromosome: II {ECO:0000313|EMBL:SPT18755.1};	GO:0016021///integral component of membrane
HORVU.MOREX.r2.2HG0144990	'HORVU.MOREX.r2.2HG0144990'	mRNA	1.04202	0.000228666		PF00560///Leucine Rich Repeat+++PF13855///Leucine rich repeat		IPR001611///Leucine-rich repeat+++IPR003591///Leucine-rich repeat, typical subtype+++IPR032675///Leucine-rich repeat domain superfamily	[A0A3B6B0R2_WHEAT|diamond]SubName: Full=Uncharacterized protein {ECO:0000313|EnsemblPlants:TraesCS2A02G327100.1};
HORVU.MOREX.r2.2HG0145560	'HORVU.MOREX.r2.2HG0145560'	mRNA	1.01893	0.0127486	00520///Amino sugar and nucleotide sugar metabolism+++04016///MAPK signaling pathway - plant	PF00400///WD domain, G-beta repeat		IPR001680///WD40 repeat+++IPR015943///WD40/YVTN repeat-like-containing domain superfamily+++IPR017986///No_INFO+++IPR036322///WD40-repeat-containing domain superfamily	[A0A446L770_TRITD|diamond]RecName: Full=WD_REPEATS_REGION domain-containing protein {ECO:0000259|PROSITE:PS50294};
HORVU.MOREX.r2.2HG0145950	'HORVU.MOREX.r2.2HG0145950'	mRNA	1.34552	0.000543708				IPR040229///Uncharacterized membrane protein At3g27390-like	[A0A3B6B014_WHEAT|diamond]SubName: Full=Uncharacterized protein {ECO:0000313|EnsemblPlants:TraesCS2A02G321600.1};	GO:0016021///integral component of membrane
HORVU.MOREX.r2.2HG0146170	'HORVU.MOREX.r2.2HG0146170'	mRNA	0.816263	0.0164378	00030///Pentose phosphate pathway+++00480///Glutathione metabolism+++01200///Carbon metabolism	PF00479///Glucose-6-phosphate dehydrogenase, NAD binding domain+++PF02781///Glucose-6-phosphate dehydrogenase, C-terminal domain		IPR001282///Glucose-6-phosphate dehydrogenase+++IPR019796///Glucose-6-phosphate dehydrogenase, active site+++IPR022674///Glucose-6-phosphate dehydrogenase, NAD-binding+++IPR022675///Glucose-6-phosphate dehydrogenase, C-terminal+++IPR036291///NAD(P)-binding domain superfamily	[F2D6Z3_HORVV|diamond]RecName: Full=Glucose-6-phosphate 1-dehydrogenase {ECO:0000256|RuleBase:RU362120}; EC=1.1.1.49 {ECO:0000256|RuleBase:RU362120};		GO:0004345///glucose-6-phosphate dehydrogenase activity+++GO:0050661///NADP binding	GO:0006006///glucose metabolic process+++GO:0006098///pentose-phosphate shunt
HORVU.MOREX.r2.2HG0146790	'HORVU.MOREX.r2.2HG0146790'	mRNA	1.05781	0.00228312	00860///Porphyrin metabolism+++01240///Biosynthesis of cofactors	PF01593///Flavin containing amine oxidoreductase		IPR002937///Amine oxidase+++IPR004572///Protoporphyrinogen oxidase+++IPR036188///FAD/NAD(P)-binding domain superfamily	[A0A1D5UJG2_WHEAT|diamond]RecName: Full=Protoporphyrinogen oxidase {ECO:0000256|ARBA:ARBA00012867, ECO:0000256|RuleBase:RU367069}; EC=1.3.3.4 {ECO:0000256|ARBA:ARBA00012867, ECO:0000256|RuleBase:RU367069};	GO:0009507///chloroplast	GO:0004729///oxygen-dependent protoporphyrinogen oxidase activity+++GO:0016491///oxidoreductase activity	GO:0006782///protoporphyrinogen IX biosynthetic process
HORVU.MOREX.r2.2HG0147070	'HORVU.MOREX.r2.2HG0147070'	mRNA	0.886845	0.0101755		PF03348///Serine incorporator (Serinc)		IPR005016///Serine incorporator/TMS membrane protein	[A0A3L6S4Q8_PANMI|diamond]SubName: Full=Putative serine incorporator {ECO:0000313|EMBL:RLN15901.1};	GO:0016021///integral component of membrane
HORVU.MOREX.r2.2HG0147240	'HORVU.MOREX.r2.2HG0147240'	mRNA	3.21395	5.59513e-17	00520///Amino sugar and nucleotide sugar metabolism	PF00182///Chitinase class I+++PF00187///Chitin recognition protein	KOG4742///chitin catabolic process	IPR000726///Glycoside hydrolase, family 19, catalytic+++IPR001002///Chitin-binding, type 1+++IPR016283///Glycoside hydrolase, family 19+++IPR018371///Chitin-binding, type 1, conserved site+++IPR023346///Lysozyme-like domain superfamily+++IPR036861///Endochitinase-like superfamily	[A0A287IR12_HORVV|diamond]RecName: Full=Chitinase {ECO:0000256|ARBA:ARBA00012729}; EC=3.2.1.14 {ECO:0000256|ARBA:ARBA00012729};		GO:0004568///chitinase activity+++GO:0008061///chitin binding	GO:0000272///polysaccharide catabolic process+++GO:0006032///chitin catabolic process+++GO:0016998///cell wall macromolecule catabolic process
HORVU.MOREX.r2.2HG0147280	'HORVU.MOREX.r2.2HG0147280'	mRNA	1.54439	0.00010313		PF12937///F-box-like+++PF13621///Cupin-like domain		IPR001810///F-box domain+++IPR003347///JmjC domain+++IPR011009///Protein kinase-like domain superfamily+++IPR036047///F-box-like domain superfamily+++IPR041667///Cupin-like domain 8	[A0A287IRC4_HORVV|diamond]SubName: Full=Uncharacterized protein {ECO:0000313|EnsemblPlants:HORVU2Hr1G085360.10};
HORVU.MOREX.r2.2HG0147570	'HORVU.MOREX.r2.2HG0147570'	mRNA	0.899746	0.0236729	00590///Arachidonic acid metabolism+++00790///Folate biosynthesis	PF00106///short chain dehydrogenase		IPR002347///Short-chain dehydrogenase/reductase SDR+++IPR036291///NAD(P)-binding domain superfamily	[A0A3B6B1Z3_WHEAT|diamond]SubName: Full=Uncharacterized protein {ECO:0000313|EnsemblPlants:TraesCS2A02G353500.1};	GO:0016020///membrane	GO:0016491///oxidoreductase activity
HORVU.MOREX.r2.2HG0147750	'HORVU.MOREX.r2.2HG0147750'	mRNA	0.965312	0.00714529		PF05703///Auxin canalisation+++PF08458///Plant pleckstrin homology-like region		IPR008546///Domain of unknown function DUF828+++IPR013666///Pleckstrin-like, plant+++IPR040269///VAN3-binding protein	[A0A3B6DGT2_WHEAT|diamond]SubName: Full=Uncharacterized protein {ECO:0000313|EnsemblPlants:TraesCS2D02G352200.1};
HORVU.MOREX.r2.2HG0148000	'HORVU.MOREX.r2.2HG0148000'	mRNA	0.921173	0.000766308		PF02458///Transferase family		IPR003480///Transferase+++IPR023213///Chloramphenicol acetyltransferase-like domain superfamily	[A0A287ISD0_HORVV|diamond]SubName: Full=Uncharacterized protein {ECO:0000313|EnsemblPlants:HORVU2Hr1G086380.3};		GO:0016747///transferase activity, transferring acyl groups other than amino-acyl groups
HORVU.MOREX.r2.2HG0148300	'HORVU.MOREX.r2.2HG0148300'	mRNA	1.87794	1.44274e-07		PF00036///EF hand+++PF13202///EF hand+++PF13833///EF-hand domain pair		IPR002048///EF-hand domain+++IPR011992///EF-hand domain pair+++IPR018247///EF-Hand 1, calcium-binding site+++IPR039800///Calcium uptake protein 1/2/3	[A0A453CCX6_AEGTS|diamond]SubName: Full=Uncharacterized protein {ECO:0000313|EnsemblPlants:AET2Gv20805900.3};		GO:0005509///calcium ion binding	GO:0006851///mitochondrial calcium ion transmembrane transport
HORVU.MOREX.r2.2HG0150010	'HORVU.MOREX.r2.2HG0150010'	mRNA	2.26931	0.00555107	04138///Autophagy - yeast+++04144///Endocytosis	PF04045///Arp2/3 complex, 34 kD subunit p34-Arc		IPR007188///Actin-related protein 2/3 complex subunit 2+++IPR034666///Arp2/3 complex subunit 2/4	[M0XAM8_HORVV|diamond]RecName: Full=Arp2/3 complex 34 kDa subunit {ECO:0000256|RuleBase:RU364015};	GO:0005737///cytoplasm+++GO:0005885///Arp2/3 protein complex	GO:0003779///actin binding	GO:0030041///actin filament polymerization+++GO:0034314///Arp2/3 complex-mediated actin nucleation
HORVU.MOREX.r2.2HG0150090	'HORVU.MOREX.r2.2HG0150090'	mRNA	1.1129	0.0144608	00460///Cyanoamino acid metabolism+++00500///Starch and sucrose metabolism+++00999///Biosynthesis of various plant secondary metabolites	PF00232///Glycosyl hydrolase family 1	KOG0626///beta-glucosidase activity	IPR001360///Glycoside hydrolase family 1+++IPR017853///Glycoside hydrolase superfamily+++IPR033132///Glycosyl hydrolases family 1, N-terminal conserved site	[A0A287IV20_HORVV|diamond]RecName: Full=4-hydroxy-7-methoxy-3-oxo-3,4-dihydro-2H-1,4-benzoxazin-2-yl glucosidebeta-D-glucosidase {ECO:0000256|ARBA:ARBA00012857}; EC=3.2.1.182 {ECO:0000256|ARBA:ARBA00012857};	GO:0009536///plastid	GO:0008422///beta-glucosidase activity+++GO:0102726///DIMBOA glucoside beta-D-glucosidase activity	GO:0005975///carbohydrate metabolic process
HORVU.MOREX.r2.2HG0150720	'HORVU.MOREX.r2.2HG0150720'	mRNA	1.52007	1.64073e-07		PF03151///Triose-phosphate Transporter family		IPR004853///Sugar phosphate transporter domain	[F2E801_HORVV|diamond]SubName: Full=Predicted protein {ECO:0000313|EMBL:BAK03473.1};	GO:0016021///integral component of membrane
HORVU.MOREX.r2.2HG0150900	'HORVU.MOREX.r2.2HG0150900'	mRNA	0.850497	0.0156897		PF00230///Major intrinsic protein	KOG0223///water channel activity	IPR000425///Major intrinsic protein+++IPR022357///Major intrinsic protein, conserved site+++IPR023271///Aquaporin-like+++IPR034294///Aquaporin transporter	[A0A287IVR7_HORVV|diamond]SubName: Full=Uncharacterized protein {ECO:0000313|EnsemblPlants:HORVU2Hr1G089940.1};	GO:0005886///plasma membrane+++GO:0016021///integral component of membrane	GO:0015250///water channel activity
HORVU.MOREX.r2.2HG0151660	'HORVU.MOREX.r2.2HG0151660'	mRNA	3.91048	0.0164111		PF00685///Sulfotransferase domain		IPR000863///Sulfotransferase domain+++IPR027417///P-loop containing nucleoside triphosphate hydrolase	[A0A453CGF2_AEGTS|diamond]RecName: Full=Sulfotransferase {ECO:0000256|RuleBase:RU361155}; EC=2.8.2.- {ECO:0000256|RuleBase:RU361155};		GO:0008146///sulfotransferase activity
HORVU.MOREX.r2.2HG0151680	'HORVU.MOREX.r2.2HG0151680'	mRNA	8.62256	0.00235858		PF00197///Trypsin and protease inhibitor		IPR002160///Proteinase inhibitor I3, Kunitz legume+++IPR011065///Kunitz inhibitor STI-like superfamily	[A0A3B6C9V8_WHEAT|diamond]SubName: Full=Uncharacterized protein {ECO:0000313|EnsemblPlants:TraesCS2B02G392500.1.cds1};		GO:0004866///endopeptidase inhibitor activity
HORVU.MOREX.r2.2HG0151810	'HORVU.MOREX.r2.2HG0151810'	mRNA	4.34189	0.0403865	04016///MAPK signaling pathway - plant+++04626///Plant-pathogen interaction	PF00069///Protein kinase domain+++PF08263///Leucine rich repeat N-terminal domain+++PF13855///Leucine rich repeat		IPR000719///Protein kinase domain+++IPR001611///Leucine-rich repeat+++IPR003591///Leucine-rich repeat, typical subtype+++IPR008266///Tyrosine-protein kinase, active site+++IPR011009///Protein kinase-like domain superfamily+++IPR013210///Leucine-rich repeat-containing N-terminal, plant-type+++IPR017441///Protein kinase, ATP binding site+++IPR032675///Leucine-rich repeat domain superfamily	[A0A287TE75_HORVV|diamond]RecName: Full=Protein kinase domain-containing protein {ECO:0000259|PROSITE:PS50011};	GO:0005886///plasma membrane+++GO:0016021///integral component of membrane	GO:0004672///protein kinase activity+++GO:0005524///ATP binding	GO:0009755///hormone-mediated signaling pathway
HORVU.MOREX.r2.2HG0152570	'HORVU.MOREX.r2.2HG0152570'	mRNA	1.09774	0.0141829	03013///Nucleocytoplasmic transport	PF00635///MSP (Major sperm protein) domain	KOG0439///FFAT motif binding	IPR000535///Major sperm protein (MSP) domain+++IPR008962///PapD-like superfamily+++IPR013783///Immunoglobulin-like fold+++IPR016763///Vesicle-associated membrane-protein-associated protein	[M0VWJ7_HORVV|diamond]RecName: Full=MSP domain-containing protein {ECO:0000259|PROSITE:PS50202};	GO:0005789///endoplasmic reticulum membrane+++GO:0005886///plasma membrane		GO:0061817///endoplasmic reticulum-plasma membrane tethering+++GO:0090158///endoplasmic reticulum membrane organization
HORVU.MOREX.r2.2HG0154130	'HORVU.MOREX.r2.2HG0154130'	mRNA	3.16537	0.00550298		PF03171///2OG-Fe(II) oxygenase superfamily+++PF14226///non-haem dioxygenase in morphine synthesis N-terminal		IPR005123///Oxoglutarate/iron-dependent dioxygenase+++IPR026992///Non-haem dioxygenase N-terminal domain+++IPR027443///Isopenicillin N synthase-like superfamily	[A0A3B6B245_WHEAT|diamond]RecName: Full=Fe2OG dioxygenase domain-containing protein {ECO:0000259|PROSITE:PS51471};		GO:0016491///oxidoreductase activity+++GO:0046872///metal ion binding
HORVU.MOREX.r2.2HG0154140	'HORVU.MOREX.r2.2HG0154140'	mRNA	1.6839	0.00501113		PF03171///2OG-Fe(II) oxygenase superfamily+++PF14226///non-haem dioxygenase in morphine synthesis N-terminal	KOG0143///oxidoreductase activity	IPR005123///Oxoglutarate/iron-dependent dioxygenase+++IPR026992///Non-haem dioxygenase N-terminal domain+++IPR027443///Isopenicillin N synthase-like superfamily	[M0XMY9_HORVV|diamond]RecName: Full=Fe2OG dioxygenase domain-containing protein {ECO:0000259|PROSITE:PS51471};		GO:0016491///oxidoreductase activity+++GO:0046872///metal ion binding
HORVU.MOREX.r2.2HG0154460	'HORVU.MOREX.r2.2HG0154460'	mRNA	0.950237	0.0221713		PF00620///RhoGAP domain+++PF00786///P21-Rho-binding domain	KOG4270///GTPase activator activity	IPR000095///CRIB domain+++IPR000198///Rho GTPase-activating protein domain+++IPR008936///Rho GTPase activation protein+++IPR036936///CRIB domain superfamily	[A0A287IZR6_HORVV|diamond]SubName: Full=Uncharacterized protein {ECO:0000313|EnsemblPlants:HORVU2Hr1G094320.1};			GO:0007165///signal transduction
HORVU.MOREX.r2.2HG0154570	'HORVU.MOREX.r2.2HG0154570'	mRNA	0.902784	0.011992	00510///N-Glycan biosynthesis	PF02544///3-oxo-5-alpha-steroid 4-dehydrogenase		IPR001104///3-oxo-5-alpha-steroid 4-dehydrogenase, C-terminal+++IPR039698///Polyprenol reductase	[A0A1D5UJR8_WHEAT|diamond]RecName: Full=Polyprenol reductase {ECO:0000256|RuleBase:RU367081}; EC=1.3.1.94 {ECO:0000256|RuleBase:RU367081};	GO:0005783///endoplasmic reticulum+++GO:0005789///endoplasmic reticulum membrane+++GO:0016021///integral component of membrane	GO:0003865///3-oxo-5-alpha-steroid 4-dehydrogenase activity+++GO:0102389///polyprenol reductase activity	GO:0006488///dolichol-linked oligosaccharide biosynthetic process+++GO:0016095///polyprenol catabolic process+++GO:0019408///dolichol biosynthetic process
HORVU.MOREX.r2.2HG0154850	'HORVU.MOREX.r2.2HG0154850'	mRNA	2.13384	0.00147581			ENOG502QU97///No_INFO		[A0A287J0C7_HORVV|diamond]SubName: Full=Uncharacterized protein {ECO:0000313|EnsemblPlants:HORVU2Hr1G094760.7};
HORVU.MOREX.r2.2HG0155320	'HORVU.MOREX.r2.2HG0155320'	mRNA	3.53718	8.22063e-05	04213///Longevity regulating pathway - multiple species	PF11744///Aluminium activated malate transporter		IPR020966///Aluminum-activated malate transporter	[A0A446LC00_TRITD|diamond]SubName: Full=Uncharacterized protein {ECO:0000313|EMBL:VAH35108.1};	GO:0016021///integral component of membrane		GO:0015743///malate transport
HORVU.MOREX.r2.2HG0155370	'HORVU.MOREX.r2.2HG0155370'	mRNA	2.35217	1.09647e-05	00480///Glutathione metabolism	PF00043///Glutathione S-transferase, C-terminal domain+++PF02798///Glutathione S-transferase, N-terminal domain	KOG0867///Belongs to the GST superfamily	IPR004045///Glutathione S-transferase, N-terminal+++IPR004046///Glutathione S-transferase, C-terminal+++IPR010987///Glutathione S-transferase, C-terminal-like+++IPR034347///Glutathione S-transferases Phi, C-terminal+++IPR036249///Thioredoxin-like superfamily+++IPR036282///Glutathione S-transferase, C-terminal domain superfamily+++IPR040079///Glutathione Transferase family	[M0VJ57_HORVV|diamond]RecName: Full=Glutathione transferase {ECO:0000256|ARBA:ARBA00012452}; EC=2.5.1.18 {ECO:0000256|ARBA:ARBA00012452};	GO:0005737///cytoplasm	GO:0004364///glutathione transferase activity+++GO:0043295///glutathione binding	GO:0006749///glutathione metabolic process
HORVU.MOREX.r2.2HG0155790	'HORVU.MOREX.r2.2HG0155790'	mRNA	1.28769	0.0176856	00500///Starch and sucrose metabolism	PF00534///Glycosyl transferases group 1+++PF00862///Sucrose synthase		IPR000368///Sucrose synthase+++IPR001296///Glycosyl transferase, family 1+++IPR012820///Sucrose synthase, plant/cyanobacteria	[A0A3B6RT38_WHEAT|diamond]RecName: Full=Sucrose synthase {ECO:0000256|ARBA:ARBA00012540, ECO:0000256|RuleBase:RU280817}; EC=2.4.1.13 {ECO:0000256|ARBA:ARBA00012540, ECO:0000256|RuleBase:RU280817};		GO:0016157///sucrose synthase activity	GO:0005985///sucrose metabolic process
HORVU.MOREX.r2.2HG0155860	'HORVU.MOREX.r2.2HG0155860'	mRNA	1.46931	4.62555e-06	04626///Plant-pathogen interaction	PF00036///EF hand+++PF00069///Protein kinase domain+++PF01120///Alpha-L-fucosidase+++PF13499///EF-hand domain pair		IPR000719///Protein kinase domain+++IPR000933///Glycoside hydrolase, family 29+++IPR002048///EF-hand domain+++IPR008271///Serine/threonine-protein kinase, active site+++IPR008979///Galactose-binding-like domain superfamily+++IPR011009///Protein kinase-like domain superfamily+++IPR011992///EF-hand domain pair+++IPR017441///Protein kinase, ATP binding site+++IPR017853///Glycoside hydrolase superfam…	[A0A0E0DH16_9ORYZ|diamond]RecName: Full=Alpha-L-fucosidase {ECO:0000256|ARBA:ARBA00012662}; EC=3.2.1.51 {ECO:0000256|ARBA:ARBA00012662};		GO:0004560///alpha-L-fucosidase activity+++GO:0004672///protein kinase activity+++GO:0005509///calcium ion binding+++GO:0005524///ATP binding	GO:0005975///carbohydrate metabolic process
HORVU.MOREX.r2.2HG0156010	'HORVU.MOREX.r2.2HG0156010'	mRNA	1.01864	0.0154829		PF12552///Protein of unknown function (DUF3741)+++PF14309///Domain of unknown function (DUF4378)		IPR022212///Domain of unknown function DUF3741+++IPR025486///Domain of unknown function DUF4378	[A0A287J1P2_HORVV|diamond]SubName: Full=Uncharacterized protein {ECO:0000313|EnsemblPlants:HORVU2Hr1G096370.6};
HORVU.MOREX.r2.2HG0156400	'HORVU.MOREX.r2.2HG0156400'	mRNA	0.763487	0.0397674	00480///Glutathione metabolism+++00590///Arachidonic acid metabolism	PF00255///Glutathione peroxidase		IPR000889///Glutathione peroxidase+++IPR029759///Glutathione peroxidase active site+++IPR029760///Glutathione peroxidase conserved site+++IPR036249///Thioredoxin-like superfamily	[A0A446LCN6_TRITD|diamond]RecName: Full=Glutathione peroxidase {ECO:0000256|RuleBase:RU000499};		GO:0004602///glutathione peroxidase activity	GO:0006979///response to oxidative stress
HORVU.MOREX.r2.2HG0157940	'HORVU.MOREX.r2.2HG0157940'	mRNA	1.40429	0.0032169	00564///Glycerophospholipid metabolism+++00592///alpha-Linolenic acid metabolism	PF02450///Lecithin:cholesterol acyltransferase	KOG2369///O-acyltransferase activity	IPR003386///Lecithin:cholesterol/phospholipid:diacylglycerol acyltransferase+++IPR029058///Alpha/Beta hydrolase fold	[A0A287J426_HORVV|diamond]SubName: Full=Uncharacterized protein {ECO:0000313|EnsemblPlants:HORVU2Hr1G098800.3};		GO:0008374///O-acyltransferase activity	GO:0006629///lipid metabolic process
HORVU.MOREX.r2.2HG0158050	'HORVU.MOREX.r2.2HG0158050'	mRNA	1.03743	0.00627816	04146///Peroxisome		KOG0725///oxidation-reduction process	IPR002347///Short-chain dehydrogenase/reductase SDR+++IPR036291///NAD(P)-binding domain superfamily	[M0ULW7_HORVV|diamond]SubName: Full=Uncharacterized protein {ECO:0000313|EnsemblPlants:HORVU2Hr1G098920.1};		GO:0016491///oxidoreductase activity
HORVU.MOREX.r2.2HG0158090	'HORVU.MOREX.r2.2HG0158090'	mRNA	1.32275	0.00270677		PF02705///K+ potassium transporter		IPR003855///Potassium transporter	[A0A3B6B4Z7_WHEAT|diamond]RecName: Full=Potassium transporter {ECO:0000256|RuleBase:RU321113};	GO:0016020///membrane+++GO:0016021///integral component of membrane	GO:0015079///potassium ion transmembrane transporter activity	GO:0006813///potassium ion transport
HORVU.MOREX.r2.2HG0158440	'HORVU.MOREX.r2.2HG0158440'	mRNA	3.09983	2.97091e-05		PF02535///ZIP Zinc transporter	KOG1558///zinc ion transmembrane transporter activity	IPR003689///Zinc/iron permease+++IPR004698///Zinc/iron permease, fungal/plant	[A0A287J4Z1_HORVV|diamond]SubName: Full=Uncharacterized protein {ECO:0000313|EnsemblPlants:HORVU2Hr1G099330.4};	GO:0005886///plasma membrane+++GO:0016021///integral component of membrane	GO:0005385///zinc ion transmembrane transporter activity
HORVU.MOREX.r2.2HG0158510	'HORVU.MOREX.r2.2HG0158510'	mRNA	3.85468	0.0139595	00040///Pentose and glucuronate interconversions	PF14547///Hydrophobic seed protein		IPR016140///Bifunctional inhibitor/plant lipid transfer protein/seed storage helical domain+++IPR027923///Hydrophobic seed protein domain+++IPR036312///Bifunctional inhibitor/plant lipid transfer protein/seed storage helical domain superfamily	[A0A3B6B372_WHEAT|diamond]SubName: Full=Uncharacterized protein {ECO:0000313|EnsemblPlants:TraesCS2A02G424861.1.cds1};
HORVU.MOREX.r2.2HG0158680	'HORVU.MOREX.r2.2HG0158680'	mRNA	1.3366	0.0252191	04016///MAPK signaling pathway - plant+++04075///Plant hormone signal transduction	PF07714///Protein tyrosine and serine/threonine kinase		IPR000719///Protein kinase domain+++IPR001245///Serine-threonine/tyrosine-protein kinase, catalytic domain+++IPR008271///Serine/threonine-protein kinase, active site+++IPR011009///Protein kinase-like domain superfamily+++IPR017441///Protein kinase, ATP binding site	[A0A287J551_HORVV|diamond]RecName: Full=Protein kinase domain-containing protein {ECO:0000259|PROSITE:PS50011};		GO:0004674///protein serine/threonine kinase activity+++GO:0005524///ATP binding
HORVU.MOREX.r2.2HG0158780	'HORVU.MOREX.r2.2HG0158780'	mRNA	1.30709	0.00864155	00860///Porphyrin metabolism+++01240///Biosynthesis of cofactors	PF01218///Coproporphyrinogen III oxidase	KOG1518///coproporphyrinogen oxidase activity	IPR001260///Coproporphyrinogen III oxidase, aerobic+++IPR018375///Coproporphyrinogen III oxidase, conserved site+++IPR036406///Oxygen-dependent coproporphyrinogen III oxidase superfamily	[A0A287J5I2_HORVV|diamond]RecName: Full=Coproporphyrinogen oxidase {ECO:0000256|ARBA:ARBA00012869}; EC=1.3.3.3 {ECO:0000256|ARBA:ARBA00012869};	GO:0005737///cytoplasm+++GO:0009570///chloroplast stroma	GO:0004109///coproporphyrinogen oxidase activity	GO:0006782///protoporphyrinogen IX biosynthetic process
HORVU.MOREX.r2.2HG0159810	'HORVU.MOREX.r2.2HG0159810'	mRNA	3.62234	0.000430231		PF00560///Leucine Rich Repeat+++PF13855///Leucine rich repeat		IPR001611///Leucine-rich repeat+++IPR003591///Leucine-rich repeat, typical subtype+++IPR032675///Leucine-rich repeat domain superfamily	[A0A287J6Q6_HORVV|diamond]SubName: Full=Uncharacterized protein {ECO:0000313|EnsemblPlants:HORVU2Hr1G101090.4};
HORVU.MOREX.r2.2HG0160100	'HORVU.MOREX.r2.2HG0160100'	mRNA	1.12959	0.0261639	00511///Other glycan degradation	PF00657///GDSL-like Lipase/Acylhydrolase		IPR001087///GDSL lipase/esterase+++IPR035669///GDSL lipase/esterase-like, plant+++IPR036514///SGNH hydrolase superfamily	[A0A1D5UQJ2_WHEAT|diamond]SubName: Full=Genome assembly, chromosome: II {ECO:0000313|EMBL:SPT19728.1};		GO:0016788///hydrolase activity, acting on ester bonds
HORVU.MOREX.r2.2HG0160150	'HORVU.MOREX.r2.2HG0160150'	mRNA	2.28655	5.11458e-06		PF01535///PPR repeat+++PF13041///PPR repeat family	KOG4197///endonuclease activity	IPR002885///Pentatricopeptide repeat+++IPR011990///Tetratricopeptide-like helical domain superfamily	[A0A0A0LFA5_CUCSA|diamond]SubName: Full=Uncharacterized protein {ECO:0000313|EMBL:KGN59377.1};
HORVU.MOREX.r2.2HG0160570	'HORVU.MOREX.r2.2HG0160570'	mRNA	0.824613	0.0214465			ENOG502R4H7///No_INFO		[A0A287J7J5_HORVV|diamond]SubName: Full=Uncharacterized protein {ECO:0000313|EnsemblPlants:HORVU2Hr1G101940.1};	GO:0016021///integral component of membrane
HORVU.MOREX.r2.2HG0160740	'HORVU.MOREX.r2.2HG0160740'	mRNA	1.25542	0.0470511		PF14368///Probable lipid transfer	ENOG502S7QX///No_INFO	IPR016140///Bifunctional inhibitor/plant lipid transfer protein/seed storage helical domain+++IPR036312///Bifunctional inhibitor/plant lipid transfer protein/seed storage helical domain superfamily+++IPR039265///Putative lipid-transfer protein DIR1-like	[M0UU33_HORVV|diamond]RecName: Full=AAI domain-containing protein {ECO:0000259|SMART:SM00499};		GO:0005504///fatty acid binding	GO:0009627///systemic acquired resistance
HORVU.MOREX.r2.2HG0162220	'HORVU.MOREX.r2.2HG0162220'	mRNA	2.43436	0.000135855
HORVU.MOREX.r2.2HG0162230	'HORVU.MOREX.r2.2HG0162230'	mRNA	3.67589	0.000308493					[A0A287J9G4_HORVV|diamond]SubName: Full=Uncharacterized protein {ECO:0000313|EnsemblPlants:HORVU2Hr1G104080.1};	GO:0016021///integral component of membrane
HORVU.MOREX.r2.2HG0162250	'HORVU.MOREX.r2.2HG0162250'	mRNA	1.79715	0.00341332					[A0A341R5R1_WHEAT|diamond]SubName: Full=Uncharacterized protein {ECO:0000313|EnsemblPlants:TraesCS2D02G461100.1.cds1};
HORVU.MOREX.r2.2HG0162270	'HORVU.MOREX.r2.2HG0162270'	mRNA	1.86557	2.8673e-05					[A0A1D6RNP4_WHEAT|diamond]SubName: Full=Genome assembly, chromosome: II {ECO:0000313|EMBL:SPT19970.1};
HORVU.MOREX.r2.2HG0162330	'HORVU.MOREX.r2.2HG0162330'	mRNA	4.82117	0.00205558		PF00190///Cupin		IPR001929///Germin+++IPR006045///Cupin 1+++IPR011051///RmlC-like cupin domain superfamily+++IPR014710///RmlC-like jelly roll fold+++IPR019780///Germin, manganese binding site	[A0A287J9T7_HORVV|diamond]RecName: Full=Germin-like protein {ECO:0000256|RuleBase:RU366015};	GO:0005618///cell wall+++GO:0048046///apoplast	GO:0030145///manganese ion binding
HORVU.MOREX.r2.2HG0162340	'HORVU.MOREX.r2.2HG0162340'	mRNA	4.96406	0.0263202		PF00190///Cupin	ENOG502QQ4A///No_INFO	IPR001929///Germin+++IPR006045///Cupin 1+++IPR011051///RmlC-like cupin domain superfamily+++IPR014710///RmlC-like jelly roll fold+++IPR019780///Germin, manganese binding site	[A0A287J9M2_HORVV|diamond]RecName: Full=Germin-like protein {ECO:0000256|RuleBase:RU366015};	GO:0005618///cell wall+++GO:0048046///apoplast	GO:0030145///manganese ion binding
HORVU.MOREX.r2.2HG0162630	'HORVU.MOREX.r2.2HG0162630'	mRNA	1.57969	0.0425444		PF00646///F-box domain+++PF14299///Phloem protein 2	ENOG502QRA4///No_INFO	IPR001810///F-box domain+++IPR025886///Phloem protein 2-like+++IPR036047///F-box-like domain superfamily	[A0A287JA66_HORVV|diamond]RecName: Full=F-box domain-containing protein {ECO:0000259|PROSITE:PS50181};
HORVU.MOREX.r2.2HG0163320	'HORVU.MOREX.r2.2HG0163320'	mRNA	1.10963	0.00137857	02010///ABC transporters	PF00005///ABC transporter+++PF00664///ABC transporter transmembrane region		IPR003439///ABC transporter-like, ATP-binding domain+++IPR003593///AAA+ ATPase domain+++IPR011527///ABC transporter type 1, transmembrane domain+++IPR017871///ABC transporter-like, conserved site+++IPR027417///P-loop containing nucleoside triphosphate hydrolase+++IPR036640///ABC transporter type 1, transmembrane domain superfamily	[A0A3B6B444_WHEAT|diamond]SubName: Full=Uncharacterized protein {ECO:0000313|EnsemblPlants:TraesCS2A02G451500.1};	GO:0000325///plant-type vacuole+++GO:0005774///vacuolar membrane+++GO:0016020///membrane+++GO:0016021///integral component of membrane	GO:0005524///ATP binding+++GO:0042626///ATPase activity, coupled to transmembrane movement of substances	GO:0055085///transmembrane transport
HORVU.MOREX.r2.2HG0163840	'HORVU.MOREX.r2.2HG0163840'	mRNA	1.43956	0.026399		PF00407///Pathogenesis-related protein Bet v 1 family		IPR000916///Bet v I/Major latex protein+++IPR023393///START-like domain superfamily+++IPR024949///Bet v I type allergen	[A0A2R9IR23_HORVV|diamond]RecName: Full=Bet_v_1 domain-containing protein {ECO:0000259|Pfam:PF00407};	GO:0005634///nucleus+++GO:0005737///cytoplasm	GO:0004864///protein phosphatase inhibitor activity+++GO:0010427///abscisic acid binding+++GO:0038023///signaling receptor activity	GO:0006952///defense response+++GO:0009738///abscisic acid-activated signaling pathway+++GO:0080163///regulation of protein serine/threonine phosphatase activity
HORVU.MOREX.r2.2HG0164280	'HORVU.MOREX.r2.2HG0164280'	mRNA	7.1961	0.000243989	04016///MAPK signaling pathway - plant+++04626///Plant-pathogen interaction	PF08263///Leucine rich repeat N-terminal domain	ENOG502QRQP///No_INFO	IPR013210///Leucine-rich repeat-containing N-terminal, plant-type+++IPR032675///Leucine-rich repeat domain superfamily	[F2DDJ7_HORVV|diamond]SubName: Full=Predicted protein {ECO:0000313|EMBL:BAJ93168.1};
HORVU.MOREX.r2.2HG0164690	'HORVU.MOREX.r2.2HG0164690'	mRNA	1.89588	0.0123586		PF00786///P21-Rho-binding domain	ENOG502S1IY///No_INFO	IPR000095///CRIB domain+++IPR036936///CRIB domain superfamily	[M0YJ63_HORVV|diamond]RecName: Full=CRIB domain-containing protein {ECO:0000259|PROSITE:PS50108};
HORVU.MOREX.r2.2HG0165250	'HORVU.MOREX.r2.2HG0165250'	mRNA	1.51217	0.00424633	00562///Inositol phosphate metabolism+++04011///MAPK signaling pathway - yeast+++04070///Phosphatidylinositol signaling system+++04139///Mitophagy - yeast+++04144///Endocytosis	PF01504///Phosphatidylinositol-4-phosphate 5-Kinase+++PF02493///MORN repeat		IPR002498///Phosphatidylinositol-4-phosphate 5-kinase, core+++IPR003409///MORN motif+++IPR017163///Phosphatidylinositol-4-phosphate 5-kinase, plant+++IPR023610///Phosphatidylinositol-4-phosphate 5-kinase+++IPR027483///No_INFO+++IPR027484///Phosphatidylinositol-4-phosphate 5-kinase, N-terminal	[A0A3B6B6V2_WHEAT|diamond]RecName: Full=Phosphatidylinositol 4-phosphate 5-kinase {ECO:0000256|PIRNR:PIRNR037274}; EC=2.7.1.68 {ECO:0000256|PIRNR:PIRNR037274};		GO:0005524///ATP binding+++GO:0016308///1-phosphatidylinositol-4-phosphate 5-kinase activity
HORVU.MOREX.r2.2HG0165430	'HORVU.MOREX.r2.2HG0165430'	mRNA	1.60643	0.00230527		PF00085///Thioredoxin	KOG0907///cell redox homeostasis	IPR013766///Thioredoxin domain+++IPR036249///Thioredoxin-like superfamily	[F2CZB1_HORVV|diamond]SubName: Full=Predicted protein {ECO:0000313|EMBL:BAJ88182.1};
HORVU.MOREX.r2.2HG0165450	'HORVU.MOREX.r2.2HG0165450'	mRNA	0.822487	0.00634276		PF00225///Kinesin motor domain		IPR001752///Kinesin motor domain+++IPR019821///Kinesin motor domain, conserved site+++IPR027417///P-loop containing nucleoside triphosphate hydrolase+++IPR036961///Kinesin motor domain superfamily	[A0A287JD83_HORVV|diamond]RecName: Full=Kinesin-like protein {ECO:0000256|RuleBase:RU000394};	GO:0005871///kinesin complex+++GO:0005874///microtubule	GO:0003777///microtubule motor activity+++GO:0005524///ATP binding+++GO:0008017///microtubule binding+++GO:0016887///ATPase activity+++GO:1990939///ATP-dependent microtubule motor activity	GO:0007018///microtubule-based movement+++GO:0051225///spindle assembly
HORVU.MOREX.r2.2HG0165530	'HORVU.MOREX.r2.2HG0165530'	mRNA	1.19274	0.000110422		PF04577///Glycosyltransferase 61		IPR007657///Glycosyltransferase 61	[A0A287JD87_HORVV|diamond]SubName: Full=Uncharacterized protein {ECO:0000313|EnsemblPlants:HORVU2Hr1G108150.8};	GO:0005794///Golgi apparatus+++GO:0016021///integral component of membrane	GO:0016757///transferase activity, transferring glycosyl groups
HORVU.MOREX.r2.2HG0165820	'HORVU.MOREX.r2.2HG0165820'	mRNA	2.26971	7.57574e-07		PF03169///OPT oligopeptide transporter protein		IPR004813///Oligopeptide transporter, OPT superfamily	[A0A2X0S135_WHEAT|diamond]SubName: Full=Genome assembly, chromosome: II {ECO:0000313|EMBL:SPT16095.1};	GO:0005774///vacuolar membrane+++GO:0016020///membrane+++GO:0016021///integral component of membrane		GO:0055085///transmembrane transport
HORVU.MOREX.r2.2HG0166150	'HORVU.MOREX.r2.2HG0166150'	mRNA	3.0201	0.0339624		PF12609///Wound-induced protein		IPR022251///Protein of unknown function wound-induced	[A0A287JDR6_HORVV|diamond]SubName: Full=Uncharacterized protein {ECO:0000313|EnsemblPlants:HORVU2Hr1G108780.1};
HORVU.MOREX.r2.2HG0167130	'HORVU.MOREX.r2.2HG0167130'	mRNA	0.707852	0.0364369		PF00612///IQ calmodulin-binding motif		IPR000048///IQ motif, EF-hand binding site	[A0A3B6B5Z1_WHEAT|diamond]SubName: Full=Uncharacterized protein {ECO:0000313|EnsemblPlants:TraesCS2A02G492300.1};
HORVU.MOREX.r2.2HG0167340	'HORVU.MOREX.r2.2HG0167340'	mRNA	3.56245	6.47636e-07	04016///MAPK signaling pathway - plant+++04075///Plant hormone signal transduction	PF00069///Protein kinase domain	KOG0583///protein serine/threonine kinase activity	IPR000719///Protein kinase domain+++IPR008271///Serine/threonine-protein kinase, active site+++IPR011009///Protein kinase-like domain superfamily+++IPR017441///Protein kinase, ATP binding site	[F2E9Q5_HORVV|diamond]SubName: Full=Predicted protein {ECO:0000313|EMBL:BAK04077.1};		GO:0004674///protein serine/threonine kinase activity+++GO:0005524///ATP binding
HORVU.MOREX.r2.2HG0168100	'HORVU.MOREX.r2.2HG0168100'	mRNA	2.14929	0.000116286		PF00646///F-box domain+++PF01344///Kelch motif		IPR001810///F-box domain+++IPR006652///Kelch repeat type 1+++IPR015915///Kelch-type beta propeller+++IPR036047///F-box-like domain superfamily	[A0A3B6DL12_WHEAT|diamond]RecName: Full=F-box domain-containing protein {ECO:0000259|SMART:SM00256};
HORVU.MOREX.r2.2HG0168470	'HORVU.MOREX.r2.2HG0168470'	mRNA	2.0424	4.62177e-08		PF00582///Universal stress protein family		IPR006015///Universal stress protein A family+++IPR006016///UspA+++IPR014729///Rossmann-like alpha/beta/alpha sandwich fold	[A0A287JG52_HORVV|diamond]RecName: Full=Usp domain-containing protein {ECO:0000259|Pfam:PF00582};
HORVU.MOREX.r2.2HG0168500	'HORVU.MOREX.r2.2HG0168500'	mRNA	0.967064	0.000141276	00190///Oxidative phosphorylation	PF00690///Cation transporter/ATPase, N-terminus	KOG0205///proton export across plasma membrane	IPR001757///P-type ATPase+++IPR004014///Cation-transporting P-type ATPase, N-terminal+++IPR006534///P-type ATPase, subfamily IIIA+++IPR008250///P-type ATPase, A domain superfamily+++IPR018303///P-type ATPase, phosphorylation site+++IPR023298///P-type ATPase, transmembrane domain superfamily+++IPR023299///P-type ATPase, cytoplasmic domain N+++IPR036412///HAD-like superfamily+++IPR044492///P-type A…	[PMA1_ORYSJ|diamond]RecName: Full=Plasma membrane ATPase; EC=7.1.2.1; AltName: Full=Proton pump;	GO:0005886///plasma membrane+++GO:0016021///integral component of membrane	GO:0005524///ATP binding+++GO:0008553///proton-exporting ATPase activity, phosphorylative mechanism+++GO:0016887///ATPase activity+++GO:0046872///metal ion binding	GO:0051453///regulation of intracellular pH+++GO:0120029///proton export across plasma membrane+++GO:1902600///proton transmembrane transport
HORVU.MOREX.r2.2HG0169690	'HORVU.MOREX.r2.2HG0169690'	mRNA	4.1303	1.50732e-08	00940///Phenylpropanoid biosynthesis	PF00141///Peroxidase		IPR000823///Plant peroxidase+++IPR002016///Haem peroxidase+++IPR010255///Haem peroxidase superfamily+++IPR019793///Peroxidases heam-ligand binding site+++IPR019794///Peroxidase, active site+++IPR033905///Secretory peroxidase	[A0A3B6B6Y2_WHEAT|diamond]RecName: Full=Peroxidase {ECO:0000256|ARBA:ARBA00012313, ECO:0000256|RuleBase:RU362060}; EC=1.11.1.7 {ECO:0000256|ARBA:ARBA00012313, ECO:0000256|RuleBase:RU362060};	GO:0005576///extracellular region	GO:0004601///peroxidase activity+++GO:0020037///heme binding+++GO:0046872///metal ion binding	GO:0006979///response to oxidative stress+++GO:0042744///hydrogen peroxide catabolic process
HORVU.MOREX.r2.2HG0170070	'HORVU.MOREX.r2.2HG0170070'	mRNA	1.46196	2.23569e-08		PF00112///Papain family cysteine protease+++PF00396///Granulin+++PF08246///Cathepsin propeptide inhibitor domain (I29)	KOG1543///cysteine-type peptidase activity+++KOG4296///cysteine-type peptidase activity	IPR000118///Granulin+++IPR000169///Cysteine peptidase, cysteine active site+++IPR000668///Peptidase C1A, papain C-terminal+++IPR013201///Cathepsin propeptide inhibitor domain (I29)+++IPR025660///Cysteine peptidase, histidine active site+++IPR025661///Cysteine peptidase, asparagine active site+++IPR037277///Granulin superfamily+++IPR038765///Papain-like cysteine peptidase superfamily+++IPR039417//…	[A0A287JHN8_HORVV|diamond]SubName: Full=Uncharacterized protein {ECO:0000313|EnsemblPlants:HORVU2Hr1G113460.2};	GO:0005615///extracellular space+++GO:0005764///lysosome	GO:0004197///cysteine-type endopeptidase activity	GO:0051603///proteolysis involved in cellular protein catabolic process
HORVU.MOREX.r2.2HG0170360	'HORVU.MOREX.r2.2HG0170360'	mRNA	1.02101	0.00341332		PF05911///Filament-like plant protein, long coiled-coil		IPR008587///Filament-like plant protein	[A0A287JHP2_HORVV|diamond]SubName: Full=Uncharacterized protein {ECO:0000313|EnsemblPlants:HORVU2Hr1G113830.12};
HORVU.MOREX.r2.2HG0170780	'HORVU.MOREX.r2.2HG0170780'	mRNA	2.67441	0.0126959	00350///Tyrosine metabolism+++00360///Phenylalanine metabolism+++00380///Tryptophan metabolism+++00901///Indole alkaloid biosynthesis+++00950///Isoquinoline alkaloid biosynthesis+++00965///Betalain biosynthesis	PF00282///Pyridoxal-dependent decarboxylase conserved domain		IPR002129///Pyridoxal phosphate-dependent decarboxylase+++IPR010977///Aromatic-L-amino-acid decarboxylase+++IPR015421///Pyridoxal phosphate-dependent transferase, major domain+++IPR015422///Pyridoxal phosphate-dependent transferase, small domain+++IPR015424///Pyridoxal phosphate-dependent transferase+++IPR021115///Pyridoxal-phosphate binding site	[A0A287JIB6_HORVV|diamond]SubName: Full=Uncharacterized protein {ECO:0000313|EnsemblPlants:HORVU2Hr1G114390.3};	GO:0005737///cytoplasm	GO:0016831///carboxy-lyase activity+++GO:0030170///pyridoxal phosphate binding	GO:0006520///cellular amino acid metabolic process
HORVU.MOREX.r2.2HG0170860	'HORVU.MOREX.r2.2HG0170860'	mRNA	1.47498	0.000293201		PF12807///Translation initiation factor eIF3 subunit 135+++PF15044///Mitochondrial function, CLU-N-term		IPR011990///Tetratricopeptide-like helical domain superfamily+++IPR013026///No_INFO+++IPR019734///Tetratricopeptide repeat+++IPR025697///CLU domain+++IPR028275///Clustered mitochondria protein, N-terminal+++IPR033646///CLU central domain	[A0A287JID7_HORVV|diamond]SubName: Full=Uncharacterized protein {ECO:0000313|EnsemblPlants:HORVU2Hr1G114580.12};
HORVU.MOREX.r2.2HG0170900	'HORVU.MOREX.r2.2HG0170900'	mRNA	2.04293	9.75537e-05	04011///MAPK signaling pathway - yeast			IPR036163///Heavy metal-associated domain superfamily+++IPR044169///Protein PYRICULARIA ORYZAE RESISTANCE 21	[A0A453D8M7_AEGTS|diamond]SubName: Full=Uncharacterized protein {ECO:0000313|EnsemblPlants:AET2Gv21140900.1};		GO:0046872///metal ion binding	GO:1900150///regulation of defense response to fungus
HORVU.MOREX.r2.2HG0171000	'HORVU.MOREX.r2.2HG0171000'	mRNA	1.26055	0.0125386			KOG2561///positive regulation of ubiquitin-dependent protein catabolic process	IPR000626///Ubiquitin-like domain+++IPR009060///UBA-like superfamily+++IPR015940///Ubiquitin-associated domain+++IPR029071///Ubiquitin-like domain superfamily+++IPR039749///NEDD8 ultimate buster 1	[A0A287JIS4_HORVV|diamond]SubName: Full=Uncharacterized protein {ECO:0000313|EnsemblPlants:HORVU2Hr1G114660.3};			GO:2000058///regulation of ubiquitin-dependent protein catabolic process
HORVU.MOREX.r2.2HG0171360	'HORVU.MOREX.r2.2HG0171360'	mRNA	0.793081	0.0270328		PF00076///RNA recognition motif. (a.k.a. RRM, RBD, or RNP domain)		IPR000504///RNA recognition motif domain+++IPR012677///Nucleotide-binding alpha-beta plait domain superfamily+++IPR034360///Vip1-like, RNA recognition motif, plant+++IPR035979///RNA-binding domain superfamily	[A0A287JJ33_HORVV|diamond]RecName: Full=RRM domain-containing protein {ECO:0000259|PROSITE:PS50102};		GO:0003723///RNA binding
HORVU.MOREX.r2.2HG0171780	'HORVU.MOREX.r2.2HG0171780'	mRNA	2.77773	0.00119366		PF02458///Transferase family	ENOG502QVMC///No_INFO	IPR003480///Transferase+++IPR023213///Chloramphenicol acetyltransferase-like domain superfamily	[M0WL36_HORVV|diamond]SubName: Full=Uncharacterized protein {ECO:0000313|EnsemblPlants:HORVU2Hr1G115890.1};		GO:0016747///transferase activity, transferring acyl groups other than amino-acyl groups
HORVU.MOREX.r2.2HG0172010	'HORVU.MOREX.r2.2HG0172010'	mRNA	1.52319	0.00474286	04075///Plant hormone signal transduction	PF00170///bZIP transcription factor+++PF14144///Seed dormancy control		IPR004827///Basic-leucine zipper domain+++IPR025422///Transcription factor TGA like domain	[A0A453DA34_AEGTS|diamond]SubName: Full=Uncharacterized protein {ECO:0000313|EnsemblPlants:AET2Gv21163500.1};		GO:0003700///DNA-binding transcription factor activity+++GO:0043565///sequence-specific DNA binding	GO:0006351///transcription, DNA-templated
HORVU.MOREX.r2.2HG0172230	'HORVU.MOREX.r2.2HG0172230'	mRNA	3.21864	1.71077e-06	00941///Flavonoid biosynthesis+++04712///Circadian rhythm - plant	PF00195///Chalcone and stilbene synthases, N-terminal domain+++PF02797///Chalcone and stilbene synthases, C-terminal domain	ENOG502QRSY///No_INFO	IPR001099///Chalcone/stilbene synthase, N-terminal+++IPR011141///Polyketide synthase, type III+++IPR012328///Chalcone/stilbene synthase, C-terminal+++IPR016039///Thiolase-like+++IPR018088///Chalcone/stilbene synthase, active site	[M0YXJ8_HORVV|diamond]SubName: Full=Chalcone synthase 1 {ECO:0000313|EnsemblPlants:HORVU2Hr1G116390.2};		GO:0016747///transferase activity, transferring acyl groups other than amino-acyl groups	GO:0030639///polyketide biosynthetic process
HORVU.MOREX.r2.2HG0172480	'HORVU.MOREX.r2.2HG0172480'	mRNA	4.22558	2.61273e-06		PF12609///Wound-induced protein	ENOG502S3X0///No_INFO	IPR022251///Protein of unknown function wound-induced	[M0Y1E7_HORVV|diamond]SubName: Full=Uncharacterized protein {ECO:0000313|EnsemblPlants:HORVU2Hr1G116700.1};
HORVU.MOREX.r2.2HG0172490	'HORVU.MOREX.r2.2HG0172490'	mRNA	2.65818	0.00160935		PF12609///Wound-induced protein		IPR022251///Protein of unknown function wound-induced	[A0A3B6DQ85_WHEAT|diamond]SubName: Full=Uncharacterized protein {ECO:0000313|EnsemblPlants:TraesCS2D02G533400.1};
HORVU.MOREX.r2.2HG0172500	'HORVU.MOREX.r2.2HG0172500'	mRNA	2.23106	0.00125936		PF12609///Wound-induced protein		IPR022251///Protein of unknown function wound-induced	[A0A453DB65_AEGTS|diamond]SubName: Full=Uncharacterized protein {ECO:0000313|EnsemblPlants:AET2Gv21172200.1};
HORVU.MOREX.r2.2HG0172540	'HORVU.MOREX.r2.2HG0172540'	mRNA	3.96481	1.74139e-07		PF12609///Wound-induced protein		IPR022251///Protein of unknown function wound-induced	[A0A287JK71_HORVV|diamond]SubName: Full=Uncharacterized protein {ECO:0000313|EnsemblPlants:HORVU2Hr1G116800.4};
HORVU.MOREX.r2.2HG0173700	'HORVU.MOREX.r2.2HG0173700'	mRNA	1.06851	0.003961	03008///Ribosome biogenesis in eukaryotes	PF00454///Phosphatidylinositol 3- and 4-kinase		IPR000403///Phosphatidylinositol 3-/4-kinase, catalytic domain+++IPR044571///Phosphatidylinositol 4-kinase gamma 1-8	[A0A287JLM2_HORVV|diamond]RecName: Full=1-phosphatidylinositol 4-kinase {ECO:0000256|ARBA:ARBA00012169}; EC=2.7.1.67 {ECO:0000256|ARBA:ARBA00012169};		GO:0004430///1-phosphatidylinositol 4-kinase activity
HORVU.MOREX.r2.2HG0173860	'HORVU.MOREX.r2.2HG0173860'	mRNA	1.35217	0.00423329			KOG1039///protein ubiquitination	IPR001841///Zinc finger, RING-type+++IPR013083///Zinc finger, RING/FYVE/PHD-type+++IPR017907///Zinc finger, RING-type, conserved site	[M0XYT0_HORVV|diamond]RecName: Full=RING-type domain-containing protein {ECO:0000259|PROSITE:PS50089};
HORVU.MOREX.r2.2HG0174020	'HORVU.MOREX.r2.2HG0174020'	mRNA	5.60382	0.00119776	00052///Galactose metabolism+++00500///Starch and sucrose metabolism	PF00251///Glycosyl hydrolases family 32 N-terminal domain+++PF08244///Glycosyl hydrolases family 32 C terminal		IPR001362///Glycoside hydrolase, family 32+++IPR013148///Glycosyl hydrolase family 32, N-terminal+++IPR013189///Glycosyl hydrolase family 32, C-terminal+++IPR013320///Concanavalin A-like lectin/glucanase domain superfamily+++IPR023296///Glycosyl hydrolase, five-bladed beta-propellor domain superfamily	[A0A287JMN5_HORVV|diamond]SubName: Full=Uncharacterized protein {ECO:0000313|EnsemblPlants:HORVU2Hr1G118790.15};		GO:0004553///hydrolase activity, hydrolyzing O-glycosyl compounds	GO:0005975///carbohydrate metabolic process
HORVU.MOREX.r2.2HG0174250	'HORVU.MOREX.r2.2HG0174250'	mRNA	1.75873	0.00207702		PF02701///Dof domain, zinc finger		IPR003851///Zinc finger, Dof-type	[F2EL20_HORVV|diamond]SubName: Full=Predicted protein {ECO:0000313|EMBL:BAK08042.1};	GO:0005634///nucleus	GO:0003677///DNA binding	GO:0006355///regulation of transcription, DNA-templated
HORVU.MOREX.r2.2HG0174270	'HORVU.MOREX.r2.2HG0174270'	mRNA	1.93868	0.000121835		PF02701///Dof domain, zinc finger		IPR003851///Zinc finger, Dof-type	[A0A287JN29_HORVV|diamond]RecName: Full=Dof-type domain-containing protein {ECO:0000259|PROSITE:PS50884};	GO:0005634///nucleus	GO:0003677///DNA binding	GO:0006355///regulation of transcription, DNA-templated
HORVU.MOREX.r2.2HG0174420	'HORVU.MOREX.r2.2HG0174420'	mRNA	1.71087	0.000165229		PF06749///Protein of unknown function (DUF1218)		IPR009606///Modifying wall lignin-1/2	[A0A453DG57_AEGTS|diamond]SubName: Full=Uncharacterized protein {ECO:0000313|EnsemblPlants:AET2Gv21231900.6};	GO:0016021///integral component of membrane
HORVU.MOREX.r2.2HG0174660	'HORVU.MOREX.r2.2HG0174660'	mRNA	2.53719	3.85046e-09		PF14541///Xylanase inhibitor C-terminal+++PF14543///Xylanase inhibitor N-terminal		IPR001461///Aspartic peptidase A1 family+++IPR021109///Aspartic peptidase domain superfamily+++IPR032799///Xylanase inhibitor, C-terminal+++IPR032861///Xylanase inhibitor, N-terminal+++IPR033121///Peptidase family A1 domain	[A0A3B6CGE6_WHEAT|diamond]RecName: Full=Peptidase A1 domain-containing protein {ECO:0000259|PROSITE:PS51767};		GO:0004190///aspartic-type endopeptidase activity
HORVU.MOREX.r2.2HG0175120	'HORVU.MOREX.r2.2HG0175120'	mRNA	1.90884	0.000519007		PF00501///AMP-binding enzyme+++PF13193///AMP-binding enzyme C-terminal domain	KOG1176///ligase activity	IPR000873///AMP-dependent synthetase/ligase+++IPR020845///AMP-binding, conserved site+++IPR025110///AMP-binding enzyme, C-terminal domain+++IPR042099///ANL, N-terminal domain	[A0A287JNL4_HORVV|diamond]SubName: Full=Uncharacterized protein {ECO:0000313|EnsemblPlants:HORVU2Hr1G120150.4};
HORVU.MOREX.r2.2HG0175160	'HORVU.MOREX.r2.2HG0175160'	mRNA	2.19319	0.01449		PF03000///NPH3 family	ENOG502QPQT///No_INFO	IPR011333///SKP1/BTB/POZ domain superfamily+++IPR027356///NPH3 domain+++IPR043454///NPH3/RPT2-like family	[M0VL65_HORVV|diamond]RecName: Full=NPH3 domain-containing protein {ECO:0000259|PROSITE:PS51649};			GO:0016567///protein ubiquitination
HORVU.MOREX.r2.2HG0175520	'HORVU.MOREX.r2.2HG0175520'	mRNA	1.08589	0.0368314		PF00967///Barwin family	KOG4742///chitin catabolic process	IPR001153///Barwin domain+++IPR018226///Barwin, conserved site+++IPR036908///RlpA-like domain superfamily+++IPR044301///Pathogenesis-related protein-4	[M0W8Z2_HORVV|diamond]RecName: Full=Barwin domain-containing protein {ECO:0000259|PROSITE:PS51174};		GO:0004540///ribonuclease activity	GO:0042742///defense response to bacterium+++GO:0050832///defense response to fungus
HORVU.MOREX.r2.2HG0176250	'HORVU.MOREX.r2.2HG0176250'	mRNA	2.88972	1.0069e-05	00902///Monoterpenoid biosynthesis	PF00067///Cytochrome P450		IPR001128///Cytochrome P450+++IPR002401///Cytochrome P450, E-class, group I+++IPR017972///Cytochrome P450, conserved site+++IPR036396///Cytochrome P450 superfamily	[A0A3B6DMS7_WHEAT|diamond]SubName: Full=Uncharacterized protein {ECO:0000313|EnsemblPlants:TraesCS2D02G547700.1};	GO:0016021///integral component of membrane	GO:0004497///monooxygenase activity+++GO:0005506///iron ion binding+++GO:0016705///oxidoreductase activity, acting on paired donors, with incorporation or reduction of molecular oxygen+++GO:0020037///heme binding
HORVU.MOREX.r2.2HG0176420	'HORVU.MOREX.r2.2HG0176420'	mRNA	0.725493	0.0457899		PF00112///Papain family cysteine protease+++PF00396///Granulin+++PF08246///Cathepsin propeptide inhibitor domain (I29)	KOG1543///cysteine-type peptidase activity+++KOG4296///cysteine-type peptidase activity	IPR000118///Granulin+++IPR000169///Cysteine peptidase, cysteine active site+++IPR000668///Peptidase C1A, papain C-terminal+++IPR013201///Cathepsin propeptide inhibitor domain (I29)+++IPR025660///Cysteine peptidase, histidine active site+++IPR025661///Cysteine peptidase, asparagine active site+++IPR037277///Granulin superfamily+++IPR038765///Papain-like cysteine peptidase superfamily+++IPR039417//…	[M8A017_TRIUA|diamond]SubName: Full=Oryzain beta chain {ECO:0000313|EMBL:EMS68758.1, ECO:0000313|EnsemblPlants:TRIUR3_22447-P1};		GO:0008234///cysteine-type peptidase activity
HORVU.MOREX.r2.2HG0177150	'HORVU.MOREX.r2.2HG0177150'	mRNA	1.14049	0.0271685	03013///Nucleocytoplasmic transport+++03015///mRNA surveillance pathway				[A0A3B6B814_WHEAT|diamond]SubName: Full=Uncharacterized protein {ECO:0000313|EnsemblPlants:TraesCS2A02G542900.1.cds1};
HORVU.MOREX.r2.2HG0178440	'HORVU.MOREX.r2.2HG0178440'	mRNA	4.6605	0.000544644	00480///Glutathione metabolism	PF13417///Glutathione S-transferase, N-terminal domain		IPR004045///Glutathione S-transferase, N-terminal+++IPR010987///Glutathione S-transferase, C-terminal-like+++IPR036249///Thioredoxin-like superfamily+++IPR036282///Glutathione S-transferase, C-terminal domain superfamily+++IPR040079///Glutathione Transferase family	[A0A287JSK7_HORVV|diamond]SubName: Full=Uncharacterized protein {ECO:0000313|EnsemblPlants:HORVU2Hr1G124300.3};	GO:0005737///cytoplasm	GO:0004364///glutathione transferase activity	GO:0006749///glutathione metabolic process
HORVU.MOREX.r2.2HG0178450	'HORVU.MOREX.r2.2HG0178450'	mRNA	4.06443	0.00190716	00480///Glutathione metabolism	PF00043///Glutathione S-transferase, C-terminal domain+++PF02798///Glutathione S-transferase, N-terminal domain	KOG0406///glutathione transferase activity	IPR004045///Glutathione S-transferase, N-terminal+++IPR004046///Glutathione S-transferase, C-terminal+++IPR010987///Glutathione S-transferase, C-terminal-like+++IPR036249///Thioredoxin-like superfamily+++IPR036282///Glutathione S-transferase, C-terminal domain superfamily+++IPR040079///Glutathione Transferase family	[M0V3E7_HORVV|diamond]SubName: Full=Uncharacterized protein {ECO:0000313|EnsemblPlants:HORVU2Hr1G124310.1};	GO:0005737///cytoplasm	GO:0004364///glutathione transferase activity	GO:0006749///glutathione metabolic process
HORVU.MOREX.r2.2HG0178460	'HORVU.MOREX.r2.2HG0178460'	mRNA	2.52473	0.0362859	00480///Glutathione metabolism	PF00043///Glutathione S-transferase, C-terminal domain+++PF02798///Glutathione S-transferase, N-terminal domain		IPR004045///Glutathione S-transferase, N-terminal+++IPR004046///Glutathione S-transferase, C-terminal+++IPR010987///Glutathione S-transferase, C-terminal-like+++IPR036249///Thioredoxin-like superfamily+++IPR036282///Glutathione S-transferase, C-terminal domain superfamily	[A0A287JS89_HORVV|diamond]SubName: Full=Uncharacterized protein {ECO:0000313|EnsemblPlants:HORVU2Hr1G124320.2};	GO:0005737///cytoplasm	GO:0004364///glutathione transferase activity	GO:0006749///glutathione metabolic process
HORVU.MOREX.r2.2HG0178610	'HORVU.MOREX.r2.2HG0178610'	mRNA	1.67032	0.000258046		PF01988///VIT family		IPR008217///Ccc1 family	[A0A3B6CJA4_WHEAT|diamond]SubName: Full=Uncharacterized protein {ECO:0000313|EnsemblPlants:TraesCS2B02G610400.1.cds1};	GO:0016020///membrane+++GO:0016021///integral component of membrane	GO:0005381///iron ion transmembrane transporter activity+++GO:0005384///manganese ion transmembrane transporter activity	GO:0006880///intracellular sequestering of iron ion+++GO:0030026///cellular manganese ion homeostasis
HORVU.MOREX.r2.2HG0178690	'HORVU.MOREX.r2.2HG0178690'	mRNA	0.937062	0.000828556	00190///Oxidative phosphorylation	PF00719///Inorganic pyrophosphatase		IPR008162///Inorganic pyrophosphatase+++IPR036649///Inorganic pyrophosphatase superfamily	[A0A3B6CH41_WHEAT|diamond]RecName: Full=Inorganic diphosphatase {ECO:0000256|ARBA:ARBA00012146}; EC=3.6.1.1 {ECO:0000256|ARBA:ARBA00012146};	GO:0005829///cytosol	GO:0000287///magnesium ion binding+++GO:0004427///inorganic diphosphatase activity	GO:0006796///phosphate-containing compound metabolic process
HORVU.MOREX.r2.2HG0179140	'HORVU.MOREX.r2.2HG0179140'	mRNA	2.76289	2.68351e-05	00940///Phenylpropanoid biosynthesis	PF00141///Peroxidase	ENOG502QT8W///No_INFO	IPR000823///Plant peroxidase+++IPR002016///Haem peroxidase+++IPR010255///Haem peroxidase superfamily+++IPR019793///Peroxidases heam-ligand binding site+++IPR019794///Peroxidase, active site+++IPR033905///Secretory peroxidase	[A0A287JST6_HORVV|diamond]RecName: Full=Peroxidase {ECO:0000256|ARBA:ARBA00012313, ECO:0000256|RuleBase:RU362060}; EC=1.11.1.7 {ECO:0000256|ARBA:ARBA00012313, ECO:0000256|RuleBase:RU362060};	GO:0005576///extracellular region+++GO:0009505///plant-type cell wall+++GO:0009506///plasmodesma	GO:0004601///peroxidase activity+++GO:0020037///heme binding+++GO:0046872///metal ion binding	GO:0006979///response to oxidative stress+++GO:0042744///hydrogen peroxide catabolic process
HORVU.MOREX.r2.2HG0179320	'HORVU.MOREX.r2.2HG0179320'	mRNA	1.94149	0.000236954	00940///Phenylpropanoid biosynthesis+++00941///Flavonoid biosynthesis+++00945///Stilbenoid, diarylheptanoid and gingerol biosynthesis	PF02458///Transferase family	ENOG502QVP8///No_INFO	IPR003480///Transferase+++IPR023213///Chloramphenicol acetyltransferase-like domain superfamily	[A0A287JTA5_HORVV|diamond]SubName: Full=Uncharacterized protein {ECO:0000313|EnsemblPlants:HORVU2Hr1G125270.1};		GO:0016747///transferase activity, transferring acyl groups other than amino-acyl groups
HORVU.MOREX.r2.2HG0179360	'HORVU.MOREX.r2.2HG0179360'	mRNA	2.97879	2.37883e-12		PF03061///Thioesterase superfamily		IPR003736///Phenylacetic acid degradation-related domain+++IPR006683///Thioesterase domain+++IPR029069///HotDog domain superfamily+++IPR039298///Acyl-coenzyme A thioesterase 13	[A0A287JTD3_HORVV|diamond]RecName: Full=4HBT domain-containing protein {ECO:0000259|Pfam:PF03061};		GO:0047617///acyl-CoA hydrolase activity
HORVU.MOREX.r2.2HG0180120	'HORVU.MOREX.r2.2HG0180120'	mRNA	0.993624	0.00500387		PF00854///POT family		IPR000109///Proton-dependent oligopeptide transporter family+++IPR036259///MFS transporter superfamily	[A0A3B6DNF8_WHEAT|diamond]SubName: Full=Uncharacterized protein {ECO:0000313|EnsemblPlants:TraesCS2D02G576000.2};	GO:0016021///integral component of membrane	GO:0022857///transmembrane transporter activity
HORVU.MOREX.r2.2HG0180170	'HORVU.MOREX.r2.2HG0180170'	mRNA	2.6951	0.0116989	00730///Thiamine metabolism+++00900///Terpenoid backbone biosynthesis	PF02779///Transketolase, pyrimidine binding domain+++PF02780///Transketolase, C-terminal domain+++PF13292///1-deoxy-D-xylulose-5-phosphate synthase		IPR005474///Transketolase, N-terminal+++IPR005475///Transketolase-like, pyrimidine-binding domain+++IPR005477///Deoxyxylulose-5-phosphate synthase+++IPR009014///Transketolase C-terminal/Pyruvate-ferredoxin oxidoreductase domain II+++IPR020826///Transketolase binding site+++IPR029061///Thiamin diphosphate-binding fold+++IPR033248///Transketolase, C-terminal domain	[A0A2T7ELS5_9POAL|diamond]RecName: Full=1-deoxy-D-xylulose-5-phosphate synthase {ECO:0000256|ARBA:ARBA00013150}; EC=2.2.1.7 {ECO:0000256|ARBA:ARBA00013150};		GO:0008661///1-deoxy-D-xylulose-5-phosphate synthase activity+++GO:0046872///metal ion binding	GO:0009228///thiamine biosynthetic process+++GO:0016114///terpenoid biosynthetic process+++GO:0052865///1-deoxy-D-xylulose 5-phosphate biosynthetic process
HORVU.MOREX.r2.2HG0181010	'HORVU.MOREX.r2.2HG0181010'	mRNA	1.00394	0.0257351		PF12906///RING-variant domain		IPR011016///Zinc finger, RING-CH-type+++IPR013083///Zinc finger, RING/FYVE/PHD-type	[A0A287JU59_HORVV|diamond]RecName: Full=RING-CH-type domain-containing protein {ECO:0000259|PROSITE:PS51292};	GO:0016021///integral component of membrane	GO:0008270///zinc ion binding
HORVU.MOREX.r2.3HG0181630	'HORVU.MOREX.r2.3HG0181630'	mRNA	1.5481	0.00487906	00900///Terpenoid backbone biosynthesis	PF02670///1-deoxy-D-xylulose 5-phosphate reductoisomerase+++PF08436///1-deoxy-D-xylulose 5-phosphate reductoisomerase C-terminal domain+++PF13288///DXP reductoisomerase C-terminal domain	ENOG502QPJ7///No_INFO	IPR003821///1-deoxy-D-xylulose 5-phosphate reductoisomerase+++IPR013512///1-deoxy-D-xylulose 5-phosphate reductoisomerase, N-terminal+++IPR013644///1-deoxy-D-xylulose 5-phosphate reductoisomerase, C-terminal+++IPR026877///DXP reductoisomerase C-terminal domain+++IPR036169///DXP reductoisomerase, C-terminal domain superfamily+++IPR036291///NAD(P)-binding domain superfamily	[A0A287JV81_HORVV|diamond]RecName: Full=1-deoxy-D-xylulose-5-phosphate reductoisomerase {ECO:0000256|ARBA:ARBA00012366}; EC=1.1.1.267 {ECO:0000256|ARBA:ARBA00012366};	GO:0009570///chloroplast stroma	GO:0030604///1-deoxy-D-xylulose-5-phosphate reductoisomerase activity+++GO:0046872///metal ion binding+++GO:0070402///NADPH binding	GO:0019288///isopentenyl diphosphate biosynthetic process, methylerythritol 4-phosphate pathway+++GO:0046686///response to cadmium ion
HORVU.MOREX.r2.3HG0181790	'HORVU.MOREX.r2.3HG0181790'	mRNA	0.83156	0.00278253	00500///Starch and sucrose metabolism	PF00534///Glycosyl transferases group 1+++PF00862///Sucrose synthase+++PF05116///Sucrose-6F-phosphate phosphohydrolase		IPR000368///Sucrose synthase+++IPR001296///Glycosyl transferase, family 1+++IPR006380///Sucrose-phosphatase-like, N-terminal+++IPR012819///Sucrose-phosphate synthase, plant+++IPR035659///Sucrose-phosphate synthase, C-terminal+++IPR044161///Sucrose-phosphate synthase	[A0A077RP15_WHEAT|diamond]RecName: Full=Sucrose-phosphate synthase {ECO:0000256|RuleBase:RU368006}; EC=2.4.1.14 {ECO:0000256|RuleBase:RU368006};		GO:0016157///sucrose synthase activity+++GO:0046524///sucrose-phosphate synthase activity	GO:0005986///sucrose biosynthetic process
HORVU.MOREX.r2.3HG0182100	'HORVU.MOREX.r2.3HG0182100'	mRNA	1.38607	0.0126286		PF01966///HD domain		IPR003607///HD/PDEase domain+++IPR006674///HD domain	[A0A453DNE1_AEGTS|diamond]RecName: Full=HD domain-containing protein {ECO:0000259|PROSITE:PS51831};
HORVU.MOREX.r2.3HG0182170	'HORVU.MOREX.r2.3HG0182170'	mRNA	2.97266	8.15662e-18	00940///Phenylpropanoid biosynthesis			IPR038793///Lysine-rich arabinogalactan protein 19	[A0A3B6GKJ1_WHEAT|diamond]SubName: Full=Uncharacterized protein {ECO:0000313|EnsemblPlants:TraesCS3D02G006500.1};
HORVU.MOREX.r2.3HG0182360	'HORVU.MOREX.r2.3HG0182360'	mRNA	0.810833	0.0231885	00071///Fatty acid degradation+++00280///Valine, leucine and isoleucine degradation+++00310///Lysine degradation+++00380///Tryptophan metabolism+++00620///Pyruvate metabolism+++00630///Glyoxylate and dicarboxylate metabolism+++00650///Butanoate metabolism+++00900///Terpenoid backbone biosynthesis+++01200///Carbon metabolism+++01212///Fatty acid metabolism	PF00108///Thiolase, N-terminal domain+++PF02803///Thiolase, C-terminal domain	KOG1390///acetyl-CoA C-acetyltransferase activity	IPR002155///Thiolase+++IPR016039///Thiolase-like+++IPR020610///Thiolase, active site+++IPR020613///Thiolase, conserved site+++IPR020615///Thiolase, acyl-enzyme intermediate active site+++IPR020616///Thiolase, N-terminal+++IPR020617///Thiolase, C-terminal	[M0XTK2_HORVV|diamond]SubName: Full=Uncharacterized protein {ECO:0000313|EnsemblPlants:HORVU3Hr1G000760.1};		GO:0016747///transferase activity, transferring acyl groups other than amino-acyl groups
HORVU.MOREX.r2.3HG0182670	'HORVU.MOREX.r2.3HG0182670'	mRNA	1.14648	1.94607e-05	00040///Pentose and glucuronate interconversions				[A0A3B6FHX6_WHEAT|diamond]SubName: Full=Uncharacterized protein {ECO:0000313|EnsemblPlants:TraesCS3B02G006300.1.cds1};
HORVU.MOREX.r2.3HG0182750	'HORVU.MOREX.r2.3HG0182750'	mRNA	3.79546	0.0108874		PF00931///NB-ARC domain	KOG4658///ADP binding	IPR002182///NB-ARC+++IPR027417///P-loop containing nucleoside triphosphate hydrolase+++IPR032675///Leucine-rich repeat domain superfamily	[A0A287JW38_HORVV|diamond]RecName: Full=NB-ARC domain-containing protein {ECO:0000259|Pfam:PF00931};		GO:0043531///ADP binding
HORVU.MOREX.r2.3HG0182770	'HORVU.MOREX.r2.3HG0182770'	mRNA	3.02888	9.53535e-05		PF00085///Thioredoxin+++PF00931///NB-ARC domain+++PF18052///Rx N-terminal domain		IPR002182///NB-ARC+++IPR013766///Thioredoxin domain+++IPR027417///P-loop containing nucleoside triphosphate hydrolase+++IPR032675///Leucine-rich repeat domain superfamily+++IPR036249///Thioredoxin-like superfamily+++IPR038005///Virus X resistance protein-like, coiled-coil domain+++IPR041118///Rx, N-terminal	[A0A287JW44_HORVV|diamond]RecName: Full=Thioredoxin domain-containing protein {ECO:0000259|PROSITE:PS51352};		GO:0005524///ATP binding+++GO:0043531///ADP binding	GO:0006952///defense response
HORVU.MOREX.r2.3HG0183480	'HORVU.MOREX.r2.3HG0183480'	mRNA	2.49679	0.0101081	00073///Cutin, suberine and wax biosynthesis	PF03007///Wax ester synthase-like Acyl-CoA acyltransferase domain+++PF06974///WS/DGAT C-terminal domain		IPR004255///O-acyltransferase, WSD1, N-terminal+++IPR009721///O-acyltransferase WSD1, C-terminal+++IPR023213///Chloramphenicol acetyltransferase-like domain superfamily	[M0XIK0_HORVV|diamond]RecName: Full=Diacylglycerol O-acyltransferase {ECO:0000256|ARBA:ARBA00013244}; EC=2.3.1.20 {ECO:0000256|ARBA:ARBA00013244};	GO:0005886///plasma membrane	GO:0004144///diacylglycerol O-acyltransferase activity+++GO:0047196///long-chain-alcohol O-fatty-acyltransferase activity	GO:0019432///triglyceride biosynthetic process
HORVU.MOREX.r2.3HG0183490	'HORVU.MOREX.r2.3HG0183490'	mRNA	3.01016	0.000313765	00073///Cutin, suberine and wax biosynthesis+++04146///Peroxisome	PF03015///Male sterility protein+++PF07993///Male sterility protein		IPR013120///Fatty acyl-coenzyme A reductase, NAD-binding domain+++IPR026055///Fatty acyl-CoA reductase+++IPR033640///Fatty acyl-CoA reductase, C-terminal+++IPR036291///NAD(P)-binding domain superfamily	[A0A446N0D9_TRITD|diamond]RecName: Full=Fatty acyl-CoA reductase {ECO:0000256|RuleBase:RU363097}; EC=1.2.1.84 {ECO:0000256|RuleBase:RU363097};		GO:0080019///fatty-acyl-CoA reductase (alcohol-forming) activity+++GO:0102965///alcohol-forming fatty acyl-CoA reductase activity	GO:0006629///lipid metabolic process
HORVU.MOREX.r2.3HG0183950	'HORVU.MOREX.r2.3HG0183950'	mRNA	1.50792	2.86756e-05		PF04577///Glycosyltransferase 61		IPR007657///Glycosyltransferase 61	[A0A3B6E909_WHEAT|diamond]SubName: Full=Uncharacterized protein {ECO:0000313|EnsemblPlants:TraesCS3A02G021800.1};	GO:0000139///Golgi membrane+++GO:0016021///integral component of membrane	GO:0016757///transferase activity, transferring glycosyl groups+++GO:0052636///arabinosyltransferase activity	GO:0009664///plant-type cell wall organization
HORVU.MOREX.r2.3HG0183990	'HORVU.MOREX.r2.3HG0183990'	mRNA	0.790904	0.00954081		PF04577///Glycosyltransferase 61		IPR007657///Glycosyltransferase 61	[A0A453DRP2_AEGTS|diamond]SubName: Full=Uncharacterized protein {ECO:0000313|EnsemblPlants:AET3Gv20049800.1};	GO:0005794///Golgi apparatus+++GO:0016021///integral component of membrane	GO:0016757///transferase activity, transferring glycosyl groups
HORVU.MOREX.r2.3HG0184030	'HORVU.MOREX.r2.3HG0184030'	mRNA	1.28982	4.70235e-06	00250///Alanine, aspartate and glutamate metabolism+++00410///beta-Alanine metabolism+++00430///Taurine and hypotaurine metabolism+++00650///Butanoate metabolism	PF00282///Pyridoxal-dependent decarboxylase conserved domain	KOG1383///sphinganine-1-phosphate aldolase activity	IPR002129///Pyridoxal phosphate-dependent decarboxylase+++IPR010107///Glutamate decarboxylase+++IPR015421///Pyridoxal phosphate-dependent transferase, major domain+++IPR015424///Pyridoxal phosphate-dependent transferase	[I1I7Q1_BRADI|diamond]RecName: Full=Glutamate decarboxylase {ECO:0000256|ARBA:ARBA00012421, ECO:0000256|RuleBase:RU361171}; EC=4.1.1.15 {ECO:0000256|ARBA:ARBA00012421, ECO:0000256|RuleBase:RU361171};	GO:0005829///cytosol	GO:0004351///glutamate decarboxylase activity+++GO:0030170///pyridoxal phosphate binding	GO:0006538///glutamate catabolic process
HORVU.MOREX.r2.3HG0184850	'HORVU.MOREX.r2.3HG0184850'	mRNA	0.892775	0.0200074		PF00228///Bowman-Birk serine protease inhibitor family	ENOG502R4GU///No_INFO	IPR000877///Proteinase inhibitor I12, Bowman-Birk+++IPR035995///Bowman-Birk type proteinase inhibitor	[F2DGF0_HORVV|diamond]SubName: Full=Predicted protein {ECO:0000313|EMBL:BAJ94171.1};	GO:0005576///extracellular region	GO:0004867///serine-type endopeptidase inhibitor activity
HORVU.MOREX.r2.3HG0185120	'HORVU.MOREX.r2.3HG0185120'	mRNA	1.54954	1.84864e-05	00040///Pentose and glucuronate interconversions	PF07731///Multicopper oxidase+++PF07732///Multicopper oxidase		IPR008972///Cupredoxin+++IPR011706///Multicopper oxidase, C-terminal+++IPR011707///Multicopper oxidase, N-termianl	[A0A3B6GLD1_WHEAT|diamond]SubName: Full=Uncharacterized protein {ECO:0000313|EnsemblPlants:TraesCS3D02G032400.1};		GO:0005507///copper ion binding+++GO:0016491///oxidoreductase activity
HORVU.MOREX.r2.3HG0185310	'HORVU.MOREX.r2.3HG0185310'	mRNA	3.62897	1.51054e-08	00531///Glycosaminoglycan degradation	PF07786///Heparan-alpha-glucosaminide N-acetyltransferase, catalytic		IPR012429///Heparan-alpha-glucosaminide N-acetyltransferase, catalytic domain	[A0A287JZP2_HORVV|diamond]RecName: Full=DUF1624 domain-containing protein {ECO:0000259|Pfam:PF07786};	GO:0016021///integral component of membrane
HORVU.MOREX.r2.3HG0185330	'HORVU.MOREX.r2.3HG0185330'	mRNA	3.35383	1.88431e-10	00531///Glycosaminoglycan degradation	PF07786///Heparan-alpha-glucosaminide N-acetyltransferase, catalytic		IPR012429///Heparan-alpha-glucosaminide N-acetyltransferase, catalytic domain	[A0A287JZX1_HORVV|diamond]RecName: Full=DUF1624 domain-containing protein {ECO:0000259|Pfam:PF07786};	GO:0016021///integral component of membrane
HORVU.MOREX.r2.3HG0185440	'HORVU.MOREX.r2.3HG0185440'	mRNA	4.52399	0.0407064			KOG4658///ADP binding	IPR027417///P-loop containing nucleoside triphosphate hydrolase	[M0YEQ4_HORVV|diamond]SubName: Full=Uncharacterized protein {ECO:0000313|EnsemblPlants:HORVU3Hr1G004840.1};
HORVU.MOREX.r2.3HG0185450	'HORVU.MOREX.r2.3HG0185450'	mRNA	1.49992	1.32176e-09		PF00201///UDP-glucoronosyl and UDP-glucosyl transferase	KOG1192///transferase activity, transferring hexosyl groups	IPR002213///UDP-glucuronosyl/UDP-glucosyltransferase	[M0YYB5_HORVV|diamond]SubName: Full=Uncharacterized protein {ECO:0000313|EnsemblPlants:HORVU3Hr1G004850.2};		GO:0008194///UDP-glycosyltransferase activity
HORVU.MOREX.r2.3HG0186300	'HORVU.MOREX.r2.3HG0186300'	mRNA	1.7721	0.00190193	00511///Other glycan degradation	PF00657///GDSL-like Lipase/Acylhydrolase	ENOG502QQGV///No_INFO	IPR001087///GDSL lipase/esterase+++IPR035669///GDSL lipase/esterase-like, plant+++IPR036514///SGNH hydrolase superfamily	[T1LB80_TRIUA|diamond]SubName: Full=Uncharacterized protein {ECO:0000313|EnsemblPlants:TRIUR3_01772-P1};		GO:0016788///hydrolase activity, acting on ester bonds
HORVU.MOREX.r2.3HG0186310	'HORVU.MOREX.r2.3HG0186310'	mRNA	1.99029	0.0136804	00511///Other glycan degradation	PF00657///GDSL-like Lipase/Acylhydrolase		IPR001087///GDSL lipase/esterase+++IPR035669///GDSL lipase/esterase-like, plant+++IPR036514///SGNH hydrolase superfamily	[A0A3B6EB08_WHEAT|diamond]SubName: Full=Uncharacterized protein {ECO:0000313|EnsemblPlants:TraesCS3A02G025300.1};		GO:0016788///hydrolase activity, acting on ester bonds
HORVU.MOREX.r2.3HG0186590	'HORVU.MOREX.r2.3HG0186590'	mRNA	3.30276	8.5942e-21	03040///Spliceosome	PF14541///Xylanase inhibitor C-terminal+++PF14543///Xylanase inhibitor N-terminal		IPR001461///Aspartic peptidase A1 family+++IPR021109///Aspartic peptidase domain superfamily+++IPR032799///Xylanase inhibitor, C-terminal+++IPR032861///Xylanase inhibitor, N-terminal	[A0A3B6GPC8_WHEAT|diamond]SubName: Full=Uncharacterized protein {ECO:0000313|EnsemblPlants:TraesCS3D02G039400.1.cds1};		GO:0004190///aspartic-type endopeptidase activity
HORVU.MOREX.r2.3HG0186960	'HORVU.MOREX.r2.3HG0186960'	mRNA	2.23069	0.030046		PF01657///Salt stress response/antifungal+++PF07714///Protein tyrosine and serine/threonine kinase		IPR000719///Protein kinase domain+++IPR001245///Serine-threonine/tyrosine-protein kinase, catalytic domain+++IPR002902///Gnk2-homologous domain+++IPR008271///Serine/threonine-protein kinase, active site+++IPR011009///Protein kinase-like domain superfamily+++IPR017441///Protein kinase, ATP binding site+++IPR038408///Gnk2-homologous domain superfamily	[A0A287K159_HORVV|diamond]SubName: Full=Uncharacterized protein {ECO:0000313|EnsemblPlants:HORVU3Hr1G006790.4};	GO:0005886///plasma membrane+++GO:0016021///integral component of membrane	GO:0004674///protein serine/threonine kinase activity+++GO:0005524///ATP binding	GO:0006468///protein phosphorylation
HORVU.MOREX.r2.3HG0187770	'HORVU.MOREX.r2.3HG0187770'	mRNA	2.66668	5.84362e-09		PF04833///COBRA-like protein	ENOG502QQYT///No_INFO	IPR006918///COBRA, plant	[A0A0E0KF25_ORYPU|diamond]RecName: Full=COBRA-like protein {ECO:0000256|PIRNR:PIRNR038122};	GO:0031225///anchored component of membrane		GO:0010215///cellulose microfibril organization
HORVU.MOREX.r2.3HG0188040	'HORVU.MOREX.r2.3HG0188040'	mRNA	1.33879	0.0200206		PF02746///Mandelate racemase / muconate lactonizing enzyme, N-terminal domain+++PF13378///Enolase C-terminal domain-like	ENOG502QU7C///No_INFO	IPR013341///Mandelate racemase/muconate lactonizing enzyme, N-terminal domain+++IPR013342///Mandelate racemase/muconate lactonizing enzyme, C-terminal+++IPR029017///Enolase-like, N-terminal+++IPR029065///Enolase C-terminal domain-like+++IPR034603///Dipeptide epimerase+++IPR036849///Enolase-like, C-terminal domain superfamily	[M0XRZ3_HORVV|diamond]RecName: Full=Dipeptide epimerase {ECO:0000256|RuleBase:RU366006}; EC=5.1.1.- {ECO:0000256|RuleBase:RU366006};		GO:0016855///racemase and epimerase activity, acting on amino acids and derivatives+++GO:0046872///metal ion binding
HORVU.MOREX.r2.3HG0188180	'HORVU.MOREX.r2.3HG0188180'	mRNA	1.00286	0.00865393		PF02453///Reticulon	KOG1792///endoplasmic reticulum tubular network organization	IPR003388///Reticulon	[A0A287K232_HORVV|diamond]RecName: Full=Reticulon-like protein {ECO:0000256|RuleBase:RU363132};	GO:0005789///endoplasmic reticulum membrane+++GO:0016021///integral component of membrane
HORVU.MOREX.r2.3HG0188990	'HORVU.MOREX.r2.3HG0188990'	mRNA	1.19054	0.000358875		PF03969///AFG1-like ATPase	KOG2383///ATP binding	IPR005654///ATPase, AFG1-like+++IPR027417///P-loop containing nucleoside triphosphate hydrolase	[A0A287K2N8_HORVV|diamond]SubName: Full=Uncharacterized protein {ECO:0000313|EnsemblPlants:HORVU3Hr1G010290.7};		GO:0005524///ATP binding
HORVU.MOREX.r2.3HG0189640	'HORVU.MOREX.r2.3HG0189640'	mRNA	0.958147	0.00287529		PF00612///IQ calmodulin-binding motif+++PF01843///DIL domain		IPR000048///IQ motif, EF-hand binding site+++IPR002710///Dilute domain+++IPR027417///P-loop containing nucleoside triphosphate hydrolase+++IPR037975///Class XI myosin, cargo binding domain	[A0A287K3G6_HORVV|diamond]RecName: Full=Dilute domain-containing protein {ECO:0000259|PROSITE:PS51126};		GO:0005516///calmodulin binding	GO:0007015///actin filament organization
HORVU.MOREX.r2.3HG0189860	'HORVU.MOREX.r2.3HG0189860'	mRNA	1.47444	0.0232994			ENOG502R67F///No_INFO	IPR007656///GTD-binding domain+++IPR039306///Myosin-binding protein	[M0XVY6_HORVV|diamond]RecName: Full=GTD-binding domain-containing protein {ECO:0000259|PROSITE:PS51775};		GO:0017022///myosin binding
HORVU.MOREX.r2.3HG0190500	'HORVU.MOREX.r2.3HG0190500'	mRNA	1.17408	0.012342		PF00931///NB-ARC domain+++PF18052///Rx N-terminal domain		IPR002182///NB-ARC+++IPR027417///P-loop containing nucleoside triphosphate hydrolase+++IPR032675///Leucine-rich repeat domain superfamily+++IPR038005///Virus X resistance protein-like, coiled-coil domain+++IPR041118///Rx, N-terminal	[A0A287K4I6_HORVV|diamond]SubName: Full=Uncharacterized protein {ECO:0000313|EnsemblPlants:HORVU3Hr1G012510.22};		GO:0005524///ATP binding+++GO:0043531///ADP binding	GO:0006952///defense response
HORVU.MOREX.r2.3HG0191040	'HORVU.MOREX.r2.3HG0191040'	mRNA	1.37846	0.00465474	00500///Starch and sucrose metabolism	PF02207///Putative zinc finger in N-recognin (UBR box)		IPR003126///Zinc finger, UBR-type+++IPR036390///Winged helix DNA-binding domain superfamily+++IPR039164///E3 ubiquitin-protein ligase UBR1-like+++IPR042065///E3 ubiquitin-protein ligase ELL-like	[A0A3B6EAI4_WHEAT|diamond]RecName: Full=E3 ubiquitin-protein ligase {ECO:0000256|RuleBase:RU366018}; EC=2.3.2.27 {ECO:0000256|RuleBase:RU366018};		GO:0008270///zinc ion binding+++GO:0061630///ubiquitin protein ligase activity	GO:0071596///ubiquitin-dependent protein catabolic process via the N-end rule pathway
HORVU.MOREX.r2.3HG0191350	'HORVU.MOREX.r2.3HG0191350'	mRNA	1.51093	0.0118997	00130///Ubiquinone and other terpenoid-quinone biosynthesis+++01240///Biosynthesis of cofactors	PF03061///Thioesterase superfamily		IPR003736///Phenylacetic acid degradation-related domain+++IPR006683///Thioesterase domain+++IPR029069///HotDog domain superfamily	[F2CSG6_HORVV|diamond]SubName: Full=Predicted protein {ECO:0000313|EMBL:BAJ85787.1};	GO:0005777///peroxisome	GO:0061522///1,4-dihydroxy-2-naphthoyl-CoA thioesterase activity	GO:0042372///phylloquinone biosynthetic process
HORVU.MOREX.r2.3HG0192010	'HORVU.MOREX.r2.3HG0192010'	mRNA	1.3163	1.90048e-05				IPR035992///Ricin B-like lectins+++IPR040249///Ricin B-like lectin EULS3-like	[A0A287DWX9_HORVV|diamond]SubName: Full=Uncharacterized protein {ECO:0000313|EnsemblPlants:HORVU0Hr1G006240.2};
HORVU.MOREX.r2.3HG0193970	'HORVU.MOREX.r2.3HG0193970'	mRNA	6.27357	1.95484e-09		PF00582///Universal stress protein family		IPR006015///Universal stress protein A family+++IPR006016///UspA+++IPR014729///Rossmann-like alpha/beta/alpha sandwich fold	[A0A453E2Q1_AEGTS|diamond]RecName: Full=Usp domain-containing protein {ECO:0000259|Pfam:PF00582};
HORVU.MOREX.r2.3HG0194070	'HORVU.MOREX.r2.3HG0194070'	mRNA	0.756233	0.0168266	00380///Tryptophan metabolism	PF07223///UBA-like domain (DUF1421)		IPR010820///UBA-like domain DUF1421	[A0A077RWI8_WHEAT|diamond]RecName: Full=DUF1421 domain-containing protein {ECO:0000259|Pfam:PF07223};
HORVU.MOREX.r2.3HG0194300	'HORVU.MOREX.r2.3HG0194300'	mRNA	3.56908	1.14567e-07		PF03552///Cellulose synthase	ENOG502QQE5///No_INFO	IPR005150///Cellulose synthase+++IPR029044///Nucleotide-diphospho-sugar transferases	[A0A077RT59_WHEAT|diamond]SubName: Full=Uncharacterized protein {ECO:0000313|EMBL:CDM81510.1, ECO:0000313|EnsemblPlants:TraesCS3B02G110100.1};	GO:0005802///trans-Golgi network+++GO:0005886///plasma membrane+++GO:0016021///integral component of membrane	GO:0016760///cellulose synthase (UDP-forming) activity+++GO:0051753///mannan synthase activity	GO:0009833///plant-type primary cell wall biogenesis+++GO:0030244///cellulose biosynthetic process
HORVU.MOREX.r2.3HG0194360	'HORVU.MOREX.r2.3HG0194360'	mRNA	1.10656	0.008137		PF07714///Protein tyrosine and serine/threonine kinase		IPR000719///Protein kinase domain+++IPR001245///Serine-threonine/tyrosine-protein kinase, catalytic domain+++IPR008271///Serine/threonine-protein kinase, active site+++IPR011009///Protein kinase-like domain superfamily+++IPR017441///Protein kinase, ATP binding site+++IPR032675///Leucine-rich repeat domain superfamily	[A0A287K9D2_HORVV|diamond]RecName: Full=Protein kinase domain-containing protein {ECO:0000259|PROSITE:PS50011};	GO:0016021///integral component of membrane	GO:0004674///protein serine/threonine kinase activity+++GO:0005524///ATP binding
HORVU.MOREX.r2.3HG0194380	'HORVU.MOREX.r2.3HG0194380'	mRNA	1.41056	0.000529515		PF12697///Alpha/beta hydrolase family		IPR000073///Alpha/beta hydrolase fold-1+++IPR029058///Alpha/Beta hydrolase fold	[A0A3B6ECE8_WHEAT|diamond]RecName: Full=AB hydrolase-1 domain-containing protein {ECO:0000259|Pfam:PF12697};
HORVU.MOREX.r2.3HG0194420	'HORVU.MOREX.r2.3HG0194420'	mRNA	1.50424	0.00828519				IPR001841///Zinc finger, RING-type+++IPR013083///Zinc finger, RING/FYVE/PHD-type+++IPR017907///Zinc finger, RING-type, conserved site+++IPR044235///RING finger and transmembrane domain-containing protein 1/2	[A0A3B6GRV8_WHEAT|diamond]RecName: Full=RING-type domain-containing protein {ECO:0000259|PROSITE:PS50089};	GO:0016021///integral component of membrane	GO:0061630///ubiquitin protein ligase activity	GO:1904294///positive regulation of ERAD pathway
HORVU.MOREX.r2.3HG0194610	'HORVU.MOREX.r2.3HG0194610'	mRNA	1.74785	0.0361223		PF00069///Protein kinase domain+++PF01657///Salt stress response/antifungal		IPR000719///Protein kinase domain+++IPR002902///Gnk2-homologous domain+++IPR008271///Serine/threonine-protein kinase, active site+++IPR011009///Protein kinase-like domain superfamily+++IPR017441///Protein kinase, ATP binding site+++IPR029058///Alpha/Beta hydrolase fold+++IPR038408///Gnk2-homologous domain superfamily	[A0A3B6FI85_WHEAT|diamond]SubName: Full=Uncharacterized protein {ECO:0000313|EnsemblPlants:TraesCS3B02G112300.2};	GO:0016021///integral component of membrane	GO:0004672///protein kinase activity+++GO:0005524///ATP binding
HORVU.MOREX.r2.3HG0195140	'HORVU.MOREX.r2.3HG0195140'	mRNA	1.4045	0.0384971		PF07228///Stage II sporulation protein E (SpoIIE)	KOG1379///phosphoprotein phosphatase activity	IPR001932///PPM-type phosphatase domain+++IPR036457///PPM-type phosphatase domain superfamily+++IPR039123///Protein phosphatase 2C	[A0A287KAQ4_HORVV|diamond]RecName: Full=Protein phosphatase {ECO:0000256|RuleBase:RU366020}; EC=3.1.3.16 {ECO:0000256|RuleBase:RU366020};	GO:0009570///chloroplast stroma	GO:0046872///metal ion binding	GO:0010027///thylakoid membrane organization+++GO:0035970///peptidyl-threonine dephosphorylation+++GO:0071482///cellular response to light stimulus
HORVU.MOREX.r2.3HG0195770	'HORVU.MOREX.r2.3HG0195770'	mRNA	3.17349	1.92628e-21		PF02469///Fasciclin domain		IPR000782///FAS1 domain+++IPR036378///FAS1 domain superfamily	[A0A446N6R0_TRITD|diamond]RecName: Full=FAS1 domain-containing protein {ECO:0000259|PROSITE:PS50213};	GO:0016021///integral component of membrane
HORVU.MOREX.r2.3HG0195780	'HORVU.MOREX.r2.3HG0195780'	mRNA	1.08657	0.00178375		PF14144///Seed dormancy control		IPR025422///Transcription factor TGA like domain	[A0A3B6GRJ6_WHEAT|diamond]RecName: Full=DOG1 domain-containing protein {ECO:0000259|PROSITE:PS51806};		GO:0043565///sequence-specific DNA binding	GO:0006351///transcription, DNA-templated
HORVU.MOREX.r2.3HG0195870	'HORVU.MOREX.r2.3HG0195870'	mRNA	5.17226	4.87473e-09					[A0A3B6FLK9_WHEAT|diamond]SubName: Full=Uncharacterized protein {ECO:0000313|EnsemblPlants:TraesCS3B02G122500.1.cds1};
HORVU.MOREX.r2.3HG0195930	'HORVU.MOREX.r2.3HG0195930'	mRNA	1.41706	1.32881e-05	00940///Phenylpropanoid biosynthesis	PF03168///Late embryogenesis abundant protein	ENOG502QWT6///No_INFO	IPR004864///Late embryogenesis abundant protein, LEA_2 subgroup	[A0A0D9Y4I4_9ORYZ|diamond]RecName: Full=LEA_2 domain-containing protein {ECO:0000259|Pfam:PF03168};	GO:0016021///integral component of membrane
HORVU.MOREX.r2.3HG0195990	'HORVU.MOREX.r2.3HG0195990'	mRNA	1.39773	0.02028				IPR002109///Glutaredoxin+++IPR011905///Glutaredoxin-like, plant II+++IPR014025///Glutaredoxin subgroup+++IPR036249///Thioredoxin-like superfamily	[A0A3B6GNQ0_WHEAT|diamond]RecName: Full=Glutaredoxin domain-containing protein {ECO:0000259|PROSITE:PS51354};	GO:0005737///cytoplasm	GO:0015035///protein disulfide oxidoreductase activity
HORVU.MOREX.r2.3HG0196440	'HORVU.MOREX.r2.3HG0196440'	mRNA	1.08372	0.00134916	00010///Glycolysis / Gluconeogenesis+++00030///Pentose phosphate pathway+++00051///Fructose and mannose metabolism+++00052///Galactose metabolism+++00680///Methane metabolism+++01200///Carbon metabolism+++01230///Biosynthesis of amino acids+++03018///RNA degradation	PF00365///Phosphofructokinase		IPR000023///Phosphofructokinase domain+++IPR012004///Pyrophosphate-dependent phosphofructokinase TP0108-type+++IPR022953///ATP-dependent 6-phosphofructokinase+++IPR035966///Phosphofructokinase superfamily	[A0A287KC14_HORVV|diamond]RecName: Full=ATP-dependent 6-phosphofructokinase {ECO:0000256|HAMAP-Rule:MF_03186}; Short=ATP-PFK {ECO:0000256|HAMAP-Rule:MF_03186}; Short=Phosphofructokinase {ECO:0000256|HAMAP-Rule:MF_03186}; EC=2.7.1.11 {ECO:0000256|HAMAP-Rule:MF_03186}; AltName: Full=Phosphohexokinase {ECO:0000256|HAMAP-Rule:MF_03186};	GO:0005737///cytoplasm	GO:0003872///6-phosphofructokinase activity+++GO:0005524///ATP binding+++GO:0046872///metal ion binding	GO:0006002///fructose 6-phosphate metabolic process
HORVU.MOREX.r2.3HG0196880	'HORVU.MOREX.r2.3HG0196880'	mRNA	2.25648	0.00248106	04016///MAPK signaling pathway - plant+++04626///Plant-pathogen interaction	PF03106///WRKY DNA -binding domain		IPR003657///WRKY domain+++IPR036576///WRKY domain superfamily	[A0A287KCP4_HORVV|diamond]RecName: Full=WRKY domain-containing protein {ECO:0000259|PROSITE:PS50811};	GO:0005634///nucleus	GO:0003700///DNA-binding transcription factor activity+++GO:0043565///sequence-specific DNA binding
HORVU.MOREX.r2.3HG0197800	'HORVU.MOREX.r2.3HG0197800'	mRNA	1.86996	1.59983e-09			ENOG502QT79///No_INFO		[A0A077RQG5_WHEAT|diamond]SubName: Full=Uncharacterized protein {ECO:0000313|EMBL:CDM81776.1, ECO:0000313|EnsemblPlants:TraesCS3B02G135500.1.cds1};
HORVU.MOREX.r2.3HG0201090	'HORVU.MOREX.r2.3HG0201090'	mRNA	1.47838	2.8579e-06	03040///Spliceosome				[A0A287KGR6_HORVV|diamond]SubName: Full=Uncharacterized protein {ECO:0000313|EnsemblPlants:HORVU3Hr1G024920.4};
HORVU.MOREX.r2.3HG0201230	'HORVU.MOREX.r2.3HG0201230'	mRNA	5.86581	0.000140005	03015///mRNA surveillance pathway+++03040///Spliceosome				[A0A3B6GPN2_WHEAT|diamond]SubName: Full=Uncharacterized protein {ECO:0000313|EnsemblPlants:TraesCS3D02G134700.1};
HORVU.MOREX.r2.3HG0201600	'HORVU.MOREX.r2.3HG0201600'	mRNA	3.68049	5.99867e-11		PF14299///Phloem protein 2	KOG0017///transposition, RNA-mediated	IPR025886///Phloem protein 2-like	[M0YTX5_HORVV|diamond]SubName: Full=Uncharacterized protein {ECO:0000313|EnsemblPlants:HORVU3Hr1G025670.4};
HORVU.MOREX.r2.3HG0202580	'HORVU.MOREX.r2.3HG0202580'	mRNA	1.10713	0.00315952		PF00046///Homeodomain+++PF01852///START domain+++PF08670///MEKHLA domain		IPR001356///Homeobox domain+++IPR002913///START domain+++IPR009057///Homeobox-like domain superfamily+++IPR013978///MEKHLA+++IPR023393///START-like domain superfamily	[A0A287KIB4_HORVV|diamond]SubName: Full=Uncharacterized protein {ECO:0000313|EnsemblPlants:HORVU3Hr1G026990.29};	GO:0005634///nucleus	GO:0003677///DNA binding+++GO:0008289///lipid binding
HORVU.MOREX.r2.3HG0203470	'HORVU.MOREX.r2.3HG0203470'	mRNA	2.48488	1.88719e-07		PF00112///Papain family cysteine protease+++PF08246///Cathepsin propeptide inhibitor domain (I29)	KOG1543///cysteine-type peptidase activity	IPR000668///Peptidase C1A, papain C-terminal+++IPR013201///Cathepsin propeptide inhibitor domain (I29)+++IPR025661///Cysteine peptidase, asparagine active site+++IPR038765///Papain-like cysteine peptidase superfamily+++IPR039417///Papain-like cysteine endopeptidase	[M0VSQ2_HORVV|diamond]SubName: Full=Uncharacterized protein {ECO:0000313|EnsemblPlants:HORVU3Hr1G027790.3};		GO:0008234///cysteine-type peptidase activity
HORVU.MOREX.r2.3HG0203570	'HORVU.MOREX.r2.3HG0203570'	mRNA	1.40434	0.000508187		PF00112///Papain family cysteine protease+++PF08246///Cathepsin propeptide inhibitor domain (I29)	KOG1543///cysteine-type peptidase activity	IPR000668///Peptidase C1A, papain C-terminal+++IPR013201///Cathepsin propeptide inhibitor domain (I29)+++IPR025661///Cysteine peptidase, asparagine active site+++IPR038765///Papain-like cysteine peptidase superfamily+++IPR039417///Papain-like cysteine endopeptidase	[M0YD38_HORVV|diamond]SubName: Full=Uncharacterized protein {ECO:0000313|EnsemblPlants:HORVU3Hr1G027910.1};	GO:0005615///extracellular space+++GO:0005764///lysosome	GO:0004197///cysteine-type endopeptidase activity	GO:0051603///proteolysis involved in cellular protein catabolic process
HORVU.MOREX.r2.3HG0203990	'HORVU.MOREX.r2.3HG0203990'	mRNA	2.82328	2.2232e-05		PF13639///Ring finger domain	KOG0800///ubiquitin-protein transferase activity	IPR001841///Zinc finger, RING-type+++IPR013083///Zinc finger, RING/FYVE/PHD-type	[A0A287KJP4_HORVV|diamond]RecName: Full=RING-type domain-containing protein {ECO:0000259|PROSITE:PS50089};	GO:0016021///integral component of membrane
HORVU.MOREX.r2.3HG0204350	'HORVU.MOREX.r2.3HG0204350'	mRNA	1.27844	0.0435881		PF04832///SOUL heme-binding protein		IPR006917///SOUL haem-binding protein+++IPR011256///Regulatory factor, effector binding domain superfamily	[A0A3B6GQ54_WHEAT|diamond]SubName: Full=Uncharacterized protein {ECO:0000313|EnsemblPlants:TraesCS3D02G149000.1};
HORVU.MOREX.r2.3HG0205460	'HORVU.MOREX.r2.3HG0205460'	mRNA	2.6379	0.00426399		PF00069///Protein kinase domain+++PF00954///S-locus glycoprotein domain+++PF01453///D-mannose binding lectin+++PF08276///PAN-like domain		IPR000719///Protein kinase domain+++IPR000858///S-locus glycoprotein domain+++IPR001480///Bulb-type lectin domain+++IPR003609///PAN/Apple domain+++IPR008271///Serine/threonine-protein kinase, active site+++IPR011009///Protein kinase-like domain superfamily+++IPR017441///Protein kinase, ATP binding site+++IPR024171///S-receptor-like serine/threonine-protein kinase+++IPR036426///Bulb-type lectin do…	[A0A3B6EH46_WHEAT|diamond]RecName: Full=Receptor-like serine/threonine-protein kinase {ECO:0000256|PIRNR:PIRNR000641}; EC=2.7.11.1 {ECO:0000256|PIRNR:PIRNR000641};	GO:0016021///integral component of membrane	GO:0005524///ATP binding	GO:0048544///recognition of pollen
HORVU.MOREX.r2.3HG0206280	'HORVU.MOREX.r2.3HG0206280'	mRNA	1.06986	9.97398e-05		PF07714///Protein tyrosine and serine/threonine kinase	KOG1187///protein serine/threonine kinase activity	IPR000719///Protein kinase domain+++IPR001245///Serine-threonine/tyrosine-protein kinase, catalytic domain+++IPR008271///Serine/threonine-protein kinase, active site+++IPR011009///Protein kinase-like domain superfamily+++IPR017441///Protein kinase, ATP binding site	[A0A287KME8_HORVV|diamond]RecName: Full=Protein kinase domain-containing protein {ECO:0000259|PROSITE:PS50011};	GO:0016021///integral component of membrane	GO:0004674///protein serine/threonine kinase activity+++GO:0005524///ATP binding
HORVU.MOREX.r2.3HG0206320	'HORVU.MOREX.r2.3HG0206320'	mRNA	4.05183	0.00481698		PF00067///Cytochrome P450	KOG0156///iron ion binding	IPR001128///Cytochrome P450+++IPR002401///Cytochrome P450, E-class, group I+++IPR017972///Cytochrome P450, conserved site+++IPR036396///Cytochrome P450 superfamily	[A0A287KMG8_HORVV|diamond]SubName: Full=Uncharacterized protein {ECO:0000313|EnsemblPlants:HORVU3Hr1G031000.1};	GO:0016021///integral component of membrane	GO:0004497///monooxygenase activity+++GO:0005506///iron ion binding+++GO:0016705///oxidoreductase activity, acting on paired donors, with incorporation or reduction of molecular oxygen+++GO:0020037///heme binding
HORVU.MOREX.r2.3HG0206890	'HORVU.MOREX.r2.3HG0206890'	mRNA	2.53782	0.0220093		PF05703///Auxin canalisation+++PF08458///Plant pleckstrin homology-like region		IPR008546///Domain of unknown function DUF828+++IPR013666///Pleckstrin-like, plant+++IPR040269///VAN3-binding protein	[A0A287KN45_HORVV|diamond]SubName: Full=Uncharacterized protein {ECO:0000313|EnsemblPlants:HORVU3Hr1G031590.7};	GO:0016021///integral component of membrane
HORVU.MOREX.r2.3HG0207750	'HORVU.MOREX.r2.3HG0207750'	mRNA	1.35857	0.000228172	00790///Folate biosynthesis+++01240///Biosynthesis of cofactors	PF01063///Amino-transferase class IV	KOG0975///branched-chain-amino-acid transaminase activity	IPR001544///Aminotransferase class IV+++IPR017824///Aminodeoxychorismate lyase, class IV+++IPR036038///Aminotransferase-like, PLP-dependent enzymes+++IPR043131///Branched-chain-amino-acid aminotransferase-like, N-terminal+++IPR043132///Branched-chain-amino-acid aminotransferase-like, C-terminal	[F2DYM4_HORVV|diamond]SubName: Full=Predicted protein {ECO:0000313|EMBL:BAK00196.1};		GO:0008696///4-amino-4-deoxychorismate lyase activity+++GO:0030170///pyridoxal phosphate binding	GO:0046656///folic acid biosynthetic process
HORVU.MOREX.r2.3HG0207840	'HORVU.MOREX.r2.3HG0207840'	mRNA	5.83394	0.0146079		PF00929///Exonuclease	KOG0542///exonuclease activity	IPR012337///Ribonuclease H-like superfamily+++IPR013520///Exonuclease, RNase T/DNA polymerase III+++IPR036397///Ribonuclease H superfamily	[A0A287DWY0_HORVV|diamond]RecName: Full=Exonuclease domain-containing protein {ECO:0000259|SMART:SM00479};		GO:0000175///3'-5'-exoribonuclease activity+++GO:0003676///nucleic acid binding	GO:0000467///exonucleolytic trimming to generate mature 3'-end of 5.8S rRNA from tricistronic rRNA transcript (SSU-rRNA, 5.8S rRNA, LSU-rRNA)+++GO:0000738///DNA catabolic process, exonucleolytic
HORVU.MOREX.r2.3HG0208120	'HORVU.MOREX.r2.3HG0208120'	mRNA	1.25692	0.04538			ENOG502RYCX///No_INFO		[M0YF28_HORVV|diamond]SubName: Full=Uncharacterized protein {ECO:0000313|EnsemblPlants:HORVU3Hr1G032760.2};
HORVU.MOREX.r2.3HG0209130	'HORVU.MOREX.r2.3HG0209130'	mRNA	2.03851	0.00134304		PF03595///Voltage-dependent anion channel	ENOG502QSGW///No_INFO	IPR004695///Transporter protein SLAC1/Mae1/ Ssu1/TehA+++IPR030183///S-type anion channel+++IPR038665///Voltage-dependent anion channel superfamily	[A0A287KQ36_HORVV|diamond]SubName: Full=Uncharacterized protein {ECO:0000313|EnsemblPlants:HORVU3Hr1G033800.1};	GO:0005886///plasma membrane+++GO:0016021///integral component of membrane	GO:0008308///voltage-gated anion channel activity	GO:0006873///cellular ion homeostasis
HORVU.MOREX.r2.3HG0209320	'HORVU.MOREX.r2.3HG0209320'	mRNA	2.25421	2.73471e-09		PF00190///Cupin	ENOG502QQ4A///No_INFO	IPR001929///Germin+++IPR006045///Cupin 1+++IPR011051///RmlC-like cupin domain superfamily+++IPR014710///RmlC-like jelly roll fold+++IPR019780///Germin, manganese binding site	[A0A0D9Y629_9ORYZ|diamond]RecName: Full=Germin-like protein {ECO:0000256|RuleBase:RU366015};	GO:0005618///cell wall+++GO:0048046///apoplast	GO:0030145///manganese ion binding
HORVU.MOREX.r2.3HG0210580	'HORVU.MOREX.r2.3HG0210580'	mRNA	1.26317	0.000290116		PF03242///Late embryogenesis abundant protein		IPR004926///Late embryogenesis abundant protein, LEA_3 subgroup	[A0A453EMB7_AEGTS|diamond]SubName: Full=Uncharacterized protein {ECO:0000313|EnsemblPlants:AET3Gv20399500.2};
HORVU.MOREX.r2.3HG0210760	'HORVU.MOREX.r2.3HG0210760'	mRNA	1.50984	0.00226256		PF05498///Rapid ALkalinization Factor (RALF)	ENOG502R5UX///No_INFO	IPR008801///Rapid ALkalinization Factor	[F2EAV7_HORVV|diamond]SubName: Full=Predicted protein {ECO:0000313|EMBL:BAK04479.1};	GO:0005576///extracellular region+++GO:0009506///plasmodesma		GO:0019722///calcium-mediated signaling
HORVU.MOREX.r2.3HG0210840	'HORVU.MOREX.r2.3HG0210840'	mRNA	2.75258	3.92252e-09
HORVU.MOREX.r2.3HG0212040	'HORVU.MOREX.r2.3HG0212040'	mRNA	4.7001	0.00341332					[A0A287KSI8_HORVV|diamond]SubName: Full=Uncharacterized protein {ECO:0000313|EnsemblPlants:HORVU3Hr1G037350.1};
HORVU.MOREX.r2.3HG0212080	'HORVU.MOREX.r2.3HG0212080'	mRNA	3.03546	0.0136663		PF13639///Ring finger domain		IPR001841///Zinc finger, RING-type+++IPR013083///Zinc finger, RING/FYVE/PHD-type	[A0A3B6GQ27_WHEAT|diamond]RecName: Full=RING-type domain-containing protein {ECO:0000259|PROSITE:PS50089};
HORVU.MOREX.r2.3HG0212150	'HORVU.MOREX.r2.3HG0212150'	mRNA	0.713076	0.0154773	04016///MAPK signaling pathway - plant+++04626///Plant-pathogen interaction	PF01794///Ferric reductase like transmembrane component+++PF08022///FAD-binding domain+++PF08030///Ferric reductase NAD binding domain+++PF08414///Respiratory burst NADPH oxidase		IPR000778///Cytochrome b245, heavy chain+++IPR002048///EF-hand domain+++IPR011992///EF-hand domain pair+++IPR013112///FAD-binding 8+++IPR013121///Ferric reductase, NAD binding domain+++IPR013130///Ferric reductase transmembrane component-like domain+++IPR013623///NADPH oxidase Respiratory burst+++IPR017927///FAD-binding domain, ferredoxin reductase-type+++IPR017938///Riboflavin synthase-like beta…	[A0A3B6FP26_WHEAT|diamond]SubName: Full=Uncharacterized protein {ECO:0000313|EnsemblPlants:TraesCS3B02G212900.5};	GO:0005886///plasma membrane+++GO:0016021///integral component of membrane	GO:0004601///peroxidase activity+++GO:0005509///calcium ion binding+++GO:0016174///NAD(P)H oxidase activity
HORVU.MOREX.r2.3HG0212480	'HORVU.MOREX.r2.3HG0212480'	mRNA	1.44305	0.00300951		PF07714///Protein tyrosine and serine/threonine kinase	KOG1187///protein serine/threonine kinase activity	IPR000719///Protein kinase domain+++IPR001245///Serine-threonine/tyrosine-protein kinase, catalytic domain+++IPR008271///Serine/threonine-protein kinase, active site+++IPR011009///Protein kinase-like domain superfamily+++IPR017441///Protein kinase, ATP binding site	[M0XAU7_HORVV|diamond]RecName: Full=Protein kinase domain-containing protein {ECO:0000259|PROSITE:PS50011};	GO:0005886///plasma membrane	GO:0004674///protein serine/threonine kinase activity+++GO:0005524///ATP binding	GO:0006468///protein phosphorylation
HORVU.MOREX.r2.3HG0212670	'HORVU.MOREX.r2.3HG0212670'	mRNA	1.01784	0.00431886		PF16845///Aspartic acid proteinase inhibitor	ENOG502QRXR///No_INFO	IPR000010///Cystatin domain+++IPR018073///Proteinase inhibitor I25, cystatin, conserved site+++IPR027214///Cystatin	[A0A287KT66_HORVV|diamond]RecName: Full=Cysteine proteinase inhibitor {ECO:0000256|RuleBase:RU362130};	GO:0016021///integral component of membrane	GO:0004869///cysteine-type endopeptidase inhibitor activity	GO:0006952///defense response
HORVU.MOREX.r2.3HG0213370	'HORVU.MOREX.r2.3HG0213370'	mRNA	1.55025	0.0064011				IPR015943///WD40/YVTN repeat-like-containing domain superfamily	[A0A3B6EGQ9_WHEAT|diamond]SubName: Full=Uncharacterized protein {ECO:0000313|EnsemblPlants:TraesCS3A02G188000.1};
HORVU.MOREX.r2.3HG0214040	'HORVU.MOREX.r2.3HG0214040'	mRNA	1.50453	0.000216948		PF00082///Subtilase family+++PF05922///Peptidase inhibitor I9+++PF17766///Fibronectin type-III domain	ENOG502QU9V///No_INFO	IPR000209///Peptidase S8/S53 domain+++IPR010259///Peptidase S8 propeptide/proteinase inhibitor I9+++IPR015500///Peptidase S8, subtilisin-related+++IPR022398///Peptidase S8, subtilisin, His-active site+++IPR023828///Peptidase S8, subtilisin, Ser-active site+++IPR034197///Cucumisin-like catalytic domain+++IPR036852///Peptidase S8/S53 domain superfamily+++IPR037045///Peptidase S8 propeptide/proteina…	[A0A077RRV0_WHEAT|diamond]SubName: Full=Uncharacterized protein {ECO:0000313|EMBL:CDM82985.1, ECO:0000313|EnsemblPlants:TraesCS3B02G219500.3};		GO:0004252///serine-type endopeptidase activity
HORVU.MOREX.r2.3HG0216040	'HORVU.MOREX.r2.3HG0216040'	mRNA	0.956835	0.0161949		PF02364///1,3-beta-glucan synthase component +++PF04652///Vta1 like+++PF14288///1,3-beta-glucan synthase subunit FKS1, domain-1		IPR003440///Glycosyl transferase, family 48+++IPR023175///Vta1/Callose synthase, N-terminal domain superfamily+++IPR026899///1,3-beta-glucan synthase subunit FKS1-like, domain-1+++IPR039431///Vta1/callose synthase, N-terminal	[A0A3B6EFF6_WHEAT|diamond]RecName: Full=1,3-beta-glucan synthase {ECO:0000256|ARBA:ARBA00019719}; EC=2.4.1.34 {ECO:0000256|ARBA:ARBA00012589};	GO:0000148///1,3-beta-D-glucan synthase complex+++GO:0005886///plasma membrane+++GO:0016021///integral component of membrane	GO:0003843///1,3-beta-D-glucan synthase activity+++GO:0046527///glucosyltransferase activity	GO:0006075///(1->3)-beta-D-glucan biosynthetic process+++GO:0008360///regulation of cell shape+++GO:0071555///cell wall organization
HORVU.MOREX.r2.3HG0219870	'HORVU.MOREX.r2.3HG0219870'	mRNA	1.47585	0.0214516		PF12023///Domain of unknown function (DUF3511)	ENOG502S8UV///No_INFO	IPR021899///Protein of unknown function DUF3511	[M0V9H6_HORVV|diamond]SubName: Full=Uncharacterized protein {ECO:0000313|EnsemblPlants:HORVU3Hr1G047690.1};
HORVU.MOREX.r2.3HG0220570	'HORVU.MOREX.r2.3HG0220570'	mRNA	1.87531	3.21501e-12		PF01650///Peptidase C13 family		IPR001096///Peptidase C13, legumain+++IPR043577///Asparaginyl endopeptidase	[A0A287KZ26_HORVV|diamond]SubName: Full=Uncharacterized protein {ECO:0000313|EnsemblPlants:HORVU3Hr1G048520.7};		GO:0004197///cysteine-type endopeptidase activity	GO:0051603///proteolysis involved in cellular protein catabolic process
HORVU.MOREX.r2.3HG0221990	'HORVU.MOREX.r2.3HG0221990'	mRNA	1.41917	7.74379e-07	00940///Phenylpropanoid biosynthesis			IPR040265///Protein CHUP1-like	[A0A287L0I3_HORVV|diamond]SubName: Full=Uncharacterized protein {ECO:0000313|EnsemblPlants:HORVU3Hr1G050440.14};
HORVU.MOREX.r2.3HG0222180	'HORVU.MOREX.r2.3HG0222180'	mRNA	0.681412	0.0304415		PF10998///Protein of unknown function (DUF2838)	KOG2895///lysophospholipid acyltransferase activity	IPR021261///Glycerophosphocholine acyltransferase 1	[F2DN37_HORVV|diamond]RecName: Full=Glycerophosphocholine acyltransferase 1 {ECO:0000256|ARBA:ARBA00019082};	GO:0016021///integral component of membrane	GO:0016746///transferase activity, transferring acyl groups	GO:0006656///phosphatidylcholine biosynthetic process
HORVU.MOREX.r2.3HG0222270	'HORVU.MOREX.r2.3HG0222270'	mRNA	1.94192	0.0245051		PF00011///Hsp20/alpha crystallin family	KOG0710///response to heat	IPR002068///Alpha crystallin/Hsp20 domain+++IPR008978///HSP20-like chaperone	[M0V133_HORVV|diamond]RecName: Full=SHSP domain-containing protein {ECO:0000259|PROSITE:PS01031};
HORVU.MOREX.r2.3HG0222940	'HORVU.MOREX.r2.3HG0222940'	mRNA	1.13843	0.0083951		PF04570///zinc-finger of the FCS-type, C2-C2	ENOG502QWBW///No_INFO	IPR007650///Zf-FLZ domain+++IPR044593///FCS-Like Zinc finger 8/MARD1	[F2DZH5_HORVV|diamond]SubName: Full=Predicted protein {ECO:0000313|EMBL:BAK00497.1};
HORVU.MOREX.r2.3HG0224000	'HORVU.MOREX.r2.3HG0224000'	mRNA	1.03817	0.00122563		PF00004///ATPase family associated with various cellular activities (AAA)+++PF14363///Domain associated at C-terminal with AAA	KOG0743///respiratory chain complex III assembly	IPR003593///AAA+ ATPase domain+++IPR003959///ATPase, AAA-type, core+++IPR003960///ATPase, AAA-type, conserved site+++IPR025753///AAA-type ATPase, N-terminal domain+++IPR027417///P-loop containing nucleoside triphosphate hydrolase	[F2E4K3_HORVV|diamond]SubName: Full=Predicted protein {ECO:0000313|EMBL:BAK02275.1};		GO:0005524///ATP binding+++GO:0016887///ATPase activity
HORVU.MOREX.r2.3HG0224740	'HORVU.MOREX.r2.3HG0224740'	mRNA	4.99135	4.83316e-13	00564///Glycerophospholipid metabolism	PF02230///Phospholipase/Carboxylesterase		IPR003140///Phospholipase/carboxylesterase/thioesterase+++IPR029058///Alpha/Beta hydrolase fold	[A0A3B6EFT4_WHEAT|diamond]RecName: Full=Abhydrolase_2 domain-containing protein {ECO:0000259|Pfam:PF02230};		GO:0016787///hydrolase activity
HORVU.MOREX.r2.3HG0226500	'HORVU.MOREX.r2.3HG0226500'	mRNA	1.28813	2.94884e-05				IPR028457///ABI family	[A0A3B6GWG8_WHEAT|diamond]SubName: Full=Uncharacterized protein {ECO:0000313|EnsemblPlants:TraesCS3D02G228600.1};
HORVU.MOREX.r2.3HG0226510	'HORVU.MOREX.r2.3HG0226510'	mRNA	2.24708	0.00191613		PF03595///Voltage-dependent anion channel		IPR004695///Transporter protein SLAC1/Mae1/ Ssu1/TehA+++IPR038665///Voltage-dependent anion channel superfamily	[A0A287L4J7_HORVV|diamond]SubName: Full=Uncharacterized protein {ECO:0000313|EnsemblPlants:HORVU3Hr1G055740.11};	GO:0016021///integral component of membrane		GO:0055085///transmembrane transport
HORVU.MOREX.r2.3HG0226900	'HORVU.MOREX.r2.3HG0226900'	mRNA	0.968582	0.00637444	00860///Porphyrin metabolism+++01240///Biosynthesis of cofactors	PF00590///Tetrapyrrole (Corrin/Porphyrin) Methylases	KOG1527///uroporphyrin-III C-methyltransferase activity	IPR000878///Tetrapyrrole methylase+++IPR003043///Uroporphiryn-III C-methyltransferase, conserved site+++IPR006366///Uroporphyrin-III C-methyltransferase+++IPR014776///Tetrapyrrole methylase, subdomain 2+++IPR014777///Tetrapyrrole methylase, subdomain 1+++IPR035996///Tetrapyrrole methylase superfamily	[A0A287L5D4_HORVV|diamond]RecName: Full=TP_methylase domain-containing protein {ECO:0000259|Pfam:PF00590};	GO:0009507///chloroplast	GO:0004851///uroporphyrin-III C-methyltransferase activity	GO:0009416///response to light stimulus+++GO:0019354///siroheme biosynthetic process+++GO:0032259///methylation+++GO:0090352///regulation of nitrate assimilation+++GO:1900058///regulation of sulfate assimilation+++GO:1902326///positive regulation of chlorophyll biosynthetic process
HORVU.MOREX.r2.3HG0226950	'HORVU.MOREX.r2.3HG0226950'	mRNA	2.94926	0.0426025	00561///Glycerolipid metabolism+++00564///Glycerophospholipid metabolism	PF01553///Acyltransferase		IPR002123///Phospholipid/glycerol acyltransferase	[A0A287L5C2_HORVV|diamond]RecName: Full=PlsC domain-containing protein {ECO:0000259|SMART:SM00563};	GO:0016021///integral component of membrane	GO:0016746///transferase activity, transferring acyl groups
HORVU.MOREX.r2.3HG0227770	'HORVU.MOREX.r2.3HG0227770'	mRNA	1.0325	0.0383091		PF04535///Casparian strip membrane protein domain	ENOG502QW75///No_INFO	IPR006702///Casparian strip membrane protein domain	[A0A287L5G3_HORVV|diamond]RecName: Full=CASP-like protein {ECO:0000256|RuleBase:RU361233};	GO:0005886///plasma membrane+++GO:0016021///integral component of membrane
HORVU.MOREX.r2.3HG0228250	'HORVU.MOREX.r2.3HG0228250'	mRNA	2.39304	3.28959e-09		PF00642///Zinc finger C-x8-C-x5-C-x3-H type (and similar)	KOG1677///3'-UTR-mediated mRNA destabilization	IPR000571///Zinc finger, CCCH-type+++IPR036855///Zinc finger, CCCH-type superfamily	[A0A287L6N6_HORVV|diamond]SubName: Full=Uncharacterized protein {ECO:0000313|EnsemblPlants:HORVU3Hr1G057920.4};		GO:0003677///DNA binding+++GO:0046872///metal ion binding
HORVU.MOREX.r2.3HG0230600	'HORVU.MOREX.r2.3HG0230600'	mRNA	1.49337	1.18746e-06		PF03188///Eukaryotic cytochrome b561	KOG4293///DOMON domain-containing protein	IPR006593///Cytochrome b561/ferric reductase transmembrane	[F2DZ62_HORVV|diamond]SubName: Full=Predicted protein {ECO:0000313|EMBL:BAK00384.1};	GO:0016021///integral component of membrane
HORVU.MOREX.r2.3HG0230780	'HORVU.MOREX.r2.3HG0230780'	mRNA	0.842625	0.0249949	00920///Sulfur metabolism	PF00753///Metallo-beta-lactamase superfamily		IPR001279///Metallo-beta-lactamase+++IPR036866///Ribonuclease Z/Hydroxyacylglutathione hydrolase-like+++IPR044528///Persulfide dioxygenase-like, MBL-fold metallo-hydrolase domain	[A0A287L9K9_HORVV|diamond]RecName: Full=Lactamase_B domain-containing protein {ECO:0000259|SMART:SM00849};		GO:0016788///hydrolase activity, acting on ester bonds+++GO:0050313///sulfur dioxygenase activity	GO:0006749///glutathione metabolic process
HORVU.MOREX.r2.3HG0231240	'HORVU.MOREX.r2.3HG0231240'	mRNA	2.33357	0.000194064		PF00069///Protein kinase domain+++PF00954///S-locus glycoprotein domain+++PF01453///D-mannose binding lectin	ENOG502QRH4///No_INFO	IPR000719///Protein kinase domain+++IPR000858///S-locus glycoprotein domain+++IPR001480///Bulb-type lectin domain+++IPR008271///Serine/threonine-protein kinase, active site+++IPR011009///Protein kinase-like domain superfamily+++IPR024171///S-receptor-like serine/threonine-protein kinase+++IPR036426///Bulb-type lectin domain superfamily	[A0A287L9U7_HORVV|diamond]RecName: Full=Receptor-like serine/threonine-protein kinase {ECO:0000256|PIRNR:PIRNR000641}; EC=2.7.11.1 {ECO:0000256|PIRNR:PIRNR000641};	GO:0016021///integral component of membrane	GO:0005524///ATP binding	GO:0048544///recognition of pollen
HORVU.MOREX.r2.3HG0231300	'HORVU.MOREX.r2.3HG0231300'	mRNA	2.69306	5.00578e-08		PF02365///No apical meristem (NAM) protein	ENOG502QR2Y///No_INFO	IPR003441///NAC domain+++IPR036093///NAC domain superfamily	[F2D6W9_HORVV|diamond]SubName: Full=Predicted protein {ECO:0000313|EMBL:BAJ90840.1};		GO:0003677///DNA binding	GO:0006355///regulation of transcription, DNA-templated
HORVU.MOREX.r2.3HG0231980	'HORVU.MOREX.r2.3HG0231980'	mRNA	2.51704	0.000277091	04120///Ubiquitin mediated proteolysis	PF11145///Protein of unknown function (DUF2921)	ENOG502QS79///No_INFO	IPR021319///Protein of unknown function DUF2921	[A0A287LAS2_HORVV|diamond]SubName: Full=Uncharacterized protein {ECO:0000313|EnsemblPlants:HORVU3Hr1G062430.2};	GO:0016021///integral component of membrane+++GO:0043231///intracellular membrane-bounded organelle
HORVU.MOREX.r2.3HG0232250	'HORVU.MOREX.r2.3HG0232250'	mRNA	2.42057	4.61064e-06	00520///Amino sugar and nucleotide sugar metabolism+++04016///MAPK signaling pathway - plant			IPR030182///Purine permease, plant	[A0A287LAY0_HORVV|diamond]RecName: Full=Probable purine permease {ECO:0000256|RuleBase:RU368015};	GO:0016021///integral component of membrane	GO:0015211///purine nucleoside transmembrane transporter activity
HORVU.MOREX.r2.3HG0232520	'HORVU.MOREX.r2.3HG0232520'	mRNA	1.32005	0.00190685	00250///Alanine, aspartate and glutamate metabolism+++00910///Nitrogen metabolism+++01230///Biosynthesis of amino acids	PF00310///Glutamine amidotransferases class-II+++PF01493///GXGXG motif+++PF01645///Conserved region in glutamate synthase+++PF04898///Glutamate synthase central domain+++PF07992///Pyridine nucleotide-disulphide oxidoreductase+++PF14691///Dihydroprymidine dehydrogenase domain II, 4Fe-4S cluster		IPR002489///Glutamate synthase, alpha subunit, C-terminal+++IPR002932///Glutamate synthase domain+++IPR006005///Glutamate synthase, NADH/NADPH, small subunit 1+++IPR006982///Glutamate synthase, central-N+++IPR009051///Alpha-helical ferredoxin+++IPR012220///Glutamate synthase, eukaryotic+++IPR013785///Aldolase-type TIM barrel+++IPR017932///Glutamine amidotransferase type 2 domain+++IPR023753///FAD…	[A0A3B6EIQ5_WHEAT|diamond]RecName: Full=Glutamine amidotransferase type-2 domain-containing protein {ECO:0000259|PROSITE:PS51278};		GO:0005506///iron ion binding+++GO:0010181///FMN binding+++GO:0016040///glutamate synthase (NADH) activity+++GO:0050660///flavin adenine dinucleotide binding+++GO:0051538///3 iron, 4 sulfur cluster binding	GO:0006541///glutamine metabolic process+++GO:0097054///L-glutamate biosynthetic process
HORVU.MOREX.r2.3HG0232890	'HORVU.MOREX.r2.3HG0232890'	mRNA	1.54878	0.00461165	00999///Biosynthesis of various plant secondary metabolites	PF00201///UDP-glucoronosyl and UDP-glucosyl transferase	KOG1192///transferase activity, transferring hexosyl groups	IPR002213///UDP-glucuronosyl/UDP-glucosyltransferase+++IPR035595///UDP-glycosyltransferase family, conserved site	[M0UV11_HORVV|diamond]RecName: Full=Glycosyltransferase {ECO:0000256|RuleBase:RU362057}; EC=2.4.1.- {ECO:0000256|RuleBase:RU362057};		GO:0080043///quercetin 3-O-glucosyltransferase activity+++GO:0080044///quercetin 7-O-glucosyltransferase activity
HORVU.MOREX.r2.3HG0234240	'HORVU.MOREX.r2.3HG0234240'	mRNA	1.66422	0.0413349	02010///ABC transporters	PF00005///ABC transporter+++PF00664///ABC transporter transmembrane region		IPR003439///ABC transporter-like, ATP-binding domain+++IPR003593///AAA+ ATPase domain+++IPR011527///ABC transporter type 1, transmembrane domain+++IPR017871///ABC transporter-like, conserved site+++IPR027417///P-loop containing nucleoside triphosphate hydrolase+++IPR036640///ABC transporter type 1, transmembrane domain superfamily	[A0A3B6EHC4_WHEAT|diamond]SubName: Full=Uncharacterized protein {ECO:0000313|EnsemblPlants:TraesCS3A02G258400.3};	GO:0005887///integral component of plasma membrane	GO:0005524///ATP binding+++GO:0042626///ATPase activity, coupled to transmembrane movement of substances
HORVU.MOREX.r2.3HG0234290	'HORVU.MOREX.r2.3HG0234290'	mRNA	0.825623	0.00150959		PF00657///GDSL-like Lipase/Acylhydrolase		IPR001087///GDSL lipase/esterase+++IPR035669///GDSL lipase/esterase-like, plant+++IPR036514///SGNH hydrolase superfamily	[A0A3B6FSQ2_WHEAT|diamond]SubName: Full=Uncharacterized protein {ECO:0000313|EnsemblPlants:TraesCS3B02G290800.1};		GO:0016788///hydrolase activity, acting on ester bonds
HORVU.MOREX.r2.3HG0234320	'HORVU.MOREX.r2.3HG0234320'	mRNA	2.44623	0.00283732	02010///ABC transporters	PF00005///ABC transporter+++PF00664///ABC transporter transmembrane region		IPR003439///ABC transporter-like, ATP-binding domain+++IPR003593///AAA+ ATPase domain+++IPR011527///ABC transporter type 1, transmembrane domain+++IPR017871///ABC transporter-like, conserved site+++IPR027417///P-loop containing nucleoside triphosphate hydrolase+++IPR036640///ABC transporter type 1, transmembrane domain superfamily+++IPR039421///Type 1 protein exporter	[A0A3B6EHB4_WHEAT|diamond]SubName: Full=Uncharacterized protein {ECO:0000313|EnsemblPlants:TraesCS3A02G258000.1};	GO:0005887///integral component of plasma membrane	GO:0005524///ATP binding+++GO:0042626///ATPase activity, coupled to transmembrane movement of substances
HORVU.MOREX.r2.3HG0234850	'HORVU.MOREX.r2.3HG0234850'	mRNA	1.33033	0.000529758		PF00249///Myb-like DNA-binding domain		IPR001005///SANT/Myb domain+++IPR009057///Homeobox-like domain superfamily+++IPR017930///Myb domain	[A0A3B6GUY4_WHEAT|diamond]SubName: Full=Uncharacterized protein {ECO:0000313|EnsemblPlants:TraesCS3D02G255400.1};			GO:0010119///regulation of stomatal movement
HORVU.MOREX.r2.3HG0234870	'HORVU.MOREX.r2.3HG0234870'	mRNA	2.98736	0.0345248		PF13639///Ring finger domain		IPR001841///Zinc finger, RING-type+++IPR013083///Zinc finger, RING/FYVE/PHD-type	[A0A287LEY9_HORVV|diamond]RecName: Full=RING-type domain-containing protein {ECO:0000259|PROSITE:PS50089};	GO:0016021///integral component of membrane
HORVU.MOREX.r2.3HG0235060	'HORVU.MOREX.r2.3HG0235060'	mRNA	1.37361	3.35696e-05					[A0A3B6FNR3_WHEAT|diamond]SubName: Full=Uncharacterized protein {ECO:0000313|EnsemblPlants:TraesCS3B02G285700.1.cds1};	GO:0005634///nucleus+++GO:0005829///cytosol		GO:0043161///proteasome-mediated ubiquitin-dependent protein catabolic process
HORVU.MOREX.r2.3HG0235810	'HORVU.MOREX.r2.3HG0235810'	mRNA	0.62294	0.0271897	00260///Glycine, serine and threonine metabolism+++00630///Glyoxylate and dicarboxylate metabolism+++01200///Carbon metabolism	PF02347///Glycine cleavage system P-protein	KOG2040///glycine dehydrogenase (decarboxylating) activity	IPR003437///Glycine dehydrogenase (decarboxylating)+++IPR015421///Pyridoxal phosphate-dependent transferase, major domain+++IPR015422///Pyridoxal phosphate-dependent transferase, small domain+++IPR015424///Pyridoxal phosphate-dependent transferase+++IPR020581///Glycine cleavage system P protein	[A0A0D9YDY7_9ORYZ|diamond]RecName: Full=Glycine cleavage system P protein {ECO:0000256|RuleBase:RU364056}; EC=1.4.4.2 {ECO:0000256|RuleBase:RU364056};	GO:0005739///mitochondrion	GO:0004375///glycine dehydrogenase (decarboxylating) activity	GO:0006546///glycine catabolic process
HORVU.MOREX.r2.3HG0236730	'HORVU.MOREX.r2.3HG0236730'	mRNA	1.43525	0.0354271	04120///Ubiquitin mediated proteolysis	PF05495///CHY zinc finger+++PF13639///Ring finger domain+++PF14599///Zinc-ribbon	KOG1940///zinc ion binding	IPR001841///Zinc finger, RING-type+++IPR008913///Zinc finger, CHY-type+++IPR013083///Zinc finger, RING/FYVE/PHD-type+++IPR017921///Zinc finger, CTCHY-type+++IPR037274///Zinc finger, CHY-type superfamily+++IPR037275///Zinc finger, CTCHY-type superfamily+++IPR039512///RCHY1, zinc-ribbon	[M7ZKQ5_TRIUA|diamond]SubName: Full=RING finger and CHY zinc finger domain-containing protein 1 {ECO:0000313|EMBL:EMS60697.1, ECO:0000313|EnsemblPlants:TRIUR3_27248-P1};		GO:0008270///zinc ion binding
HORVU.MOREX.r2.3HG0236950	'HORVU.MOREX.r2.3HG0236950'	mRNA	1.29018	0.00123613	00270///Cysteine and methionine metabolism+++00920///Sulfur metabolism+++01200///Carbon metabolism+++01230///Biosynthesis of amino acids	PF00132///Bacterial transferase hexapeptide (six repeats)+++PF06426///Serine acetyltransferase, N-terminal		IPR001451///Hexapeptide repeat+++IPR005881///Serine O-acetyltransferase+++IPR010493///Serine acetyltransferase, N-terminal+++IPR011004///Trimeric LpxA-like superfamily+++IPR018357///Hexapeptide transferase, conserved site+++IPR042122///Serine acetyltransferase, N-terminal domain superfamily	[A0A5P1FNT9_ASPOF|diamond]RecName: Full=Serine O-acetyltransferase {ECO:0000256|ARBA:ARBA00013266}; EC=2.3.1.30 {ECO:0000256|ARBA:ARBA00013266};	GO:0005829///cytosol	GO:0009001///serine O-acetyltransferase activity	GO:0006535///cysteine biosynthetic process from serine
HORVU.MOREX.r2.3HG0237180	'HORVU.MOREX.r2.3HG0237180'	mRNA	2.47849	6.5338e-05	04144///Endocytosis	PF06911///Senescence domain		IPR009686///Senescence/spartin-associated, C-terminal	[F2CS55_HORVV|diamond]SubName: Full=Phosphotransferase {ECO:0000313|EnsemblPlants:HORVU3Hr1G068620.7}; SubName: Full=Predicted protein {ECO:0000313|EMBL:BAJ85676.1};
HORVU.MOREX.r2.3HG0237200	'HORVU.MOREX.r2.3HG0237200'	mRNA	0.987469	0.0244252	00620///Pyruvate metabolism+++00710///Carbon fixation in photosynthetic organisms+++01200///Carbon metabolism	PF00390///Malic enzyme, N-terminal domain+++PF03949///Malic enzyme, NAD binding domain		IPR001891///Malic oxidoreductase+++IPR012301///Malic enzyme, N-terminal domain+++IPR012302///Malic enzyme, NAD-binding+++IPR015884///Malic enzyme, conserved site+++IPR036291///NAD(P)-binding domain superfamily+++IPR037062///Malic enzyme, N-terminal domain superfamily	[A0A1D6NDJ4_MAIZE|diamond]RecName: Full=Malic enzyme {ECO:0000256|RuleBase:RU003426};		GO:0004471///malate dehydrogenase (decarboxylating) (NAD+) activity+++GO:0004473///malate dehydrogenase (decarboxylating) (NADP+) activity+++GO:0046872///metal ion binding+++GO:0051287///NAD binding	GO:0006108///malate metabolic process
HORVU.MOREX.r2.3HG0237280	'HORVU.MOREX.r2.3HG0237280'	mRNA	1.14765	0.00218836	02010///ABC transporters	PF00005///ABC transporter+++PF00664///ABC transporter transmembrane region		IPR003439///ABC transporter-like, ATP-binding domain+++IPR003593///AAA+ ATPase domain+++IPR011527///ABC transporter type 1, transmembrane domain+++IPR017871///ABC transporter-like, conserved site+++IPR027417///P-loop containing nucleoside triphosphate hydrolase+++IPR036640///ABC transporter type 1, transmembrane domain superfamily+++IPR039421///Type 1 protein exporter	[A0A287LHV3_HORVV|diamond]SubName: Full=Uncharacterized protein {ECO:0000313|EnsemblPlants:HORVU3Hr1G068650.5};	GO:0016021///integral component of membrane	GO:0005524///ATP binding+++GO:0042626///ATPase activity, coupled to transmembrane movement of substances
HORVU.MOREX.r2.3HG0237830	'HORVU.MOREX.r2.3HG0237830'	mRNA	4.7389	0.00103893		PF00266///Aminotransferase class-V		IPR000192///Aminotransferase class V domain+++IPR015421///Pyridoxal phosphate-dependent transferase, major domain+++IPR015424///Pyridoxal phosphate-dependent transferase	[A0A287LIG0_HORVV|diamond]RecName: Full=Aminotran_5 domain-containing protein {ECO:0000259|Pfam:PF00266};		GO:0003824///catalytic activity
HORVU.MOREX.r2.3HG0238280	'HORVU.MOREX.r2.3HG0238280'	mRNA	1.26764	0.00832355	04016///MAPK signaling pathway - plant+++04626///Plant-pathogen interaction	PF01794///Ferric reductase like transmembrane component+++PF08022///FAD-binding domain+++PF08030///Ferric reductase NAD binding domain+++PF08414///Respiratory burst NADPH oxidase	KOG0039///oxidoreductase activity, acting on NAD(P)H, oxygen as acceptor	IPR000778///Cytochrome b245, heavy chain+++IPR002048///EF-hand domain+++IPR011992///EF-hand domain pair+++IPR013112///FAD-binding 8+++IPR013121///Ferric reductase, NAD binding domain+++IPR013130///Ferric reductase transmembrane component-like domain+++IPR013623///NADPH oxidase Respiratory burst+++IPR017927///FAD-binding domain, ferredoxin reductase-type+++IPR017938///Riboflavin synthase-like beta…	[A0A077S2T2_WHEAT|diamond]SubName: Full=Uncharacterized protein {ECO:0000313|EMBL:CDM84067.1, ECO:0000313|EnsemblPlants:TraesCS3B02G314000.2};	GO:0005886///plasma membrane+++GO:0016021///integral component of membrane	GO:0004601///peroxidase activity+++GO:0005509///calcium ion binding+++GO:0016174///NAD(P)H oxidase activity
HORVU.MOREX.r2.3HG0238860	'HORVU.MOREX.r2.3HG0238860'	mRNA	1.40028	2.3182e-07		PF02225///PA domain+++PF04253///Transferrin receptor-like dimerisation domain+++PF04389///Peptidase family M28	KOG2195///exopeptidase activity	IPR003137///PA domain+++IPR007365///Transferrin receptor-like, dimerisation domain+++IPR007484///Peptidase M28+++IPR036757///Transferrin receptor-like, dimerisation domain superfamily+++IPR039373///Glutamate carboxypeptidase 2-like	[A0A077RTN8_WHEAT|diamond]SubName: Full=Uncharacterized protein {ECO:0000313|EMBL:CDM84003.1, ECO:0000313|EnsemblPlants:TraesCS3B02G311000.1};	GO:0016021///integral component of membrane	GO:0004180///carboxypeptidase activity+++GO:0008235///metalloexopeptidase activity
HORVU.MOREX.r2.3HG0238870	'HORVU.MOREX.r2.3HG0238870'	mRNA	1.04423	0.0395072		PF02225///PA domain+++PF04253///Transferrin receptor-like dimerisation domain+++PF04389///Peptidase family M28		IPR003137///PA domain+++IPR007365///Transferrin receptor-like, dimerisation domain+++IPR007484///Peptidase M28+++IPR036757///Transferrin receptor-like, dimerisation domain superfamily+++IPR039373///Glutamate carboxypeptidase 2-like	[A0A0D3ETU1_9ORYZ|diamond]SubName: Full=Uncharacterized protein {ECO:0000313|EnsemblPlants:OBART01G30320.3};	GO:0016021///integral component of membrane	GO:0008235///metalloexopeptidase activity
HORVU.MOREX.r2.3HG0239050	'HORVU.MOREX.r2.3HG0239050'	mRNA	2.08677	0.0296209	00010///Glycolysis / Gluconeogenesis+++00051///Fructose and mannose metabolism+++00052///Galactose metabolism+++00500///Starch and sucrose metabolism+++00520///Amino sugar and nucleotide sugar metabolism+++00524///Neomycin, kanamycin and gentamicin biosynthesis+++01200///Carbon metabolism+++01250///Biosynthesis of nucleotide sugars	PF00349///Hexokinase+++PF03727///Hexokinase	KOG1369///glucose binding	IPR001312///Hexokinase+++IPR019807///Hexokinase, binding site+++IPR022672///Hexokinase, N-terminal+++IPR022673///Hexokinase, C-terminal+++IPR043129///ATPase, nucleotide binding domain	[F2EGP8_HORVV|diamond]RecName: Full=Phosphotransferase {ECO:0000256|RuleBase:RU362007}; EC=2.7.1.- {ECO:0000256|RuleBase:RU362007};	GO:0005739///mitochondrion+++GO:0005829///cytosol	GO:0004340///glucokinase activity+++GO:0005524///ATP binding+++GO:0005536///glucose binding+++GO:0008865///fructokinase activity+++GO:0019158///mannokinase activity	GO:0001678///cellular glucose homeostasis+++GO:0006096///glycolytic process+++GO:0009749///response to glucose+++GO:0019318///hexose metabolic process+++GO:0051156///glucose 6-phosphate metabolic process
HORVU.MOREX.r2.3HG0239110	'HORVU.MOREX.r2.3HG0239110'	mRNA	0.999993	0.00432652		PF02225///PA domain+++PF04253///Transferrin receptor-like dimerisation domain+++PF04389///Peptidase family M28	KOG2195///exopeptidase activity	IPR003137///PA domain+++IPR007365///Transferrin receptor-like, dimerisation domain+++IPR007484///Peptidase M28+++IPR036757///Transferrin receptor-like, dimerisation domain superfamily+++IPR039373///Glutamate carboxypeptidase 2-like	[A0A287LJU1_HORVV|diamond]SubName: Full=Uncharacterized protein {ECO:0000313|EnsemblPlants:HORVU3Hr1G070790.1};	GO:0016021///integral component of membrane	GO:0004180///carboxypeptidase activity+++GO:0008235///metalloexopeptidase activity
HORVU.MOREX.r2.3HG0239130	'HORVU.MOREX.r2.3HG0239130'	mRNA	4.06334	0.000399695	00620///Pyruvate metabolism+++00710///Carbon fixation in photosynthetic organisms+++01200///Carbon metabolism	PF00390///Malic enzyme, N-terminal domain+++PF03949///Malic enzyme, NAD binding domain	KOG1257///malate dehydrogenase (decarboxylating) (NAD+) activity	IPR001891///Malic oxidoreductase+++IPR012301///Malic enzyme, N-terminal domain+++IPR012302///Malic enzyme, NAD-binding+++IPR015884///Malic enzyme, conserved site+++IPR036291///NAD(P)-binding domain superfamily+++IPR037062///Malic enzyme, N-terminal domain superfamily	[J3L3Y9_ORYBR|diamond]RecName: Full=Malic enzyme {ECO:0000256|RuleBase:RU003426};		GO:0004471///malate dehydrogenase (decarboxylating) (NAD+) activity+++GO:0046872///metal ion binding+++GO:0051287///NAD binding
HORVU.MOREX.r2.3HG0239900	'HORVU.MOREX.r2.3HG0239900'	mRNA	2.77764	3.1212e-10		PF03552///Cellulose synthase		IPR005150///Cellulose synthase+++IPR029044///Nucleotide-diphospho-sugar transferases	[A0A077S3M9_WHEAT|diamond]SubName: Full=Uncharacterized protein {ECO:0000313|EMBL:CDM84183.1, ECO:0000313|EnsemblPlants:TraesCS3B02G324500.2};	GO:0005802///trans-Golgi network+++GO:0005886///plasma membrane+++GO:0016021///integral component of membrane	GO:0016759///cellulose synthase activity+++GO:0016760///cellulose synthase (UDP-forming) activity	GO:0009833///plant-type primary cell wall biogenesis+++GO:0030244///cellulose biosynthetic process
HORVU.MOREX.r2.3HG0240440	'HORVU.MOREX.r2.3HG0240440'	mRNA	0.867324	0.0162447		PF07223///UBA-like domain (DUF1421)		IPR010820///UBA-like domain DUF1421	[A0A287LLU1_HORVV|diamond]RecName: Full=DUF1421 domain-containing protein {ECO:0000259|Pfam:PF07223};
HORVU.MOREX.r2.3HG0241860	'HORVU.MOREX.r2.3HG0241860'	mRNA	1.42172	1.61205e-07	00500///Starch and sucrose metabolism	PF07983///X8 domain	ENOG502RYRZ///No_INFO	IPR012946///X8 domain	[A0A287LNH9_HORVV|diamond]RecName: Full=X8 domain-containing protein {ECO:0000259|SMART:SM00768};
HORVU.MOREX.r2.3HG0241880	'HORVU.MOREX.r2.3HG0241880'	mRNA	0.938213	0.0241266		PF00069///Protein kinase domain+++PF08263///Leucine rich repeat N-terminal domain		IPR000719///Protein kinase domain+++IPR008271///Serine/threonine-protein kinase, active site+++IPR011009///Protein kinase-like domain superfamily+++IPR013210///Leucine-rich repeat-containing N-terminal, plant-type+++IPR017441///Protein kinase, ATP binding site+++IPR032675///Leucine-rich repeat domain superfamily	[A0A2T7C275_9POAL|diamond]RecName: Full=Protein kinase domain-containing protein {ECO:0000259|PROSITE:PS50011};	GO:0016021///integral component of membrane	GO:0004672///protein kinase activity+++GO:0005524///ATP binding
HORVU.MOREX.r2.3HG0242100	'HORVU.MOREX.r2.3HG0242100'	mRNA	2.5286	0.00059674	04075///Plant hormone signal transduction	PF03321///GH3 auxin-responsive promoter		IPR004993///GH3 family	[A0A3B6ELA7_WHEAT|diamond]SubName: Full=Uncharacterized protein {ECO:0000313|EnsemblPlants:TraesCS3A02G301200.1};	GO:0005737///cytoplasm	GO:0016881///acid-amino acid ligase activity
HORVU.MOREX.r2.3HG0242690	'HORVU.MOREX.r2.3HG0242690'	mRNA	4.17054	2.12704e-07	00940///Phenylpropanoid biosynthesis	PF00141///Peroxidase	ENOG502QPX7///No_INFO	IPR000823///Plant peroxidase+++IPR002016///Haem peroxidase+++IPR010255///Haem peroxidase superfamily+++IPR019793///Peroxidases heam-ligand binding site+++IPR019794///Peroxidase, active site+++IPR033905///Secretory peroxidase	[A0A287LPL3_HORVV|diamond]RecName: Full=Peroxidase {ECO:0000256|ARBA:ARBA00012313, ECO:0000256|RuleBase:RU362060}; EC=1.11.1.7 {ECO:0000256|ARBA:ARBA00012313, ECO:0000256|RuleBase:RU362060};	GO:0005576///extracellular region+++GO:0009505///plant-type cell wall+++GO:0009506///plasmodesma	GO:0004601///peroxidase activity+++GO:0020037///heme binding+++GO:0046872///metal ion binding	GO:0006979///response to oxidative stress+++GO:0042744///hydrogen peroxide catabolic process
HORVU.MOREX.r2.3HG0243590	'HORVU.MOREX.r2.3HG0243590'	mRNA	2.44942	0.000194703	04213///Longevity regulating pathway - multiple species	PF01419///Jacalin-like lectin domain	KOG4197///endonuclease activity	IPR001229///Jacalin-like lectin domain+++IPR033734///Jacalin-like lectin domain, plant+++IPR036404///Jacalin-like lectin domain superfamily	[M0YN17_HORVV|diamond]SubName: Full=Uncharacterized protein {ECO:0000313|EnsemblPlants:HORVU3Hr1G075960.4};		GO:0030246///carbohydrate binding
HORVU.MOREX.r2.3HG0244020	'HORVU.MOREX.r2.3HG0244020'	mRNA	3.79254	0.0010947			ENOG502S7GX///No_INFO		[F2EJV7_HORVV|diamond]SubName: Full=Predicted protein {ECO:0000313|EMBL:BAK07629.1};
HORVU.MOREX.r2.3HG0244070	'HORVU.MOREX.r2.3HG0244070'	mRNA	2.01558	0.0158034					[A0A3B6ELW4_WHEAT|diamond]SubName: Full=Uncharacterized protein {ECO:0000313|EnsemblPlants:TraesCS3A02G318200.1.cds1};
HORVU.MOREX.r2.3HG0245650	'HORVU.MOREX.r2.3HG0245650'	mRNA	1.73253	2.71314e-05					[A0A3B6GVR6_WHEAT|diamond]SubName: Full=Uncharacterized protein {ECO:0000313|EnsemblPlants:TraesCS3D02G323800.1};
HORVU.MOREX.r2.3HG0245790	'HORVU.MOREX.r2.3HG0245790'	mRNA	1.99024	0.0176196		PF03547///Membrane transport protein	ENOG502RFRD///No_INFO	IPR004776///Membrane transport protein	[M0VX90_HORVV|diamond]SubName: Full=Uncharacterized protein {ECO:0000313|EnsemblPlants:HORVU3Hr1G078620.1};	GO:0005783///endoplasmic reticulum+++GO:0005886///plasma membrane+++GO:0016021///integral component of membrane	GO:0010329///auxin efflux transmembrane transporter activity	GO:0009734///auxin-activated signaling pathway+++GO:0009926///auxin polar transport+++GO:0010252///auxin homeostasis+++GO:0010315///auxin efflux
HORVU.MOREX.r2.3HG0245850	'HORVU.MOREX.r2.3HG0245850'	mRNA	1.1907	8.03138e-07		PF16845///Aspartic acid proteinase inhibitor	ENOG502SC50///No_INFO	IPR000010///Cystatin domain+++IPR018073///Proteinase inhibitor I25, cystatin, conserved site+++IPR027214///Cystatin	[A0A287LTS4_HORVV|diamond]RecName: Full=Cysteine proteinase inhibitor {ECO:0000256|RuleBase:RU362130};		GO:0004869///cysteine-type endopeptidase inhibitor activity	GO:0006952///defense response
HORVU.MOREX.r2.3HG0245860	'HORVU.MOREX.r2.3HG0245860'	mRNA	2.27363	1.7687e-07	00940///Phenylpropanoid biosynthesis+++00941///Flavonoid biosynthesis+++00945///Stilbenoid, diarylheptanoid and gingerol biosynthesis	PF00067///Cytochrome P450	KOG0156///iron ion binding	IPR001128///Cytochrome P450+++IPR002401///Cytochrome P450, E-class, group I+++IPR017972///Cytochrome P450, conserved site+++IPR036396///Cytochrome P450 superfamily	[M0UZP5_HORVV|diamond]SubName: Full=Uncharacterized protein {ECO:0000313|EnsemblPlants:HORVU3Hr1G078660.1};	GO:0016020///membrane+++GO:0016021///integral component of membrane	GO:0005506///iron ion binding+++GO:0016709///oxidoreductase activity, acting on paired donors, with incorporation or reduction of molecular oxygen, NAD(P)H as one donor, and incorporation of one atom of oxygen+++GO:0020037///heme binding
HORVU.MOREX.r2.3HG0246050	'HORVU.MOREX.r2.3HG0246050'	mRNA	1.01019	0.00552256		PF16711///Actin-binding domain of plant-specific actin-binding protein+++PF16712///Coiled-coil regions of plant-specific actin-binding protein+++PF17684///PH domain of plant-specific actin-binding protein	ENOG502QQJ6///No_INFO	IPR032009///Stomatal closure-related actin-binding protein, coiled-coil domain+++IPR032012///Stomatal closure-related actin-binding protein, actin-binding domain+++IPR039640///Stomatal closure-related actin-binding protein+++IPR041144///Stomatal closure-related actin-binding protein, PH domain	[A0A287LTU7_HORVV|diamond]SubName: Full=Uncharacterized protein {ECO:0000313|EnsemblPlants:HORVU3Hr1G078900.1};		GO:0003779///actin binding	GO:0007015///actin filament organization+++GO:0010119///regulation of stomatal movement
HORVU.MOREX.r2.3HG0246330	'HORVU.MOREX.r2.3HG0246330'	mRNA	0.645232	0.0207482		PF08263///Leucine rich repeat N-terminal domain+++PF13855///Leucine rich repeat	KOG0619///regulation of response to stimulus	IPR001611///Leucine-rich repeat+++IPR013210///Leucine-rich repeat-containing N-terminal, plant-type+++IPR032675///Leucine-rich repeat domain superfamily	[K7VP33_MAIZE|diamond]SubName: Full=Leucine-rich repeat (LRR) family protein {ECO:0000313|EMBL:AQK99840.1};
HORVU.MOREX.r2.3HG0246490	'HORVU.MOREX.r2.3HG0246490'	mRNA	0.877779	0.0410546	04016///MAPK signaling pathway - plant+++04626///Plant-pathogen interaction	PF07714///Protein tyrosine and serine/threonine kinase+++PF12799///Leucine Rich repeats (2 copies)+++PF12819///Malectin-like domain		IPR000719///Protein kinase domain+++IPR001245///Serine-threonine/tyrosine-protein kinase, catalytic domain+++IPR001611///Leucine-rich repeat+++IPR008271///Serine/threonine-protein kinase, active site+++IPR011009///Protein kinase-like domain superfamily+++IPR017441///Protein kinase, ATP binding site+++IPR024788///Malectin-like domain+++IPR025875///Leucine rich repeat 4+++IPR032675///Leucine-rich r…	[A0A3B6FV29_WHEAT|diamond]RecName: Full=Protein kinase domain-containing protein {ECO:0000259|PROSITE:PS50011};	GO:0016021///integral component of membrane	GO:0004674///protein serine/threonine kinase activity+++GO:0005524///ATP binding
HORVU.MOREX.r2.3HG0246800	'HORVU.MOREX.r2.3HG0246800'	mRNA	3.91182	0.0105278	00460///Cyanoamino acid metabolism+++00500///Starch and sucrose metabolism+++00999///Biosynthesis of various plant secondary metabolites	PF00232///Glycosyl hydrolase family 1		IPR001360///Glycoside hydrolase family 1+++IPR017853///Glycoside hydrolase superfamily+++IPR033132///Glycosyl hydrolases family 1, N-terminal conserved site	[A0A077S483_WHEAT|diamond]RecName: Full=4-hydroxy-7-methoxy-3-oxo-3,4-dihydro-2H-1,4-benzoxazin-2-yl glucosidebeta-D-glucosidase {ECO:0000256|ARBA:ARBA00012857}; EC=3.2.1.182 {ECO:0000256|ARBA:ARBA00012857};	GO:0009536///plastid	GO:0102726///DIMBOA glucoside beta-D-glucosidase activity	GO:0005975///carbohydrate metabolic process
HORVU.MOREX.r2.3HG0247070	'HORVU.MOREX.r2.3HG0247070'	mRNA	2.45918	8.40072e-05					[A0A287LVM5_HORVV|diamond]SubName: Full=Uncharacterized protein {ECO:0000313|EnsemblPlants:HORVU3Hr1G080100.1};
HORVU.MOREX.r2.3HG0247620	'HORVU.MOREX.r2.3HG0247620'	mRNA	0.97517	0.0389547		PF00046///Homeodomain	ENOG502QVBF///No_INFO	IPR001356///Homeobox domain+++IPR009057///Homeobox-like domain superfamily+++IPR044559///WUSCHEL-related homeobox 13-like	[M0X0X0_HORVV|diamond]RecName: Full=Homeobox domain-containing protein {ECO:0000259|PROSITE:PS50071};	GO:0005634///nucleus	GO:0003677///DNA binding+++GO:0003700///DNA-binding transcription factor activity
HORVU.MOREX.r2.3HG0248020	'HORVU.MOREX.r2.3HG0248020'	mRNA	1.83752	0.00122563	03013///Nucleocytoplasmic transport+++03015///mRNA surveillance pathway		ENOG502RRSW///No_INFO	IPR027443///Isopenicillin N synthase-like superfamily	[A0A287LX14_HORVV|diamond]SubName: Full=Uncharacterized protein {ECO:0000313|EnsemblPlants:HORVU3Hr1G081250.1};
HORVU.MOREX.r2.3HG0248370	'HORVU.MOREX.r2.3HG0248370'	mRNA	2.46713	0.00160057	00965///Betalain biosynthesis	PF02900///Catalytic LigB subunit of aromatic ring-opening dioxygenase		IPR004183///Extradiol ring-cleavage dioxygenase, class III enzyme, subunit B+++IPR014436///Extradiol aromatic ring-opening dioxygenase, DODA-type	[A0A453G2U7_AEGTS|diamond]RecName: Full=LigB domain-containing protein {ECO:0000259|Pfam:PF02900};		GO:0008198///ferrous iron binding+++GO:0008270///zinc ion binding+++GO:0016701///oxidoreductase activity, acting on single donors with incorporation of molecular oxygen	GO:0006725///cellular aromatic compound metabolic process
HORVU.MOREX.r2.3HG0248390	'HORVU.MOREX.r2.3HG0248390'	mRNA	2.33333	3.66275e-10		PF01490///Transmembrane amino acid transporter protein		IPR013057///Amino acid transporter, transmembrane domain	[A0A287LXI2_HORVV|diamond]RecName: Full=Aa_trans domain-containing protein {ECO:0000259|Pfam:PF01490};	GO:0005886///plasma membrane+++GO:0016021///integral component of membrane		GO:0006865///amino acid transport
HORVU.MOREX.r2.3HG0248580	'HORVU.MOREX.r2.3HG0248580'	mRNA	1.62563	0.0212113		PF00646///F-box domain	ENOG502RJEV///No_INFO	IPR001810///F-box domain+++IPR011044///Quinoprotein amine dehydrogenase, beta chain-like+++IPR036047///F-box-like domain superfamily	[A0A077RXP5_WHEAT|diamond]RecName: Full=F-box domain-containing protein {ECO:0000259|Pfam:PF00646};
HORVU.MOREX.r2.3HG0248760	'HORVU.MOREX.r2.3HG0248760'	mRNA	1.18474	0.0101535			ENOG502QQDC///No_INFO		[F2E1P7_HORVV|diamond]SubName: Full=Predicted protein {ECO:0000313|EMBL:BAK01269.1};
HORVU.MOREX.r2.3HG0248990	'HORVU.MOREX.r2.3HG0248990'	mRNA	1.16734	0.00150737			ENOG502QTNC///No_INFO	IPR011990///Tetratricopeptide-like helical domain superfamily	[A0A287LYB6_HORVV|diamond]SubName: Full=Uncharacterized protein {ECO:0000313|EnsemblPlants:HORVU3Hr1G082240.1};	GO:0005886///plasma membrane		GO:0045893///positive regulation of transcription, DNA-templated
HORVU.MOREX.r2.3HG0249490	'HORVU.MOREX.r2.3HG0249490'	mRNA	0.98556	0.0172144		PF03798///TLC domain		IPR006634///TRAM/LAG1/CLN8 homology domain	[A0A453G0S8_AEGTS|diamond]RecName: Full=TLC domain-containing protein {ECO:0000259|PROSITE:PS50922};	GO:0016021///integral component of membrane
HORVU.MOREX.r2.3HG0249890	'HORVU.MOREX.r2.3HG0249890'	mRNA	1.99623	0.048975	04075///Plant hormone signal transduction	PF00170///bZIP transcription factor		IPR004827///Basic-leucine zipper domain+++IPR043452///Plant bZIP transcription factors	[A0A287LZP8_HORVV|diamond]RecName: Full=BZIP domain-containing protein {ECO:0000259|PROSITE:PS50217};	GO:0005634///nucleus	GO:0003700///DNA-binding transcription factor activity+++GO:0043565///sequence-specific DNA binding	GO:0009738///abscisic acid-activated signaling pathway+++GO:0009789///positive regulation of abscisic acid-activated signaling pathway+++GO:0045893///positive regulation of transcription, DNA-templated+++GO:1901002///positive regulation of response to salt stress+++GO:1902584///positive regulation of response to water deprivation
HORVU.MOREX.r2.3HG0250050	'HORVU.MOREX.r2.3HG0250050'	mRNA	1.54391	0.000322533		PF13639///Ring finger domain	KOG0800///ubiquitin-protein transferase activity	IPR001841///Zinc finger, RING-type+++IPR013083///Zinc finger, RING/FYVE/PHD-type	[M0YRP9_HORVV|diamond]RecName: Full=RING-type domain-containing protein {ECO:0000259|PROSITE:PS50089};	GO:0016021///integral component of membrane
HORVU.MOREX.r2.3HG0250180	'HORVU.MOREX.r2.3HG0250180'	mRNA	1.44232	0.0316666		PF00201///UDP-glucoronosyl and UDP-glucosyl transferase	KOG1192///transferase activity, transferring hexosyl groups	IPR002213///UDP-glucuronosyl/UDP-glucosyltransferase	[F2CPM9_HORVV|diamond]SubName: Full=Predicted protein {ECO:0000313|EMBL:BAJ84800.1};	GO:0005829///cytosol	GO:0008194///UDP-glycosyltransferase activity
HORVU.MOREX.r2.3HG0250250	'HORVU.MOREX.r2.3HG0250250'	mRNA	0.890465	0.00191157		PF00069///Protein kinase domain		IPR000719///Protein kinase domain+++IPR008271///Serine/threonine-protein kinase, active site+++IPR011009///Protein kinase-like domain superfamily+++IPR017441///Protein kinase, ATP binding site	[A0A287M001_HORVV|diamond]RecName: Full=Protein kinase domain-containing protein {ECO:0000259|PROSITE:PS50011};		GO:0004672///protein kinase activity+++GO:0005524///ATP binding
HORVU.MOREX.r2.3HG0250640	'HORVU.MOREX.r2.3HG0250640'	mRNA	1.04818	0.0447621		PF01814///Hemerythrin HHE cation binding domain	ENOG502QU1N///No_INFO	IPR012312///Hemerythrin-like	[A0A287M0B9_HORVV|diamond]RecName: Full=Hemerythrin domain-containing protein {ECO:0000259|Pfam:PF01814};
HORVU.MOREX.r2.3HG0250960	'HORVU.MOREX.r2.3HG0250960'	mRNA	1.52758	0.000786324		PF00067///Cytochrome P450	KOG0157///iron ion binding	IPR001128///Cytochrome P450+++IPR002401///Cytochrome P450, E-class, group I+++IPR036396///Cytochrome P450 superfamily	[M0VI99_HORVV|diamond]SubName: Full=Uncharacterized protein {ECO:0000313|EnsemblPlants:HORVU3Hr1G084450.1};	GO:0016021///integral component of membrane	GO:0005506///iron ion binding+++GO:0016705///oxidoreductase activity, acting on paired donors, with incorporation or reduction of molecular oxygen+++GO:0020037///heme binding
HORVU.MOREX.r2.3HG0251070	'HORVU.MOREX.r2.3HG0251070'	mRNA	2.02266	0.00514344		PF01490///Transmembrane amino acid transporter protein		IPR013057///Amino acid transporter, transmembrane domain	[A0A5J9VJV6_9POAL|diamond]RecName: Full=Aa_trans domain-containing protein {ECO:0000259|Pfam:PF01490};	GO:0005886///plasma membrane+++GO:0016021///integral component of membrane		GO:0006865///amino acid transport
HORVU.MOREX.r2.3HG0251160	'HORVU.MOREX.r2.3HG0251160'	mRNA	0.789758	0.00676855	04075///Plant hormone signal transduction	PF01490///Transmembrane amino acid transporter protein		IPR013057///Amino acid transporter, transmembrane domain	[A0A446Q5N5_TRITD|diamond]RecName: Full=Aa_trans domain-containing protein {ECO:0000259|Pfam:PF01490};	GO:0005886///plasma membrane+++GO:0016021///integral component of membrane		GO:0006865///amino acid transport
HORVU.MOREX.r2.3HG0251330	'HORVU.MOREX.r2.3HG0251330'	mRNA	2.16695	0.0125704	00561///Glycerolipid metabolism+++00564///Glycerophospholipid metabolism	PF01553///Acyltransferase	ENOG502QT0D///No_INFO	IPR002123///Phospholipid/glycerol acyltransferase+++IPR023214///HAD superfamily+++IPR036412///HAD-like superfamily	[M0X0U6_HORVV|diamond]RecName: Full=PlsC domain-containing protein {ECO:0000259|SMART:SM00563};	GO:0016020///membrane+++GO:0016021///integral component of membrane	GO:0016791///phosphatase activity+++GO:0090447///glycerol-3-phosphate 2-O-acyltransferase activity	GO:0010143///cutin biosynthetic process
HORVU.MOREX.r2.3HG0251350	'HORVU.MOREX.r2.3HG0251350'	mRNA	3.04293	0.00734714	00071///Fatty acid degradation+++00073///Cutin, suberine and wax biosynthesis	PF00067///Cytochrome P450	KOG0157///iron ion binding	IPR001128///Cytochrome P450+++IPR002401///Cytochrome P450, E-class, group I+++IPR017972///Cytochrome P450, conserved site+++IPR036396///Cytochrome P450 superfamily	[M0YN03_HORVV|diamond]SubName: Full=Uncharacterized protein {ECO:0000313|EnsemblPlants:HORVU3Hr1G085020.1};	GO:0005773///vacuole+++GO:0016021///integral component of membrane	GO:0005506///iron ion binding+++GO:0018685///alkane 1-monooxygenase activity+++GO:0020037///heme binding	GO:0006631///fatty acid metabolic process+++GO:0010345///suberin biosynthetic process
HORVU.MOREX.r2.3HG0251770	'HORVU.MOREX.r2.3HG0251770'	mRNA	1.70465	0.00242783		PF04832///SOUL heme-binding protein		IPR006917///SOUL haem-binding protein+++IPR011256///Regulatory factor, effector binding domain superfamily	[A0A3B6GX01_WHEAT|diamond]SubName: Full=Uncharacterized protein {ECO:0000313|EnsemblPlants:TraesCS3D02G358700.1.cds1};
HORVU.MOREX.r2.3HG0251790	'HORVU.MOREX.r2.3HG0251790'	mRNA	1.0542	0.00201206		PF00394///Multicopper oxidase+++PF07731///Multicopper oxidase+++PF07732///Multicopper oxidase		IPR001117///Multicopper oxidase, type 1+++IPR002355///Multicopper oxidase, copper-binding site+++IPR008972///Cupredoxin+++IPR011706///Multicopper oxidase, C-terminal+++IPR011707///Multicopper oxidase, N-termianl+++IPR017761///Laccase+++IPR033138///Multicopper oxidases, conserved site+++IPR034285///Laccase, second cupredoxin domain+++IPR034288///Laccase, first cupredoxin domain	[A0A3B6H1V4_WHEAT|diamond]RecName: Full=Laccase {ECO:0000256|ARBA:ARBA00012297, ECO:0000256|RuleBase:RU361119}; EC=1.10.3.2 {ECO:0000256|ARBA:ARBA00012297, ECO:0000256|RuleBase:RU361119}; AltName: Full=Benzenediol:oxygen oxidoreductase {ECO:0000256|RuleBase:RU361119}; AltName: Full=Diphenol oxidase {ECO:0000256|RuleBase:RU361119}; AltName: Full=Urishiol oxidase {ECO:0000256|RuleBase:RU361119};	GO:0048046///apoplast	GO:0005507///copper ion binding+++GO:0016491///oxidoreductase activity+++GO:0052716///hydroquinone:oxygen oxidoreductase activity	GO:0046274///lignin catabolic process
HORVU.MOREX.r2.3HG0251870	'HORVU.MOREX.r2.3HG0251870'	mRNA	1.75994	0.000622016			ENOG502QW8M///No_INFO		[A0A287M1W6_HORVV|diamond]SubName: Full=Uncharacterized protein {ECO:0000313|EnsemblPlants:HORVU3Hr1G085640.2};
HORVU.MOREX.r2.3HG0251910	'HORVU.MOREX.r2.3HG0251910'	mRNA	1.39998	0.0147595		PF14368///Probable lipid transfer		IPR016140///Bifunctional inhibitor/plant lipid transfer protein/seed storage helical domain+++IPR036312///Bifunctional inhibitor/plant lipid transfer protein/seed storage helical domain superfamily+++IPR039265///Putative lipid-transfer protein DIR1-like	[F2D0V9_HORVV|diamond]SubName: Full=Predicted protein {ECO:0000313|EMBL:BAJ88730.1};		GO:0005504///fatty acid binding	GO:0009627///systemic acquired resistance
HORVU.MOREX.r2.3HG0251960	'HORVU.MOREX.r2.3HG0251960'	mRNA	0.924493	0.0368911	00330///Arginine and proline metabolism+++01230///Biosynthesis of amino acids	PF00171///Aldehyde dehydrogenase family+++PF00696///Amino acid kinase family		IPR000965///GPR domain+++IPR001048///Aspartate/glutamate/uridylate kinase+++IPR001057///Glutamate/acetylglutamate kinase+++IPR005715///Glutamate 5-kinase/delta-1-pyrroline-5-carboxylate synthase+++IPR005766///Delta l-pyrroline-5-carboxylate synthetase+++IPR015590///Aldehyde dehydrogenase domain+++IPR016161///Aldehyde/histidinol dehydrogenase+++IPR016162///Aldehyde dehydrogenase, N-terminal+++IPR0…	[A0A1D6G8F4_MAIZE|diamond]RecName: Full=Delta-1-pyrroline-5-carboxylate synthase {ECO:0000256|PIRNR:PIRNR036429}; Includes: RecName: Full=Glutamate 5-kinase {ECO:0000256|PIRNR:PIRNR036429}; Short=GK {ECO:0000256|PIRNR:PIRNR036429}; EC=2.7.2.11 {ECO:0000256|PIRNR:PIRNR036429}; AltName: Full=Gamma-glutamyl kinase {ECO:0000256|PIRNR:PIRNR036429}; Includes: RecName: Full=Gamma-glutamyl phosphate redu…	GO:0005737///cytoplasm	GO:0004349///glutamate 5-kinase activity+++GO:0004350///glutamate-5-semialdehyde dehydrogenase activity+++GO:0005524///ATP binding	GO:0055129///L-proline biosynthetic process
HORVU.MOREX.r2.3HG0252060	'HORVU.MOREX.r2.3HG0252060'	mRNA	1.19138	0.0459054	02010///ABC transporters	PF00005///ABC transporter+++PF00664///ABC transporter transmembrane region		IPR003439///ABC transporter-like, ATP-binding domain+++IPR003593///AAA+ ATPase domain+++IPR011527///ABC transporter type 1, transmembrane domain+++IPR017871///ABC transporter-like, conserved site+++IPR027417///P-loop containing nucleoside triphosphate hydrolase+++IPR036640///ABC transporter type 1, transmembrane domain superfamily	[A0A3B6ENG0_WHEAT|diamond]SubName: Full=Uncharacterized protein {ECO:0000313|EnsemblPlants:TraesCS3A02G362500.1};	GO:0005886///plasma membrane+++GO:0016021///integral component of membrane	GO:0004630///phospholipase D activity+++GO:0005524///ATP binding+++GO:0042626///ATPase activity, coupled to transmembrane movement of substances	GO:0009395///phospholipid catabolic process
HORVU.MOREX.r2.3HG0252210	'HORVU.MOREX.r2.3HG0252210'	mRNA	1.93491	0.000440743		PF14541///Xylanase inhibitor C-terminal+++PF14543///Xylanase inhibitor N-terminal	KOG1339///aspartic-type endopeptidase activity	IPR001461///Aspartic peptidase A1 family+++IPR001969///Aspartic peptidase, active site+++IPR021109///Aspartic peptidase domain superfamily+++IPR032799///Xylanase inhibitor, C-terminal+++IPR032861///Xylanase inhibitor, N-terminal+++IPR033121///Peptidase family A1 domain+++IPR034161///Pepsin-like domain, plant	[M0UXH0_HORVV|diamond]RecName: Full=Peptidase A1 domain-containing protein {ECO:0000259|PROSITE:PS51767};		GO:0004190///aspartic-type endopeptidase activity
HORVU.MOREX.r2.3HG0252310	'HORVU.MOREX.r2.3HG0252310'	mRNA	2.89769	1.26649e-07		PF00394///Multicopper oxidase+++PF07731///Multicopper oxidase+++PF07732///Multicopper oxidase	KOG1263///Belongs to the multicopper oxidase family	IPR001117///Multicopper oxidase, type 1+++IPR002355///Multicopper oxidase, copper-binding site+++IPR008972///Cupredoxin+++IPR011706///Multicopper oxidase, C-terminal+++IPR011707///Multicopper oxidase, N-termianl+++IPR017761///Laccase+++IPR033138///Multicopper oxidases, conserved site+++IPR034285///Laccase, second cupredoxin domain+++IPR034288///Laccase, first cupredoxin domain+++IPR034289///Lacca…	[A0A077S4X1_WHEAT|diamond]RecName: Full=Laccase {ECO:0000256|ARBA:ARBA00012297, ECO:0000256|RuleBase:RU361119}; EC=1.10.3.2 {ECO:0000256|ARBA:ARBA00012297, ECO:0000256|RuleBase:RU361119}; AltName: Full=Benzenediol:oxygen oxidoreductase {ECO:0000256|RuleBase:RU361119}; AltName: Full=Diphenol oxidase {ECO:0000256|RuleBase:RU361119}; AltName: Full=Urishiol oxidase {ECO:0000256|RuleBase:RU361119};	GO:0048046///apoplast	GO:0005507///copper ion binding+++GO:0016491///oxidoreductase activity+++GO:0052716///hydroquinone:oxygen oxidoreductase activity	GO:0046274///lignin catabolic process
HORVU.MOREX.r2.3HG0252380	'HORVU.MOREX.r2.3HG0252380'	mRNA	1.15629	0.000552633		PF00394///Multicopper oxidase+++PF07731///Multicopper oxidase+++PF07732///Multicopper oxidase	KOG1263///Belongs to the multicopper oxidase family	IPR001117///Multicopper oxidase, type 1+++IPR002355///Multicopper oxidase, copper-binding site+++IPR008972///Cupredoxin+++IPR011706///Multicopper oxidase, C-terminal+++IPR011707///Multicopper oxidase, N-termianl+++IPR017761///Laccase+++IPR033138///Multicopper oxidases, conserved site+++IPR034285///Laccase, second cupredoxin domain+++IPR034288///Laccase, first cupredoxin domain+++IPR034289///Lacca…	[A0A0D9V7P0_9ORYZ|diamond]RecName: Full=Laccase {ECO:0000256|ARBA:ARBA00012297, ECO:0000256|RuleBase:RU361119}; EC=1.10.3.2 {ECO:0000256|ARBA:ARBA00012297, ECO:0000256|RuleBase:RU361119}; AltName: Full=Benzenediol:oxygen oxidoreductase {ECO:0000256|RuleBase:RU361119}; AltName: Full=Diphenol oxidase {ECO:0000256|RuleBase:RU361119}; AltName: Full=Urishiol oxidase {ECO:0000256|RuleBase:RU361119};	GO:0048046///apoplast	GO:0005507///copper ion binding+++GO:0052716///hydroquinone:oxygen oxidoreductase activity	GO:0046274///lignin catabolic process
HORVU.MOREX.r2.3HG0252410	'HORVU.MOREX.r2.3HG0252410'	mRNA	2.26397	1.14702e-08		PF00394///Multicopper oxidase+++PF07731///Multicopper oxidase+++PF07732///Multicopper oxidase	KOG1263///Belongs to the multicopper oxidase family	IPR001117///Multicopper oxidase, type 1+++IPR002355///Multicopper oxidase, copper-binding site+++IPR008972///Cupredoxin+++IPR011706///Multicopper oxidase, C-terminal+++IPR011707///Multicopper oxidase, N-termianl+++IPR017761///Laccase+++IPR033138///Multicopper oxidases, conserved site+++IPR034285///Laccase, second cupredoxin domain+++IPR034288///Laccase, first cupredoxin domain+++IPR034289///Lacca…	[A0A077RUW0_WHEAT|diamond]RecName: Full=Laccase {ECO:0000256|ARBA:ARBA00012297, ECO:0000256|RuleBase:RU361119}; EC=1.10.3.2 {ECO:0000256|ARBA:ARBA00012297, ECO:0000256|RuleBase:RU361119}; AltName: Full=Benzenediol:oxygen oxidoreductase {ECO:0000256|RuleBase:RU361119}; AltName: Full=Diphenol oxidase {ECO:0000256|RuleBase:RU361119}; AltName: Full=Urishiol oxidase {ECO:0000256|RuleBase:RU361119};	GO:0048046///apoplast	GO:0005507///copper ion binding+++GO:0016491///oxidoreductase activity+++GO:0052716///hydroquinone:oxygen oxidoreductase activity	GO:0046274///lignin catabolic process
HORVU.MOREX.r2.3HG0252800	'HORVU.MOREX.r2.3HG0252800'	mRNA	1.72694	0.000115356		PF00004///ATPase family associated with various cellular activities (AAA)+++PF14363///Domain associated at C-terminal with AAA		IPR003593///AAA+ ATPase domain+++IPR003959///ATPase, AAA-type, core+++IPR003960///ATPase, AAA-type, conserved site+++IPR025753///AAA-type ATPase, N-terminal domain+++IPR027417///P-loop containing nucleoside triphosphate hydrolase	[F2DUH8_HORVV|diamond]SubName: Full=Predicted protein {ECO:0000313|EMBL:BAJ98749.1};	GO:0016021///integral component of membrane	GO:0005524///ATP binding+++GO:0016887///ATPase activity
HORVU.MOREX.r2.3HG0253060	'HORVU.MOREX.r2.3HG0253060'	mRNA	2.7568	0.0101305			ENOG502RCYF///No_INFO	IPR039620///BKI1/Probable membrane-associated kinase regulator 1/3/4	[M0ZFQ7_HORVV|diamond]SubName: Full=Uncharacterized protein {ECO:0000313|EnsemblPlants:HORVU3Hr1G087070.1};	GO:0005886///plasma membrane	GO:0019210///kinase inhibitor activity
HORVU.MOREX.r2.3HG0253330	'HORVU.MOREX.r2.3HG0253330'	mRNA	2.58935	8.98658e-06	03410///Base excision repair	PF03352///Methyladenine glycosylase	ENOG502QRZX///No_INFO	IPR005019///Methyladenine glycosylase+++IPR011257///DNA glycosylase	[M0X9C1_HORVV|diamond]SubName: Full=Uncharacterized protein {ECO:0000313|EnsemblPlants:HORVU3Hr1G087420.2};		GO:0008725///DNA-3-methyladenine glycosylase activity	GO:0006284///base-excision repair
HORVU.MOREX.r2.3HG0253340	'HORVU.MOREX.r2.3HG0253340'	mRNA	0.930686	0.0195897			ENOG502QT2U///No_INFO	IPR029688///Interactor of constitutive active ROPs	[F2DI37_HORVV|diamond]SubName: Full=Predicted protein {ECO:0000313|EMBL:BAJ94758.1};
HORVU.MOREX.r2.3HG0253550	'HORVU.MOREX.r2.3HG0253550'	mRNA	3.4066	0.0106081		PF00657///GDSL-like Lipase/Acylhydrolase	ENOG502QSNM///No_INFO	IPR001087///GDSL lipase/esterase+++IPR035669///GDSL lipase/esterase-like, plant+++IPR036514///SGNH hydrolase superfamily	[F2DLX9_HORVV|diamond]SubName: Full=Predicted protein {ECO:0000313|EMBL:BAJ96100.1};		GO:0016788///hydrolase activity, acting on ester bonds
HORVU.MOREX.r2.3HG0253590	'HORVU.MOREX.r2.3HG0253590'	mRNA	0.839044	0.00273584		PF00240///Ubiquitin family+++PF02179///BAG domain	KOG4361///chaperone binding	IPR000626///Ubiquitin-like domain+++IPR003103///BAG domain+++IPR029071///Ubiquitin-like domain superfamily+++IPR036533///BAG domain superfamily+++IPR039773///Molecular chaperone regulator BAG	[M0YLI2_HORVV|diamond]SubName: Full=Uncharacterized protein {ECO:0000313|EnsemblPlants:HORVU3Hr1G087700.1};	GO:0005737///cytoplasm+++GO:0005829///cytosol+++GO:0070971///endoplasmic reticulum exit site	GO:0000774///adenyl-nucleotide exchange factor activity+++GO:0031072///heat shock protein binding+++GO:0051087///chaperone binding	GO:0006612///protein targeting to membrane+++GO:0009409///response to cold+++GO:0009651///response to salt stress+++GO:0010119///regulation of stomatal movement+++GO:0010228///vegetative to reproductive phase transition of meristem+++GO:0043268///positive regulation of potassium ion transport+++GO:0050821///protein stabilization
HORVU.MOREX.r2.3HG0253700	'HORVU.MOREX.r2.3HG0253700'	mRNA	0.857672	0.039082	00500///Starch and sucrose metabolism	PF01458///SUF system FeS cluster assembly, SufBD		IPR000825///SUF system FeS cluster assembly, SufBD+++IPR010231///SUF system FeS cluster assembly, SufB+++IPR037284///SUF system FeS cluster assembly, SufBD superfamily	[A0A199W246_ANACO|diamond]SubName: Full=UPF0051 protein ABCI8, chloroplastic {ECO:0000313|EMBL:OAY83537.1};			GO:0016226///iron-sulfur cluster assembly
HORVU.MOREX.r2.3HG0253930	'HORVU.MOREX.r2.3HG0253930'	mRNA	1.9161	0.0410336		PF00112///Papain family cysteine protease+++PF08246///Cathepsin propeptide inhibitor domain (I29)		IPR000169///Cysteine peptidase, cysteine active site+++IPR000668///Peptidase C1A, papain C-terminal+++IPR013201///Cathepsin propeptide inhibitor domain (I29)+++IPR025660///Cysteine peptidase, histidine active site+++IPR025661///Cysteine peptidase, asparagine active site+++IPR038765///Papain-like cysteine peptidase superfamily+++IPR039417///Papain-like cysteine endopeptidase	[A0A287M4X8_HORVV|diamond]SubName: Full=Uncharacterized protein {ECO:0000313|EnsemblPlants:HORVU3Hr1G088080.1};		GO:0008234///cysteine-type peptidase activity
HORVU.MOREX.r2.3HG0253970	'HORVU.MOREX.r2.3HG0253970'	mRNA	2.15659	0.000198137	00561///Glycerolipid metabolism	PF00657///GDSL-like Lipase/Acylhydrolase	ENOG502QSNM///No_INFO	IPR001087///GDSL lipase/esterase+++IPR008265///Lipase, GDSL, active site+++IPR035669///GDSL lipase/esterase-like, plant+++IPR036514///SGNH hydrolase superfamily	[M0VQK2_HORVV|diamond]SubName: Full=Uncharacterized protein {ECO:0000313|EnsemblPlants:HORVU3Hr1G088120.6};		GO:0016298///lipase activity	GO:0006629///lipid metabolic process
HORVU.MOREX.r2.3HG0254160	'HORVU.MOREX.r2.3HG0254160'	mRNA	1.48828	0.000136691					[A0A287M563_HORVV|diamond]SubName: Full=Uncharacterized protein {ECO:0000313|EnsemblPlants:HORVU3Hr1G088300.4};
HORVU.MOREX.r2.3HG0254170	'HORVU.MOREX.r2.3HG0254170'	mRNA	3.67398	0.0112004		PF00112///Papain family cysteine protease+++PF08246///Cathepsin propeptide inhibitor domain (I29)	KOG1543///cysteine-type peptidase activity	IPR000169///Cysteine peptidase, cysteine active site+++IPR000668///Peptidase C1A, papain C-terminal+++IPR013201///Cathepsin propeptide inhibitor domain (I29)+++IPR025660///Cysteine peptidase, histidine active site+++IPR025661///Cysteine peptidase, asparagine active site+++IPR038765///Papain-like cysteine peptidase superfamily+++IPR039417///Papain-like cysteine endopeptidase	[B4ESF2_HORVV|diamond]SubName: Full=Papain-like cysteine proteinase {ECO:0000313|EMBL:CAQ00109.1}; SubName: Full=Predicted protein {ECO:0000313|EMBL:BAJ99991.1};		GO:0008234///cysteine-type peptidase activity
HORVU.MOREX.r2.3HG0254210	'HORVU.MOREX.r2.3HG0254210'	mRNA	1.09175	0.00156771	04144///Endocytosis+++04145///Phagosome	PF00790///VHS domain+++PF03127///GAT domain		IPR002014///VHS domain+++IPR004152///GAT domain+++IPR008942///ENTH/VHS+++IPR038425///GAT domain superfamily	[A0A287M585_HORVV|diamond]SubName: Full=Uncharacterized protein {ECO:0000313|EnsemblPlants:HORVU3Hr1G088350.4};			GO:0006886///intracellular protein transport
HORVU.MOREX.r2.3HG0254560	'HORVU.MOREX.r2.3HG0254560'	mRNA	1.83463	0.0240125		PF00854///POT family		IPR000109///Proton-dependent oligopeptide transporter family+++IPR018456///PTR2 family proton/oligopeptide symporter, conserved site+++IPR036259///MFS transporter superfamily	[A0A3B6EM05_WHEAT|diamond]SubName: Full=Uncharacterized protein {ECO:0000313|EnsemblPlants:TraesCS3A02G392900.1};	GO:0016021///integral component of membrane	GO:0022857///transmembrane transporter activity	GO:0006857///oligopeptide transport
HORVU.MOREX.r2.3HG0255450	'HORVU.MOREX.r2.3HG0255450'	mRNA	1.86924	1.08996e-09		PF00612///IQ calmodulin-binding motif	ENOG502R9C0///No_INFO	IPR000048///IQ motif, EF-hand binding site	[A0A287M7C0_HORVV|diamond]SubName: Full=Uncharacterized protein {ECO:0000313|EnsemblPlants:HORVU3Hr1G089690.3};
HORVU.MOREX.r2.3HG0255900	'HORVU.MOREX.r2.3HG0255900'	mRNA	6.70877	0.00158048	00040///Pentose and glucuronate interconversions	PF00295///Glycosyl hydrolases family 28		IPR000743///Glycoside hydrolase, family 28+++IPR006626///Parallel beta-helix repeat+++IPR011050///Pectin lyase fold/virulence factor+++IPR012334///Pectin lyase fold	[A0A077S2L8_WHEAT|diamond]SubName: Full=Uncharacterized protein {ECO:0000313|EMBL:CDM85417.1, ECO:0000313|EnsemblPlants:TraesCS3B02G434400.1};	GO:0005618///cell wall	GO:0004650///polygalacturonase activity	GO:0005975///carbohydrate metabolic process
HORVU.MOREX.r2.3HG0256800	'HORVU.MOREX.r2.3HG0256800'	mRNA	1.60763	0.000302199	04120///Ubiquitin mediated proteolysis	PF13516///Leucine Rich repeat		IPR001611///Leucine-rich repeat+++IPR006553///Leucine-rich repeat, cysteine-containing subtype+++IPR032675///Leucine-rich repeat domain superfamily	[A0A287M999_HORVV|diamond]SubName: Full=Uncharacterized protein {ECO:0000313|EnsemblPlants:HORVU3Hr1G091200.4};	GO:0019005///SCF ubiquitin ligase complex		GO:0031146///SCF-dependent proteasomal ubiquitin-dependent protein catabolic process
HORVU.MOREX.r2.3HG0256810	'HORVU.MOREX.r2.3HG0256810'	mRNA	2.90086	1.49216e-07	00950///Isoquinoline alkaloid biosynthesis	PF03171///2OG-Fe(II) oxygenase superfamily+++PF14226///non-haem dioxygenase in morphine synthesis N-terminal	KOG0143///oxidoreductase activity	IPR005123///Oxoglutarate/iron-dependent dioxygenase+++IPR026992///Non-haem dioxygenase N-terminal domain+++IPR027443///Isopenicillin N synthase-like superfamily	[F2EBV0_HORVV|diamond]SubName: Full=Predicted protein {ECO:0000313|EMBL:BAK04822.1};		GO:0016491///oxidoreductase activity+++GO:0046872///metal ion binding
HORVU.MOREX.r2.3HG0256920	'HORVU.MOREX.r2.3HG0256920'	mRNA	1.41318	0.0330429	00061///Fatty acid biosynthesis+++01040///Biosynthesis of unsaturated fatty acids+++01212///Fatty acid metabolism	PF03405///Fatty acid desaturase	ENOG502QTEI///No_INFO	IPR005067///Fatty acid desaturase, type 2+++IPR009078///Ferritin-like superfamily+++IPR012348///Ribonucleotide reductase-like	[M0XMW5_HORVV|diamond]SubName: Full=Uncharacterized protein {ECO:0000313|EnsemblPlants:HORVU3Hr1G091320.2};	GO:0009570///chloroplast stroma	GO:0045300///acyl-[acyl-carrier-protein] desaturase activity+++GO:0046872///metal ion binding	GO:0006631///fatty acid metabolic process+++GO:0006633///fatty acid biosynthetic process
HORVU.MOREX.r2.3HG0256970	'HORVU.MOREX.r2.3HG0256970'	mRNA	1.32841	4.14955e-05	00040///Pentose and glucuronate interconversions	PF01095///Pectinesterase		IPR000070///Pectinesterase, catalytic+++IPR011050///Pectin lyase fold/virulence factor+++IPR012334///Pectin lyase fold+++IPR018040///Pectinesterase, Tyr active site+++IPR033131///Pectinesterase, Asp active site+++IPR035513///Invertase/pectin methylesterase inhibitor domain superfamily	[A2WXL1_ORYSI|diamond]RecName: Full=Pectinesterase {ECO:0000256|ARBA:ARBA00013229, ECO:0000256|RuleBase:RU000589}; EC=3.1.1.11 {ECO:0000256|ARBA:ARBA00013229, ECO:0000256|RuleBase:RU000589};	GO:0005576///extracellular region+++GO:0005618///cell wall	GO:0030599///pectinesterase activity+++GO:0045330///aspartyl esterase activity	GO:0042545///cell wall modification+++GO:0045490///pectin catabolic process
HORVU.MOREX.r2.3HG0257110	'HORVU.MOREX.r2.3HG0257110'	mRNA	2.06619	1.53385e-05		PF13639///Ring finger domain		IPR001841///Zinc finger, RING-type+++IPR013083///Zinc finger, RING/FYVE/PHD-type+++IPR044523///RING domain-containing protein NIP1/2-like	[A0A287M9K1_HORVV|diamond]RecName: Full=RING-type domain-containing protein {ECO:0000259|PROSITE:PS50089};	GO:0016021///integral component of membrane
HORVU.MOREX.r2.3HG0257630	'HORVU.MOREX.r2.3HG0257630'	mRNA	0.810287	0.00602601		PF06749///Protein of unknown function (DUF1218)		IPR009606///Modifying wall lignin-1/2	[F2CQR2_HORVV|diamond]SubName: Full=Predicted protein {ECO:0000313|EMBL:BAJ85183.1};	GO:0016021///integral component of membrane
HORVU.MOREX.r2.3HG0257820	'HORVU.MOREX.r2.3HG0257820'	mRNA	2.55445	1.49509e-10	00940///Phenylpropanoid biosynthesis	PF00171///Aldehyde dehydrogenase family		IPR015590///Aldehyde dehydrogenase domain+++IPR016160///Aldehyde dehydrogenase, cysteine active site+++IPR016161///Aldehyde/histidinol dehydrogenase+++IPR016162///Aldehyde dehydrogenase, N-terminal+++IPR016163///Aldehyde dehydrogenase, C-terminal+++IPR029510///Aldehyde dehydrogenase, glutamic acid active site	[A0A446QA08_TRITD|diamond]RecName: Full=Aldedh domain-containing protein {ECO:0000259|Pfam:PF00171};		GO:0016620///oxidoreductase activity, acting on the aldehyde or oxo group of donors, NAD or NADP as acceptor
HORVU.MOREX.r2.3HG0258210	'HORVU.MOREX.r2.3HG0258210'	mRNA	2.87751	1.91569e-07		PF14368///Probable lipid transfer	ENOG502SGWY///No_INFO	IPR016140///Bifunctional inhibitor/plant lipid transfer protein/seed storage helical domain+++IPR036312///Bifunctional inhibitor/plant lipid transfer protein/seed storage helical domain superfamily+++IPR039265///Putative lipid-transfer protein DIR1-like	[F2D1I2_HORVV|diamond]SubName: Full=Predicted protein {ECO:0000313|EMBL:BAJ88953.1};		GO:0005504///fatty acid binding	GO:0009627///systemic acquired resistance
HORVU.MOREX.r2.3HG0258450	'HORVU.MOREX.r2.3HG0258450'	mRNA	1.54864	0.00103893	00920///Sulfur metabolism	PF05694///56kDa selenium binding protein (SBP56)		IPR008826///Selenium-binding protein+++IPR015943///WD40/YVTN repeat-like-containing domain superfamily	[A0A453GAL5_AEGTS|diamond]RecName: Full=Methanethiol oxidase {ECO:0000256|ARBA:ARBA00015601}; EC=1.8.3.4 {ECO:0000256|ARBA:ARBA00012510};		GO:0008430///selenium binding+++GO:0018549///methanethiol oxidase activity
HORVU.MOREX.r2.3HG0258540	'HORVU.MOREX.r2.3HG0258540'	mRNA	0.931335	0.00218401		PF00642///Zinc finger C-x8-C-x5-C-x3-H type (and similar)		IPR000571///Zinc finger, CCCH-type+++IPR036855///Zinc finger, CCCH-type superfamily	[A0A3B6ESH1_WHEAT|diamond]SubName: Full=Uncharacterized protein {ECO:0000313|EnsemblPlants:TraesCS3A02G423200.1};		GO:0003677///DNA binding+++GO:0003729///mRNA binding+++GO:0046872///metal ion binding
HORVU.MOREX.r2.3HG0258940	'HORVU.MOREX.r2.3HG0258940'	mRNA	1.97826	0.000687783		PF05212///Protein of unknown function (DUF707)	ENOG502QQAA///No_INFO	IPR007877///Protein of unknown function DUF707	[A0A287MCI4_HORVV|diamond]SubName: Full=Uncharacterized protein {ECO:0000313|EnsemblPlants:HORVU3Hr1G093980.7};	GO:0016021///integral component of membrane
HORVU.MOREX.r2.3HG0259640	'HORVU.MOREX.r2.3HG0259640'	mRNA	1.19798	0.00322192	04075///Plant hormone signal transduction	PF00072///Response regulator receiver domain+++PF02518///Histidine kinase-, DNA gyrase B-, and HSP90-like ATPase+++PF03924///CHASE domain	KOG0519///phosphorelay sensor kinase activity	IPR001789///Signal transduction response regulator, receiver domain+++IPR003594///Histidine kinase/HSP90-like ATPase+++IPR003661///Signal transduction histidine kinase, dimerisation/phosphoacceptor domain+++IPR004358///Signal transduction histidine kinase-related protein, C-terminal+++IPR005467///Histidine kinase domain+++IPR006189///CHASE domain+++IPR011006///CheY-like superfamily+++IPR036097///…	[A0A287MD82_HORVV|diamond]RecName: Full=Histidine kinase {ECO:0000256|ARBA:ARBA00012438}; EC=2.7.13.3 {ECO:0000256|ARBA:ARBA00012438};	GO:0005886///plasma membrane+++GO:0016021///integral component of membrane	GO:0000155///phosphorelay sensor kinase activity+++GO:0043424///protein histidine kinase binding	GO:0009414///response to water deprivation+++GO:0009651///response to salt stress+++GO:0009736///cytokinin-activated signaling pathway+++GO:0009909///regulation of flower development+++GO:0010029///regulation of seed germination+++GO:0010087///phloem or xylem histogenesis+++GO:0010150///leaf senescence+++GO:0010271///regulation of chlorophyll catabolic process+++GO:0016036///cellular response to …
HORVU.MOREX.r2.3HG0260290	'HORVU.MOREX.r2.3HG0260290'	mRNA	3.44695	0.0459233	00480///Glutathione metabolism	PF02798///Glutathione S-transferase, N-terminal domain		IPR004045///Glutathione S-transferase, N-terminal+++IPR010987///Glutathione S-transferase, C-terminal-like+++IPR036249///Thioredoxin-like superfamily+++IPR036282///Glutathione S-transferase, C-terminal domain superfamily	[A0A287MDX7_HORVV|diamond]SubName: Full=Uncharacterized protein {ECO:0000313|EnsemblPlants:HORVU3Hr1G095730.1};	GO:0005737///cytoplasm	GO:0004364///glutathione transferase activity	GO:0006749///glutathione metabolic process
HORVU.MOREX.r2.3HG0260320	'HORVU.MOREX.r2.3HG0260320'	mRNA	0.799635	0.04862	04146///Peroxisome	PF00378///Enoyl-CoA hydratase/isomerase	KOG1681///delta3,5-delta2,4-dienoyl-CoA isomerase activity	IPR001753///Enoyl-CoA hydratase/isomerase+++IPR014748///Enoyl-CoA hydratase, C-terminal+++IPR029045///ClpP/crotonase-like domain superfamily	[F2DRP8_HORVV|diamond]SubName: Full=Predicted protein {ECO:0000313|EMBL:BAJ97769.1};		GO:0003824///catalytic activity
HORVU.MOREX.r2.3HG0260400	'HORVU.MOREX.r2.3HG0260400'	mRNA	1.42287	0.000201901	00940///Phenylpropanoid biosynthesis	PF06127///2-hydroxy-palmitic acid dioxygenase Mpo1-like		IPR009305///2-hydroxy-palmitic acid dioxygenase Mpo1-like	[K3YV70_SETIT|diamond]SubName: Full=Uncharacterized protein {ECO:0000313|EnsemblPlants:KQL30194};
HORVU.MOREX.r2.3HG0260660	'HORVU.MOREX.r2.3HG0260660'	mRNA	1.10547	0.000390818		PF03016///Exostosin family	KOG1021///macromolecule glycosylation	IPR004263///Exostosin-like+++IPR040911///Exostosin, GT47 domain	[M0XN51_HORVV|diamond]RecName: Full=Exostosin domain-containing protein {ECO:0000259|Pfam:PF03016};	GO:0005794///Golgi apparatus+++GO:0016020///membrane	GO:0016757///transferase activity, transferring glycosyl groups	GO:0006486///protein glycosylation
HORVU.MOREX.r2.3HG0260790	'HORVU.MOREX.r2.3HG0260790'	mRNA	1.93101	0.027262		PF00650///CRAL/TRIO domain	KOG1470///intermembrane phospholipid transfer	IPR001251///CRAL-TRIO lipid binding domain+++IPR036273///CRAL/TRIO, N-terminal domain superfamily+++IPR036865///CRAL-TRIO lipid binding domain superfamily	[A0A287MEK8_HORVV|diamond]RecName: Full=CRAL-TRIO domain-containing protein {ECO:0000259|PROSITE:PS50191};
HORVU.MOREX.r2.3HG0260840	'HORVU.MOREX.r2.3HG0260840'	mRNA	2.58181	0.0412559		PF02458///Transferase family		IPR003480///Transferase+++IPR023213///Chloramphenicol acetyltransferase-like domain superfamily	[A0A287MEQ3_HORVV|diamond]SubName: Full=Uncharacterized protein {ECO:0000313|EnsemblPlants:HORVU3Hr1G096360.1};		GO:0016747///transferase activity, transferring acyl groups other than amino-acyl groups
HORVU.MOREX.r2.3HG0261150	'HORVU.MOREX.r2.3HG0261150'	mRNA	1.13046	0.00434937		PF00450///Serine carboxypeptidase	KOG1282///serine-type carboxypeptidase activity	IPR001563///Peptidase S10, serine carboxypeptidase+++IPR018202///Serine carboxypeptidase, serine active site+++IPR029058///Alpha/Beta hydrolase fold+++IPR033124///Serine carboxypeptidases, histidine active site	[A0A287MFF3_HORVV|diamond]RecName: Full=Carboxypeptidase {ECO:0000256|RuleBase:RU361156}; EC=3.4.16.- {ECO:0000256|RuleBase:RU361156};	GO:0016021///integral component of membrane	GO:0004185///serine-type carboxypeptidase activity+++GO:0016747///transferase activity, transferring acyl groups other than amino-acyl groups	GO:0019748///secondary metabolic process
HORVU.MOREX.r2.3HG0261270	'HORVU.MOREX.r2.3HG0261270'	mRNA	1.62733	0.0454134		PF12937///F-box-like		IPR001810///F-box domain+++IPR036047///F-box-like domain superfamily	[A0A3B6H1Q2_WHEAT|diamond]RecName: Full=F-box domain-containing protein {ECO:0000259|SMART:SM00256};
HORVU.MOREX.r2.3HG0261280	'HORVU.MOREX.r2.3HG0261280'	mRNA	2.55862	0.0117077	00460///Cyanoamino acid metabolism+++00500///Starch and sucrose metabolism+++00999///Biosynthesis of various plant secondary metabolites	PF00232///Glycosyl hydrolase family 1		IPR001360///Glycoside hydrolase family 1+++IPR017853///Glycoside hydrolase superfamily+++IPR033132///Glycosyl hydrolases family 1, N-terminal conserved site	[A0A453GFM7_AEGTS|diamond]RecName: Full=4-hydroxy-7-methoxy-3-oxo-3,4-dihydro-2H-1,4-benzoxazin-2-yl glucosidebeta-D-glucosidase {ECO:0000256|ARBA:ARBA00012857}; EC=3.2.1.182 {ECO:0000256|ARBA:ARBA00012857};	GO:0009536///plastid	GO:0102726///DIMBOA glucoside beta-D-glucosidase activity	GO:0005975///carbohydrate metabolic process
HORVU.MOREX.r2.3HG0261930	'HORVU.MOREX.r2.3HG0261930'	mRNA	1.89908	0.000238404		PF00403///Heavy-metal-associated domain	KOG1603///cellular transition metal ion homeostasis	IPR006121///Heavy metal-associated domain, HMA+++IPR036163///Heavy metal-associated domain superfamily	[M0YIF0_HORVV|diamond]RecName: Full=HMA domain-containing protein {ECO:0000259|PROSITE:PS50846};		GO:0046872///metal ion binding
HORVU.MOREX.r2.3HG0261990	'HORVU.MOREX.r2.3HG0261990'	mRNA	4.2159	1.02696e-07		PF00394///Multicopper oxidase+++PF07731///Multicopper oxidase+++PF07732///Multicopper oxidase	KOG1263///Belongs to the multicopper oxidase family	IPR001117///Multicopper oxidase, type 1+++IPR002355///Multicopper oxidase, copper-binding site+++IPR008972///Cupredoxin+++IPR011706///Multicopper oxidase, C-terminal+++IPR011707///Multicopper oxidase, N-termianl+++IPR017761///Laccase+++IPR033138///Multicopper oxidases, conserved site+++IPR034285///Laccase, second cupredoxin domain+++IPR034288///Laccase, first cupredoxin domain+++IPR034289///Lacca…	[A0A287MG47_HORVV|diamond]RecName: Full=Laccase {ECO:0000256|ARBA:ARBA00012297, ECO:0000256|RuleBase:RU361119}; EC=1.10.3.2 {ECO:0000256|ARBA:ARBA00012297, ECO:0000256|RuleBase:RU361119}; AltName: Full=Benzenediol:oxygen oxidoreductase {ECO:0000256|RuleBase:RU361119}; AltName: Full=Diphenol oxidase {ECO:0000256|RuleBase:RU361119}; AltName: Full=Urishiol oxidase {ECO:0000256|RuleBase:RU361119};	GO:0048046///apoplast	GO:0005507///copper ion binding+++GO:0016491///oxidoreductase activity+++GO:0052716///hydroquinone:oxygen oxidoreductase activity	GO:0046274///lignin catabolic process
HORVU.MOREX.r2.3HG0262300	'HORVU.MOREX.r2.3HG0262300'	mRNA	2.69711	0.000192977	00460///Cyanoamino acid metabolism	PF12697///Alpha/beta hydrolase family		IPR000073///Alpha/beta hydrolase fold-1+++IPR029058///Alpha/Beta hydrolase fold	[A0A287MGF2_HORVV|diamond]RecName: Full=AB hydrolase-1 domain-containing protein {ECO:0000259|Pfam:PF12697};
HORVU.MOREX.r2.3HG0262310	'HORVU.MOREX.r2.3HG0262310'	mRNA	1.99779	6.82969e-13	00460///Cyanoamino acid metabolism	PF12697///Alpha/beta hydrolase family	ENOG502QQCC///No_INFO	IPR000073///Alpha/beta hydrolase fold-1+++IPR029058///Alpha/Beta hydrolase fold	[M0X0I4_HORVV|diamond]RecName: Full=AB hydrolase-1 domain-containing protein {ECO:0000259|Pfam:PF12697};		GO:0080030///methyl indole-3-acetate esterase activity+++GO:0080031///methyl salicylate esterase activity+++GO:0080032///methyl jasmonate esterase activity	GO:0009694///jasmonic acid metabolic process+++GO:0009696///salicylic acid metabolic process
HORVU.MOREX.r2.3HG0262360	'HORVU.MOREX.r2.3HG0262360'	mRNA	1.23435	0.000168649		PF00069///Protein kinase domain+++PF13947///Wall-associated receptor kinase galacturonan-binding		IPR000152///EGF-type aspartate/asparagine hydroxylation site+++IPR000719///Protein kinase domain+++IPR000742///EGF-like domain+++IPR001881///EGF-like calcium-binding domain+++IPR008271///Serine/threonine-protein kinase, active site+++IPR011009///Protein kinase-like domain superfamily+++IPR017441///Protein kinase, ATP binding site+++IPR018097///EGF-like calcium-binding, conserved site+++IPR025287/…	[A0A287MGH7_HORVV|diamond]SubName: Full=Uncharacterized protein {ECO:0000313|EnsemblPlants:HORVU3Hr1G098450.5};	GO:0005886///plasma membrane+++GO:0016021///integral component of membrane	GO:0004674///protein serine/threonine kinase activity+++GO:0005509///calcium ion binding+++GO:0005524///ATP binding+++GO:0030247///polysaccharide binding	GO:0006468///protein phosphorylation+++GO:0007166///cell surface receptor signaling pathway
HORVU.MOREX.r2.3HG0262520	'HORVU.MOREX.r2.3HG0262520'	mRNA	2.16786	2.15577e-06	00950///Isoquinoline alkaloid biosynthesis	PF03171///2OG-Fe(II) oxygenase superfamily+++PF14226///non-haem dioxygenase in morphine synthesis N-terminal	KOG0143///oxidoreductase activity	IPR005123///Oxoglutarate/iron-dependent dioxygenase+++IPR026992///Non-haem dioxygenase N-terminal domain+++IPR027443///Isopenicillin N synthase-like superfamily	[A0A287MGL5_HORVV|diamond]RecName: Full=Fe2OG dioxygenase domain-containing protein {ECO:0000259|PROSITE:PS51471};		GO:0046872///metal ion binding+++GO:0051213///dioxygenase activity	GO:1901601///strigolactone biosynthetic process
HORVU.MOREX.r2.3HG0262580	'HORVU.MOREX.r2.3HG0262580'	mRNA	1.95334	6.01531e-09					[A0A446QDB8_TRITD|diamond]SubName: Full=Uncharacterized protein {ECO:0000313|EMBL:VAH84450.1};
HORVU.MOREX.r2.3HG0262620	'HORVU.MOREX.r2.3HG0262620'	mRNA	4.47907	2.30018e-15	04016///MAPK signaling pathway - plant+++04626///Plant-pathogen interaction	PF08263///Leucine rich repeat N-terminal domain	ENOG502QRQP///No_INFO	IPR013210///Leucine-rich repeat-containing N-terminal, plant-type+++IPR032675///Leucine-rich repeat domain superfamily	[A0A287MGQ7_HORVV|diamond]RecName: Full=LRRNT_2 domain-containing protein {ECO:0000259|Pfam:PF08263};
HORVU.MOREX.r2.3HG0263610	'HORVU.MOREX.r2.3HG0263610'	mRNA	2.14866	2.20017e-09	00730///Thiamine metabolism+++00740///Riboflavin metabolism+++01240///Biosynthesis of cofactors	PF02110///Hydroxyethylthiazole kinase family	ENOG502QS2M///No_INFO	IPR000417///Hydroxyethylthiazole kinase+++IPR029056///Ribokinase-like	[A0A287MHI9_HORVV|diamond]RecName: Full=4-methyl-5-beta-hydroxyethylthiazole kinase {ECO:0000256|ARBA:ARBA00020892}; EC=2.7.1.50 {ECO:0000256|ARBA:ARBA00012129};		GO:0004417///hydroxyethylthiazole kinase activity+++GO:0005524///ATP binding+++GO:0046872///metal ion binding	GO:0009229///thiamine diphosphate biosynthetic process+++GO:0036172///thiamine salvage
HORVU.MOREX.r2.3HG0263620	'HORVU.MOREX.r2.3HG0263620'	mRNA	3.09816	3.42459e-12	00053///Ascorbate and aldarate metabolism+++01240///Biosynthesis of cofactors	PF01565///FAD binding domain +++PF04030///D-arabinono-1,4-lactone oxidase		IPR006094///FAD linked oxidase, N-terminal+++IPR007173///D-arabinono-1,4-lactone oxidase+++IPR010030///L-gulonolactone oxidase, plant+++IPR016164///FAD-linked oxidase-like, C-terminal+++IPR016166///FAD-binding domain, PCMH-type+++IPR016167///FAD-binding, type PCMH, subdomain 1+++IPR016169///FAD-binding, type PCMH, subdomain 2+++IPR036318///FAD-binding, type PCMH-like superfamily	[A0A3B6KK08_WHEAT|diamond]RecName: Full=L-gulonolactone oxidase {ECO:0000256|ARBA:ARBA00013121}; EC=1.1.3.8 {ECO:0000256|ARBA:ARBA00013121};	GO:0016020///membrane	GO:0003885///D-arabinono-1,4-lactone oxidase activity+++GO:0016491///oxidoreductase activity+++GO:0050105///L-gulonolactone oxidase activity+++GO:0071949///FAD binding	GO:0019853///L-ascorbic acid biosynthetic process
HORVU.MOREX.r2.3HG0263870	'HORVU.MOREX.r2.3HG0263870'	mRNA	3.59829	0.0197242		PF03492///SAM dependent carboxyl methyltransferase		IPR005299///SAM dependent carboxyl methyltransferase+++IPR029063///S-adenosyl-L-methionine-dependent methyltransferase+++IPR042086///Methyltransferase, alpha-helical capping domain	[A0A287MHM9_HORVV|diamond]SubName: Full=Uncharacterized protein {ECO:0000313|EnsemblPlants:HORVU3Hr1G100190.1};		GO:0008757///S-adenosylmethionine-dependent methyltransferase activity	GO:0032259///methylation
HORVU.MOREX.r2.3HG0263950	'HORVU.MOREX.r2.3HG0263950'	mRNA	4.70205	3.90878e-05		PF14541///Xylanase inhibitor C-terminal+++PF14543///Xylanase inhibitor N-terminal		IPR001461///Aspartic peptidase A1 family+++IPR021109///Aspartic peptidase domain superfamily+++IPR032799///Xylanase inhibitor, C-terminal+++IPR032861///Xylanase inhibitor, N-terminal+++IPR033121///Peptidase family A1 domain+++IPR033868///Xylanase inhibitor I-like	[A0A287MHV1_HORVV|diamond]RecName: Full=Peptidase A1 domain-containing protein {ECO:0000259|PROSITE:PS51767};		GO:0004190///aspartic-type endopeptidase activity
HORVU.MOREX.r2.3HG0263970	'HORVU.MOREX.r2.3HG0263970'	mRNA	5.13343	3.61734e-05		PF14541///Xylanase inhibitor C-terminal+++PF14543///Xylanase inhibitor N-terminal		IPR001461///Aspartic peptidase A1 family+++IPR021109///Aspartic peptidase domain superfamily+++IPR032799///Xylanase inhibitor, C-terminal+++IPR032861///Xylanase inhibitor, N-terminal+++IPR033121///Peptidase family A1 domain+++IPR033868///Xylanase inhibitor I-like	[A0A3B6ES06_WHEAT|diamond]RecName: Full=Peptidase A1 domain-containing protein {ECO:0000259|PROSITE:PS51767};		GO:0004190///aspartic-type endopeptidase activity
HORVU.MOREX.r2.3HG0265280	'HORVU.MOREX.r2.3HG0265280'	mRNA	0.838923	0.0113497	02010///ABC transporters	PF03171///2OG-Fe(II) oxygenase superfamily+++PF14226///non-haem dioxygenase in morphine synthesis N-terminal	KOG0143///oxidoreductase activity	IPR005123///Oxoglutarate/iron-dependent dioxygenase+++IPR026992///Non-haem dioxygenase N-terminal domain+++IPR027443///Isopenicillin N synthase-like superfamily	[A0A287MIQ3_HORVV|diamond]RecName: Full=Fe2OG dioxygenase domain-containing protein {ECO:0000259|PROSITE:PS51471};		GO:0016491///oxidoreductase activity+++GO:0046872///metal ion binding
HORVU.MOREX.r2.3HG0265660	'HORVU.MOREX.r2.3HG0265660'	mRNA	1.75151	0.0398802	04016///MAPK signaling pathway - plant+++04075///Plant hormone signal transduction+++04626///Plant-pathogen interaction	PF08263///Leucine rich repeat N-terminal domain+++PF13855///Leucine rich repeat		IPR001611///Leucine-rich repeat+++IPR013210///Leucine-rich repeat-containing N-terminal, plant-type+++IPR032675///Leucine-rich repeat domain superfamily	[A0A3B6FWZ4_WHEAT|diamond]RecName: Full=LRRNT_2 domain-containing protein {ECO:0000259|Pfam:PF08263};
HORVU.MOREX.r2.3HG0265810	'HORVU.MOREX.r2.3HG0265810'	mRNA	5.3066	3.64286e-14		PF01357///Expansin C-terminal domain+++PF03330///Lytic transglycolase		IPR005795///Major pollen allergen Lol pI+++IPR007112///Expansin/pollen allergen, DPBB domain+++IPR007117///Expansin, cellulose-binding-like domain+++IPR007118///Expansin/Lol pI+++IPR009009///RlpA-like protein, double-psi beta-barrel domain+++IPR036749///Expansin, cellulose-binding-like domain superfamily+++IPR036908///RlpA-like domain superfamily	[A0A077S7R5_WHEAT|diamond]SubName: Full=Uncharacterized protein {ECO:0000313|EMBL:CDM86381.1, ECO:0000313|EnsemblPlants:TraesCS3B02G526800.1};	GO:0005576///extracellular region		GO:0019953///sexual reproduction
HORVU.MOREX.r2.3HG0265820	'HORVU.MOREX.r2.3HG0265820'	mRNA	5.54413	2.00597e-27		PF01357///Expansin C-terminal domain+++PF03330///Lytic transglycolase	ENOG502QRTE///No_INFO	IPR005795///Major pollen allergen Lol pI+++IPR007112///Expansin/pollen allergen, DPBB domain+++IPR007117///Expansin, cellulose-binding-like domain+++IPR007118///Expansin/Lol pI+++IPR009009///RlpA-like protein, double-psi beta-barrel domain+++IPR036749///Expansin, cellulose-binding-like domain superfamily+++IPR036908///RlpA-like domain superfamily	[M0YZK5_HORVV|diamond]SubName: Full=Uncharacterized protein {ECO:0000313|EnsemblPlants:HORVU3Hr1G073120.1};	GO:0005576///extracellular region		GO:0019953///sexual reproduction
HORVU.MOREX.r2.3HG0265830	'HORVU.MOREX.r2.3HG0265830'	mRNA	2.24133	1.11826e-05		PF00332///Glycosyl hydrolases family 17		IPR000490///Glycoside hydrolase family 17+++IPR017853///Glycoside hydrolase superfamily	[A0A287MJ99_HORVV|diamond]SubName: Full=Uncharacterized protein {ECO:0000313|EnsemblPlants:HORVU3Hr1G105190.4};	GO:0016021///integral component of membrane+++GO:0046658///anchored component of plasma membrane	GO:0004553///hydrolase activity, hydrolyzing O-glycosyl compounds	GO:0005975///carbohydrate metabolic process
HORVU.MOREX.r2.3HG0265860	'HORVU.MOREX.r2.3HG0265860'	mRNA	2.88471	0.00832355		PF00332///Glycosyl hydrolases family 17		IPR000490///Glycoside hydrolase family 17+++IPR017853///Glycoside hydrolase superfamily	[A0A287MJC6_HORVV|diamond]SubName: Full=Uncharacterized protein {ECO:0000313|EnsemblPlants:HORVU3Hr1G105300.1};	GO:0046658///anchored component of plasma membrane	GO:0004553///hydrolase activity, hydrolyzing O-glycosyl compounds	GO:0005975///carbohydrate metabolic process
HORVU.MOREX.r2.3HG0266050	'HORVU.MOREX.r2.3HG0266050'	mRNA	3.24846	1.66494e-07		PF00332///Glycosyl hydrolases family 17	ENOG502RRQA///No_INFO	IPR000490///Glycoside hydrolase family 17+++IPR017853///Glycoside hydrolase superfamily	[M0ZBD1_HORVV|diamond]SubName: Full=Uncharacterized protein {ECO:0000313|EnsemblPlants:HORVU3Hr1G105400.3};	GO:0046658///anchored component of plasma membrane	GO:0004553///hydrolase activity, hydrolyzing O-glycosyl compounds	GO:0005975///carbohydrate metabolic process
HORVU.MOREX.r2.3HG0266070	'HORVU.MOREX.r2.3HG0266070'	mRNA	4.70502	5.48953e-11		PF01357///Expansin C-terminal domain+++PF03330///Lytic transglycolase		IPR005795///Major pollen allergen Lol pI+++IPR007112///Expansin/pollen allergen, DPBB domain+++IPR007117///Expansin, cellulose-binding-like domain+++IPR007118///Expansin/Lol pI+++IPR009009///RlpA-like protein, double-psi beta-barrel domain+++IPR036749///Expansin, cellulose-binding-like domain superfamily+++IPR036908///RlpA-like domain superfamily	[A0A3B6H188_WHEAT|diamond]SubName: Full=Uncharacterized protein {ECO:0000313|EnsemblPlants:TraesCS3D02G476700.1};	GO:0005576///extracellular region		GO:0019953///sexual reproduction
HORVU.MOREX.r2.3HG0266080	'HORVU.MOREX.r2.3HG0266080'	mRNA	3.29454	0.000475974		PF01357///Expansin C-terminal domain+++PF03330///Lytic transglycolase		IPR007112///Expansin/pollen allergen, DPBB domain+++IPR007117///Expansin, cellulose-binding-like domain+++IPR007118///Expansin/Lol pI+++IPR009009///RlpA-like protein, double-psi beta-barrel domain+++IPR036749///Expansin, cellulose-binding-like domain superfamily+++IPR036908///RlpA-like domain superfamily	[A0A287MJH2_HORVV|diamond]SubName: Full=Uncharacterized protein {ECO:0000313|EnsemblPlants:HORVU3Hr1G105520.1};	GO:0005576///extracellular region
HORVU.MOREX.r2.3HG0266210	'HORVU.MOREX.r2.3HG0266210'	mRNA	2.12968	0.0378945		PF00332///Glycosyl hydrolases family 17		IPR000490///Glycoside hydrolase family 17+++IPR017853///Glycoside hydrolase superfamily	[F2DTH1_HORVV|diamond]SubName: Full=Predicted protein {ECO:0000313|EMBL:BAJ98392.1};	GO:0046658///anchored component of plasma membrane	GO:0004553///hydrolase activity, hydrolyzing O-glycosyl compounds	GO:0005975///carbohydrate metabolic process
HORVU.MOREX.r2.3HG0266280	'HORVU.MOREX.r2.3HG0266280'	mRNA	2.06282	0.0151858		PF00332///Glycosyl hydrolases family 17		IPR000490///Glycoside hydrolase family 17+++IPR017853///Glycoside hydrolase superfamily	[A0A453GLP8_AEGTS|diamond]SubName: Full=Uncharacterized protein {ECO:0000313|EnsemblPlants:AET3Gv21102900.1};		GO:0004553///hydrolase activity, hydrolyzing O-glycosyl compounds	GO:0005975///carbohydrate metabolic process
HORVU.MOREX.r2.3HG0266640	'HORVU.MOREX.r2.3HG0266640'	mRNA	1.71128	1.44168e-10		PF00332///Glycosyl hydrolases family 17	ENOG502QQ3M///No_INFO	IPR000490///Glycoside hydrolase family 17+++IPR017853///Glycoside hydrolase superfamily	[A0A287MKB2_HORVV|diamond]SubName: Full=Uncharacterized protein {ECO:0000313|EnsemblPlants:HORVU3Hr1G106140.1};	GO:0046658///anchored component of plasma membrane	GO:0004553///hydrolase activity, hydrolyzing O-glycosyl compounds	GO:0005975///carbohydrate metabolic process
HORVU.MOREX.r2.3HG0266720	'HORVU.MOREX.r2.3HG0266720'	mRNA	1.25921	0.00471445	04075///Plant hormone signal transduction	PF03514///GRAS domain family		IPR005202///Transcription factor GRAS	[A0A3B6FXU1_WHEAT|diamond]RecName: Full=GRAS domain-containing protein {ECO:0000259|PROSITE:PS50985};	GO:0005634///nucleus	GO:0003700///DNA-binding transcription factor activity+++GO:0043565///sequence-specific DNA binding	GO:0006355///regulation of transcription, DNA-templated
HORVU.MOREX.r2.3HG0266860	'HORVU.MOREX.r2.3HG0266860'	mRNA	0.88764	0.0377465		PF13716///Divergent CRAL/TRIO domain	KOG2633///ADP-D-ribose binding	IPR001251///CRAL-TRIO lipid binding domain+++IPR036865///CRAL-TRIO lipid binding domain superfamily	[F2DFX1_HORVV|diamond]SubName: Full=Dehydration responsive protein 4 {ECO:0000313|EMBL:AEG21061.1, ECO:0000313|EnsemblPlants:HORVU3Hr1G106730.1}; SubName: Full=Predicted protein {ECO:0000313|EMBL:BAJ93992.1};
HORVU.MOREX.r2.3HG0268760	'HORVU.MOREX.r2.3HG0268760'	mRNA	1.69759	0.0129127	00940///Phenylpropanoid biosynthesis	PF02205///WH2 motif		IPR003124///WH2 domain	[A0A5C3E618_9BASI|diamond]RecName: Full=WH2 domain-containing protein {ECO:0000259|PROSITE:PS51082};		GO:0003779///actin binding
HORVU.MOREX.r2.3HG0268840	'HORVU.MOREX.r2.3HG0268840'	mRNA	1.00145	0.0374456	04626///Plant-pathogen interaction	PF00182///Chitinase class I	KOG4742///chitin catabolic process	IPR000726///Glycoside hydrolase, family 19, catalytic+++IPR023346///Lysozyme-like domain superfamily	[A0A0J8B464_BETVV|diamond]SubName: Full=Uncharacterized protein {ECO:0000313|EMBL:KMS95786.1};		GO:0004568///chitinase activity	GO:0006032///chitin catabolic process+++GO:0016998///cell wall macromolecule catabolic process
HORVU.MOREX.r2.3HG0268850	'HORVU.MOREX.r2.3HG0268850'	mRNA	1.34195	3.16753e-05	00562///Inositol phosphate metabolism+++00564///Glycerophospholipid metabolism+++00565///Ether lipid metabolism	PF04185///Phosphoesterase family		IPR007312///Phosphoesterase+++IPR017850///Alkaline-phosphatase-like, core domain superfamily	[A0A3B6EQ49_WHEAT|diamond]SubName: Full=Uncharacterized protein {ECO:0000313|EnsemblPlants:TraesCS3A02G492100.1};		GO:0016788///hydrolase activity, acting on ester bonds	GO:0009395///phospholipid catabolic process
HORVU.MOREX.r2.3HG0269840	'HORVU.MOREX.r2.3HG0269840'	mRNA	2.45037	0.000201901		PF01453///D-mannose binding lectin	ENOG502QUNW///No_INFO	IPR001480///Bulb-type lectin domain+++IPR036426///Bulb-type lectin domain superfamily	[F2D4I7_HORVV|diamond]SubName: Full=Predicted protein {ECO:0000313|EMBL:BAJ90008.1};	GO:0016021///integral component of membrane
HORVU.MOREX.r2.3HG0270520	'HORVU.MOREX.r2.3HG0270520'	mRNA	1.27005	0.00532976		PF00332///Glycosyl hydrolases family 17		IPR000490///Glycoside hydrolase family 17+++IPR017853///Glycoside hydrolase superfamily	[A0A446QGT5_TRITD|diamond]SubName: Full=Uncharacterized protein {ECO:0000313|EMBL:VAH85838.1};		GO:0004553///hydrolase activity, hydrolyzing O-glycosyl compounds	GO:0005975///carbohydrate metabolic process
HORVU.MOREX.r2.3HG0270820	'HORVU.MOREX.r2.3HG0270820'	mRNA	5.93678	0.0174045			ENOG502QSRH///No_INFO	IPR036291///NAD(P)-binding domain superfamily	[M0Y0N6_HORVV|diamond]SubName: Full=Uncharacterized protein {ECO:0000313|EnsemblPlants:HORVU0Hr1G007340.2};
HORVU.MOREX.r2.3HG0271180	'HORVU.MOREX.r2.3HG0271180'	mRNA	1.05275	0.0156134	04130///SNARE interactions in vesicular transport	PF09177///Syntaxin 6, N-terminal		IPR000727///Target SNARE coiled-coil homology domain+++IPR010989///SNARE+++IPR015260///Syntaxin 6, N-terminal	[A0A287MQ57_HORVV|diamond]RecName: Full=t-SNARE coiled-coil homology domain-containing protein {ECO:0000259|PROSITE:PS50192};	GO:0005794///Golgi apparatus+++GO:0016020///membrane		GO:0015031///protein transport+++GO:0048193///Golgi vesicle transport
HORVU.MOREX.r2.3HG0271270	'HORVU.MOREX.r2.3HG0271270'	mRNA	3.53176	5.91392e-17		PF02496///ABA/WDS induced protein	ENOG502R61H///No_INFO	IPR003496///ABA/WDS induced protein	[A0A287MQA6_HORVV|diamond]SubName: Full=Uncharacterized protein {ECO:0000313|EnsemblPlants:HORVU3Hr1G112010.1};
HORVU.MOREX.r2.3HG0271330	'HORVU.MOREX.r2.3HG0271330'	mRNA	2.82705	5.56635e-14	00940///Phenylpropanoid biosynthesis	PF00141///Peroxidase		IPR000823///Plant peroxidase+++IPR002016///Haem peroxidase+++IPR010255///Haem peroxidase superfamily+++IPR019793///Peroxidases heam-ligand binding site+++IPR019794///Peroxidase, active site+++IPR033905///Secretory peroxidase	[A0A3B6ESG9_WHEAT|diamond]RecName: Full=Peroxidase {ECO:0000256|ARBA:ARBA00012313, ECO:0000256|RuleBase:RU362060}; EC=1.11.1.7 {ECO:0000256|ARBA:ARBA00012313, ECO:0000256|RuleBase:RU362060};	GO:0005576///extracellular region+++GO:0009505///plant-type cell wall+++GO:0009506///plasmodesma	GO:0004601///peroxidase activity+++GO:0020037///heme binding+++GO:0046872///metal ion binding	GO:0006979///response to oxidative stress+++GO:0042744///hydrogen peroxide catabolic process
HORVU.MOREX.r2.3HG0272000	'HORVU.MOREX.r2.3HG0272000'	mRNA	1.59097	0.0377298	04626///Plant-pathogen interaction	PF00931///NB-ARC domain		IPR002182///NB-ARC+++IPR027417///P-loop containing nucleoside triphosphate hydrolase+++IPR032675///Leucine-rich repeat domain superfamily	[A0A287MQU1_HORVV|diamond]RecName: Full=NB-ARC domain-containing protein {ECO:0000259|Pfam:PF00931};		GO:0043531///ADP binding
HORVU.MOREX.r2.3HG0272080	'HORVU.MOREX.r2.3HG0272080'	mRNA	1.29161	0.000102778			ENOG502RZJY///No_INFO		[I1HKI3_BRADI|diamond]SubName: Full=Uncharacterized protein {ECO:0000313|EMBL:KQK06834.1, ECO:0000313|EnsemblPlants:KQK06834};
HORVU.MOREX.r2.3HG0272550	'HORVU.MOREX.r2.3HG0272550'	mRNA	1.98568	0.0034686		PF00967///Barwin family		IPR001153///Barwin domain+++IPR018226///Barwin, conserved site+++IPR036908///RlpA-like domain superfamily+++IPR044301///Pathogenesis-related protein-4	[A0A287MRF4_HORVV|diamond]RecName: Full=Barwin domain-containing protein {ECO:0000259|PROSITE:PS51174};		GO:0004540///ribonuclease activity	GO:0042742///defense response to bacterium+++GO:0050832///defense response to fungus
HORVU.MOREX.r2.3HG0273290	'HORVU.MOREX.r2.3HG0273290'	mRNA	1.84765	3.84571e-08			ENOG502R651///No_INFO		[M0UIR3_HORVV|diamond]SubName: Full=Uncharacterized protein {ECO:0000313|EnsemblPlants:HORVU3Hr1G114250.1};
HORVU.MOREX.r2.3HG0273420	'HORVU.MOREX.r2.3HG0273420'	mRNA	2.55847	0.000177623			ENOG502R5N1///No_INFO		[M0WXU1_HORVV|diamond]SubName: Full=Uncharacterized protein {ECO:0000313|EnsemblPlants:HORVU3Hr1G114800.1};
HORVU.MOREX.r2.3HG0273980	'HORVU.MOREX.r2.3HG0273980'	mRNA	3.25404	3.74676e-30		PF01650///Peptidase C13 family		IPR001096///Peptidase C13, legumain+++IPR043577///Asparaginyl endopeptidase	[A0A3B6H740_WHEAT|diamond]SubName: Full=Uncharacterized protein {ECO:0000313|EnsemblPlants:TraesCS3D02G534200.2};	GO:0005773///vacuole	GO:0004197///cysteine-type endopeptidase activity	GO:0006624///vacuolar protein processing+++GO:0051603///proteolysis involved in cellular protein catabolic process
HORVU.MOREX.r2.3HG0274390	'HORVU.MOREX.r2.3HG0274390'	mRNA	1.75217	4.69484e-07		PF01439///Metallothionein		IPR000347///Metallothionein, family 15, plant	[A0A287MTG5_HORVV|diamond]SubName: Full=Uncharacterized protein {ECO:0000313|EnsemblPlants:HORVU3Hr1G116060.1};		GO:0046872///metal ion binding
HORVU.MOREX.r2.3HG0274640	'HORVU.MOREX.r2.3HG0274640'	mRNA	2.99686	1.32583e-05		PF00067///Cytochrome P450		IPR001128///Cytochrome P450+++IPR002401///Cytochrome P450, E-class, group I+++IPR017972///Cytochrome P450, conserved site+++IPR036396///Cytochrome P450 superfamily	[A0A446QIQ1_TRITD|diamond]SubName: Full=Uncharacterized protein {ECO:0000313|EMBL:VAH86539.1};	GO:0016021///integral component of membrane	GO:0004497///monooxygenase activity+++GO:0005506///iron ion binding+++GO:0016705///oxidoreductase activity, acting on paired donors, with incorporation or reduction of molecular oxygen+++GO:0020037///heme binding
HORVU.MOREX.r2.3HG0274820	'HORVU.MOREX.r2.3HG0274820'	mRNA	1.34942	0.000572589		PF03283///Pectinacetylesterase	KOG4287///pectin acetylesterase activity	IPR004963///Pectinacetylesterase/NOTUM+++IPR029058///Alpha/Beta hydrolase fold	[M7ZP69_TRIUA|diamond]RecName: Full=Pectin acetylesterase {ECO:0000256|RuleBase:RU363114}; EC=3.1.1.- {ECO:0000256|RuleBase:RU363114};	GO:0005576///extracellular region+++GO:0005618///cell wall	GO:0016787///hydrolase activity	GO:0071555///cell wall organization
HORVU.MOREX.r2.3HG0274970	'HORVU.MOREX.r2.3HG0274970'	mRNA	2.65176	2.90834e-13		PF00891///O-methyltransferase domain+++PF08100///Dimerisation domain		IPR001077///O-methyltransferase domain+++IPR012967///Plant methyltransferase dimerisation+++IPR016461///O-methyltransferase COMT-type+++IPR029063///S-adenosyl-L-methionine-dependent methyltransferase+++IPR036388///Winged helix-like DNA-binding domain superfamily+++IPR036390///Winged helix DNA-binding domain superfamily	[A0A3B6RL53_WHEAT|diamond]SubName: Full=Uncharacterized protein {ECO:0000313|EnsemblPlants:TraesCS7A02G333900.1};		GO:0008171///O-methyltransferase activity+++GO:0008757///S-adenosylmethionine-dependent methyltransferase activity+++GO:0046983///protein dimerization activity	GO:0019438///aromatic compound biosynthetic process+++GO:0032259///methylation
HORVU.MOREX.r2.3HG0274990	'HORVU.MOREX.r2.3HG0274990'	mRNA	1.04523	0.00245963		PF00249///Myb-like DNA-binding domain		IPR001005///SANT/Myb domain+++IPR009057///Homeobox-like domain superfamily+++IPR017930///Myb domain+++IPR044676///MYB-like transcription factor EOBI/EOBII-like, plant	[A0A446QJQ1_TRITD|diamond]SubName: Full=Uncharacterized protein {ECO:0000313|EMBL:VAH86605.1};		GO:0003700///DNA-binding transcription factor activity+++GO:0043565///sequence-specific DNA binding
HORVU.MOREX.r2.3HG0275320	'HORVU.MOREX.r2.3HG0275320'	mRNA	6.06061	2.67657e-13	00480///Glutathione metabolism	PF00043///Glutathione S-transferase, C-terminal domain+++PF02798///Glutathione S-transferase, N-terminal domain		IPR004045///Glutathione S-transferase, N-terminal+++IPR004046///Glutathione S-transferase, C-terminal+++IPR010987///Glutathione S-transferase, C-terminal-like+++IPR034347///Glutathione S-transferases Phi, C-terminal+++IPR036249///Thioredoxin-like superfamily+++IPR036282///Glutathione S-transferase, C-terminal domain superfamily+++IPR040079///Glutathione Transferase family	[A0A287MUD8_HORVV|diamond]RecName: Full=Glutathione transferase {ECO:0000256|ARBA:ARBA00012452}; EC=2.5.1.18 {ECO:0000256|ARBA:ARBA00012452};	GO:0005737///cytoplasm	GO:0004364///glutathione transferase activity+++GO:0043295///glutathione binding	GO:0006749///glutathione metabolic process
HORVU.MOREX.r2.3HG0275500	'HORVU.MOREX.r2.3HG0275500'	mRNA	1.82847	3.45231e-05					[A0A287MUK4_HORVV|diamond]SubName: Full=Uncharacterized protein {ECO:0000313|EnsemblPlants:HORVU3Hr1G117580.1};	GO:0016021///integral component of membrane
HORVU.MOREX.r2.3HG0275520	'HORVU.MOREX.r2.3HG0275520'	mRNA	1.17161	0.00134916					[A0A287MUJ8_HORVV|diamond]SubName: Full=Uncharacterized protein {ECO:0000313|EnsemblPlants:HORVU3Hr1G117570.3};
HORVU.MOREX.r2.4HG0275920	'HORVU.MOREX.r2.4HG0275920'	mRNA	0.875931	0.039061			ENOG502QR37///No_INFO	IPR027417///P-loop containing nucleoside triphosphate hydrolase	[A0A287MW39_HORVV|diamond]SubName: Full=Uncharacterized protein {ECO:0000313|EnsemblPlants:HORVU4Hr1G000650.7};
HORVU.MOREX.r2.4HG0276280	'HORVU.MOREX.r2.4HG0276280'	mRNA	1.62585	0.00764083		PF03171///2OG-Fe(II) oxygenase superfamily+++PF14226///non-haem dioxygenase in morphine synthesis N-terminal	KOG0143///oxidoreductase activity	IPR005123///Oxoglutarate/iron-dependent dioxygenase+++IPR026992///Non-haem dioxygenase N-terminal domain+++IPR027443///Isopenicillin N synthase-like superfamily	[A0A287MV25_HORVV|diamond]RecName: Full=Fe2OG dioxygenase domain-containing protein {ECO:0000259|PROSITE:PS51471};		GO:0016491///oxidoreductase activity+++GO:0046872///metal ion binding
HORVU.MOREX.r2.4HG0276320	'HORVU.MOREX.r2.4HG0276320'	mRNA	1.2456	0.0169299		PF00106///short chain dehydrogenase		IPR002347///Short-chain dehydrogenase/reductase SDR+++IPR036291///NAD(P)-binding domain superfamily	[A0A3B6JE15_WHEAT|diamond]SubName: Full=Uncharacterized protein {ECO:0000313|EnsemblPlants:TraesCS4D02G003200.1};		GO:0016491///oxidoreductase activity
HORVU.MOREX.r2.4HG0276350	'HORVU.MOREX.r2.4HG0276350'	mRNA	2.5209	3.49072e-10	00402///Benzoxazinoid biosynthesis	PF03171///2OG-Fe(II) oxygenase superfamily+++PF14226///non-haem dioxygenase in morphine synthesis N-terminal	KOG0143///oxidoreductase activity	IPR005123///Oxoglutarate/iron-dependent dioxygenase+++IPR026992///Non-haem dioxygenase N-terminal domain+++IPR027443///Isopenicillin N synthase-like superfamily	[A0A287MVY3_HORVV|diamond]RecName: Full=Fe2OG dioxygenase domain-containing protein {ECO:0000259|PROSITE:PS51471};		GO:0016491///oxidoreductase activity+++GO:0046872///metal ion binding
HORVU.MOREX.r2.4HG0277370	'HORVU.MOREX.r2.4HG0277370'	mRNA	2.24437	0.0129481					[A0A287MX61_HORVV|diamond]SubName: Full=Uncharacterized protein {ECO:0000313|EnsemblPlants:HORVU4Hr1G002080.2};
HORVU.MOREX.r2.4HG0277380	'HORVU.MOREX.r2.4HG0277380'	mRNA	2.65751	0.0189983	00500///Starch and sucrose metabolism				[A0A287MX65_HORVV|diamond]SubName: Full=Uncharacterized protein {ECO:0000313|EnsemblPlants:HORVU4Hr1G002090.1};
HORVU.MOREX.r2.4HG0277530	'HORVU.MOREX.r2.4HG0277530'	mRNA	0.635871	0.043731	00010///Glycolysis / Gluconeogenesis+++00052///Galactose metabolism				[A0A453H0Y7_AEGTS|diamond]SubName: Full=Uncharacterized protein {ECO:0000313|EnsemblPlants:AET4Gv20021300.2};	GO:0016021///integral component of membrane
HORVU.MOREX.r2.4HG0277540	'HORVU.MOREX.r2.4HG0277540'	mRNA	1.05988	0.0333289		PF00635///MSP (Major sperm protein) domain+++PF12796///Ankyrin repeats (3 copies)	KOG4177///spectrin binding	IPR000535///Major sperm protein (MSP) domain+++IPR002110///Ankyrin repeat+++IPR008962///PapD-like superfamily+++IPR013783///Immunoglobulin-like fold+++IPR020683///Domain of unknown function DUF3447+++IPR036770///Ankyrin repeat-containing domain superfamily	[F2D1I9_HORVV|diamond]SubName: Full=Predicted protein {ECO:0000313|EMBL:BAJ88960.1};
HORVU.MOREX.r2.4HG0277660	'HORVU.MOREX.r2.4HG0277660'	mRNA	1.41667	0.00640402	00500///Starch and sucrose metabolism	PF00332///Glycosyl hydrolases family 17+++PF07983///X8 domain	ENOG502QQQS///No_INFO	IPR000490///Glycoside hydrolase family 17+++IPR012946///X8 domain+++IPR017853///Glycoside hydrolase superfamily	[A0A287MXD6_HORVV|diamond]RecName: Full=Glucan endo-1,3-beta-D-glucosidase {ECO:0000256|ARBA:ARBA00012780}; EC=3.2.1.39 {ECO:0000256|ARBA:ARBA00012780};	GO:0046658///anchored component of plasma membrane	GO:0042973///glucan endo-1,3-beta-D-glucosidase activity	GO:0005975///carbohydrate metabolic process
HORVU.MOREX.r2.4HG0277720	'HORVU.MOREX.r2.4HG0277720'	mRNA	2.10312	0.000359819		PF00903///Glyoxalase/Bleomycin resistance protein/Dioxygenase superfamily	KOG2944///lactoylglutathione lyase activity	IPR004360///Glyoxalase/fosfomycin resistance/dioxygenase domain+++IPR029068///Glyoxalase/Bleomycin resistance protein/Dihydroxybiphenyl dioxygenase+++IPR037523///Vicinal oxygen chelate (VOC) domain	[A0A287MXJ1_HORVV|diamond]RecName: Full=VOC domain-containing protein {ECO:0000259|PROSITE:PS51819};
HORVU.MOREX.r2.4HG0277890	'HORVU.MOREX.r2.4HG0277890'	mRNA	2.05762	0.00420975	00520///Amino sugar and nucleotide sugar metabolism	PF00314///Thaumatin family	ENOG502QV4N///No_INFO	IPR001938///Thaumatin family+++IPR017949///Thaumatin, conserved site+++IPR037176///Osmotin/thaumatin-like superfamily	[M0W099_HORVV|diamond]SubName: Full=Uncharacterized protein {ECO:0000313|EnsemblPlants:HORVU4Hr1G002650.2};	GO:0005576///extracellular region		GO:0006952///defense response
HORVU.MOREX.r2.4HG0278020	'HORVU.MOREX.r2.4HG0278020'	mRNA	1.40438	0.00031362		PF04570///zinc-finger of the FCS-type, C2-C2	ENOG502QS8T///No_INFO	IPR007650///Zf-FLZ domain+++IPR044593///FCS-Like Zinc finger 8/MARD1	[F2DWA7_HORVV|diamond]SubName: Full=Predicted protein {ECO:0000313|EMBL:BAJ99378.1};
HORVU.MOREX.r2.4HG0278490	'HORVU.MOREX.r2.4HG0278490'	mRNA	1.27875	1.25798e-05		PF02714///Calcium-dependent channel, 7TM region, putative phosphate+++PF13967///Late exocytosis, associated with Golgi transport +++PF14703///Cytosolic domain of 10TM putative phosphate transporter	KOG1134///ion transport	IPR003864///Calcium-dependent channel, 7TM region, putative phosphate+++IPR027815///10TM putative phosphate transporter, cytosolic domain+++IPR032880///Calcium permeable stress-gated cation channel 1, N-terminal transmembrane domain	[A0A0E0GRP5_ORYNI|diamond]SubName: Full=Uncharacterized protein {ECO:0000313|EnsemblPlants:ONIVA03G30420.2};	GO:0016021///integral component of membrane		GO:0006811///ion transport
HORVU.MOREX.r2.4HG0278810	'HORVU.MOREX.r2.4HG0278810'	mRNA	0.76942	0.02341		PF05920///Homeobox KN domain+++PF07526///Associated with HOX		IPR001356///Homeobox domain+++IPR006563///POX domain+++IPR008422///Homeobox KN domain+++IPR009057///Homeobox-like domain superfamily	[A0A287MZ12_HORVV|diamond]RecName: Full=Homeobox domain-containing protein {ECO:0000259|PROSITE:PS50071};	GO:0005634///nucleus	GO:0000978///RNA polymerase II proximal promoter sequence-specific DNA binding+++GO:0000981///DNA-binding transcription factor activity, RNA polymerase II-specific	GO:0006357///regulation of transcription by RNA polymerase II
HORVU.MOREX.r2.4HG0279040	'HORVU.MOREX.r2.4HG0279040'	mRNA	1.15036	0.0120197		PF04982///HPP family		IPR007065///HPP	[A0A3B6JCV5_WHEAT|diamond]SubName: Full=Uncharacterized protein {ECO:0000313|EnsemblPlants:TraesCS4D02G025500.1};	GO:0016021///integral component of membrane
HORVU.MOREX.r2.4HG0279490	'HORVU.MOREX.r2.4HG0279490'	mRNA	1.90976	1.33108e-06		PF07995///Glucose / Sorbosone dehydrogenase		IPR011041///Soluble quinoprotein glucose/sorbosone dehydrogenase+++IPR011042///Six-bladed beta-propeller, TolB-like+++IPR012938///Glucose/Sorbosone dehydrogenase	[A0A3B6IN98_WHEAT|diamond]RecName: Full=GSDH domain-containing protein {ECO:0000259|Pfam:PF07995};		GO:0003824///catalytic activity
HORVU.MOREX.r2.4HG0279710	'HORVU.MOREX.r2.4HG0279710'	mRNA	1.53817	0.00477401					[A0A453H4Q3_AEGTS|diamond]SubName: Full=Uncharacterized protein {ECO:0000313|EnsemblPlants:AET4Gv20065300.2};
HORVU.MOREX.r2.4HG0280010	'HORVU.MOREX.r2.4HG0280010'	mRNA	0.824933	0.00707838	00591///Linoleic acid metabolism	PF00305///Lipoxygenase+++PF01477///PLAT/LH2 domain		IPR000907///Lipoxygenase+++IPR001024///PLAT/LH2 domain+++IPR001246///Lipoxygenase, plant+++IPR013819///Lipoxygenase, C-terminal+++IPR020833///Lipoxygenase, iron binding site+++IPR027433///Lipoxygenase, domain 3+++IPR036226///Lipoxigenase, C-terminal domain superfamily+++IPR036392///PLAT/LH2 domain superfamily+++IPR042057///Plant lipoxygenase, PLAT/LH2 domain	[A0A1D6L0J1_MAIZE|diamond]SubName: Full=Lipoxygenase {ECO:0000313|EMBL:ONM08081.1};		GO:0016702///oxidoreductase activity, acting on single donors with incorporation of molecular oxygen, incorporation of two atoms of oxygen+++GO:0046872///metal ion binding	GO:0006633///fatty acid biosynthetic process+++GO:0031408///oxylipin biosynthetic process+++GO:0034440///lipid oxidation
HORVU.MOREX.r2.4HG0280910	'HORVU.MOREX.r2.4HG0280910'	mRNA	1.10803	0.0174719	00480///Glutathione metabolism				[A0A287N335_HORVV|diamond]SubName: Full=Uncharacterized protein {ECO:0000313|EnsemblPlants:HORVU4Hr1G007180.2};
HORVU.MOREX.r2.4HG0280990	'HORVU.MOREX.r2.4HG0280990'	mRNA	2.0866	0.00105359		PF02298///Plastocyanin-like domain	ENOG502S11U///No_INFO	IPR003245///Phytocyanin domain+++IPR008972///Cupredoxin+++IPR028871///Blue (type 1) copper protein, binding site+++IPR039391///Phytocyanin+++IPR041844///Plantacyanin	[F2DL00_HORVV|diamond]SubName: Full=Predicted protein {ECO:0000313|EMBL:BAJ95771.1};		GO:0009055///electron transfer activity
HORVU.MOREX.r2.4HG0281260	'HORVU.MOREX.r2.4HG0281260'	mRNA	3.53758	3.80253e-26	00220///Arginine biosynthesis+++00250///Alanine, aspartate and glutamate metabolism+++00630///Glyoxylate and dicarboxylate metabolism+++00910///Nitrogen metabolism+++01230///Biosynthesis of amino acids	PF00120///Glutamine synthetase, catalytic domain+++PF03951///Glutamine synthetase, beta-Grasp domain	KOG0683///glutamine biosynthetic process	IPR008146///Glutamine synthetase, catalytic domain+++IPR008147///Glutamine synthetase, beta-Grasp domain+++IPR014746///Glutamine synthetase/guanido kinase, catalytic domain+++IPR027302///Glutamine synthetase, N-terminal conserved site+++IPR027303///Glutamine synthetase, glycine-rich site+++IPR036651///Glutamine synthetase, N-terminal domain superfamily	[M7Y7F4_TRIUA|diamond]RecName: Full=Glutamine synthetase {ECO:0000256|ARBA:ARBA00012937, ECO:0000256|RuleBase:RU004356}; EC=6.3.1.2 {ECO:0000256|ARBA:ARBA00012937, ECO:0000256|RuleBase:RU004356};		GO:0004356///glutamate-ammonia ligase activity+++GO:0005524///ATP binding	GO:0006542///glutamine biosynthetic process
HORVU.MOREX.r2.4HG0281870	'HORVU.MOREX.r2.4HG0281870'	mRNA	1.84791	0.0435577
HORVU.MOREX.r2.4HG0281940	'HORVU.MOREX.r2.4HG0281940'	mRNA	1.75082	8.6851e-06	00561///Glycerolipid metabolism	PF12146///Serine aminopeptidase, S33		IPR022742///Serine aminopeptidase, S33+++IPR029058///Alpha/Beta hydrolase fold	[A0A287N472_HORVV|diamond]RecName: Full=Hydrolase_4 domain-containing protein {ECO:0000259|Pfam:PF12146};	GO:0016020///membrane	GO:0016298///lipase activity
HORVU.MOREX.r2.4HG0281990	'HORVU.MOREX.r2.4HG0281990'	mRNA	1.23828	0.000290131		PF00854///POT family	KOG1237///transmembrane transporter activity	IPR000109///Proton-dependent oligopeptide transporter family+++IPR018456///PTR2 family proton/oligopeptide symporter, conserved site+++IPR036259///MFS transporter superfamily	[A0A0D3FNC1_9ORYZ|diamond]SubName: Full=Uncharacterized protein {ECO:0000313|EnsemblPlants:OBART03G32180.1};	GO:0016021///integral component of membrane	GO:0022857///transmembrane transporter activity	GO:0006857///oligopeptide transport
HORVU.MOREX.r2.4HG0282200	'HORVU.MOREX.r2.4HG0282200'	mRNA	1.15463	0.00214626	00500///Starch and sucrose metabolism	PF00332///Glycosyl hydrolases family 17	ENOG502QQY7///No_INFO	IPR000490///Glycoside hydrolase family 17+++IPR017853///Glycoside hydrolase superfamily	[F2DJK1_HORVV|diamond]SubName: Full=Predicted protein {ECO:0000313|EMBL:BAJ95272.1};		GO:0004553///hydrolase activity, hydrolyzing O-glycosyl compounds	GO:0005975///carbohydrate metabolic process
HORVU.MOREX.r2.4HG0282450	'HORVU.MOREX.r2.4HG0282450'	mRNA	1.31729	0.000892552	03013///Nucleocytoplasmic transport+++03015///mRNA surveillance pathway				[A0A3B6SMN6_WHEAT|diamond]SubName: Full=Uncharacterized protein {ECO:0000313|EnsemblPlants:TraesCS7B02G388300.1.cds1};
HORVU.MOREX.r2.4HG0282540	'HORVU.MOREX.r2.4HG0282540'	mRNA	0.929178	0.00797035		PF07714///Protein tyrosine and serine/threonine kinase+++PF13855///Leucine rich repeat		IPR000719///Protein kinase domain+++IPR001245///Serine-threonine/tyrosine-protein kinase, catalytic domain+++IPR001611///Leucine-rich repeat+++IPR003591///Leucine-rich repeat, typical subtype+++IPR011009///Protein kinase-like domain superfamily+++IPR032675///Leucine-rich repeat domain superfamily	[A0A3B6HVX4_WHEAT|diamond]RecName: Full=Protein kinase domain-containing protein {ECO:0000259|PROSITE:PS50011};	GO:0016021///integral component of membrane	GO:0004672///protein kinase activity+++GO:0005524///ATP binding
HORVU.MOREX.r2.4HG0283140	'HORVU.MOREX.r2.4HG0283140'	mRNA	3.53273	0.000191543			ENOG502R585///No_INFO		[F2CYS1_HORVV|diamond]SubName: Full=Predicted protein {ECO:0000313|EMBL:BAJ87992.1};
HORVU.MOREX.r2.4HG0283320	'HORVU.MOREX.r2.4HG0283320'	mRNA	0.984341	0.000840069		PF00450///Serine carboxypeptidase		IPR001563///Peptidase S10, serine carboxypeptidase+++IPR029058///Alpha/Beta hydrolase fold+++IPR033124///Serine carboxypeptidases, histidine active site	[A0A3B6HZ92_WHEAT|diamond]SubName: Full=Uncharacterized protein {ECO:0000313|EnsemblPlants:TraesCS4A02G253700.1};		GO:0004185///serine-type carboxypeptidase activity
HORVU.MOREX.r2.4HG0283660	'HORVU.MOREX.r2.4HG0283660'	mRNA	0.865185	0.0112004	04141///Protein processing in endoplasmic reticulum	PF04137///Endoplasmic Reticulum Oxidoreductin 1 (ERO1)	KOG2608///Endoplasmic Reticulum	IPR007266///Endoplasmic reticulum oxidoreductin 1+++IPR037192///ERO1-like superfamily	[A0A287N6W8_HORVV|diamond]SubName: Full=Uncharacterized protein {ECO:0000313|EnsemblPlants:HORVU4Hr1G010650.1};	GO:0005789///endoplasmic reticulum membrane	GO:0003756///protein disulfide isomerase activity+++GO:0015035///protein disulfide oxidoreductase activity+++GO:0016671///oxidoreductase activity, acting on a sulfur group of donors, disulfide as acceptor	GO:0034975///protein folding in endoplasmic reticulum+++GO:0051604///protein maturation
HORVU.MOREX.r2.4HG0283680	'HORVU.MOREX.r2.4HG0283680'	mRNA	2.74649	0.000117132					[A0A3B6JE71_WHEAT|diamond]SubName: Full=Uncharacterized protein {ECO:0000313|EnsemblPlants:TraesCS4D02G063200.1};	GO:0016021///integral component of membrane
HORVU.MOREX.r2.4HG0284050	'HORVU.MOREX.r2.4HG0284050'	mRNA	1.60212	1.64644e-08	00500///Starch and sucrose metabolism	PF00759///Glycosyl hydrolase family 9		IPR001701///Glycoside hydrolase family 9+++IPR008928///Six-hairpin glycosidase superfamily+++IPR012341///Six-hairpin glycosidase-like superfamily+++IPR018221///Glycoside hydrolase family 9, His active site+++IPR033126///Glycosyl hydrolases family 9, Asp/Glu active sites	[A0A446R6Y1_TRITD|diamond]RecName: Full=Endoglucanase {ECO:0000256|RuleBase:RU361166}; EC=3.2.1.4 {ECO:0000256|RuleBase:RU361166};	GO:0016021///integral component of membrane	GO:0008810///cellulase activity	GO:0030245///cellulose catabolic process
HORVU.MOREX.r2.4HG0284370	'HORVU.MOREX.r2.4HG0284370'	mRNA	1.11043	0.0364124	00562///Inositol phosphate metabolism	PF00294///pfkB family carbohydrate kinase	KOG2855///carbohydrate kinase activity	IPR002173///Carbohydrate/purine kinase, PfkB, conserved site+++IPR011611///Carbohydrate kinase PfkB+++IPR029056///Ribokinase-like+++IPR031094///Inositol 3-kinase	[A0A287N7X5_HORVV|diamond]RecName: Full=PfkB domain-containing protein {ECO:0000259|Pfam:PF00294};		GO:0005524///ATP binding+++GO:0019140///inositol 3-kinase activity	GO:0010264///myo-inositol hexakisphosphate biosynthetic process
HORVU.MOREX.r2.4HG0284550	'HORVU.MOREX.r2.4HG0284550'	mRNA	1.19227	0.0172297		PF06414///Zeta toxin		IPR010488///Zeta toxin domain+++IPR027417///P-loop containing nucleoside triphosphate hydrolase	[A0A287N851_HORVV|diamond]RecName: Full=Zeta_toxin domain-containing protein {ECO:0000259|Pfam:PF06414};		GO:0005524///ATP binding+++GO:0016301///kinase activity
HORVU.MOREX.r2.4HG0284720	'HORVU.MOREX.r2.4HG0284720'	mRNA	3.97162	0.00513636	00402///Benzoxazinoid biosynthesis	PF00201///UDP-glucoronosyl and UDP-glucosyl transferase	KOG1192///transferase activity, transferring hexosyl groups	IPR002213///UDP-glucuronosyl/UDP-glucosyltransferase	[A0A287N818_HORVV|diamond]SubName: Full=Uncharacterized protein {ECO:0000313|EnsemblPlants:HORVU4Hr1G011760.1};		GO:0080043///quercetin 3-O-glucosyltransferase activity+++GO:0080044///quercetin 7-O-glucosyltransferase activity
HORVU.MOREX.r2.4HG0284730	'HORVU.MOREX.r2.4HG0284730'	mRNA	1.07469	0.00694215		PF01485///IBR domain, a half RING-finger domain	KOG1815///ubiquitin conjugating enzyme binding	IPR001841///Zinc finger, RING-type+++IPR002867///IBR domain+++IPR013083///Zinc finger, RING/FYVE/PHD-type+++IPR031127///E3 ubiquitin ligase RBR family+++IPR044066///TRIAD supradomain	[F2DGZ9_HORVV|diamond]SubName: Full=Predicted protein {ECO:0000313|EMBL:BAJ94370.1}; SubName: Full=RBR-type E3 ubiquitin transferase {ECO:0000313|EnsemblPlants:HORVU4Hr1G011770.1};	GO:0000151///ubiquitin ligase complex+++GO:0005737///cytoplasm	GO:0031624///ubiquitin conjugating enzyme binding+++GO:0046872///metal ion binding+++GO:0061630///ubiquitin protein ligase activity	GO:0000209///protein polyubiquitination+++GO:0006511///ubiquitin-dependent protein catabolic process+++GO:0032436///positive regulation of proteasomal ubiquitin-dependent protein catabolic process
HORVU.MOREX.r2.4HG0284900	'HORVU.MOREX.r2.4HG0284900'	mRNA	3.71287	0.0222276		PF02365///No apical meristem (NAM) protein	ENOG502QTZD///No_INFO	IPR003441///NAC domain+++IPR036093///NAC domain superfamily	[F2DH04_HORVV|diamond]SubName: Full=Predicted protein {ECO:0000313|EMBL:BAJ94375.1};		GO:0003677///DNA binding	GO:0006355///regulation of transcription, DNA-templated
HORVU.MOREX.r2.4HG0285250	'HORVU.MOREX.r2.4HG0285250'	mRNA	1.2944	0.0236873	04016///MAPK signaling pathway - plant	PF00069///Protein kinase domain+++PF00560///Leucine Rich Repeat+++PF08263///Leucine rich repeat N-terminal domain+++PF13855///Leucine rich repeat	ENOG502QT84///No_INFO	IPR000719///Protein kinase domain+++IPR001611///Leucine-rich repeat+++IPR003591///Leucine-rich repeat, typical subtype+++IPR011009///Protein kinase-like domain superfamily+++IPR013210///Leucine-rich repeat-containing N-terminal, plant-type+++IPR032675///Leucine-rich repeat domain superfamily	[A0A287N968_HORVV|diamond]RecName: Full=Protein kinase domain-containing protein {ECO:0000259|PROSITE:PS50011};	GO:0016021///integral component of membrane	GO:0004672///protein kinase activity+++GO:0005524///ATP binding
HORVU.MOREX.r2.4HG0285400	'HORVU.MOREX.r2.4HG0285400'	mRNA	1.23698	0.0366028	00130///Ubiquinone and other terpenoid-quinone biosynthesis+++00940///Phenylpropanoid biosynthesis	PF00501///AMP-binding enzyme+++PF13193///AMP-binding enzyme C-terminal domain		IPR000873///AMP-dependent synthetase/ligase+++IPR020845///AMP-binding, conserved site+++IPR025110///AMP-binding enzyme, C-terminal domain+++IPR042099///ANL, N-terminal domain	[A0A287N926_HORVV|diamond]SubName: Full=Uncharacterized protein {ECO:0000313|EnsemblPlants:HORVU4Hr1G012630.3};		GO:0016405///CoA-ligase activity
[truncated: 1,927 more rows]
