# Supplementary material for: Comparative Transcriptome Analysis of Leaves and Roots Responses in Salt-Tolerant Barley Line CC89/Giza123 Under Salinity Stress
Source: Curr Issues Mol Biol. 2026 Jul 14;48(7):718. doi: 10.3390/cimb48070718 (PMC13407700; doi:10.3390/cimb48070718)
Supplement: Supplementary file 1 [file cimb-48-00718-s001.zip › cimb-4345891-supplementary-7.8/Supplementary Tables/Table S7 Comprehensive list of differentially expressed genes in leaves at 12-hour stress treatment compared to control conditions.xlsx]

## Sheet: 1684076706102_1366231525001
Table S7. Comprehensive list of differentially expressed genes in leaves at 12-hour stress treatment compared to control conditions
Gene ID	Gene Symbol	Type	log2 (STRESS_12_LEAF / CONTROL_LEAF)	Qvalue (STRESS_12_LEAF / CONTROL_LEAF)	KEGG Pathway Desc	GO_C Desc	GO_F Desc	GO_P Desc	Pfam Desc	EggNOG Desc	InterPro Desc	UniProt Desc
HORVU.MOREX.r2.3HG0247990	'HORVU.MOREX.r2.3HG0247990'	mRNA	9.1391	9.46659e-05		GO:0005576///extracellular region+++GO:0005618///cell wall+++GO:0016020///membrane		GO:0009664///plant-type cell wall organization	PF01357///Expansin C-terminal domain+++PF03330///Lytic transglycolase		IPR002963///Expansin+++IPR007112///Expansin/pollen allergen, DPBB domain+++IPR007117///Expansin, cellulose-binding-like domain+++IPR007118///Expansin/Lol pI+++IPR009009///RlpA-like protein, double-psi beta-barrel domain+++IPR036749///Expansin, cellulose-binding-like domain superfamily+++IPR036908///RlpA-like domain superfamily	[A0A287LWW0_HORVV|diamond]RecName: Full=Expansin {ECO:0000256|RuleBase:RU365023};
HORVU.MOREX.r2.6HG0509640	'HORVU.MOREX.r2.6HG0509640'	mRNA	8.38474	5.93071e-10			GO:0052692///raffinose alpha-galactosidase activity	GO:0005975///carbohydrate metabolic process	PF16499///Alpha galactosidase A+++PF17801///Alpha galactosidase C-terminal beta sandwich domain		IPR002241///Glycoside hydrolase, family 27+++IPR013780///Glycosyl hydrolase, all-beta+++IPR013785///Aldolase-type TIM barrel+++IPR017853///Glycoside hydrolase superfamily+++IPR035992///Ricin B-like lectins+++IPR041233///Alpha galactosidase, C-terminal beta sandwich domain	[A0A3B6NUE1_WHEAT|diamond]RecName: Full=Alpha-galactosidase {ECO:0000256|ARBA:ARBA00012755, ECO:0000256|RuleBase:RU361168}; EC=3.2.1.22 {ECO:0000256|ARBA:ARBA00012755, ECO:0000256|RuleBase:RU361168}; AltName: Full=Melibiase {ECO:0000256|RuleBase:RU361168};
HORVU.MOREX.r2.6HG0450830	'HORVU.MOREX.r2.6HG0450830'	mRNA	8.1127	1.70693e-15		GO:0005773///vacuole+++GO:0016021///integral component of membrane	GO:0004575///sucrose alpha-glucosidase activity	GO:0005975///carbohydrate metabolic process	PF00251///Glycosyl hydrolases family 32 N-terminal domain+++PF08244///Glycosyl hydrolases family 32 C terminal+++PF11837///Beta-fructofuranosidase, N-terminal domain		IPR001362///Glycoside hydrolase, family 32+++IPR013148///Glycosyl hydrolase family 32, N-terminal+++IPR013189///Glycosyl hydrolase family 32, C-terminal+++IPR013320///Concanavalin A-like lectin/glucanase domain superfamily+++IPR018053///Glycoside hydrolase, family 32, active site+++IPR021792///Beta-fructofuranosidase, N-terminal domain+++IPR023296///Glycosyl hydrolase, five-bladed beta-propellor …	[A0A287T6F4_HORVV|diamond]SubName: Full=Uncharacterized protein {ECO:0000313|EnsemblPlants:HORVU6Hr1G004000.3};
HORVU.MOREX.r2.6HG0450840	'HORVU.MOREX.r2.6HG0450840'	mRNA	7.99373	1.09078e-12		GO:0005773///vacuole+++GO:0016021///integral component of membrane	GO:0004575///sucrose alpha-glucosidase activity	GO:0005975///carbohydrate metabolic process	PF00251///Glycosyl hydrolases family 32 N-terminal domain+++PF08244///Glycosyl hydrolases family 32 C terminal+++PF11837///Beta-fructofuranosidase, N-terminal domain		IPR001362///Glycoside hydrolase, family 32+++IPR013148///Glycosyl hydrolase family 32, N-terminal+++IPR013189///Glycosyl hydrolase family 32, C-terminal+++IPR013320///Concanavalin A-like lectin/glucanase domain superfamily+++IPR018053///Glycoside hydrolase, family 32, active site+++IPR021792///Beta-fructofuranosidase, N-terminal domain+++IPR023296///Glycosyl hydrolase, five-bladed beta-propellor …	[A0A3B6PDJ1_WHEAT|diamond]SubName: Full=Uncharacterized protein {ECO:0000313|EnsemblPlants:TraesCS6B02G031700.1};
HORVU.MOREX.r2.1HG0004340	'HORVU.MOREX.r2.1HG0004340'	mRNA	7.86303	0.0238417								[A0A452XN41_AEGTS|diamond]SubName: Full=Uncharacterized protein {ECO:0000313|EnsemblPlants:AET1Gv20073800.2};
HORVU.MOREX.r2.UnG0624350	'HORVU.MOREX.r2.UnG0624350'	mRNA	7.84972	0.00478368	00073///Cutin, suberine and wax biosynthesis	GO:0016021///integral component of membrane	GO:0004497///monooxygenase activity+++GO:0005506///iron ion binding+++GO:0016705///oxidoreductase activity, acting on paired donors, with incorporation or reduction of molecular oxygen+++GO:0020037///heme binding		PF00067///Cytochrome P450	KOG0157///iron ion binding	IPR001128///Cytochrome P450+++IPR002401///Cytochrome P450, E-class, group I+++IPR017972///Cytochrome P450, conserved site+++IPR036396///Cytochrome P450 superfamily	[M0USA9_HORVV|diamond]SubName: Full=Uncharacterized protein {ECO:0000313|EnsemblPlants:HORVU2Hr1G001160.2};
HORVU.MOREX.r2.5HG0399860	'HORVU.MOREX.r2.5HG0399860'	mRNA	7.50548	0.0271809	04712///Circadian rhythm - plant							[A0A6I9QVR3_ELAGV|diamond]SubName: Full=glycine-rich protein 5-like {ECO:0000313|RefSeq:XP_010914057.1};
HORVU.MOREX.r2.4HG0331980	'HORVU.MOREX.r2.4HG0331980'	mRNA	7.10965	0.00415682					PF14009///PADRE domain	ENOG502RY6K///No_INFO	IPR025322///PADRE domain	[A0A287PJP9_HORVV|diamond]SubName: Full=Uncharacterized protein {ECO:0000313|EnsemblPlants:HORVU4Hr1G070470.4};
HORVU.MOREX.r2.2HG0172750	'HORVU.MOREX.r2.2HG0172750'	mRNA	7.0365	0.028973		GO:0016021///integral component of membrane	GO:0005506///iron ion binding+++GO:0016705///oxidoreductase activity, acting on paired donors, with incorporation or reduction of molecular oxygen+++GO:0020037///heme binding		PF00067///Cytochrome P450		IPR001128///Cytochrome P450+++IPR002401///Cytochrome P450, E-class, group I+++IPR036396///Cytochrome P450 superfamily	[A0A446MUK0_TRITD|diamond]SubName: Full=Uncharacterized protein {ECO:0000313|EMBL:VAH53634.1};
HORVU.MOREX.r2.7HG0527900	'HORVU.MOREX.r2.7HG0527900'	mRNA	7.02593	2.58716e-06					PF00092///von Willebrand factor type A domain+++PF14624///VWA / Hh protein intein-like	ENOG502QZGI///No_INFO	IPR002035///von Willebrand factor, type A+++IPR032838///VWA-Hint protein, Vwaint domain+++IPR036465///von Willebrand factor A-like domain superfamily	[A0A287VC65_HORVV|diamond]RecName: Full=VWFA domain-containing protein {ECO:0000259|PROSITE:PS50234};
HORVU.MOREX.r2.3HG0190040	'HORVU.MOREX.r2.3HG0190040'	mRNA	6.96297	0.0459829	00402///Benzoxazinoid biosynthesis	GO:0016021///integral component of membrane	GO:0004497///monooxygenase activity+++GO:0005506///iron ion binding+++GO:0016705///oxidoreductase activity, acting on paired donors, with incorporation or reduction of molecular oxygen+++GO:0020037///heme binding		PF00067///Cytochrome P450	KOG0156///iron ion binding	IPR001128///Cytochrome P450+++IPR002401///Cytochrome P450, E-class, group I+++IPR017972///Cytochrome P450, conserved site+++IPR036396///Cytochrome P450 superfamily	[A0A287K410_HORVV|diamond]SubName: Full=Uncharacterized protein {ECO:0000313|EnsemblPlants:HORVU3Hr1G011850.1};
HORVU.MOREX.r2.7HG0539820	'HORVU.MOREX.r2.7HG0539820'	mRNA	6.44319	0.022992			GO:0016747///transferase activity, transferring acyl groups other than amino-acyl groups		PF02458///Transferase family		IPR003480///Transferase+++IPR023213///Chloramphenicol acetyltransferase-like domain superfamily	[A0A287VN58_HORVV|diamond]SubName: Full=Uncharacterized protein {ECO:0000313|EnsemblPlants:HORVU7Hr1G021440.1};
HORVU.MOREX.r2.7HG0527890	'HORVU.MOREX.r2.7HG0527890'	mRNA	6.3307	0.000974013					PF07676///WD40-like Beta Propeller Repeat		IPR011042///Six-bladed beta-propeller, TolB-like+++IPR011044///Quinoprotein amine dehydrogenase, beta chain-like+++IPR011659///WD40-like beta propeller	[A0A287VC68_HORVV|diamond]SubName: Full=Uncharacterized protein {ECO:0000313|EnsemblPlants:HORVU7Hr1G001020.17};
HORVU.MOREX.r2.3HG0252410	'HORVU.MOREX.r2.3HG0252410'	mRNA	5.61902	2.4146e-06		GO:0048046///apoplast	GO:0005507///copper ion binding+++GO:0016491///oxidoreductase activity+++GO:0052716///hydroquinone:oxygen oxidoreductase activity	GO:0046274///lignin catabolic process	PF00394///Multicopper oxidase+++PF07731///Multicopper oxidase+++PF07732///Multicopper oxidase	KOG1263///Belongs to the multicopper oxidase family	IPR001117///Multicopper oxidase, type 1+++IPR002355///Multicopper oxidase, copper-binding site+++IPR008972///Cupredoxin+++IPR011706///Multicopper oxidase, C-terminal+++IPR011707///Multicopper oxidase, N-termianl+++IPR017761///Laccase+++IPR033138///Multicopper oxidases, conserved site+++IPR034285///Laccase, second cupredoxin domain+++IPR034288///Laccase, first cupredoxin domain+++IPR034289///Lacca…	[A0A077RUW0_WHEAT|diamond]RecName: Full=Laccase {ECO:0000256|ARBA:ARBA00012297, ECO:0000256|RuleBase:RU361119}; EC=1.10.3.2 {ECO:0000256|ARBA:ARBA00012297, ECO:0000256|RuleBase:RU361119}; AltName: Full=Benzenediol:oxygen oxidoreductase {ECO:0000256|RuleBase:RU361119}; AltName: Full=Diphenol oxidase {ECO:0000256|RuleBase:RU361119}; AltName: Full=Urishiol oxidase {ECO:0000256|RuleBase:RU361119};
HORVU.MOREX.r2.4HG0299490	'HORVU.MOREX.r2.4HG0299490'	mRNA	5.50311	8.77002e-05		GO:0005618///cell wall+++GO:0048046///apoplast	GO:0004553///hydrolase activity, hydrolyzing O-glycosyl compounds+++GO:0016762///xyloglucan:xyloglucosyl transferase activity	GO:0010411///xyloglucan metabolic process+++GO:0042546///cell wall biogenesis+++GO:0071555///cell wall organization	PF00722///Glycosyl hydrolases family 16+++PF06955///Xyloglucan endo-transglycosylase (XET) C-terminus	ENOG502QQUC///No_INFO	IPR000757///Glycoside hydrolase family 16+++IPR008263///Glycoside hydrolase, family 16, active site+++IPR010713///Xyloglucan endo-transglycosylase, C-terminal+++IPR013320///Concanavalin A-like lectin/glucanase domain superfamily+++IPR016455///Xyloglucan endotransglucosylase/hydrolase	[A0A287NP77_HORVV|diamond]RecName: Full=Xyloglucan endotransglucosylase/hydrolase {ECO:0000256|RuleBase:RU361120}; EC=2.4.1.207 {ECO:0000256|RuleBase:RU361120};
HORVU.MOREX.r2.5HG0364210	'HORVU.MOREX.r2.5HG0364210'	mRNA	5.43213	1.83002e-07	00943///Isoflavonoid biosynthesis	GO:0048046///apoplast			PF03018///Dirigent-like protein		IPR004265///Dirigent protein	[A0A287QK06_HORVV|diamond]RecName: Full=Dirigent protein {ECO:0000256|RuleBase:RU363099};
HORVU.MOREX.r2.7HG0593340	'HORVU.MOREX.r2.7HG0593340'	mRNA	5.3652	2.19298e-05								[A0A287X5X4_HORVV|diamond]SubName: Full=Uncharacterized protein {ECO:0000313|EnsemblPlants:HORVU7Hr1G085660.3};
HORVU.MOREX.r2.7HG0607850	'HORVU.MOREX.r2.7HG0607850'	mRNA	5.34683	0.00105043			GO:0005504///fatty acid binding	GO:0009627///systemic acquired resistance	PF14368///Probable lipid transfer	ENOG502S1QA///No_INFO	IPR016140///Bifunctional inhibitor/plant lipid transfer protein/seed storage helical domain+++IPR036312///Bifunctional inhibitor/plant lipid transfer protein/seed storage helical domain superfamily+++IPR039265///Putative lipid-transfer protein DIR1-like	[F2DFU7_HORVV|diamond]SubName: Full=Predicted protein {ECO:0000313|EMBL:BAJ93968.1};
HORVU.MOREX.r2.7HG0527910	'HORVU.MOREX.r2.7HG0527910'	mRNA	5.30853	0.0186744					PF07676///WD40-like Beta Propeller Repeat		IPR011042///Six-bladed beta-propeller, TolB-like+++IPR011659///WD40-like beta propeller	[A0A287VC46_HORVV|diamond]SubName: Full=Uncharacterized protein {ECO:0000313|EnsemblPlants:HORVU7Hr1G001020.31};
HORVU.MOREX.r2.5HG0447150	'HORVU.MOREX.r2.5HG0447150'	mRNA	5.20163	0.00979809		GO:0005737///cytoplasm	GO:0008173///RNA methyltransferase activity+++GO:0008175///tRNA methyltransferase activity	GO:0001510///RNA methylation+++GO:0002181///cytoplasmic translation+++GO:0030488///tRNA methylation	PF04784///Protein of unknown function, DUF547+++PF14389///Leucine-zipper of ternary complex factor MIP1		IPR006869///Domain of unknown function DUF547+++IPR025757///Ternary complex factor MIP1, leucine-zipper	[A0A3B6LYV5_WHEAT|diamond]SubName: Full=Uncharacterized protein {ECO:0000313|EnsemblPlants:TraesCS5B02G564800.1};
HORVU.MOREX.r2.2HG0161590	'HORVU.MOREX.r2.2HG0161590'	mRNA	5.19786	6.70199e-08			GO:0004857///enzyme inhibitor activity		PF04043///Plant invertase/pectin methylesterase inhibitor		IPR006501///Pectinesterase inhibitor domain+++IPR035513///Invertase/pectin methylesterase inhibitor domain superfamily	[A0A446MQH2_TRITD|diamond]RecName: Full=PMEI domain-containing protein {ECO:0000259|Pfam:PF04043};
HORVU.MOREX.r2.7HG0534690	'HORVU.MOREX.r2.7HG0534690'	mRNA	5.17931	1.29181e-15			GO:0016788///hydrolase activity, acting on ester bonds		PF00657///GDSL-like Lipase/Acylhydrolase	ENOG502QSMM///No_INFO	IPR001087///GDSL lipase/esterase+++IPR035669///GDSL lipase/esterase-like, plant+++IPR036514///SGNH hydrolase superfamily	[M0XG79_HORVV|diamond]SubName: Full=Uncharacterized protein {ECO:0000313|EnsemblPlants:HORVU7Hr1G011810.1};
HORVU.MOREX.r2.7HG0602380	'HORVU.MOREX.r2.7HG0602380'	mRNA	5.175	1.2732e-07	00941///Flavonoid biosynthesis+++00944///Flavone and flavonol biosynthesis	GO:0016021///integral component of membrane	GO:0004497///monooxygenase activity+++GO:0005506///iron ion binding+++GO:0016705///oxidoreductase activity, acting on paired donors, with incorporation or reduction of molecular oxygen+++GO:0020037///heme binding		PF00067///Cytochrome P450	KOG0156///iron ion binding	IPR001128///Cytochrome P450+++IPR002401///Cytochrome P450, E-class, group I+++IPR017972///Cytochrome P450, conserved site+++IPR036396///Cytochrome P450 superfamily	[F2DSR5_HORVV|diamond]SubName: Full=Predicted protein {ECO:0000313|EMBL:BAJ98136.1}; SubName: Full=Protein DETOXIFICATION {ECO:0000313|EnsemblPlants:HORVU7Hr1G095900.47};
HORVU.MOREX.r2.3HG0252380	'HORVU.MOREX.r2.3HG0252380'	mRNA	5.15639	6.65607e-15		GO:0048046///apoplast	GO:0005507///copper ion binding+++GO:0052716///hydroquinone:oxygen oxidoreductase activity	GO:0046274///lignin catabolic process	PF00394///Multicopper oxidase+++PF07731///Multicopper oxidase+++PF07732///Multicopper oxidase	KOG1263///Belongs to the multicopper oxidase family	IPR001117///Multicopper oxidase, type 1+++IPR002355///Multicopper oxidase, copper-binding site+++IPR008972///Cupredoxin+++IPR011706///Multicopper oxidase, C-terminal+++IPR011707///Multicopper oxidase, N-termianl+++IPR017761///Laccase+++IPR033138///Multicopper oxidases, conserved site+++IPR034285///Laccase, second cupredoxin domain+++IPR034288///Laccase, first cupredoxin domain+++IPR034289///Lacca…	[A0A0D9V7P0_9ORYZ|diamond]RecName: Full=Laccase {ECO:0000256|ARBA:ARBA00012297, ECO:0000256|RuleBase:RU361119}; EC=1.10.3.2 {ECO:0000256|ARBA:ARBA00012297, ECO:0000256|RuleBase:RU361119}; AltName: Full=Benzenediol:oxygen oxidoreductase {ECO:0000256|RuleBase:RU361119}; AltName: Full=Diphenol oxidase {ECO:0000256|RuleBase:RU361119}; AltName: Full=Urishiol oxidase {ECO:0000256|RuleBase:RU361119};
HORVU.MOREX.r2.4HG0342960	'HORVU.MOREX.r2.4HG0342960'	mRNA	5.14015	8.9394e-06			GO:0016788///hydrolase activity, acting on ester bonds		PF00657///GDSL-like Lipase/Acylhydrolase	KOG0017///transposition, RNA-mediated	IPR001087///GDSL lipase/esterase+++IPR035669///GDSL lipase/esterase-like, plant+++IPR036514///SGNH hydrolase superfamily	[A0A287PX06_HORVV|diamond]SubName: Full=Uncharacterized protein {ECO:0000313|EnsemblPlants:HORVU4Hr1G083820.2};
HORVU.MOREX.r2.6HG0450820	'HORVU.MOREX.r2.6HG0450820'	mRNA	5.1078	0.000607702		GO:0005773///vacuole+++GO:0016021///integral component of membrane	GO:0004575///sucrose alpha-glucosidase activity	GO:0005975///carbohydrate metabolic process	PF00251///Glycosyl hydrolases family 32 N-terminal domain+++PF08244///Glycosyl hydrolases family 32 C terminal+++PF11837///Beta-fructofuranosidase, N-terminal domain		IPR001362///Glycoside hydrolase, family 32+++IPR013148///Glycosyl hydrolase family 32, N-terminal+++IPR013189///Glycosyl hydrolase family 32, C-terminal+++IPR013320///Concanavalin A-like lectin/glucanase domain superfamily+++IPR018053///Glycoside hydrolase, family 32, active site+++IPR021792///Beta-fructofuranosidase, N-terminal domain+++IPR023296///Glycosyl hydrolase, five-bladed beta-propellor …	[A0A3B6NJT4_WHEAT|diamond]SubName: Full=Uncharacterized protein {ECO:0000313|EnsemblPlants:TraesCS6A02G023100.1};
HORVU.MOREX.r2.1HG0007890	'HORVU.MOREX.r2.1HG0007890'	mRNA	5.05208	0.000507095				GO:0006952///defense response		ENOG502STQ5///No_INFO	IPR003614///Knottin, scorpion toxin-like+++IPR008176///Defensin, plant+++IPR036574///Knottin, scorpion toxin-like superfamily	[M0XKY4_HORVV|diamond]RecName: Full=Knot1 domain-containing protein {ECO:0000259|SMART:SM00505};
HORVU.MOREX.r2.6HG0512820	'HORVU.MOREX.r2.6HG0512820'	mRNA	4.84706	0.0035856	00940///Phenylpropanoid biosynthesis	GO:0005576///extracellular region	GO:0004601///peroxidase activity+++GO:0020037///heme binding+++GO:0046872///metal ion binding	GO:0006979///response to oxidative stress+++GO:0042744///hydrogen peroxide catabolic process	PF00141///Peroxidase	ENOG502QQZ7///No_INFO	IPR000823///Plant peroxidase+++IPR002016///Haem peroxidase+++IPR010255///Haem peroxidase superfamily+++IPR019793///Peroxidases heam-ligand binding site+++IPR019794///Peroxidase, active site+++IPR033905///Secretory peroxidase	[A0A0E0JJ18_ORYPU|diamond]RecName: Full=Peroxidase {ECO:0000256|ARBA:ARBA00012313, ECO:0000256|RuleBase:RU362060}; EC=1.11.1.7 {ECO:0000256|ARBA:ARBA00012313, ECO:0000256|RuleBase:RU362060};
HORVU.MOREX.r2.2HG0172760	'HORVU.MOREX.r2.2HG0172760'	mRNA	4.83053	0.0012726		GO:0016021///integral component of membrane	GO:0005506///iron ion binding+++GO:0016705///oxidoreductase activity, acting on paired donors, with incorporation or reduction of molecular oxygen+++GO:0020037///heme binding		PF00067///Cytochrome P450		IPR001128///Cytochrome P450+++IPR002401///Cytochrome P450, E-class, group I+++IPR036396///Cytochrome P450 superfamily	[A0A446MUK0_TRITD|diamond]SubName: Full=Uncharacterized protein {ECO:0000313|EMBL:VAH53634.1};
HORVU.MOREX.r2.7HG0621290	'HORVU.MOREX.r2.7HG0621290'	mRNA	4.78372	2.06446e-05					PF00581///Rhodanese-like domain	KOG1530///thiosulfate sulfurtransferase activity	IPR001763///Rhodanese-like domain+++IPR036873///Rhodanese-like domain superfamily	[A0A287E7X0_HORVV|diamond]RecName: Full=Rhodanese domain-containing protein {ECO:0000259|PROSITE:PS50206};
HORVU.MOREX.r2.3HG0209320	'HORVU.MOREX.r2.3HG0209320'	mRNA	4.77539	8.65715e-06		GO:0005618///cell wall+++GO:0048046///apoplast	GO:0030145///manganese ion binding		PF00190///Cupin	ENOG502QQ4A///No_INFO	IPR001929///Germin+++IPR006045///Cupin 1+++IPR011051///RmlC-like cupin domain superfamily+++IPR014710///RmlC-like jelly roll fold+++IPR019780///Germin, manganese binding site	[A0A0D9Y629_9ORYZ|diamond]RecName: Full=Germin-like protein {ECO:0000256|RuleBase:RU366015};
HORVU.MOREX.r2.5HG0414270	'HORVU.MOREX.r2.5HG0414270'	mRNA	4.72839	0.000212943	00073///Cutin, suberine and wax biosynthesis	GO:0005886///plasma membrane+++GO:0016021///integral component of membrane	GO:0004144///diacylglycerol O-acyltransferase activity+++GO:0047196///long-chain-alcohol O-fatty-acyltransferase activity	GO:0019432///triglyceride biosynthetic process	PF03007///Wax ester synthase-like Acyl-CoA acyltransferase domain+++PF06974///WS/DGAT C-terminal domain		IPR004255///O-acyltransferase, WSD1, N-terminal+++IPR009721///O-acyltransferase WSD1, C-terminal+++IPR023213///Chloramphenicol acetyltransferase-like domain superfamily	[A0A287S0X7_HORVV|diamond]RecName: Full=Diacylglycerol O-acyltransferase {ECO:0000256|ARBA:ARBA00013244}; EC=2.3.1.20 {ECO:0000256|ARBA:ARBA00013244};
HORVU.MOREX.r2.5HG0364190	'HORVU.MOREX.r2.5HG0364190'	mRNA	4.67305	9.99523e-05		GO:0048046///apoplast			PF03018///Dirigent-like protein		IPR004265///Dirigent protein	[A0A287QK06_HORVV|diamond]RecName: Full=Dirigent protein {ECO:0000256|RuleBase:RU363099};
HORVU.MOREX.r2.2HG0105030	'HORVU.MOREX.r2.2HG0105030'	mRNA	4.60085	0.0253934		GO:0016021///integral component of membrane+++GO:0031225///anchored component of membrane		GO:0010215///cellulose microfibril organization	PF04833///COBRA-like protein		IPR006918///COBRA, plant	[A0A2T7EYE2_9POAL|diamond]RecName: Full=COBRA-like protein {ECO:0000256|PIRNR:PIRNR038122};
HORVU.MOREX.r2.1HG0049620	'HORVU.MOREX.r2.1HG0049620'	mRNA	4.57154	0.0449601					PF01156///Inosine-uridine preferring nucleoside hydrolase		IPR001910///Inosine/uridine-preferring nucleoside hydrolase domain+++IPR036452///Ribonucleoside hydrolase-like	[A0A3B5ZVU5_WHEAT|diamond]SubName: Full=Uncharacterized protein {ECO:0000313|EnsemblPlants:TraesCS1D02G255500.4};
HORVU.MOREX.r2.1HG0073360	'HORVU.MOREX.r2.1HG0073360'	mRNA	4.53647	2.46201e-06	00564///Glycerophospholipid metabolism+++00592///alpha-Linolenic acid metabolism		GO:0008970///phospholipase A1 activity	GO:0016042///lipid catabolic process	PF01764///Lipase (class 3)		IPR002921///Fungal lipase-like domain+++IPR029058///Alpha/Beta hydrolase fold+++IPR033556///Phospholipase A1-II	[F2CQG3_HORVV|diamond]RecName: Full=Phospholipase A1 {ECO:0000256|RuleBase:RU367093}; EC=3.1.1.- {ECO:0000256|RuleBase:RU367093};
HORVU.MOREX.r2.3HG0253330	'HORVU.MOREX.r2.3HG0253330'	mRNA	4.497	7.95425e-08	03410///Base excision repair		GO:0008725///DNA-3-methyladenine glycosylase activity	GO:0006284///base-excision repair	PF03352///Methyladenine glycosylase	ENOG502QRZX///No_INFO	IPR005019///Methyladenine glycosylase+++IPR011257///DNA glycosylase	[M0X9C1_HORVV|diamond]SubName: Full=Uncharacterized protein {ECO:0000313|EnsemblPlants:HORVU3Hr1G087420.2};
HORVU.MOREX.r2.6HG0508020	'HORVU.MOREX.r2.6HG0508020'	mRNA	4.48195	1.36834e-05								[A0A287UNS4_HORVV|diamond]SubName: Full=Uncharacterized protein {ECO:0000313|EnsemblPlants:HORVU6Hr1G073500.2};
HORVU.MOREX.r2.3HG0274970	'HORVU.MOREX.r2.3HG0274970'	mRNA	4.4347	0.000213277			GO:0008171///O-methyltransferase activity+++GO:0008757///S-adenosylmethionine-dependent methyltransferase activity+++GO:0046983///protein dimerization activity	GO:0019438///aromatic compound biosynthetic process+++GO:0032259///methylation	PF00891///O-methyltransferase domain+++PF08100///Dimerisation domain		IPR001077///O-methyltransferase domain+++IPR012967///Plant methyltransferase dimerisation+++IPR016461///O-methyltransferase COMT-type+++IPR029063///S-adenosyl-L-methionine-dependent methyltransferase+++IPR036388///Winged helix-like DNA-binding domain superfamily+++IPR036390///Winged helix DNA-binding domain superfamily	[A0A3B6RL53_WHEAT|diamond]SubName: Full=Uncharacterized protein {ECO:0000313|EnsemblPlants:TraesCS7A02G333900.1};
HORVU.MOREX.r2.1HG0020310	'HORVU.MOREX.r2.1HG0020310'	mRNA	4.42663	7.5652e-07		GO:0005886///plasma membrane		GO:0009834///plant-type secondary cell wall biogenesis	PF02469///Fasciclin domain	ENOG502QQ1S///No_INFO	IPR000782///FAS1 domain+++IPR036378///FAS1 domain superfamily	[M0YNR7_HORVV|diamond]RecName: Full=FAS1 domain-containing protein {ECO:0000259|PROSITE:PS50213};
HORVU.MOREX.r2.5HG0423940	'HORVU.MOREX.r2.5HG0423940'	mRNA	4.38109	0.00415682	00061///Fatty acid biosynthesis+++00780///Biotin metabolism+++01212///Fatty acid metabolism+++01240///Biosynthesis of cofactors		GO:0016491///oxidoreductase activity				IPR002347///Short-chain dehydrogenase/reductase SDR+++IPR020904///Short-chain dehydrogenase/reductase, conserved site+++IPR036291///NAD(P)-binding domain superfamily	[A0A453LT11_AEGTS|diamond]SubName: Full=Uncharacterized protein {ECO:0000313|EnsemblPlants:AET5Gv20901400.1};
HORVU.MOREX.r2.UnG0625590	'HORVU.MOREX.r2.UnG0625590'	mRNA	4.35258	0.0175951	00073///Cutin, suberine and wax biosynthesis	GO:0016021///integral component of membrane	GO:0004497///monooxygenase activity+++GO:0005506///iron ion binding+++GO:0016705///oxidoreductase activity, acting on paired donors, with incorporation or reduction of molecular oxygen+++GO:0020037///heme binding		PF00067///Cytochrome P450	KOG0157///iron ion binding	IPR001128///Cytochrome P450+++IPR002401///Cytochrome P450, E-class, group I+++IPR017972///Cytochrome P450, conserved site+++IPR036396///Cytochrome P450 superfamily	[M7ZL93_TRIUA|diamond]SubName: Full=Cytochrome P450 86B1 {ECO:0000313|EMBL:EMS53085.1, ECO:0000313|EnsemblPlants:TRIUR3_09809-P1};
HORVU.MOREX.r2.UnG0629120	'HORVU.MOREX.r2.UnG0629120'	mRNA	4.35258	0.0175951	00073///Cutin, suberine and wax biosynthesis	GO:0016021///integral component of membrane	GO:0004497///monooxygenase activity+++GO:0005506///iron ion binding+++GO:0016705///oxidoreductase activity, acting on paired donors, with incorporation or reduction of molecular oxygen+++GO:0020037///heme binding		PF00067///Cytochrome P450	KOG0157///iron ion binding	IPR001128///Cytochrome P450+++IPR002401///Cytochrome P450, E-class, group I+++IPR017972///Cytochrome P450, conserved site+++IPR036396///Cytochrome P450 superfamily	[M7ZL93_TRIUA|diamond]SubName: Full=Cytochrome P450 86B1 {ECO:0000313|EMBL:EMS53085.1, ECO:0000313|EnsemblPlants:TRIUR3_09809-P1};
HORVU.MOREX.r2.5HG0428280	'HORVU.MOREX.r2.5HG0428280'	mRNA	4.33483	4.48312e-11	00940///Phenylpropanoid biosynthesis						IPR044659///Protein PELPK-like	[A0A3B6MYJ5_WHEAT|diamond]SubName: Full=Uncharacterized protein {ECO:0000313|EnsemblPlants:TraesCS5D02G426500.1.cds1};
HORVU.MOREX.r2.5HG0436860	'HORVU.MOREX.r2.5HG0436860'	mRNA	4.30964	2.87851e-10	04626///Plant-pathogen interaction				PF13839///GDSL/SGNH-like Acyl-Esterase family found in Pmr5 and Cas1p+++PF14416///PMR5 N terminal Domain		IPR025846///Trichome birefringence-like, N-terminal domain+++IPR026057///PC-Esterase+++IPR029962///Trichome birefringence-like family	[A0A453M8S2_AEGTS|diamond]RecName: Full=PMR5N domain-containing protein {ECO:0000259|Pfam:PF14416};
HORVU.MOREX.r2.3HG0247980	'HORVU.MOREX.r2.3HG0247980'	mRNA	4.30346	0.000106803		GO:0005576///extracellular region+++GO:0005618///cell wall+++GO:0016020///membrane		GO:0009664///plant-type cell wall organization	PF01357///Expansin C-terminal domain+++PF03330///Lytic transglycolase		IPR002963///Expansin+++IPR007112///Expansin/pollen allergen, DPBB domain+++IPR007117///Expansin, cellulose-binding-like domain+++IPR007118///Expansin/Lol pI+++IPR009009///RlpA-like protein, double-psi beta-barrel domain+++IPR036749///Expansin, cellulose-binding-like domain superfamily+++IPR036908///RlpA-like domain superfamily	[A0A287LPQ2_HORVV|diamond]RecName: Full=Expansin {ECO:0000256|RuleBase:RU365023};
HORVU.MOREX.r2.6HG0447930	'HORVU.MOREX.r2.6HG0447930'	mRNA	4.25451	0.000572416		GO:0005576///extracellular region	GO:0090729///toxin activity	GO:0006952///defense response	PF00321///Plant thionin		IPR001010///Thionin+++IPR036391///Thionin-like superfamily	[F2D7C5_HORVV|diamond]RecName: Full=Acidic protein {ECO:0000256|ARBA:ARBA00017806};
HORVU.MOREX.r2.5HG0356750	'HORVU.MOREX.r2.5HG0356750'	mRNA	4.24758	2.97306e-05	00040///Pentose and glucuronate interconversions		GO:0004857///enzyme inhibitor activity+++GO:0030599///pectinesterase activity+++GO:0045330///aspartyl esterase activity	GO:0042545///cell wall modification+++GO:0045490///pectin catabolic process	PF01095///Pectinesterase+++PF04043///Plant invertase/pectin methylesterase inhibitor		IPR000070///Pectinesterase, catalytic+++IPR006501///Pectinesterase inhibitor domain+++IPR011050///Pectin lyase fold/virulence factor+++IPR012334///Pectin lyase fold+++IPR033131///Pectinesterase, Asp active site+++IPR035513///Invertase/pectin methylesterase inhibitor domain superfamily	[A0A287QBV2_HORVV|diamond]RecName: Full=Pectinesterase {ECO:0000256|ARBA:ARBA00013229, ECO:0000256|RuleBase:RU000589}; EC=3.1.1.11 {ECO:0000256|ARBA:ARBA00013229, ECO:0000256|RuleBase:RU000589};
HORVU.MOREX.r2.6HG0520380	'HORVU.MOREX.r2.6HG0520380'	mRNA	4.23948	0.00195075			GO:0003746///translation elongation factor activity+++GO:0043022///ribosome binding	GO:0045901///positive regulation of translational elongation+++GO:0045905///positive regulation of translational termination	PF01287///Eukaryotic elongation factor 5A hypusine, DNA-binding OB fold	KOG3271///eukaryotic translation initiation factor	IPR001884///Translation elongation factor IF5A-like+++IPR008991///Translation protein SH3-like domain superfamily+++IPR012340///Nucleic acid-binding, OB-fold+++IPR014722///Ribosomal protein L2, domain 2+++IPR019769///Translation elongation factor, IF5A, hypusine site+++IPR020189///Translation elongation factor, IF5A C-terminal	[A0A0A0LPT1_CUCSA|diamond]RecName: Full=Eukaryotic translation initiation factor 5A {ECO:0000256|RuleBase:RU362005}; Short=eIF-5A {ECO:0000256|RuleBase:RU362005};
HORVU.MOREX.r2.7HG0529590	'HORVU.MOREX.r2.7HG0529590'	mRNA	4.15454	0.00128918	00592///alpha-Linolenic acid metabolism		GO:0004601///peroxidase activity+++GO:0020037///heme binding	GO:0006979///response to oxidative stress	PF03098///Animal haem peroxidase		IPR010255///Haem peroxidase superfamily+++IPR019791///Haem peroxidase, animal-type+++IPR034815///Alpha-dioxygenase+++IPR037120///Haem peroxidase domain superfamily, animal type	[A0A287VDW7_HORVV|diamond]SubName: Full=Uncharacterized protein {ECO:0000313|EnsemblPlants:HORVU7Hr1G002820.5};
HORVU.MOREX.r2.1HG0003790	'HORVU.MOREX.r2.1HG0003790'	mRNA	4.14279	0.0269536			GO:0008234///cysteine-type peptidase activity		PF00112///Papain family cysteine protease+++PF08246///Cathepsin propeptide inhibitor domain (I29)		IPR000169///Cysteine peptidase, cysteine active site+++IPR000668///Peptidase C1A, papain C-terminal+++IPR013201///Cathepsin propeptide inhibitor domain (I29)+++IPR025661///Cysteine peptidase, asparagine active site+++IPR038765///Papain-like cysteine peptidase superfamily+++IPR039417///Papain-like cysteine endopeptidase	[A0A446IIT2_TRITD|diamond]SubName: Full=Uncharacterized protein {ECO:0000313|EMBL:VAH00729.1};
HORVU.MOREX.r2.5HG0424080	'HORVU.MOREX.r2.5HG0424080'	mRNA	4.08264	4.29169e-08		GO:0016021///integral component of membrane	GO:0022857///transmembrane transporter activity		PF00854///POT family		IPR000109///Proton-dependent oligopeptide transporter family+++IPR036259///MFS transporter superfamily	[A0A287SCE5_HORVV|diamond]SubName: Full=Uncharacterized protein {ECO:0000313|EnsemblPlants:HORVU5Hr1G095020.5};
HORVU.MOREX.r2.4HG0283310	'HORVU.MOREX.r2.4HG0283310'	mRNA	4.07311	6.2091e-06			GO:0004185///serine-type carboxypeptidase activity		PF00450///Serine carboxypeptidase		IPR001563///Peptidase S10, serine carboxypeptidase+++IPR029058///Alpha/Beta hydrolase fold	[A0A3B6IND9_WHEAT|diamond]SubName: Full=Uncharacterized protein {ECO:0000313|EnsemblPlants:TraesCS4B02G061500.2};
HORVU.MOREX.r2.4HG0281870	'HORVU.MOREX.r2.4HG0281870'	mRNA	4.04974	0.0107098
HORVU.MOREX.r2.4HG0320050	'HORVU.MOREX.r2.4HG0320050'	mRNA	4.00132	0.0180822		GO:0005794///Golgi apparatus+++GO:0016021///integral component of membrane	GO:0016413///O-acetyltransferase activity		PF13839///GDSL/SGNH-like Acyl-Esterase family found in Pmr5 and Cas1p+++PF14416///PMR5 N terminal Domain		IPR025846///Trichome birefringence-like, N-terminal domain+++IPR026057///PC-Esterase+++IPR029962///Trichome birefringence-like family	[A0A3B6HSF5_WHEAT|diamond]RecName: Full=PMR5N domain-containing protein {ECO:0000259|Pfam:PF14416};
HORVU.MOREX.r2.3HG0182170	'HORVU.MOREX.r2.3HG0182170'	mRNA	3.98535	0.000331636	00940///Phenylpropanoid biosynthesis						IPR038793///Lysine-rich arabinogalactan protein 19	[A0A3B6GKJ1_WHEAT|diamond]SubName: Full=Uncharacterized protein {ECO:0000313|EnsemblPlants:TraesCS3D02G006500.1};
HORVU.MOREX.r2.4HG0334210	'HORVU.MOREX.r2.4HG0334210'	mRNA	3.97971	9.3641e-06	00062///Fatty acid elongation+++04626///Plant-pathogen interaction							[A0A453ITH9_AEGTS|diamond]SubName: Full=Uncharacterized protein {ECO:0000313|EnsemblPlants:AET4Gv20670700.1};
HORVU.MOREX.r2.2HG0155570	'HORVU.MOREX.r2.2HG0155570'	mRNA	3.93781	5.8811e-09					PF08596///Lethal giant larvae(Lgl) like, C-terminal		IPR001680///WD40 repeat+++IPR013905///Lethal giant larvae (Lgl)-like, C-terminal domain+++IPR015943///WD40/YVTN repeat-like-containing domain superfamily+++IPR036322///WD40-repeat-containing domain superfamily	[A0A287J0W5_HORVV|diamond]RecName: Full=Lgl_C domain-containing protein {ECO:0000259|Pfam:PF08596};
HORVU.MOREX.r2.3HG0195770	'HORVU.MOREX.r2.3HG0195770'	mRNA	3.92301	4.40482e-05		GO:0016021///integral component of membrane			PF02469///Fasciclin domain		IPR000782///FAS1 domain+++IPR036378///FAS1 domain superfamily	[A0A446N6R0_TRITD|diamond]RecName: Full=FAS1 domain-containing protein {ECO:0000259|PROSITE:PS50213};
HORVU.MOREX.r2.2HG0083480	'HORVU.MOREX.r2.2HG0083480'	mRNA	3.89582	3.2962e-07	00941///Flavonoid biosynthesis+++00943///Isoflavonoid biosynthesis	GO:0016021///integral component of membrane	GO:0004497///monooxygenase activity+++GO:0005506///iron ion binding+++GO:0016705///oxidoreductase activity, acting on paired donors, with incorporation or reduction of molecular oxygen+++GO:0020037///heme binding		PF00067///Cytochrome P450		IPR001128///Cytochrome P450+++IPR002401///Cytochrome P450, E-class, group I+++IPR017972///Cytochrome P450, conserved site+++IPR036396///Cytochrome P450 superfamily	[A0A3B6BY98_WHEAT|diamond]SubName: Full=Uncharacterized protein {ECO:0000313|EnsemblPlants:TraesCS2B02G057100.1};
HORVU.MOREX.r2.2HG0113950	'HORVU.MOREX.r2.2HG0113950'	mRNA	3.8066	5.22785e-10	00500///Starch and sucrose metabolism		GO:0016161///beta-amylase activity+++GO:0102229///amylopectin maltohydrolase activity	GO:0000272///polysaccharide catabolic process	PF01373///Glycosyl hydrolase family 14	ENOG502QUU5///No_INFO	IPR001371///Glycoside hydrolase, family 14B, plant+++IPR001554///Glycoside hydrolase, family 14+++IPR017853///Glycoside hydrolase superfamily+++IPR018238///Glycoside hydrolase, family 14, conserved site	[I1GTP8_BRADI|diamond]RecName: Full=Beta-amylase {ECO:0000256|ARBA:ARBA00012594, ECO:0000256|RuleBase:RU000509}; EC=3.2.1.2 {ECO:0000256|ARBA:ARBA00012594, ECO:0000256|RuleBase:RU000509};
HORVU.MOREX.r2.2HG0112600	'HORVU.MOREX.r2.2HG0112600'	mRNA	3.77843	0.00351249		GO:0005802///trans-Golgi network+++GO:0005886///plasma membrane+++GO:0016021///integral component of membrane	GO:0016760///cellulose synthase (UDP-forming) activity+++GO:0051753///mannan synthase activity	GO:0009833///plant-type primary cell wall biogenesis+++GO:0030244///cellulose biosynthetic process	PF03552///Cellulose synthase		IPR005150///Cellulose synthase+++IPR029044///Nucleotide-diphospho-sugar transferases	[A0A287HTL8_HORVV|diamond]SubName: Full=Uncharacterized protein {ECO:0000313|EnsemblPlants:HORVU2Hr1G042310.3};
HORVU.MOREX.r2.1HG0039310	'HORVU.MOREX.r2.1HG0039310'	mRNA	3.74038	0.00332406	00270///Cysteine and methionine metabolism+++00450///Selenocompound metabolism		GO:0003824///catalytic activity+++GO:0030170///pyridoxal phosphate binding	GO:0019346///transsulfuration	PF01053///Cys/Met metabolism PLP-dependent enzyme		IPR000277///Cys/Met metabolism, pyridoxal phosphate-dependent enzyme+++IPR015421///Pyridoxal phosphate-dependent transferase, major domain+++IPR015422///Pyridoxal phosphate-dependent transferase, small domain+++IPR015424///Pyridoxal phosphate-dependent transferase	[A0A452YMN8_AEGTS|diamond]SubName: Full=Uncharacterized protein {ECO:0000313|EnsemblPlants:AET1Gv20472300.2};
HORVU.MOREX.r2.6HG0497750	'HORVU.MOREX.r2.6HG0497750'	mRNA	3.73256	0.00948543	00520///Amino sugar and nucleotide sugar metabolism	GO:0005576///extracellular region	GO:0004553///hydrolase activity, hydrolyzing O-glycosyl compounds	GO:0005975///carbohydrate metabolic process	PF00933///Glycosyl hydrolase family 3 N terminal domain+++PF01915///Glycosyl hydrolase family 3 C-terminal domain+++PF14310///Fibronectin type III-like domain		IPR001764///Glycoside hydrolase, family 3, N-terminal+++IPR002772///Glycoside hydrolase family 3 C-terminal domain+++IPR013783///Immunoglobulin-like fold+++IPR017853///Glycoside hydrolase superfamily+++IPR026891///Fibronectin type III-like domain+++IPR036881///Glycoside hydrolase family 3 C-terminal domain superfamily+++IPR036962///Glycoside hydrolase, family 3, N-terminal domain superfamily	[A0A287UEE8_HORVV|diamond]RecName: Full=Fn3_like domain-containing protein {ECO:0000259|SMART:SM01217};
HORVU.MOREX.r2.1HG0059450	'HORVU.MOREX.r2.1HG0059450'	mRNA	3.72975	0.00976599		GO:0048046///apoplast	GO:0005507///copper ion binding+++GO:0016491///oxidoreductase activity+++GO:0052716///hydroquinone:oxygen oxidoreductase activity	GO:0046274///lignin catabolic process	PF00394///Multicopper oxidase+++PF07731///Multicopper oxidase+++PF07732///Multicopper oxidase		IPR001117///Multicopper oxidase, type 1+++IPR002355///Multicopper oxidase, copper-binding site+++IPR008972///Cupredoxin+++IPR011706///Multicopper oxidase, C-terminal+++IPR011707///Multicopper oxidase, N-termianl+++IPR017761///Laccase+++IPR033138///Multicopper oxidases, conserved site+++IPR034285///Laccase, second cupredoxin domain+++IPR034288///Laccase, first cupredoxin domain+++IPR034289///Lacca…	[A0A3B5Y2J5_WHEAT|diamond]RecName: Full=Laccase {ECO:0000256|ARBA:ARBA00012297, ECO:0000256|RuleBase:RU361119}; EC=1.10.3.2 {ECO:0000256|ARBA:ARBA00012297, ECO:0000256|RuleBase:RU361119}; AltName: Full=Benzenediol:oxygen oxidoreductase {ECO:0000256|RuleBase:RU361119}; AltName: Full=Diphenol oxidase {ECO:0000256|RuleBase:RU361119}; AltName: Full=Urishiol oxidase {ECO:0000256|RuleBase:RU361119};
HORVU.MOREX.r2.2HG0144480	'HORVU.MOREX.r2.2HG0144480'	mRNA	3.72174	0.0130166			GO:0008889///glycerophosphodiester phosphodiesterase activity	GO:0006071///glycerol metabolic process+++GO:0006629///lipid metabolic process	PF03009///Glycerophosphoryl diester phosphodiesterase family		IPR017946///PLC-like phosphodiesterase, TIM beta/alpha-barrel domain superfamily+++IPR030395///Glycerophosphodiester phosphodiesterase domain	[A0A3B6B1R9_WHEAT|diamond]RecName: Full=Glycerophosphodiester phosphodiesterase {ECO:0000256|ARBA:ARBA00012247}; EC=3.1.4.46 {ECO:0000256|ARBA:ARBA00012247};
HORVU.MOREX.r2.7HG0620080	'HORVU.MOREX.r2.7HG0620080'	mRNA	3.69495	7.57199e-12	00910///Nitrogen metabolism		GO:0004089///carbonate dehydratase activity+++GO:0008270///zinc ion binding+++GO:0016836///hydro-lyase activity	GO:0006730///one-carbon metabolic process	PF00194///Eukaryotic-type carbonic anhydrase	KOG0382///carbonate dehydratase activity	IPR001148///Alpha carbonic anhydrase domain+++IPR018338///Carbonic anhydrase, alpha-class, conserved site+++IPR023561///Carbonic anhydrase, alpha-class+++IPR036398///Alpha carbonic anhydrase domain superfamily+++IPR041891///Carbonic anhydrase, prokaryotic-like	[A0A287XYD4_HORVV|diamond]RecName: Full=Carbonic anhydrase {ECO:0000256|ARBA:ARBA00012925, ECO:0000256|RuleBase:RU367011}; EC=4.2.1.1 {ECO:0000256|ARBA:ARBA00012925, ECO:0000256|RuleBase:RU367011};
HORVU.MOREX.r2.4HG0323160	'HORVU.MOREX.r2.4HG0323160'	mRNA	3.68756	0.00600985		GO:0048046///apoplast	GO:0005507///copper ion binding+++GO:0016491///oxidoreductase activity+++GO:0052716///hydroquinone:oxygen oxidoreductase activity	GO:0046274///lignin catabolic process	PF00394///Multicopper oxidase+++PF07731///Multicopper oxidase+++PF07732///Multicopper oxidase		IPR001117///Multicopper oxidase, type 1+++IPR002355///Multicopper oxidase, copper-binding site+++IPR008972///Cupredoxin+++IPR011706///Multicopper oxidase, C-terminal+++IPR011707///Multicopper oxidase, N-termianl+++IPR017761///Laccase+++IPR033138///Multicopper oxidases, conserved site+++IPR034285///Laccase, second cupredoxin domain+++IPR034288///Laccase, first cupredoxin domain+++IPR034289///Lacca…	[A0A287P8P5_HORVV|diamond]RecName: Full=Laccase {ECO:0000256|ARBA:ARBA00012297, ECO:0000256|RuleBase:RU361119}; EC=1.10.3.2 {ECO:0000256|ARBA:ARBA00012297, ECO:0000256|RuleBase:RU361119}; AltName: Full=Benzenediol:oxygen oxidoreductase {ECO:0000256|RuleBase:RU361119}; AltName: Full=Diphenol oxidase {ECO:0000256|RuleBase:RU361119}; AltName: Full=Urishiol oxidase {ECO:0000256|RuleBase:RU361119};
HORVU.MOREX.r2.1HG0070360	'HORVU.MOREX.r2.1HG0070360'	mRNA	3.65124	0.0186744	03020///RNA polymerase	GO:0016021///integral component of membrane	GO:0004497///monooxygenase activity+++GO:0046872///metal ion binding		PF03188///Eukaryotic cytochrome b561	KOG4293///DOMON domain-containing protein	IPR005018///DOMON domain+++IPR006593///Cytochrome b561/ferric reductase transmembrane+++IPR017214///Cytochrome b561 and DOMON domain-containing protein	[B4F9N6_MAIZE|diamond]SubName: Full=Cytochrome b561 and DOMON domain-containing protein {ECO:0000313|EMBL:ONM39303.1}; SubName: Full=Dopamine beta-monooxygenase {ECO:0000313|EMBL:ACG36549.1};
HORVU.MOREX.r2.6HG0495020	'HORVU.MOREX.r2.6HG0495020'	mRNA	3.63123	0.0258232		GO:0043231///intracellular membrane-bounded organelle	GO:0008194///UDP-glycosyltransferase activity		PF00201///UDP-glucoronosyl and UDP-glucosyl transferase	KOG1192///transferase activity, transferring hexosyl groups	IPR002213///UDP-glucuronosyl/UDP-glucosyltransferase+++IPR035595///UDP-glycosyltransferase family, conserved site	[A0A287UBK9_HORVV|diamond]RecName: Full=Glycosyltransferase {ECO:0000256|RuleBase:RU362057}; EC=2.4.1.- {ECO:0000256|RuleBase:RU362057};
HORVU.MOREX.r2.2HG0105530	'HORVU.MOREX.r2.2HG0105530'	mRNA	3.63035	0.002215	03015///mRNA surveillance pathway+++03040///Spliceosome							[A0A3B6D9U2_WHEAT|diamond]SubName: Full=Uncharacterized protein {ECO:0000313|EnsemblPlants:TraesCS2D02G187300.1.cds1};
HORVU.MOREX.r2.5HG0400090	'HORVU.MOREX.r2.5HG0400090'	mRNA	3.60909	5.09347e-08		GO:0005886///plasma membrane+++GO:0016021///integral component of membrane	GO:0016760///cellulose synthase (UDP-forming) activity+++GO:0046872///metal ion binding	GO:0030244///cellulose biosynthetic process+++GO:0071555///cell wall organization	PF03552///Cellulose synthase+++PF14569///Zinc-binding RING-finger		IPR001841///Zinc finger, RING-type+++IPR005150///Cellulose synthase+++IPR013083///Zinc finger, RING/FYVE/PHD-type+++IPR027934///Cellulose synthase, RING-type zinc finger+++IPR029044///Nucleotide-diphospho-sugar transferases	[A0A287RJ96_HORVV|diamond]RecName: Full=Cellulose synthase {ECO:0000256|RuleBase:RU361116}; EC=2.4.1.12 {ECO:0000256|RuleBase:RU361116};
HORVU.MOREX.r2.3HG0251910	'HORVU.MOREX.r2.3HG0251910'	mRNA	3.52881	0.00160323			GO:0005504///fatty acid binding	GO:0009627///systemic acquired resistance	PF14368///Probable lipid transfer		IPR016140///Bifunctional inhibitor/plant lipid transfer protein/seed storage helical domain+++IPR036312///Bifunctional inhibitor/plant lipid transfer protein/seed storage helical domain superfamily+++IPR039265///Putative lipid-transfer protein DIR1-like	[F2D0V9_HORVV|diamond]SubName: Full=Predicted protein {ECO:0000313|EMBL:BAJ88730.1};
HORVU.MOREX.r2.5HG0369430	'HORVU.MOREX.r2.5HG0369430'	mRNA	3.49084	4.033e-05		GO:0031225///anchored component of membrane		GO:0010215///cellulose microfibril organization	PF04833///COBRA-like protein	ENOG502QQYT///No_INFO	IPR006918///COBRA, plant	[A0A0E0KF25_ORYPU|diamond]RecName: Full=COBRA-like protein {ECO:0000256|PIRNR:PIRNR038122};
HORVU.MOREX.r2.4HG0336650	'HORVU.MOREX.r2.4HG0336650'	mRNA	3.47906	2.74538e-09	00380///Tryptophan metabolism		GO:0008171///O-methyltransferase activity+++GO:0008757///S-adenosylmethionine-dependent methyltransferase activity+++GO:0046983///protein dimerization activity	GO:0019438///aromatic compound biosynthetic process+++GO:0032259///methylation	PF00891///O-methyltransferase domain+++PF08100///Dimerisation domain	KOG3178///O-methyltransferase activity	IPR001077///O-methyltransferase domain+++IPR012967///Plant methyltransferase dimerisation+++IPR016461///O-methyltransferase COMT-type+++IPR029063///S-adenosyl-L-methionine-dependent methyltransferase+++IPR036388///Winged helix-like DNA-binding domain superfamily+++IPR036390///Winged helix DNA-binding domain superfamily	[A0A287PQ86_HORVV|diamond]SubName: Full=Uncharacterized protein {ECO:0000313|EnsemblPlants:HORVU4Hr1G076050.1};
HORVU.MOREX.r2.2HG0158830	'HORVU.MOREX.r2.2HG0158830'	mRNA	3.47381	0.027097						KOG4744///response to water deprivation		[M0UUA7_HORVV|diamond]SubName: Full=Uncharacterized protein {ECO:0000313|EnsemblPlants:HORVU2Hr1G099870.2};
HORVU.MOREX.r2.5HG0419980	'HORVU.MOREX.r2.5HG0419980'	mRNA	3.47234	6.95692e-05	00073///Cutin, suberine and wax biosynthesis+++04146///Peroxisome	GO:0016021///integral component of membrane	GO:0080019///fatty-acyl-CoA reductase (alcohol-forming) activity+++GO:0102965///alcohol-forming fatty acyl-CoA reductase activity	GO:0006629///lipid metabolic process	PF03015///Male sterility protein+++PF07993///Male sterility protein	KOG1221///fatty-acyl-CoA reductase (alcohol-forming) activity	IPR013120///Fatty acyl-coenzyme A reductase, NAD-binding domain+++IPR026055///Fatty acyl-CoA reductase+++IPR033640///Fatty acyl-CoA reductase, C-terminal+++IPR036291///NAD(P)-binding domain superfamily	[M0UI24_HORVV|diamond]RecName: Full=Fatty acyl-CoA reductase {ECO:0000256|RuleBase:RU363097}; EC=1.2.1.84 {ECO:0000256|RuleBase:RU363097};
HORVU.MOREX.r2.4HG0336620	'HORVU.MOREX.r2.4HG0336620'	mRNA	3.45491	4.48312e-11	00380///Tryptophan metabolism		GO:0008171///O-methyltransferase activity+++GO:0008757///S-adenosylmethionine-dependent methyltransferase activity+++GO:0046983///protein dimerization activity	GO:0019438///aromatic compound biosynthetic process+++GO:0032259///methylation	PF00891///O-methyltransferase domain+++PF08100///Dimerisation domain	KOG3178///O-methyltransferase activity	IPR001077///O-methyltransferase domain+++IPR012967///Plant methyltransferase dimerisation+++IPR016461///O-methyltransferase COMT-type+++IPR029063///S-adenosyl-L-methionine-dependent methyltransferase+++IPR036388///Winged helix-like DNA-binding domain superfamily+++IPR036390///Winged helix DNA-binding domain superfamily	[A0A287PQ39_HORVV|diamond]SubName: Full=Uncharacterized protein {ECO:0000313|EnsemblPlants:HORVU4Hr1G076000.2};
HORVU.MOREX.r2.3HG0269810	'HORVU.MOREX.r2.3HG0269810'	mRNA	3.44561	1.46242e-05	00564///Glycerophospholipid metabolism+++00592///alpha-Linolenic acid metabolism		GO:0004620///phospholipase activity	GO:0006629///lipid metabolic process	PF01764///Lipase (class 3)	KOG4569///phospholipase A1 activity	IPR002921///Fungal lipase-like domain+++IPR029058///Alpha/Beta hydrolase fold	[A0A287MNQ2_HORVV|diamond]RecName: Full=Lipase_3 domain-containing protein {ECO:0000259|Pfam:PF01764};
HORVU.MOREX.r2.6HG0510840	'HORVU.MOREX.r2.6HG0510840'	mRNA	3.42122	0.000117912	00940///Phenylpropanoid biosynthesis	GO:0005874///microtubule	GO:0008017///microtubule binding				IPR016024///Armadillo-type fold+++IPR033337///MT-associated protein TORTIFOLIA1/SPIRAL2-like	[A0A3B6QKE2_WHEAT|diamond]SubName: Full=Uncharacterized protein {ECO:0000313|EnsemblPlants:TraesCS6D02G290800.1};
HORVU.MOREX.r2.1HG0013640	'HORVU.MOREX.r2.1HG0013640'	mRNA	3.41628	0.000889225	00940///Phenylpropanoid biosynthesis	GO:0005576///extracellular region	GO:0004601///peroxidase activity+++GO:0020037///heme binding+++GO:0046872///metal ion binding	GO:0006979///response to oxidative stress+++GO:0042744///hydrogen peroxide catabolic process	PF00141///Peroxidase	ENOG502QPX7///No_INFO	IPR000823///Plant peroxidase+++IPR002016///Haem peroxidase+++IPR010255///Haem peroxidase superfamily+++IPR019793///Peroxidases heam-ligand binding site+++IPR033905///Secretory peroxidase	[M0URD5_HORVV|diamond]RecName: Full=Peroxidase {ECO:0000256|ARBA:ARBA00012313, ECO:0000256|RuleBase:RU362060}; EC=1.11.1.7 {ECO:0000256|ARBA:ARBA00012313, ECO:0000256|RuleBase:RU362060};
HORVU.MOREX.r2.3HG0239900	'HORVU.MOREX.r2.3HG0239900'	mRNA	3.40815	2.00062e-09		GO:0005802///trans-Golgi network+++GO:0005886///plasma membrane+++GO:0016021///integral component of membrane	GO:0016759///cellulose synthase activity+++GO:0016760///cellulose synthase (UDP-forming) activity	GO:0009833///plant-type primary cell wall biogenesis+++GO:0030244///cellulose biosynthetic process	PF03552///Cellulose synthase		IPR005150///Cellulose synthase+++IPR029044///Nucleotide-diphospho-sugar transferases	[A0A077S3M9_WHEAT|diamond]SubName: Full=Uncharacterized protein {ECO:0000313|EMBL:CDM84183.1, ECO:0000313|EnsemblPlants:TraesCS3B02G324500.2};
HORVU.MOREX.r2.1HG0032090	'HORVU.MOREX.r2.1HG0032090'	mRNA	3.40513	1.00731e-06		GO:0005886///plasma membrane+++GO:0016021///integral component of membrane	GO:0016760///cellulose synthase (UDP-forming) activity+++GO:0046872///metal ion binding	GO:0030244///cellulose biosynthetic process+++GO:0071555///cell wall organization	PF03552///Cellulose synthase+++PF14569///Zinc-binding RING-finger		IPR005150///Cellulose synthase+++IPR013083///Zinc finger, RING/FYVE/PHD-type+++IPR027934///Cellulose synthase, RING-type zinc finger+++IPR029044///Nucleotide-diphospho-sugar transferases	[A0A452YD28_AEGTS|diamond]RecName: Full=Cellulose synthase {ECO:0000256|RuleBase:RU361116}; EC=2.4.1.12 {ECO:0000256|RuleBase:RU361116};
HORVU.MOREX.r2.4HG0345790	'HORVU.MOREX.r2.4HG0345790'	mRNA	3.40425	0.000346673			GO:0016410///N-acyltransferase activity		PF02458///Transferase family		IPR003480///Transferase+++IPR023213///Chloramphenicol acetyltransferase-like domain superfamily	[A0A287Q0E3_HORVV|diamond]SubName: Full=Uncharacterized protein {ECO:0000313|EnsemblPlants:HORVU4Hr1G087250.1};
HORVU.MOREX.r2.4HG0328590	'HORVU.MOREX.r2.4HG0328590'	mRNA	3.36358	8.19624e-10	00592///alpha-Linolenic acid metabolism		GO:0005506///iron ion binding+++GO:0016705///oxidoreductase activity, acting on paired donors, with incorporation or reduction of molecular oxygen+++GO:0020037///heme binding		PF00067///Cytochrome P450		IPR001128///Cytochrome P450+++IPR036396///Cytochrome P450 superfamily	[A0A3B6IVU9_WHEAT|diamond]SubName: Full=Uncharacterized protein {ECO:0000313|EnsemblPlants:TraesCS4B02G237600.1.cds1};
HORVU.MOREX.r2.2HG0175520	'HORVU.MOREX.r2.2HG0175520'	mRNA	3.33406	7.25309e-06			GO:0004540///ribonuclease activity	GO:0042742///defense response to bacterium+++GO:0050832///defense response to fungus	PF00967///Barwin family	KOG4742///chitin catabolic process	IPR001153///Barwin domain+++IPR018226///Barwin, conserved site+++IPR036908///RlpA-like domain superfamily+++IPR044301///Pathogenesis-related protein-4	[M0W8Z2_HORVV|diamond]RecName: Full=Barwin domain-containing protein {ECO:0000259|PROSITE:PS51174};
HORVU.MOREX.r2.3HG0183040	'HORVU.MOREX.r2.3HG0183040'	mRNA	3.31143	0.000572416		GO:0005737///cytoplasm+++GO:0005874///microtubule			PF06886///Targeting protein for Xklp2 (TPX2) domain		IPR027329///TPX2, C-terminal	[A0A287JWE4_HORVV|diamond]RecName: Full=TPX2 domain-containing protein {ECO:0000259|Pfam:PF06886};
HORVU.MOREX.r2.1HG0057020	'HORVU.MOREX.r2.1HG0057020'	mRNA	3.29137	0.0358551			GO:0008194///UDP-glycosyltransferase activity		PF00201///UDP-glucoronosyl and UDP-glucosyl transferase	KOG1192///transferase activity, transferring hexosyl groups	IPR002213///UDP-glucuronosyl/UDP-glucosyltransferase+++IPR035595///UDP-glycosyltransferase family, conserved site	[M0Y7W4_HORVV|diamond]RecName: Full=Glycosyltransferase {ECO:0000256|RuleBase:RU362057}; EC=2.4.1.- {ECO:0000256|RuleBase:RU362057};
HORVU.MOREX.r2.1HG0035950	'HORVU.MOREX.r2.1HG0035950'	mRNA	3.26762	0.027097		GO:0016021///integral component of membrane	GO:0004672///protein kinase activity+++GO:0005524///ATP binding		PF00069///Protein kinase domain		IPR000719///Protein kinase domain+++IPR011009///Protein kinase-like domain superfamily+++IPR032675///Leucine-rich repeat domain superfamily	[A0A3B5XYE5_WHEAT|diamond]RecName: Full=Protein kinase domain-containing protein {ECO:0000259|PROSITE:PS50011};
HORVU.MOREX.r2.2HG0166180	'HORVU.MOREX.r2.2HG0166180'	mRNA	3.24434	0.0458506	00941///Flavonoid biosynthesis		GO:0008194///UDP-glycosyltransferase activity		PF00201///UDP-glucoronosyl and UDP-glucosyl transferase		IPR002213///UDP-glucuronosyl/UDP-glucosyltransferase	[A0A453D3J0_AEGTS|diamond]SubName: Full=Uncharacterized protein {ECO:0000313|EnsemblPlants:AET2Gv21075300.1};
HORVU.MOREX.r2.6HG0456300	'HORVU.MOREX.r2.6HG0456300'	mRNA	3.20822	0.0412353	00902///Monoterpenoid biosynthesis		GO:0000287///magnesium ion binding+++GO:0010333///terpene synthase activity		PF01397///Terpene synthase, N-terminal domain+++PF03936///Terpene synthase family, metal binding domain		IPR001906///Terpene synthase, N-terminal domain+++IPR005630///Terpene synthase, metal-binding domain+++IPR008930///Terpenoid cyclases/protein prenyltransferase alpha-alpha toroid+++IPR008949///Isoprenoid synthase domain superfamily+++IPR036965///Terpene synthase, N-terminal domain superfamily	[A0A287TC03_HORVV|diamond]SubName: Full=Uncharacterized protein {ECO:0000313|EnsemblPlants:HORVU6Hr1G012170.1};
HORVU.MOREX.r2.6HG0460170	'HORVU.MOREX.r2.6HG0460170'	mRNA	3.18607	3.34919e-11	00196///Photosynthesis - antenna proteins	GO:0009522///photosystem I+++GO:0009523///photosystem II+++GO:0009535///chloroplast thylakoid membrane+++GO:0009941///chloroplast envelope+++GO:0010287///plastoglobule	GO:0016168///chlorophyll binding	GO:0009416///response to light stimulus+++GO:0009768///photosynthesis, light harvesting in photosystem I+++GO:0018298///protein-chromophore linkage	PF00504///Chlorophyll A-B binding protein	ENOG502QPU1///No_INFO	IPR001344///Chlorophyll A-B binding protein, plant and chromista+++IPR022796///Chlorophyll A-B binding protein+++IPR023329///No_INFO	[M0XC72_HORVV|diamond]RecName: Full=Chlorophyll a-b binding protein, chloroplastic {ECO:0000256|RuleBase:RU363080};
HORVU.MOREX.r2.7HG0570260	'HORVU.MOREX.r2.7HG0570260'	mRNA	3.15618	9.55599e-05		GO:0005737///cytoplasm	GO:0000774///adenyl-nucleotide exchange factor activity+++GO:0031072///heat shock protein binding+++GO:0051087///chaperone binding	GO:0050821///protein stabilization	PF02179///BAG domain	KOG4361///chaperone binding	IPR000626///Ubiquitin-like domain+++IPR003103///BAG domain+++IPR029071///Ubiquitin-like domain superfamily+++IPR036533///BAG domain superfamily+++IPR039773///Molecular chaperone regulator BAG	[M0XY36_HORVV|diamond]RecName: Full=Ubiquitin-like domain-containing protein {ECO:0000259|PROSITE:PS50053};
HORVU.MOREX.r2.5HG0385190	'HORVU.MOREX.r2.5HG0385190'	mRNA	3.12563	0.0386853		GO:0005794///Golgi apparatus+++GO:0016021///integral component of membrane	GO:0016413///O-acetyltransferase activity		PF13839///GDSL/SGNH-like Acyl-Esterase family found in Pmr5 and Cas1p+++PF14416///PMR5 N terminal Domain	ENOG502SHUB///No_INFO	IPR025846///Trichome birefringence-like, N-terminal domain+++IPR026057///PC-Esterase+++IPR029962///Trichome birefringence-like family	[A0A287R3K4_HORVV|diamond]RecName: Full=PMR5N domain-containing protein {ECO:0000259|Pfam:PF14416};
HORVU.MOREX.r2.1HG0061720	'HORVU.MOREX.r2.1HG0061720'	mRNA	3.1044	0.000117912					PF05368///NmrA-like family	ENOG502QPMY///No_INFO	IPR008030///NmrA-like domain+++IPR036291///NAD(P)-binding domain superfamily	[C5XF10_SORBI|diamond]RecName: Full=NmrA domain-containing protein {ECO:0000259|Pfam:PF05368};
HORVU.MOREX.r2.6HG0492700	'HORVU.MOREX.r2.6HG0492700'	mRNA	3.10139	0.04953					PF05911///Filament-like plant protein, long coiled-coil		IPR008587///Filament-like plant protein	[A0A3B6NS68_WHEAT|diamond]SubName: Full=Uncharacterized protein {ECO:0000313|EnsemblPlants:TraesCS6A02G229200.1};
HORVU.MOREX.r2.1HG0073470	'HORVU.MOREX.r2.1HG0073470'	mRNA	3.08511	1.55878e-14	00196///Photosynthesis - antenna proteins	GO:0009522///photosystem I+++GO:0009523///photosystem II+++GO:0009535///chloroplast thylakoid membrane+++GO:0009941///chloroplast envelope+++GO:0010287///plastoglobule	GO:0016168///chlorophyll binding	GO:0009416///response to light stimulus+++GO:0009768///photosynthesis, light harvesting in photosystem I+++GO:0018298///protein-chromophore linkage	PF00504///Chlorophyll A-B binding protein	ENOG502QPU1///No_INFO	IPR001344///Chlorophyll A-B binding protein, plant and chromista+++IPR022796///Chlorophyll A-B binding protein+++IPR023329///No_INFO	[M0W5R5_HORVV|diamond]RecName: Full=Chlorophyll a-b binding protein, chloroplastic {ECO:0000256|RuleBase:RU363080};
HORVU.MOREX.r2.3HG0238210	'HORVU.MOREX.r2.3HG0238210'	mRNA	3.08491	0.00578663					PF03181///BURP domain	ENOG502QQHP///No_INFO	IPR004873///BURP domain	[A0A287LIR7_HORVV|diamond]RecName: Full=BURP domain-containing protein {ECO:0000259|PROSITE:PS51277};
HORVU.MOREX.r2.7HG0554600	'HORVU.MOREX.r2.7HG0554600'	mRNA	3.07717	1.28956e-05	00520///Amino sugar and nucleotide sugar metabolism+++04016///MAPK signaling pathway - plant	GO:0005874///microtubule	GO:0008017///microtubule binding			ENOG502QQTY///No_INFO	IPR016024///Armadillo-type fold+++IPR033337///MT-associated protein TORTIFOLIA1/SPIRAL2-like	[A0A287W5Y3_HORVV|diamond]SubName: Full=Uncharacterized protein {ECO:0000313|EnsemblPlants:HORVU7Hr1G040280.1};
HORVU.MOREX.r2.1HG0044650	'HORVU.MOREX.r2.1HG0044650'	mRNA	3.01549	0.0358551		GO:0005576///extracellular region		GO:0019953///sexual reproduction	PF01357///Expansin C-terminal domain+++PF03330///Lytic transglycolase	ENOG502QRTE///No_INFO	IPR005795///Major pollen allergen Lol pI+++IPR007112///Expansin/pollen allergen, DPBB domain+++IPR007117///Expansin, cellulose-binding-like domain+++IPR007118///Expansin/Lol pI+++IPR009009///RlpA-like protein, double-psi beta-barrel domain+++IPR036749///Expansin, cellulose-binding-like domain superfamily+++IPR036908///RlpA-like domain superfamily	[M0YKC6_HORVV|diamond]SubName: Full=Uncharacterized protein {ECO:0000313|EnsemblPlants:HORVU1Hr1G054240.2};
HORVU.MOREX.r2.2HG0112650	'HORVU.MOREX.r2.2HG0112650'	mRNA	3.00068	0.0257123		GO:0016021///integral component of membrane	GO:0016760///cellulose synthase (UDP-forming) activity	GO:0030244///cellulose biosynthetic process	PF03552///Cellulose synthase	ENOG502QU14///No_INFO	IPR005150///Cellulose synthase+++IPR029044///Nucleotide-diphospho-sugar transferases	[A0A287HTN1_HORVV|diamond]SubName: Full=Uncharacterized protein {ECO:0000313|EnsemblPlants:HORVU2Hr1G042370.2};
HORVU.MOREX.r2.2HG0172230	'HORVU.MOREX.r2.2HG0172230'	mRNA	2.98648	1.00731e-06	00941///Flavonoid biosynthesis+++04712///Circadian rhythm - plant		GO:0016747///transferase activity, transferring acyl groups other than amino-acyl groups	GO:0030639///polyketide biosynthetic process	PF00195///Chalcone and stilbene synthases, N-terminal domain+++PF02797///Chalcone and stilbene synthases, C-terminal domain	ENOG502QRSY///No_INFO	IPR001099///Chalcone/stilbene synthase, N-terminal+++IPR011141///Polyketide synthase, type III+++IPR012328///Chalcone/stilbene synthase, C-terminal+++IPR016039///Thiolase-like+++IPR018088///Chalcone/stilbene synthase, active site	[M0YXJ8_HORVV|diamond]SubName: Full=Chalcone synthase 1 {ECO:0000313|EnsemblPlants:HORVU2Hr1G116390.2};
HORVU.MOREX.r2.3HG0183950	'HORVU.MOREX.r2.3HG0183950'	mRNA	2.94098	0.0101037		GO:0000139///Golgi membrane+++GO:0016021///integral component of membrane	GO:0016757///transferase activity, transferring glycosyl groups+++GO:0052636///arabinosyltransferase activity	GO:0009664///plant-type cell wall organization	PF04577///Glycosyltransferase 61		IPR007657///Glycosyltransferase 61	[A0A3B6E909_WHEAT|diamond]SubName: Full=Uncharacterized protein {ECO:0000313|EnsemblPlants:TraesCS3A02G021800.1};
HORVU.MOREX.r2.5HG0403680	'HORVU.MOREX.r2.5HG0403680'	mRNA	2.93469	0.042163					PF06884///Protein of unknown function (DUF1264)	ENOG502QR3B///No_INFO	IPR010686///Oil body-associated protein-like	[F2DJC5_HORVV|diamond]SubName: Full=Predicted protein {ECO:0000313|EMBL:BAJ95196.1};
HORVU.MOREX.r2.6HG0502520	'HORVU.MOREX.r2.6HG0502520'	mRNA	2.91268	0.000358702	00130///Ubiquinone and other terpenoid-quinone biosynthesis+++00940///Phenylpropanoid biosynthesis		GO:0016207///4-coumarate-CoA ligase activity+++GO:0016405///CoA-ligase activity		PF00501///AMP-binding enzyme+++PF13193///AMP-binding enzyme C-terminal domain		IPR000873///AMP-dependent synthetase/ligase+++IPR020845///AMP-binding, conserved site+++IPR025110///AMP-binding enzyme, C-terminal domain+++IPR042099///ANL, N-terminal domain	[A0A287E4W2_HORVV|diamond]SubName: Full=Uncharacterized protein {ECO:0000313|EnsemblPlants:HORVU0Hr1G018190.8};
HORVU.MOREX.r2.4HG0284050	'HORVU.MOREX.r2.4HG0284050'	mRNA	2.91161	4.49157e-07	00500///Starch and sucrose metabolism	GO:0016021///integral component of membrane	GO:0008810///cellulase activity	GO:0030245///cellulose catabolic process	PF00759///Glycosyl hydrolase family 9		IPR001701///Glycoside hydrolase family 9+++IPR008928///Six-hairpin glycosidase superfamily+++IPR012341///Six-hairpin glycosidase-like superfamily+++IPR018221///Glycoside hydrolase family 9, His active site+++IPR033126///Glycosyl hydrolases family 9, Asp/Glu active sites	[A0A446R6Y1_TRITD|diamond]RecName: Full=Endoglucanase {ECO:0000256|RuleBase:RU361166}; EC=3.2.1.4 {ECO:0000256|RuleBase:RU361166};
HORVU.MOREX.r2.1HG0054370	'HORVU.MOREX.r2.1HG0054370'	mRNA	2.90175	0.0103954	00940///Phenylpropanoid biosynthesis	GO:0005576///extracellular region+++GO:0009505///plant-type cell wall+++GO:0009506///plasmodesma	GO:0004601///peroxidase activity+++GO:0020037///heme binding+++GO:0046872///metal ion binding	GO:0006979///response to oxidative stress+++GO:0042744///hydrogen peroxide catabolic process	PF00141///Peroxidase	ENOG502QRTP///No_INFO	IPR000823///Plant peroxidase+++IPR002016///Haem peroxidase+++IPR010255///Haem peroxidase superfamily+++IPR033905///Secretory peroxidase	[A0A287G0W9_HORVV|diamond]RecName: Full=Peroxidase {ECO:0000256|ARBA:ARBA00012313, ECO:0000256|RuleBase:RU362060}; EC=1.11.1.7 {ECO:0000256|ARBA:ARBA00012313, ECO:0000256|RuleBase:RU362060};
HORVU.MOREX.r2.7HG0560610	'HORVU.MOREX.r2.7HG0560610'	mRNA	2.86419	0.000899854	04712///Circadian rhythm - plant							[K9FLM7_PEND2|diamond]SubName: Full=Uncharacterized protein {ECO:0000313|EMBL:EKV10485.1};
HORVU.MOREX.r2.2HG0174020	'HORVU.MOREX.r2.2HG0174020'	mRNA	2.86335	0.04953	00052///Galactose metabolism+++00500///Starch and sucrose metabolism		GO:0004553///hydrolase activity, hydrolyzing O-glycosyl compounds	GO:0005975///carbohydrate metabolic process	PF00251///Glycosyl hydrolases family 32 N-terminal domain+++PF08244///Glycosyl hydrolases family 32 C terminal		IPR001362///Glycoside hydrolase, family 32+++IPR013148///Glycosyl hydrolase family 32, N-terminal+++IPR013189///Glycosyl hydrolase family 32, C-terminal+++IPR013320///Concanavalin A-like lectin/glucanase domain superfamily+++IPR023296///Glycosyl hydrolase, five-bladed beta-propellor domain superfamily	[A0A287JMN5_HORVV|diamond]SubName: Full=Uncharacterized protein {ECO:0000313|EnsemblPlants:HORVU2Hr1G118790.15};
HORVU.MOREX.r2.4HG0288480	'HORVU.MOREX.r2.4HG0288480'	mRNA	2.84252	0.0290533	00970///Aminoacyl-tRNA biosynthesis	GO:0048046///apoplast			PF03018///Dirigent-like protein	ENOG502S7A5///No_INFO	IPR004265///Dirigent protein	[F2CY23_HORVV|diamond]RecName: Full=Dirigent protein {ECO:0000256|RuleBase:RU363099};
HORVU.MOREX.r2.6HG0460210	'HORVU.MOREX.r2.6HG0460210'	mRNA	2.82573	8.5843e-11	00196///Photosynthesis - antenna proteins	GO:0009522///photosystem I+++GO:0009523///photosystem II+++GO:0009535///chloroplast thylakoid membrane	GO:0016168///chlorophyll binding	GO:0009765///photosynthesis, light harvesting+++GO:0018298///protein-chromophore linkage	PF00504///Chlorophyll A-B binding protein		IPR001344///Chlorophyll A-B binding protein, plant and chromista+++IPR022796///Chlorophyll A-B binding protein+++IPR023329///No_INFO	[M0YS81_HORVV|diamond]RecName: Full=Chlorophyll a-b binding protein, chloroplastic {ECO:0000256|RuleBase:RU363080};
HORVU.MOREX.r2.3HG0204260	'HORVU.MOREX.r2.3HG0204260'	mRNA	2.81844	0.000122445					PF04398///Protein of unknown function, DUF538		IPR007493///Protein of unknown function DUF538+++IPR036758///At5g01610-like superfamily	[A0A3B6GTR5_WHEAT|diamond]SubName: Full=Uncharacterized protein {ECO:0000313|EnsemblPlants:TraesCS3D02G148900.1.cds1};
HORVU.MOREX.r2.6HG0454180	'HORVU.MOREX.r2.6HG0454180'	mRNA	2.81249	0.0100345	00940///Phenylpropanoid biosynthesis	GO:0005576///extracellular region	GO:0004601///peroxidase activity+++GO:0020037///heme binding+++GO:0046872///metal ion binding	GO:0006979///response to oxidative stress+++GO:0042744///hydrogen peroxide catabolic process	PF00141///Peroxidase		IPR000823///Plant peroxidase+++IPR002016///Haem peroxidase+++IPR010255///Haem peroxidase superfamily+++IPR019793///Peroxidases heam-ligand binding site+++IPR019794///Peroxidase, active site+++IPR033905///Secretory peroxidase	[A0A3B6QCL7_WHEAT|diamond]RecName: Full=Peroxidase {ECO:0000256|ARBA:ARBA00012313, ECO:0000256|RuleBase:RU362060}; EC=1.11.1.7 {ECO:0000256|ARBA:ARBA00012313, ECO:0000256|RuleBase:RU362060};
HORVU.MOREX.r2.2HG0156750	'HORVU.MOREX.r2.2HG0156750'	mRNA	2.76436	0.0283227			GO:0004185///serine-type carboxypeptidase activity+++GO:0016747///transferase activity, transferring acyl groups other than amino-acyl groups	GO:0019748///secondary metabolic process	PF00450///Serine carboxypeptidase		IPR001563///Peptidase S10, serine carboxypeptidase+++IPR029058///Alpha/Beta hydrolase fold	[A0A3B6CB83_WHEAT|diamond]SubName: Full=Uncharacterized protein {ECO:0000313|EnsemblPlants:TraesCS2B02G431100.1};
HORVU.MOREX.r2.1HG0068790	'HORVU.MOREX.r2.1HG0068790'	mRNA	2.7363	0.000341108				GO:0006869///lipid transport	PF14368///Probable lipid transfer	ENOG502S3N0///No_INFO	IPR016140///Bifunctional inhibitor/plant lipid transfer protein/seed storage helical domain+++IPR033872///Non-specific lipid-transfer protein type 2+++IPR036312///Bifunctional inhibitor/plant lipid transfer protein/seed storage helical domain superfamily	[F2D8V2_HORVV|diamond]SubName: Full=Predicted protein {ECO:0000313|EMBL:BAJ91523.1};
HORVU.MOREX.r2.7HG0621980	'HORVU.MOREX.r2.7HG0621980'	mRNA	2.72316	0.0107223		GO:0005615///extracellular space+++GO:0005764///lysosome	GO:0004197///cysteine-type endopeptidase activity	GO:0051603///proteolysis involved in cellular protein catabolic process	PF00112///Papain family cysteine protease+++PF08246///Cathepsin propeptide inhibitor domain (I29)	KOG1543///cysteine-type peptidase activity	IPR000668///Peptidase C1A, papain C-terminal+++IPR013201///Cathepsin propeptide inhibitor domain (I29)+++IPR025661///Cysteine peptidase, asparagine active site+++IPR038765///Papain-like cysteine peptidase superfamily+++IPR039417///Papain-like cysteine endopeptidase	[A0A287XZZ7_HORVV|diamond]SubName: Full=Uncharacterized protein {ECO:0000313|EnsemblPlants:HORVU7Hr1G119930.2};
HORVU.MOREX.r2.7HG0621990	'HORVU.MOREX.r2.7HG0621990'	mRNA	2.72316	0.0107223		GO:0005615///extracellular space+++GO:0005764///lysosome	GO:0004197///cysteine-type endopeptidase activity	GO:0051603///proteolysis involved in cellular protein catabolic process	PF00112///Papain family cysteine protease+++PF08246///Cathepsin propeptide inhibitor domain (I29)	KOG1543///cysteine-type peptidase activity	IPR000668///Peptidase C1A, papain C-terminal+++IPR013201///Cathepsin propeptide inhibitor domain (I29)+++IPR025661///Cysteine peptidase, asparagine active site+++IPR038765///Papain-like cysteine peptidase superfamily+++IPR039417///Papain-like cysteine endopeptidase	[A0A287XZZ7_HORVV|diamond]SubName: Full=Uncharacterized protein {ECO:0000313|EnsemblPlants:HORVU7Hr1G119930.2};
HORVU.MOREX.r2.UnG0633240	'HORVU.MOREX.r2.UnG0633240'	mRNA	2.72316	0.0107223		GO:0005615///extracellular space+++GO:0005764///lysosome	GO:0004197///cysteine-type endopeptidase activity	GO:0051603///proteolysis involved in cellular protein catabolic process	PF00112///Papain family cysteine protease+++PF08246///Cathepsin propeptide inhibitor domain (I29)	KOG1543///cysteine-type peptidase activity	IPR000668///Peptidase C1A, papain C-terminal+++IPR013201///Cathepsin propeptide inhibitor domain (I29)+++IPR025661///Cysteine peptidase, asparagine active site+++IPR038765///Papain-like cysteine peptidase superfamily+++IPR039417///Papain-like cysteine endopeptidase	[A0A287XZZ7_HORVV|diamond]SubName: Full=Uncharacterized protein {ECO:0000313|EnsemblPlants:HORVU7Hr1G119930.2};
HORVU.MOREX.r2.3HG0245540	'HORVU.MOREX.r2.3HG0245540'	mRNA	2.72218	0.0216008			GO:0003993///acid phosphatase activity+++GO:0046872///metal ion binding		PF00149///Calcineurin-like phosphoesterase+++PF14008///Iron/zinc purple acid phosphatase-like protein C+++PF16656///Purple acid Phosphatase, N-terminal domain+++PF17808///Fn3-like domain from Purple Acid Phosphatase		IPR004843///Calcineurin-like phosphoesterase domain, ApaH type+++IPR008963///Purple acid phosphatase-like, N-terminal+++IPR015914///Purple acid phosphatase, N-terminal+++IPR025733///Iron/zinc purple acid phosphatase-like C-terminal domain+++IPR029052///Metallo-dependent phosphatase-like+++IPR040974///Purple acid phosphatase, Fn3-like domain+++IPR041792///Purple acid phosphatase, metallophosphatas…	[A0A287LTF2_HORVV|diamond]RecName: Full=Purple acid phosphatase {ECO:0000256|RuleBase:RU361203}; EC=3.1.3.2 {ECO:0000256|RuleBase:RU361203};
HORVU.MOREX.r2.5HG0439660	'HORVU.MOREX.r2.5HG0439660'	mRNA	2.69601	0.0210848					PF04749///PLAC8 family	ENOG502S7UD///No_INFO	IPR006461///PLAC8 motif-containing protein	[A0A287SUH5_HORVV|diamond]SubName: Full=Uncharacterized protein {ECO:0000313|EnsemblPlants:HORVU5Hr1G115750.1};
HORVU.MOREX.r2.4HG0316930	'HORVU.MOREX.r2.4HG0316930'	mRNA	2.68801	0.000664016	00052///Galactose metabolism		GO:0016757///transferase activity, transferring glycosyl groups		PF01501///Glycosyl transferase family 8	KOG1950///glycogenin glucosyltransferase activity	IPR002495///Glycosyl transferase, family 8+++IPR029044///Nucleotide-diphospho-sugar transferases	[M0UZW7_HORVV|diamond]RecName: Full=Hexosyltransferase {ECO:0000256|RuleBase:RU362027}; EC=2.4.1.- {ECO:0000256|RuleBase:RU362027};
HORVU.MOREX.r2.5HG0437190	'HORVU.MOREX.r2.5HG0437190'	mRNA	2.6366	0.000156698	00941///Flavonoid biosynthesis		GO:0045430///chalcone isomerase activity	GO:0009813///flavonoid biosynthetic process	PF02431///Chalcone-flavanone isomerase	ENOG502QR5P///No_INFO	IPR016087///Chalcone isomerase+++IPR016088///Chalcone isomerase, 3-layer sandwich+++IPR016089///Chalcone isomerase, orthogonal bundle domain superfamily+++IPR036298///Chalcone isomerase superfamily+++IPR044164///Chalcone--flavonone isomerase	[F2EFM6_HORVV|diamond]RecName: Full=Chalcone-flavonone isomerase family protein {ECO:0000256|RuleBase:RU361158};
HORVU.MOREX.r2.4HG0340730	'HORVU.MOREX.r2.4HG0340730'	mRNA	2.63369	0.000911759		GO:0016021///integral component of membrane	GO:0005524///ATP binding+++GO:0042626///ATPase activity, coupled to transmembrane movement of substances		PF00005///ABC transporter+++PF01061///ABC-2 type transporter+++PF08370///Plant PDR ABC transporter associated+++PF14510///ABC-transporter N-terminal+++PF19055///ABC-2 type transporter	KOG0065///ATPase activity	IPR003439///ABC transporter-like, ATP-binding domain+++IPR003593///AAA+ ATPase domain+++IPR013525///ABC-2 type transporter+++IPR013581///Plant PDR ABC transporter associated+++IPR017871///ABC transporter-like, conserved site+++IPR027417///P-loop containing nucleoside triphosphate hydrolase+++IPR029481///ABC-transporter, N-terminal domain+++IPR034003///ATP-binding cassette transporter, PDR-like su…	[A0A287WL54_HORVV|diamond]SubName: Full=Uncharacterized protein {ECO:0000313|EnsemblPlants:HORVU7Hr1G056530.12};
HORVU.MOREX.r2.1HG0039200	'HORVU.MOREX.r2.1HG0039200'	mRNA	2.6021	1.27593e-05			GO:0008375///acetylglucosaminyltransferase activity		PF04646///Protein of unknown function, DUF604		IPR006740///Protein of unknown function DUF604	[A0A3B5ZUX3_WHEAT|diamond]SubName: Full=Uncharacterized protein {ECO:0000313|EnsemblPlants:TraesCS1D02G178600.1};
HORVU.MOREX.r2.5HG0384320	'HORVU.MOREX.r2.5HG0384320'	mRNA	2.53646	0.0101037	00941///Flavonoid biosynthesis		GO:0016872///intramolecular lyase activity		PF02431///Chalcone-flavanone isomerase	ENOG502QV3J///No_INFO	IPR016087///Chalcone isomerase+++IPR016088///Chalcone isomerase, 3-layer sandwich+++IPR016089///Chalcone isomerase, orthogonal bundle domain superfamily+++IPR036298///Chalcone isomerase superfamily+++IPR044191///Chalcone--flavonone isomerase 3-like	[A0A287R1U6_HORVV|diamond]RecName: Full=Chalcone-flavonone isomerase family protein {ECO:0000256|RuleBase:RU361158};
HORVU.MOREX.r2.7HG0554640	'HORVU.MOREX.r2.7HG0554640'	mRNA	2.5135	0.000122153	00196///Photosynthesis - antenna proteins	GO:0009522///photosystem I+++GO:0009523///photosystem II+++GO:0009535///chloroplast thylakoid membrane	GO:0016168///chlorophyll binding	GO:0009765///photosynthesis, light harvesting+++GO:0018298///protein-chromophore linkage	PF00504///Chlorophyll A-B binding protein	ENOG502QPU1///No_INFO	IPR001344///Chlorophyll A-B binding protein, plant and chromista+++IPR022796///Chlorophyll A-B binding protein+++IPR023329///No_INFO	[A0A287W5U1_HORVV|diamond]RecName: Full=Chlorophyll a-b binding protein, chloroplastic {ECO:0000256|RuleBase:RU363080};
HORVU.MOREX.r2.3HG0195930	'HORVU.MOREX.r2.3HG0195930'	mRNA	2.49245	0.000892731	00940///Phenylpropanoid biosynthesis	GO:0016021///integral component of membrane			PF03168///Late embryogenesis abundant protein	ENOG502QWT6///No_INFO	IPR004864///Late embryogenesis abundant protein, LEA_2 subgroup	[A0A0D9Y4I4_9ORYZ|diamond]RecName: Full=LEA_2 domain-containing protein {ECO:0000259|Pfam:PF03168};
HORVU.MOREX.r2.6HG0447950	'HORVU.MOREX.r2.6HG0447950'	mRNA	2.45876	3.29957e-08		GO:0005576///extracellular region	GO:0090729///toxin activity	GO:0006952///defense response	PF00321///Plant thionin	ENOG502SUEZ///No_INFO	IPR001010///Thionin+++IPR036391///Thionin-like superfamily	[A0A287T4J5_HORVV|diamond]RecName: Full=Acidic protein {ECO:0000256|ARBA:ARBA00017806};
HORVU.MOREX.r2.6HG0469940	'HORVU.MOREX.r2.6HG0469940'	mRNA	2.44283	0.0236277		GO:0016021///integral component of membrane	GO:0005524///ATP binding+++GO:0042626///ATPase activity, coupled to transmembrane movement of substances		PF00005///ABC transporter+++PF01061///ABC-2 type transporter+++PF19055///ABC-2 type transporter		IPR003439///ABC transporter-like, ATP-binding domain+++IPR003593///AAA+ ATPase domain+++IPR013525///ABC-2 type transporter+++IPR017871///ABC transporter-like, conserved site+++IPR027417///P-loop containing nucleoside triphosphate hydrolase+++IPR043926///ABC transporter family G domain	[A0A3B6NN05_WHEAT|diamond]RecName: Full=ABC transporter domain-containing protein {ECO:0000259|PROSITE:PS50893};
HORVU.MOREX.r2.2HG0087670	'HORVU.MOREX.r2.2HG0087670'	mRNA	2.43139	0.00162617	00904///Diterpenoid biosynthesis	GO:0016021///integral component of membrane	GO:0004497///monooxygenase activity+++GO:0005506///iron ion binding+++GO:0016705///oxidoreductase activity, acting on paired donors, with incorporation or reduction of molecular oxygen+++GO:0020037///heme binding		PF00067///Cytochrome P450		IPR001128///Cytochrome P450+++IPR002401///Cytochrome P450, E-class, group I+++IPR017972///Cytochrome P450, conserved site+++IPR036396///Cytochrome P450 superfamily	[A0A287H3X4_HORVV|diamond]SubName: Full=Uncharacterized protein {ECO:0000313|EnsemblPlants:HORVU2Hr1G012810.3};
HORVU.MOREX.r2.1HG0072320	'HORVU.MOREX.r2.1HG0072320'	mRNA	2.42791	0.00578663	00940///Phenylpropanoid biosynthesis	GO:0005886///plasma membrane		GO:0009834///plant-type secondary cell wall biogenesis	PF02469///Fasciclin domain		IPR000782///FAS1 domain+++IPR036378///FAS1 domain superfamily	[A0A3B6A2M7_WHEAT|diamond]RecName: Full=FAS1 domain-containing protein {ECO:0000259|PROSITE:PS50213};
HORVU.MOREX.r2.5HG0385670	'HORVU.MOREX.r2.5HG0385670'	mRNA	2.41644	1.83002e-07	00250///Alanine, aspartate and glutamate metabolism+++01230///Biosynthesis of amino acids		GO:0004066///asparagine synthase (glutamine-hydrolyzing) activity+++GO:0005524///ATP binding	GO:0006529///asparagine biosynthetic process+++GO:0006541///glutamine metabolic process	PF00733///Asparagine synthase+++PF13537///Glutamine amidotransferase domain		IPR001962///Asparagine synthase+++IPR006426///Asparagine synthase, glutamine-hydrolyzing+++IPR014729///Rossmann-like alpha/beta/alpha sandwich fold+++IPR017932///Glutamine amidotransferase type 2 domain+++IPR029055///Nucleophile aminohydrolases, N-terminal+++IPR033738///Asparagine synthase, N-terminal domain	[A0A4U6VF18_SETVI|diamond]RecName: Full=Asparagine synthetase [glutamine-hydrolyzing] {ECO:0000256|PIRNR:PIRNR001589}; EC=6.3.5.4 {ECO:0000256|PIRNR:PIRNR001589};
HORVU.MOREX.r2.5HG0400660	'HORVU.MOREX.r2.5HG0400660'	mRNA	2.40629	1.19437e-05	00940///Phenylpropanoid biosynthesis		GO:0003824///catalytic activity		PF01370///NAD dependent epimerase/dehydratase family	KOG1502///dihydrokaempferol 4-reductase activity	IPR001509///NAD-dependent epimerase/dehydratase+++IPR036291///NAD(P)-binding domain superfamily	[M7ZJP1_TRIUA|diamond]SubName: Full=Bifunctional dihydroflavonol 4-reductase/flavanone 4-reductase {ECO:0000313|EMBL:EMS63443.1, ECO:0000313|EnsemblPlants:TRIUR3_22255-P1};
HORVU.MOREX.r2.3HG0211600	'HORVU.MOREX.r2.3HG0211600'	mRNA	2.39755	0.0216008		GO:0016021///integral component of membrane			PF03798///TLC domain	KOG4474///TLC domain	IPR006634///TRAM/LAG1/CLN8 homology domain+++IPR042512///TLC domain-containing protein 5	[F2D5I2_HORVV|diamond]SubName: Full=Predicted protein {ECO:0000313|EMBL:BAJ90353.1};
HORVU.MOREX.r2.5HG0399880	'HORVU.MOREX.r2.5HG0399880'	mRNA	2.37948	0.000731812	03040///Spliceosome						IPR002395///HMW kininogen	[F2CRG2_HORVV|diamond]SubName: Full=Predicted protein {ECO:0000313|EMBL:BAJ85433.1};
HORVU.MOREX.r2.4HG0291540	'HORVU.MOREX.r2.4HG0291540'	mRNA	2.34152	0.000579152					PF02496///ABA/WDS induced protein	ENOG502S1T2///No_INFO	IPR003496///ABA/WDS induced protein	[M0X291_HORVV|diamond]SubName: Full=Uncharacterized protein {ECO:0000313|EnsemblPlants:HORVU4Hr1G020030.1};
HORVU.MOREX.r2.1HG0024680	'HORVU.MOREX.r2.1HG0024680'	mRNA	2.33349	0.000273439			GO:0016788///hydrolase activity, acting on ester bonds		PF00657///GDSL-like Lipase/Acylhydrolase	ENOG502QSMM///No_INFO	IPR001087///GDSL lipase/esterase+++IPR035669///GDSL lipase/esterase-like, plant+++IPR036514///SGNH hydrolase superfamily	[F2E1T6_HORVV|diamond]SubName: Full=Predicted protein {ECO:0000313|EMBL:BAK01308.1};
HORVU.MOREX.r2.2HG0087420	'HORVU.MOREX.r2.2HG0087420'	mRNA	2.31455	7.5993e-07	00940///Phenylpropanoid biosynthesis	GO:0005618///cell wall+++GO:0048046///apoplast	GO:0030145///manganese ion binding		PF00190///Cupin		IPR001929///Germin+++IPR006045///Cupin 1+++IPR011051///RmlC-like cupin domain superfamily+++IPR014710///RmlC-like jelly roll fold+++IPR019780///Germin, manganese binding site	[A0A3B6SAY4_WHEAT|diamond]RecName: Full=Germin-like protein {ECO:0000256|RuleBase:RU366015};
HORVU.MOREX.r2.7HG0619230	'HORVU.MOREX.r2.7HG0619230'	mRNA	2.3077	0.000511583	00943///Isoflavonoid biosynthesis	GO:0048046///apoplast			PF03018///Dirigent-like protein	ENOG502SRFP///No_INFO	IPR004265///Dirigent protein	[F2DRR5_HORVV|diamond]RecName: Full=Dirigent protein {ECO:0000256|RuleBase:RU363099};
HORVU.MOREX.r2.3HG0188660	'HORVU.MOREX.r2.3HG0188660'	mRNA	2.29721	0.00118684		GO:0016021///integral component of membrane	GO:0008289///lipid binding	GO:0006869///lipid transport	PF00234///Protease inhibitor/seed storage/LTP family		IPR000528///Plant non-specific lipid-transfer protein/Par allergen+++IPR016140///Bifunctional inhibitor/plant lipid transfer protein/seed storage helical domain+++IPR036312///Bifunctional inhibitor/plant lipid transfer protein/seed storage helical domain superfamily	[A0A287K2G9_HORVV|diamond]RecName: Full=Non-specific lipid-transfer protein {ECO:0000256|RuleBase:RU000628};
HORVU.MOREX.r2.5HG0400680	'HORVU.MOREX.r2.5HG0400680'	mRNA	2.27176	0.00127376	04213///Longevity regulating pathway - multiple species		GO:0005524///ATP binding	GO:0007165///signal transduction	PF00069///Protein kinase domain+++PF03822///NAF domain	KOG0583///protein serine/threonine kinase activity	IPR000719///Protein kinase domain+++IPR004041///NAF domain+++IPR008271///Serine/threonine-protein kinase, active site+++IPR011009///Protein kinase-like domain superfamily+++IPR017441///Protein kinase, ATP binding site+++IPR018451///NAF/FISL domain	[M0WX94_HORVV|diamond]RecName: Full=Non-specific serine/threonine protein kinase {ECO:0000256|ARBA:ARBA00012513}; EC=2.7.11.1 {ECO:0000256|ARBA:ARBA00012513};
HORVU.MOREX.r2.5HG0349810	'HORVU.MOREX.r2.5HG0349810'	mRNA	2.2654	0.000989908	00190///Oxidative phosphorylation	GO:0005886///plasma membrane+++GO:0016021///integral component of membrane	GO:0005524///ATP binding+++GO:0008553///proton-exporting ATPase activity, phosphorylative mechanism	GO:0120029///proton export across plasma membrane	PF00690///Cation transporter/ATPase, N-terminus	KOG0205///proton export across plasma membrane	IPR001757///P-type ATPase+++IPR004014///Cation-transporting P-type ATPase, N-terminal+++IPR006534///P-type ATPase, subfamily IIIA+++IPR008250///P-type ATPase, A domain superfamily+++IPR018303///P-type ATPase, phosphorylation site+++IPR023298///P-type ATPase, transmembrane domain superfamily+++IPR023299///P-type ATPase, cytoplasmic domain N+++IPR036412///HAD-like superfamily+++IPR044492///P-type A…	[A0A0D9Y1V1_9ORYZ|diamond]RecName: Full=Plasma membrane ATPase {ECO:0000256|RuleBase:RU362083}; EC=7.1.2.1 {ECO:0000256|RuleBase:RU362083};
HORVU.MOREX.r2.3HG0204930	'HORVU.MOREX.r2.3HG0204930'	mRNA	2.24288	0.00833434	00230///Purine metabolism+++00240///Pyrimidine metabolism+++00500///Starch and sucrose metabolism+++00740///Riboflavin metabolism+++00760///Nicotinate and nicotinamide metabolism+++00770///Pantothenate and CoA biosynthesis	GO:0012505///endomembrane system	GO:0003924///GTPase activity	GO:0006886///intracellular protein transport	PF09713///Plant protein 1589 of unknown function (A_thal_3526)		IPR006476///Conserved hypothetical protein CHP01589, plant	[A0A3B6EH02_WHEAT|diamond]SubName: Full=Uncharacterized protein {ECO:0000313|EnsemblPlants:TraesCS3A02G144700.2};
HORVU.MOREX.r2.2HG0138670	'HORVU.MOREX.r2.2HG0138670'	mRNA	2.1989	0.00013609					PF02496///ABA/WDS induced protein	ENOG502S6IH///No_INFO	IPR003496///ABA/WDS induced protein	[A0A0D9ZKS7_9ORYZ|diamond]SubName: Full=Uncharacterized protein {ECO:0000313|EnsemblPlants:OGLUM04G12340.1};
HORVU.MOREX.r2.7HG0558300	'HORVU.MOREX.r2.7HG0558300'	mRNA	2.19337	0.0357419			GO:0008194///UDP-glycosyltransferase activity		PF00201///UDP-glucoronosyl and UDP-glucosyl transferase	KOG1192///transferase activity, transferring hexosyl groups	IPR002213///UDP-glucuronosyl/UDP-glucosyltransferase+++IPR035595///UDP-glycosyltransferase family, conserved site	[A0A287W9E1_HORVV|diamond]RecName: Full=Glycosyltransferase {ECO:0000256|RuleBase:RU362057}; EC=2.4.1.- {ECO:0000256|RuleBase:RU362057};
HORVU.MOREX.r2.3HG0200070	'HORVU.MOREX.r2.3HG0200070'	mRNA	2.18769	0.0280971								[A0A287KFL5_HORVV|diamond]SubName: Full=Uncharacterized protein {ECO:0000313|EnsemblPlants:HORVU3Hr1G023750.1};
HORVU.MOREX.r2.5HG0408750	'HORVU.MOREX.r2.5HG0408750'	mRNA	2.17397	0.041669	00053///Ascorbate and aldarate metabolism+++00520///Amino sugar and nucleotide sugar metabolism+++01240///Biosynthesis of cofactors+++01250///Biosynthesis of nucleotide sugars	GO:0016021///integral component of membrane	GO:0003824///catalytic activity		PF01370///NAD dependent epimerase/dehydratase family	KOG1371///racemase and epimerase activity, acting on carbohydrates and derivatives	IPR001509///NAD-dependent epimerase/dehydratase+++IPR036291///NAD(P)-binding domain superfamily	[A0A287RU44_HORVV|diamond]RecName: Full=Epimerase domain-containing protein {ECO:0000259|Pfam:PF01370};
HORVU.MOREX.r2.1HG0073510	'HORVU.MOREX.r2.1HG0073510'	mRNA	2.16938	0.00566526	00196///Photosynthesis - antenna proteins	GO:0009522///photosystem I+++GO:0009523///photosystem II+++GO:0009535///chloroplast thylakoid membrane	GO:0016168///chlorophyll binding	GO:0009765///photosynthesis, light harvesting+++GO:0018298///protein-chromophore linkage	PF00504///Chlorophyll A-B binding protein		IPR001344///Chlorophyll A-B binding protein, plant and chromista+++IPR022796///Chlorophyll A-B binding protein+++IPR023329///No_INFO	[A0A287GMW8_HORVV|diamond]RecName: Full=Chlorophyll a-b binding protein, chloroplastic {ECO:0000256|RuleBase:RU363080};
HORVU.MOREX.r2.2HG0086050	'HORVU.MOREX.r2.2HG0086050'	mRNA	2.16501	0.00144023	00630///Glyoxylate and dicarboxylate metabolism+++00710///Carbon fixation in photosynthetic organisms+++01200///Carbon metabolism	GO:0009507///chloroplast	GO:0004497///monooxygenase activity+++GO:0016984///ribulose-bisphosphate carboxylase activity	GO:0009853///photorespiration+++GO:0019253///reductive pentose-phosphate cycle	PF00101///Ribulose bisphosphate carboxylase, small chain+++PF12338///Ribulose-1,5-bisphosphate carboxylase small subunit		IPR000894///Ribulose bisphosphate carboxylase small subunit, domain+++IPR024680///Ribulose-1,5-bisphosphate carboxylase small subunit, N-terminal+++IPR024681///Ribulose bisphosphate carboxylase, small subunit+++IPR036385///Ribulose bisphosphate carboxylase, small subunit superfamily	[A0A287H239_HORVV|diamond]RecName: Full=Ribulose bisphosphate carboxylase small subunit {ECO:0000256|RuleBase:RU003627}; Short=RuBisCO small subunit {ECO:0000256|RuleBase:RU003627};
HORVU.MOREX.r2.5HG0405790	'HORVU.MOREX.r2.5HG0405790'	mRNA	2.15517	0.000327522	00460///Cyanoamino acid metabolism		GO:0008194///UDP-glycosyltransferase activity		PF00201///UDP-glucoronosyl and UDP-glucosyl transferase	KOG1192///transferase activity, transferring hexosyl groups	IPR002213///UDP-glucuronosyl/UDP-glucosyltransferase+++IPR035595///UDP-glycosyltransferase family, conserved site	[A0A287RR91_HORVV|diamond]RecName: Full=Glycosyltransferase {ECO:0000256|RuleBase:RU362057}; EC=2.4.1.- {ECO:0000256|RuleBase:RU362057};
HORVU.MOREX.r2.1HG0052940	'HORVU.MOREX.r2.1HG0052940'	mRNA	2.15304	0.000223448	04145///Phagosome	GO:0005737///cytoplasm+++GO:0005874///microtubule	GO:0003924///GTPase activity+++GO:0005200///structural constituent of cytoskeleton+++GO:0005525///GTP binding	GO:0000226///microtubule cytoskeleton organization+++GO:0000278///mitotic cell cycle	PF00091///Tubulin/FtsZ family, GTPase domain+++PF03953///Tubulin C-terminal domain		IPR000217///Tubulin+++IPR002453///Beta tubulin+++IPR003008///Tubulin/FtsZ, GTPase domain+++IPR008280///Tubulin/FtsZ, C-terminal+++IPR013838///Beta tubulin, autoregulation binding site+++IPR017975///Tubulin, conserved site+++IPR018316///Tubulin/FtsZ, 2-layer sandwich domain+++IPR023123///Tubulin, C-terminal+++IPR036525///Tubulin/FtsZ, GTPase domain superfamily+++IPR037103///Tubulin/FtsZ-like, C-te…	[A0A0K9RZJ2_SPIOL|diamond]RecName: Full=Tubulin beta chain {ECO:0000256|RuleBase:RU000352};
HORVU.MOREX.r2.4HG0329430	'HORVU.MOREX.r2.4HG0329430'	mRNA	2.15284	0.0100345	00062///Fatty acid elongation+++04626///Plant-pathogen interaction	GO:0016021///integral component of membrane	GO:0016747///transferase activity, transferring acyl groups other than amino-acyl groups	GO:0006633///fatty acid biosynthetic process	PF08392///FAE1/Type III polyketide synthase-like protein+++PF08541///3-Oxoacyl-[acyl-carrier-protein (ACP)] synthase III C terminal		IPR012392///Very-long-chain 3-ketoacyl-CoA synthase+++IPR013601///FAE1/Type III polyketide synthase-like protein+++IPR013747///3-Oxoacyl-[acyl-carrier-protein (ACP)] synthase III, C-terminal+++IPR016039///Thiolase-like	[A0A2I0W3Q0_9ASPA|diamond]RecName: Full=3-ketoacyl-CoA synthase {ECO:0000256|PIRNR:PIRNR036417}; EC=2.3.1.- {ECO:0000256|PIRNR:PIRNR036417};
HORVU.MOREX.r2.2HG0177680	'HORVU.MOREX.r2.2HG0177680'	mRNA	2.14839	0.00119514		GO:0016021///integral component of membrane	GO:0004674///protein serine/threonine kinase activity+++GO:0005524///ATP binding		PF07714///Protein tyrosine and serine/threonine kinase+++PF08263///Leucine rich repeat N-terminal domain	ENOG502QPQ4///No_INFO	IPR000719///Protein kinase domain+++IPR001245///Serine-threonine/tyrosine-protein kinase, catalytic domain+++IPR003591///Leucine-rich repeat, typical subtype+++IPR008271///Serine/threonine-protein kinase, active site+++IPR011009///Protein kinase-like domain superfamily+++IPR013210///Leucine-rich repeat-containing N-terminal, plant-type+++IPR017441///Protein kinase, ATP binding site+++IPR032675///…	[A0A0D9WBF0_9ORYZ|diamond]RecName: Full=Protein kinase domain-containing protein {ECO:0000259|PROSITE:PS50011};
HORVU.MOREX.r2.5HG0415670	'HORVU.MOREX.r2.5HG0415670'	mRNA	2.0829	0.000579152		GO:0005773///vacuole+++GO:0005886///plasma membrane+++GO:0009506///plasmodesma+++GO:0016021///integral component of membrane	GO:0015250///water channel activity		PF00230///Major intrinsic protein	KOG0223///water channel activity	IPR000425///Major intrinsic protein+++IPR022357///Major intrinsic protein, conserved site+++IPR023271///Aquaporin-like+++IPR034294///Aquaporin transporter	[A0A287S2B4_HORVV|diamond]SubName: Full=Uncharacterized protein {ECO:0000313|EnsemblPlants:HORVU5Hr1G084230.1};
HORVU.MOREX.r2.7HG0624030	'HORVU.MOREX.r2.7HG0624030'	mRNA	2.07632	0.000708895		GO:0005737///cytoplasm	GO:0008146///sulfotransferase activity	GO:0051923///sulfation	PF00685///Sulfotransferase domain		IPR000863///Sulfotransferase domain+++IPR027417///P-loop containing nucleoside triphosphate hydrolase	[A0A287Y2D0_HORVV|diamond]RecName: Full=Sulfotransferase {ECO:0000256|RuleBase:RU361155}; EC=2.8.2.- {ECO:0000256|RuleBase:RU361155};
HORVU.MOREX.r2.3HG0204280	'HORVU.MOREX.r2.3HG0204280'	mRNA	2.06042	0.00566526					PF04398///Protein of unknown function, DUF538	ENOG502S0BP///No_INFO	IPR007493///Protein of unknown function DUF538+++IPR036758///At5g01610-like superfamily	[A0A287KK32_HORVV|diamond]SubName: Full=Uncharacterized protein {ECO:0000313|EnsemblPlants:HORVU3Hr1G028780.1};
HORVU.MOREX.r2.1HG0073500	'HORVU.MOREX.r2.1HG0073500'	mRNA	1.99551	0.000212943	00196///Photosynthesis - antenna proteins	GO:0009522///photosystem I+++GO:0009523///photosystem II+++GO:0009535///chloroplast thylakoid membrane+++GO:0009941///chloroplast envelope+++GO:0010287///plastoglobule	GO:0016168///chlorophyll binding	GO:0009416///response to light stimulus+++GO:0009768///photosynthesis, light harvesting in photosystem I+++GO:0018298///protein-chromophore linkage	PF00504///Chlorophyll A-B binding protein	ENOG502QPU1///No_INFO	IPR001344///Chlorophyll A-B binding protein, plant and chromista+++IPR022796///Chlorophyll A-B binding protein+++IPR023329///No_INFO	[A0A287GMX3_HORVV|diamond]RecName: Full=Chlorophyll a-b binding protein, chloroplastic {ECO:0000256|RuleBase:RU363080};
HORVU.MOREX.r2.1HG0041320	'HORVU.MOREX.r2.1HG0041320'	mRNA	1.9948	0.00103297		GO:0016021///integral component of membrane			PF00153///Mitochondrial carrier protein		IPR018108///Mitochondrial substrate/solute carrier+++IPR023395///Mitochondrial carrier domain superfamily	[A0A446IXN5_TRITD|diamond]SubName: Full=Uncharacterized protein {ECO:0000313|EMBL:VAH05584.1};
HORVU.MOREX.r2.7HG0606560	'HORVU.MOREX.r2.7HG0606560'	mRNA	1.97374	0.0116106	00270///Cysteine and methionine metabolism+++00480///Glutathione metabolism+++01240///Biosynthesis of cofactors		GO:0000287///magnesium ion binding+++GO:0004363///glutathione synthase activity+++GO:0005524///ATP binding+++GO:0043295///glutathione binding		PF03199///Eukaryotic glutathione synthase+++PF03917///Eukaryotic glutathione synthase, ATP binding domain		IPR004887///Glutathione synthase, substrate-binding domain+++IPR005615///Glutathione synthase+++IPR014042///Glutathione synthase, alpha-helical+++IPR014049///Glutathione synthase, N-terminal, eukaryotic+++IPR014709///Glutathione synthase, C-terminal, eukaryotic+++IPR016185///Pre-ATP-grasp domain superfamily+++IPR037013///Glutathione synthase, substrate-binding domain superfamily	[A0A446XT77_TRITD|diamond]RecName: Full=Glutathione synthetase {ECO:0000256|PIRNR:PIRNR001558}; Short=GSH-S {ECO:0000256|PIRNR:PIRNR001558}; EC=6.3.2.3 {ECO:0000256|PIRNR:PIRNR001558};
HORVU.MOREX.r2.1HG0039930	'HORVU.MOREX.r2.1HG0039930'	mRNA	1.94284	0.00867485					PF12697///Alpha/beta hydrolase family	ENOG502QS8H///No_INFO	IPR000073///Alpha/beta hydrolase fold-1+++IPR029058///Alpha/Beta hydrolase fold	[A0A287FGF1_HORVV|diamond]RecName: Full=AB hydrolase-1 domain-containing protein {ECO:0000259|Pfam:PF12697};
HORVU.MOREX.r2.3HG0251960	'HORVU.MOREX.r2.3HG0251960'	mRNA	1.93136	0.0359315	00330///Arginine and proline metabolism+++01230///Biosynthesis of amino acids	GO:0005737///cytoplasm	GO:0004349///glutamate 5-kinase activity+++GO:0004350///glutamate-5-semialdehyde dehydrogenase activity+++GO:0005524///ATP binding	GO:0055129///L-proline biosynthetic process	PF00171///Aldehyde dehydrogenase family+++PF00696///Amino acid kinase family		IPR000965///GPR domain+++IPR001048///Aspartate/glutamate/uridylate kinase+++IPR001057///Glutamate/acetylglutamate kinase+++IPR005715///Glutamate 5-kinase/delta-1-pyrroline-5-carboxylate synthase+++IPR005766///Delta l-pyrroline-5-carboxylate synthetase+++IPR015590///Aldehyde dehydrogenase domain+++IPR016161///Aldehyde/histidinol dehydrogenase+++IPR016162///Aldehyde dehydrogenase, N-terminal+++IPR0…	[A0A1D6G8F4_MAIZE|diamond]RecName: Full=Delta-1-pyrroline-5-carboxylate synthase {ECO:0000256|PIRNR:PIRNR036429}; Includes: RecName: Full=Glutamate 5-kinase {ECO:0000256|PIRNR:PIRNR036429}; Short=GK {ECO:0000256|PIRNR:PIRNR036429}; EC=2.7.2.11 {ECO:0000256|PIRNR:PIRNR036429}; AltName: Full=Gamma-glutamyl kinase {ECO:0000256|PIRNR:PIRNR036429}; Includes: RecName: Full=Gamma-glutamyl phosphate redu…
HORVU.MOREX.r2.3HG0181430	'HORVU.MOREX.r2.3HG0181430'	mRNA	1.92543	0.0257123			GO:0004252///serine-type endopeptidase activity		PF00082///Subtilase family+++PF05922///Peptidase inhibitor I9+++PF17766///Fibronectin type-III domain		IPR000209///Peptidase S8/S53 domain+++IPR010259///Peptidase S8 propeptide/proteinase inhibitor I9+++IPR015500///Peptidase S8, subtilisin-related+++IPR022398///Peptidase S8, subtilisin, His-active site+++IPR023828///Peptidase S8, subtilisin, Ser-active site+++IPR034197///Cucumisin-like catalytic domain+++IPR036852///Peptidase S8/S53 domain superfamily+++IPR037045///Peptidase S8 propeptide/proteina…	[A0A287JUQ9_HORVV|diamond]SubName: Full=Uncharacterized protein {ECO:0000313|EnsemblPlants:HORVU3Hr1G000120.10};
HORVU.MOREX.r2.1HG0073480	'HORVU.MOREX.r2.1HG0073480'	mRNA	1.88819	0.0411523	00196///Photosynthesis - antenna proteins	GO:0009522///photosystem I+++GO:0009523///photosystem II+++GO:0009535///chloroplast thylakoid membrane	GO:0016168///chlorophyll binding	GO:0009765///photosynthesis, light harvesting+++GO:0018298///protein-chromophore linkage	PF00504///Chlorophyll A-B binding protein		IPR001344///Chlorophyll A-B binding protein, plant and chromista+++IPR022796///Chlorophyll A-B binding protein+++IPR023329///No_INFO	[F2D460_HORVV|diamond]RecName: Full=Chlorophyll a-b binding protein, chloroplastic {ECO:0000256|RuleBase:RU363080};
HORVU.MOREX.r2.2HG0151890	'HORVU.MOREX.r2.2HG0151890'	mRNA	1.87605	0.0158667	02010///ABC transporters	GO:0016021///integral component of membrane	GO:0005524///ATP binding+++GO:0042626///ATPase activity, coupled to transmembrane movement of substances		PF00005///ABC transporter+++PF01061///ABC-2 type transporter+++PF19055///ABC-2 type transporter	KOG0061///ATPase activity, coupled to transmembrane movement of substances	IPR003439///ABC transporter-like, ATP-binding domain+++IPR003593///AAA+ ATPase domain+++IPR013525///ABC-2 type transporter+++IPR017871///ABC transporter-like, conserved site+++IPR027417///P-loop containing nucleoside triphosphate hydrolase+++IPR043926///ABC transporter family G domain	[A0A0E0BC61_9ORYZ|diamond]RecName: Full=ABC transporter domain-containing protein {ECO:0000259|PROSITE:PS50893};
HORVU.MOREX.r2.1HG0062440	'HORVU.MOREX.r2.1HG0062440'	mRNA	1.8738	0.0224805	04213///Longevity regulating pathway - multiple species	GO:0005737///cytoplasm	GO:0005524///ATP binding+++GO:0016887///ATPase activity	GO:0034605///cellular response to heat	PF00004///ATPase family associated with various cellular activities (AAA)+++PF02861///Clp amino terminal domain, pathogenicity island component+++PF07724///AAA domain (Cdc48 subfamily)+++PF10431///C-terminal, D2-small domain, of ClpB protein +++PF17871///AAA lid domain		IPR001270///ClpA/B family+++IPR003593///AAA+ ATPase domain+++IPR003959///ATPase, AAA-type, core+++IPR004176///Clp, repeat (R) domain+++IPR018368///ClpA/B, conserved site 1+++IPR019489///Clp ATPase, C-terminal+++IPR027417///P-loop containing nucleoside triphosphate hydrolase+++IPR028299///ClpA/B, conserved site 2+++IPR036628///Clp, N-terminal domain superfamily+++IPR041546///ClpA/ClpB, AAA lid dom…	[A0A3B5Y4C0_WHEAT|diamond]RecName: Full=Clp R domain-containing protein {ECO:0000259|PROSITE:PS51903};
HORVU.MOREX.r2.5HG0424990	'HORVU.MOREX.r2.5HG0424990'	mRNA	1.81244	0.0258405		GO:0043231///intracellular membrane-bounded organelle	GO:0008194///UDP-glycosyltransferase activity		PF00201///UDP-glucoronosyl and UDP-glucosyl transferase	KOG1192///transferase activity, transferring hexosyl groups	IPR002213///UDP-glucuronosyl/UDP-glucosyltransferase	[M0Z4T9_HORVV|diamond]SubName: Full=Uncharacterized protein {ECO:0000313|EnsemblPlants:HORVU5Hr1G096260.2};
HORVU.MOREX.r2.7HG0586260	'HORVU.MOREX.r2.7HG0586260'	mRNA	1.81117	0.000220908	00195///Photosynthesis	GO:0009507///chloroplast	GO:0009055///electron transfer activity+++GO:0046872///metal ion binding+++GO:0051537///2 iron, 2 sulfur cluster binding		PF00111///2Fe-2S iron-sulfur cluster binding domain		IPR001041///2Fe-2S ferredoxin-type iron-sulfur binding domain+++IPR006058///2Fe-2S ferredoxin, iron-sulphur binding site+++IPR010241///Ferredoxin [2Fe-2S], plant+++IPR012675///Beta-grasp domain superfamily+++IPR036010///2Fe-2S ferredoxin-like superfamily	[A0A287WZM0_HORVV|diamond]RecName: Full=Ferredoxin {ECO:0000256|RuleBase:RU364001};
HORVU.MOREX.r2.7HG0554650	'HORVU.MOREX.r2.7HG0554650'	mRNA	1.79287	0.000137704	00196///Photosynthesis - antenna proteins	GO:0009522///photosystem I+++GO:0009523///photosystem II+++GO:0009535///chloroplast thylakoid membrane+++GO:0009941///chloroplast envelope+++GO:0010287///plastoglobule	GO:0016168///chlorophyll binding	GO:0009416///response to light stimulus+++GO:0009768///photosynthesis, light harvesting in photosystem I+++GO:0018298///protein-chromophore linkage	PF00504///Chlorophyll A-B binding protein	ENOG502QPU1///No_INFO	IPR001344///Chlorophyll A-B binding protein, plant and chromista+++IPR022796///Chlorophyll A-B binding protein+++IPR023329///No_INFO	[M0X0F4_HORVV|diamond]RecName: Full=Chlorophyll a-b binding protein, chloroplastic {ECO:0000256|RuleBase:RU363080};
HORVU.MOREX.r2.3HG0262220	'HORVU.MOREX.r2.3HG0262220'	mRNA	1.76152	0.028973		GO:0009654///photosystem II oxygen evolving complex+++GO:0019898///extrinsic component of membrane	GO:0005509///calcium ion binding	GO:0015979///photosynthesis	PF01789///PsbP		IPR002683///PsbP, C-terminal+++IPR016123///Mog1/PsbP, alpha/beta/alpha sandwich	[A0A453GGP5_AEGTS|diamond]RecName: Full=PsbP domain-containing protein {ECO:0000259|Pfam:PF01789};
HORVU.MOREX.r2.2HG0139010	'HORVU.MOREX.r2.2HG0139010'	mRNA	1.75224	0.0453531			GO:0008081///phosphoric diester hydrolase activity	GO:0006629///lipid metabolic process			IPR000909///Phosphatidylinositol-specific phospholipase C, X domain+++IPR017946///PLC-like phosphodiesterase, TIM beta/alpha-barrel domain superfamily	[A0A453BZH4_AEGTS|diamond]RecName: Full=PLCXc domain-containing protein {ECO:0000259|SMART:SM00148};
HORVU.MOREX.r2.7HG0546850	'HORVU.MOREX.r2.7HG0546850'	mRNA	1.71938	0.00757024			GO:0030246///carbohydrate binding		PF01419///Jacalin-like lectin domain	ENOG502R6W3///No_INFO	IPR001229///Jacalin-like lectin domain+++IPR033734///Jacalin-like lectin domain, plant+++IPR036404///Jacalin-like lectin domain superfamily	[F2DB61_HORVV|diamond]SubName: Full=Predicted protein {ECO:0000313|EMBL:BAJ92332.1};
HORVU.MOREX.r2.5HG0385770	'HORVU.MOREX.r2.5HG0385770'	mRNA	1.69634	0.00209607		GO:0016021///integral component of membrane	GO:0016717///oxidoreductase activity, acting on paired donors, with oxidation of a pair of donors resulting in the reduction of molecular oxygen to two molecules of water	GO:0006629///lipid metabolic process	PF00487///Fatty acid desaturase+++PF11960///Domain of unknown function (DUF3474)		IPR005804///Fatty acid desaturase domain+++IPR021863///Fatty acid desaturase, N-terminal	[A0A287R3Q3_HORVV|diamond]SubName: Full=Uncharacterized protein {ECO:0000313|EnsemblPlants:HORVU5Hr1G048240.1};
HORVU.MOREX.r2.5HG0434060	'HORVU.MOREX.r2.5HG0434060'	mRNA	1.63502	0.0345099	00196///Photosynthesis - antenna proteins	GO:0009522///photosystem I+++GO:0009523///photosystem II+++GO:0009535///chloroplast thylakoid membrane+++GO:0009941///chloroplast envelope+++GO:0010287///plastoglobule	GO:0016168///chlorophyll binding	GO:0009416///response to light stimulus+++GO:0009768///photosynthesis, light harvesting in photosystem I+++GO:0018298///protein-chromophore linkage	PF00504///Chlorophyll A-B binding protein		IPR001344///Chlorophyll A-B binding protein, plant and chromista+++IPR022796///Chlorophyll A-B binding protein+++IPR023329///No_INFO	[A0A287SNQ5_HORVV|diamond]RecName: Full=Chlorophyll a-b binding protein, chloroplastic {ECO:0000256|RuleBase:RU363080};
HORVU.MOREX.r2.5HG0434070	'HORVU.MOREX.r2.5HG0434070'	mRNA	1.63502	0.0345099	00196///Photosynthesis - antenna proteins	GO:0009522///photosystem I+++GO:0009523///photosystem II+++GO:0009535///chloroplast thylakoid membrane+++GO:0009941///chloroplast envelope+++GO:0010287///plastoglobule	GO:0016168///chlorophyll binding	GO:0009416///response to light stimulus+++GO:0009768///photosynthesis, light harvesting in photosystem I+++GO:0018298///protein-chromophore linkage	PF00504///Chlorophyll A-B binding protein		IPR001344///Chlorophyll A-B binding protein, plant and chromista+++IPR022796///Chlorophyll A-B binding protein+++IPR023329///No_INFO	[A0A287SNQ5_HORVV|diamond]RecName: Full=Chlorophyll a-b binding protein, chloroplastic {ECO:0000256|RuleBase:RU363080};
HORVU.MOREX.r2.5HG0434090	'HORVU.MOREX.r2.5HG0434090'	mRNA	1.63502	0.0345099	00196///Photosynthesis - antenna proteins	GO:0009522///photosystem I+++GO:0009523///photosystem II+++GO:0009535///chloroplast thylakoid membrane+++GO:0009941///chloroplast envelope+++GO:0010287///plastoglobule	GO:0016168///chlorophyll binding	GO:0009416///response to light stimulus+++GO:0009768///photosynthesis, light harvesting in photosystem I+++GO:0018298///protein-chromophore linkage	PF00504///Chlorophyll A-B binding protein		IPR001344///Chlorophyll A-B binding protein, plant and chromista+++IPR022796///Chlorophyll A-B binding protein+++IPR023329///No_INFO	[A0A287SNQ5_HORVV|diamond]RecName: Full=Chlorophyll a-b binding protein, chloroplastic {ECO:0000256|RuleBase:RU363080};
HORVU.MOREX.r2.3HG0206750	'HORVU.MOREX.r2.3HG0206750'	mRNA	1.6117	0.0107223		GO:0016021///integral component of membrane	GO:0003824///catalytic activity	GO:0009116///nucleoside metabolic process	PF01048///Phosphorylase superfamily	ENOG502QQRX///No_INFO	IPR000845///Nucleoside phosphorylase domain+++IPR035994///Nucleoside phosphorylase superfamily	[A0A287L217_HORVV|diamond]RecName: Full=PNP_UDP_1 domain-containing protein {ECO:0000259|Pfam:PF01048};
HORVU.MOREX.r2.6HG0517650	'HORVU.MOREX.r2.6HG0517650'	mRNA	1.57437	0.00447371			GO:0003993///acid phosphatase activity+++GO:0046872///metal ion binding		PF00149///Calcineurin-like phosphoesterase+++PF14008///Iron/zinc purple acid phosphatase-like protein C+++PF16656///Purple acid Phosphatase, N-terminal domain	KOG1378///acid phosphatase activity	IPR004843///Calcineurin-like phosphoesterase domain, ApaH type+++IPR008963///Purple acid phosphatase-like, N-terminal+++IPR015914///Purple acid phosphatase, N-terminal+++IPR025733///Iron/zinc purple acid phosphatase-like C-terminal domain+++IPR029052///Metallo-dependent phosphatase-like+++IPR039331///Purple acid phosphatase-like+++IPR041792///Purple acid phosphatase, metallophosphatase domain	[M7ZLD8_TRIUA|diamond]RecName: Full=Purple acid phosphatase {ECO:0000256|RuleBase:RU361203}; EC=3.1.3.2 {ECO:0000256|RuleBase:RU361203};
HORVU.MOREX.r2.1HG0073660	'HORVU.MOREX.r2.1HG0073660'	mRNA	1.57142	0.0028361			GO:0004252///serine-type endopeptidase activity		PF00082///Subtilase family+++PF05922///Peptidase inhibitor I9+++PF17766///Fibronectin type-III domain	ENOG502R8FD///No_INFO	IPR000209///Peptidase S8/S53 domain+++IPR010259///Peptidase S8 propeptide/proteinase inhibitor I9+++IPR015500///Peptidase S8, subtilisin-related+++IPR023828///Peptidase S8, subtilisin, Ser-active site+++IPR034197///Cucumisin-like catalytic domain+++IPR036852///Peptidase S8/S53 domain superfamily+++IPR037045///Peptidase S8 propeptide/proteinase inhibitor I9 superfamily+++IPR041469///Subtilisin-lik…	[F2DI94_HORVV|diamond]SubName: Full=Predicted protein {ECO:0000313|EMBL:BAJ94815.1};
HORVU.MOREX.r2.7HG0622460	'HORVU.MOREX.r2.7HG0622460'	mRNA	1.54964	0.00129037	00906///Carotenoid biosynthesis		GO:0004310///farnesyl-diphosphate farnesyltransferase activity+++GO:0016767///geranylgeranyl-diphosphate geranylgeranyltransferase activity+++GO:0051996///squalene synthase activity			KOG1459///farnesyl-diphosphate farnesyltransferase activity	IPR008949///Isoprenoid synthase domain superfamily+++IPR019845///Squalene/phytoene synthase, conserved site+++IPR033904///Trans-isoprenyl diphosphate synthases, head-to-head	[M0YGH3_HORVV|diamond]RecName: Full=15-cis-phytoene synthase {ECO:0000256|ARBA:ARBA00012396}; EC=2.5.1.32 {ECO:0000256|ARBA:ARBA00012396};
HORVU.MOREX.r2.7HG0591700	'HORVU.MOREX.r2.7HG0591700'	mRNA	1.54698	0.00447371		GO:0016021///integral component of membrane	GO:0004497///monooxygenase activity+++GO:0005506///iron ion binding+++GO:0016705///oxidoreductase activity, acting on paired donors, with incorporation or reduction of molecular oxygen+++GO:0020037///heme binding		PF00067///Cytochrome P450		IPR001128///Cytochrome P450+++IPR002401///Cytochrome P450, E-class, group I+++IPR017972///Cytochrome P450, conserved site+++IPR036396///Cytochrome P450 superfamily	[A0A446YLF0_TRITD|diamond]SubName: Full=Uncharacterized protein {ECO:0000313|EMBL:VAI89352.1};
HORVU.MOREX.r2.5HG0418660	'HORVU.MOREX.r2.5HG0418660'	mRNA	1.54541	0.0379965	03013///Nucleocytoplasmic transport+++03015///mRNA surveillance pathway				PF00190///Cupin	ENOG502SIPR///No_INFO	IPR006045///Cupin 1+++IPR011051///RmlC-like cupin domain superfamily+++IPR014710///RmlC-like jelly roll fold	[A0A287S5Q4_HORVV|diamond]SubName: Full=Uncharacterized protein {ECO:0000313|EnsemblPlants:HORVU5Hr1G087730.4};
HORVU.MOREX.r2.2HG0171910	'HORVU.MOREX.r2.2HG0171910'	mRNA	1.53845	0.0458506	00591///Linoleic acid metabolism		GO:0016702///oxidoreductase activity, acting on single donors with incorporation of molecular oxygen, incorporation of two atoms of oxygen+++GO:0046872///metal ion binding	GO:0006633///fatty acid biosynthetic process+++GO:0031408///oxylipin biosynthetic process	PF00305///Lipoxygenase		IPR000907///Lipoxygenase+++IPR001024///PLAT/LH2 domain+++IPR001246///Lipoxygenase, plant+++IPR013819///Lipoxygenase, C-terminal+++IPR020834///Lipoxygenase, conserved site+++IPR036226///Lipoxigenase, C-terminal domain superfamily+++IPR036392///PLAT/LH2 domain superfamily	[A0A287JJR9_HORVV|diamond]RecName: Full=Lipoxygenase {ECO:0000256|RuleBase:RU003975}; EC=1.13.11.- {ECO:0000256|RuleBase:RU003975};
HORVU.MOREX.r2.2HG0134510	'HORVU.MOREX.r2.2HG0134510'	mRNA	1.50978	0.0215369			GO:0046872///metal ion binding		PF00403///Heavy-metal-associated domain		IPR006121///Heavy metal-associated domain, HMA+++IPR036163///Heavy metal-associated domain superfamily+++IPR044577///Heavy metal-associated isoprenylated plant protein 4/7/8/17/18/19	[A0A287ICD1_HORVV|diamond]SubName: Full=Uncharacterized protein {ECO:0000313|EnsemblPlants:HORVU2Hr1G070140.2};
HORVU.MOREX.r2.2HG0086030	'HORVU.MOREX.r2.2HG0086030'	mRNA	1.50365	0.00511523	00630///Glyoxylate and dicarboxylate metabolism+++00710///Carbon fixation in photosynthetic organisms+++01200///Carbon metabolism	GO:0009507///chloroplast	GO:0004497///monooxygenase activity+++GO:0016984///ribulose-bisphosphate carboxylase activity	GO:0009853///photorespiration+++GO:0019253///reductive pentose-phosphate cycle	PF00101///Ribulose bisphosphate carboxylase, small chain+++PF12338///Ribulose-1,5-bisphosphate carboxylase small subunit		IPR000894///Ribulose bisphosphate carboxylase small subunit, domain+++IPR024680///Ribulose-1,5-bisphosphate carboxylase small subunit, N-terminal+++IPR024681///Ribulose bisphosphate carboxylase, small subunit+++IPR036385///Ribulose bisphosphate carboxylase, small subunit superfamily	[A0A287H239_HORVV|diamond]RecName: Full=Ribulose bisphosphate carboxylase small subunit {ECO:0000256|RuleBase:RU003627}; Short=RuBisCO small subunit {ECO:0000256|RuleBase:RU003627};
HORVU.MOREX.r2.4HG0340560	'HORVU.MOREX.r2.4HG0340560'	mRNA	1.49182	0.0269536	03013///Nucleocytoplasmic transport+++03015///mRNA surveillance pathway							[M0URP2_HORVV|diamond]SubName: Full=Uncharacterized protein {ECO:0000313|EnsemblPlants:HORVU4Hr1G080820.2};
HORVU.MOREX.r2.3HG0188650	'HORVU.MOREX.r2.3HG0188650'	mRNA	1.45401	0.01731			GO:0008289///lipid binding	GO:0006869///lipid transport	PF00234///Protease inhibitor/seed storage/LTP family	ENOG502SAKZ///No_INFO	IPR000528///Plant non-specific lipid-transfer protein/Par allergen+++IPR016140///Bifunctional inhibitor/plant lipid transfer protein/seed storage helical domain+++IPR036312///Bifunctional inhibitor/plant lipid transfer protein/seed storage helical domain superfamily	[M0V695_HORVV|diamond]RecName: Full=Non-specific lipid-transfer protein {ECO:0000256|RuleBase:RU000628};
HORVU.MOREX.r2.3HG0193380	'HORVU.MOREX.r2.3HG0193380'	mRNA	1.44765	0.0195404			GO:0016491///oxidoreductase activity		PF00107///Zinc-binding dehydrogenase+++PF16884///N-terminal domain of oxidoreductase		IPR011032///GroES-like superfamily+++IPR013149///Alcohol dehydrogenase-like, C-terminal+++IPR020843///Polyketide synthase, enoylreductase domain+++IPR036291///NAD(P)-binding domain superfamily+++IPR041694///Oxidoreductase, N-terminal domain	[A0A446PE83_TRITD|diamond]RecName: Full=PKS_ER domain-containing protein {ECO:0000259|SMART:SM00829};
HORVU.MOREX.r2.7HG0534180	'HORVU.MOREX.r2.7HG0534180'	mRNA	1.42058	0.0107098	04016///MAPK signaling pathway - plant		GO:0003993///acid phosphatase activity		PF03767///HAD superfamily, subfamily IIIB (Acid phosphatase)		IPR005519///Acid phosphatase, class B-like+++IPR010028///Acid phosphatase, plant+++IPR023214///HAD superfamily+++IPR036412///HAD-like superfamily	[A0A446RIX9_TRITD|diamond]SubName: Full=Uncharacterized protein {ECO:0000313|EMBL:VAH98833.1};
HORVU.MOREX.r2.1HG0037430	'HORVU.MOREX.r2.1HG0037430'	mRNA	1.41272	0.0142083	00860///Porphyrin metabolism+++01240///Biosynthesis of cofactors		GO:0008883///glutamyl-tRNA reductase activity+++GO:0050661///NADP binding	GO:0006782///protoporphyrinogen IX biosynthetic process	PF00745///Glutamyl-tRNAGlu reductase, dimerisation domain+++PF01488///Shikimate / quinate 5-dehydrogenase+++PF05201///Glutamyl-tRNAGlu reductase, N-terminal domain	ENOG502QQ1H///No_INFO	IPR000343///Glutamyl-tRNA reductase+++IPR006151///Quinate/shikimate 5-dehydrogenase/glutamyl-tRNA reductase+++IPR015895///Glutamyl-tRNA reductase, N-terminal+++IPR015896///Tetrapyrrole biosynthesis, glutamyl-tRNA reductase, dimerisation domain+++IPR018214///Glutamyl-tRNA reductase, conserved site+++IPR036291///NAD(P)-binding domain superfamily+++IPR036343///Glutamyl-tRNA reductase, N-terminal dom…	[A0A287FDJ7_HORVV|diamond]RecName: Full=Glutamyl-tRNA reductase {ECO:0000256|ARBA:ARBA00012970, ECO:0000256|RuleBase:RU000584}; EC=1.2.1.70 {ECO:0000256|ARBA:ARBA00012970, ECO:0000256|RuleBase:RU000584};
HORVU.MOREX.r2.3HG0196290	'HORVU.MOREX.r2.3HG0196290'	mRNA	1.40951	0.0156584		GO:0005634///nucleus	GO:0003677///DNA binding+++GO:0008270///zinc ion binding		PF00249///Myb-like DNA-binding domain	ENOG502RPM1///No_INFO	IPR001005///SANT/Myb domain+++IPR001878///Zinc finger, CCHC-type+++IPR006447///Myb domain, plants+++IPR009057///Homeobox-like domain superfamily+++IPR017930///Myb domain	[M0YMD6_HORVV|diamond]SubName: Full=Uncharacterized protein {ECO:0000313|EnsemblPlants:HORVU3Hr1G019480.2};
HORVU.MOREX.r2.3HG0252080	'HORVU.MOREX.r2.3HG0252080'	mRNA	1.4082	0.0160365	04016///MAPK signaling pathway - plant+++04075///Plant hormone signal transduction	GO:0005634///nucleus+++GO:0005829///cytosol	GO:0046872///metal ion binding		PF00481///Protein phosphatase 2C	KOG0698///protein serine/threonine phosphatase activity	IPR000222///PPM-type phosphatase, divalent cation binding+++IPR001932///PPM-type phosphatase domain+++IPR036457///PPM-type phosphatase domain superfamily	[M0ZC70_HORVV|diamond]RecName: Full=Protein-serine/threonine phosphatase {ECO:0000256|ARBA:ARBA00013081}; EC=3.1.3.16 {ECO:0000256|ARBA:ARBA00013081};
HORVU.MOREX.r2.2HG0096090	'HORVU.MOREX.r2.2HG0096090'	mRNA	1.37392	0.0283227
HORVU.MOREX.r2.4HG0346050	'HORVU.MOREX.r2.4HG0346050'	mRNA	1.36691	0.028458		GO:0090575///RNA polymerase II transcription factor complex	GO:0000977///RNA polymerase II regulatory region sequence-specific DNA binding+++GO:0000981///DNA-binding transcription factor activity, RNA polymerase II-specific+++GO:0046983///protein dimerization activity	GO:0006357///regulation of transcription by RNA polymerase II		ENOG502RYG4///No_INFO	IPR011598///Myc-type, basic helix-loop-helix (bHLH) domain+++IPR015660///Achaete-scute transcription factor-related+++IPR036638///Helix-loop-helix DNA-binding domain superfamily	[A0A287Q0M9_HORVV|diamond]RecName: Full=BHLH domain-containing protein {ECO:0000259|PROSITE:PS50888};
HORVU.MOREX.r2.6HG0498710	'HORVU.MOREX.r2.6HG0498710'	mRNA	1.21568	0.0313711	00270///Cysteine and methionine metabolism+++00999///Biosynthesis of various plant secondary metabolites+++01230///Biosynthesis of amino acids+++01240///Biosynthesis of cofactors	GO:0005737///cytoplasm	GO:0004478///methionine adenosyltransferase activity+++GO:0005524///ATP binding+++GO:0046872///metal ion binding	GO:0006556///S-adenosylmethionine biosynthetic process+++GO:0006730///one-carbon metabolic process	PF00438///S-adenosylmethionine synthetase, N-terminal domain+++PF02772///S-adenosylmethionine synthetase, central domain+++PF02773///S-adenosylmethionine synthetase, C-terminal domain		IPR002133///S-adenosylmethionine synthetase+++IPR022628///S-adenosylmethionine synthetase, N-terminal+++IPR022629///S-adenosylmethionine synthetase, central domain+++IPR022630///S-adenosylmethionine synthetase, C-terminal+++IPR022631///S-adenosylmethionine synthetase, conserved site+++IPR022636///S-adenosylmethionine synthetase superfamily	[A0A446VJ02_TRITD|diamond]RecName: Full=S-adenosylmethionine synthase {ECO:0000256|RuleBase:RU000541}; EC=2.5.1.6 {ECO:0000256|RuleBase:RU000541};
HORVU.MOREX.r2.1HG0009050	'HORVU.MOREX.r2.1HG0009050'	mRNA	1.20576	0.0475763	00860///Porphyrin metabolism+++01240///Biosynthesis of cofactors		GO:0008883///glutamyl-tRNA reductase activity+++GO:0050661///NADP binding	GO:0006782///protoporphyrinogen IX biosynthetic process	PF00745///Glutamyl-tRNAGlu reductase, dimerisation domain+++PF01488///Shikimate / quinate 5-dehydrogenase+++PF05201///Glutamyl-tRNAGlu reductase, N-terminal domain		IPR000343///Glutamyl-tRNA reductase+++IPR006151///Quinate/shikimate 5-dehydrogenase/glutamyl-tRNA reductase+++IPR015895///Glutamyl-tRNA reductase, N-terminal+++IPR015896///Tetrapyrrole biosynthesis, glutamyl-tRNA reductase, dimerisation domain+++IPR018214///Glutamyl-tRNA reductase, conserved site+++IPR036291///NAD(P)-binding domain superfamily+++IPR036343///Glutamyl-tRNA reductase, N-terminal dom…	[A0A3B5XUB7_WHEAT|diamond]RecName: Full=Glutamyl-tRNA reductase {ECO:0000256|ARBA:ARBA00012970, ECO:0000256|RuleBase:RU000584}; EC=1.2.1.70 {ECO:0000256|ARBA:ARBA00012970, ECO:0000256|RuleBase:RU000584};
Gene ID	Gene Symbol	Type	log2 (STRESS_12_LEAF / CONTROL_LEAF)	Qvalue (STRESS_12_LEAF / CONTROL_LEAF)	KEGG Pathway Desc	GO_C Desc	GO_F Desc	GO_P Desc	Pfam Desc	EggNOG Desc	InterPro Desc	UniProt Desc
HORVU.MOREX.r2.1HG0016070	'HORVU.MOREX.r2.1HG0016070'	mRNA	-6.90531	0.0397489		GO:0048046///apoplast	GO:0005507///copper ion binding+++GO:0052716///hydroquinone:oxygen oxidoreductase activity	GO:0046274///lignin catabolic process	PF00394///Multicopper oxidase+++PF07731///Multicopper oxidase+++PF07732///Multicopper oxidase		IPR001117///Multicopper oxidase, type 1+++IPR002355///Multicopper oxidase, copper-binding site+++IPR008972///Cupredoxin+++IPR011706///Multicopper oxidase, C-terminal+++IPR011707///Multicopper oxidase, N-termianl+++IPR017761///Laccase+++IPR033138///Multicopper oxidases, conserved site+++IPR034285///Laccase, second cupredoxin domain+++IPR034288///Laccase, first cupredoxin domain+++IPR034289///Lacca…	[A0A3B6EPM6_WHEAT|diamond]RecName: Full=Laccase {ECO:0000256|ARBA:ARBA00012297, ECO:0000256|RuleBase:RU361119}; EC=1.10.3.2 {ECO:0000256|ARBA:ARBA00012297, ECO:0000256|RuleBase:RU361119}; AltName: Full=Benzenediol:oxygen oxidoreductase {ECO:0000256|RuleBase:RU361119}; AltName: Full=Diphenol oxidase {ECO:0000256|RuleBase:RU361119}; AltName: Full=Urishiol oxidase {ECO:0000256|RuleBase:RU361119};
HORVU.MOREX.r2.6HG0517080	'HORVU.MOREX.r2.6HG0517080'	mRNA	-6.67985	0.0345099	00500///Starch and sucrose metabolism	GO:0005886///plasma membrane+++GO:0016021///integral component of membrane	GO:0004675///transmembrane receptor protein serine/threonine kinase activity+++GO:0005524///ATP binding+++GO:0030246///carbohydrate binding	GO:0002229///defense response to oomycetes+++GO:0042742///defense response to bacterium	PF00069///Protein kinase domain+++PF00139///Legume lectin domain		IPR000719///Protein kinase domain+++IPR001220///Legume lectin domain+++IPR008271///Serine/threonine-protein kinase, active site+++IPR011009///Protein kinase-like domain superfamily+++IPR013320///Concanavalin A-like lectin/glucanase domain superfamily+++IPR017441///Protein kinase, ATP binding site	[A0A3B6NTT6_WHEAT|diamond]RecName: Full=Protein kinase domain-containing protein {ECO:0000259|PROSITE:PS50011};
HORVU.MOREX.r2.7HG0534240	'HORVU.MOREX.r2.7HG0534240'	mRNA	-5.41638	0.00884318	00350///Tyrosine metabolism+++00360///Phenylalanine metabolism+++00380///Tryptophan metabolism+++00901///Indole alkaloid biosynthesis+++00950///Isoquinoline alkaloid biosynthesis+++00965///Betalain biosynthesis	GO:0005737///cytoplasm	GO:0016831///carboxy-lyase activity+++GO:0030170///pyridoxal phosphate binding	GO:0006520///cellular amino acid metabolic process	PF00282///Pyridoxal-dependent decarboxylase conserved domain		IPR002129///Pyridoxal phosphate-dependent decarboxylase+++IPR010977///Aromatic-L-amino-acid decarboxylase+++IPR015421///Pyridoxal phosphate-dependent transferase, major domain+++IPR015422///Pyridoxal phosphate-dependent transferase, small domain+++IPR015424///Pyridoxal phosphate-dependent transferase+++IPR021115///Pyridoxal-phosphate binding site	[A0A287VI00_HORVV|diamond]SubName: Full=Uncharacterized protein {ECO:0000313|EnsemblPlants:HORVU7Hr1G010750.1};
HORVU.MOREX.r2.1HG0060530	'HORVU.MOREX.r2.1HG0060530'	mRNA	-4.94547	0.00089503			GO:0003677///DNA binding	GO:0006355///regulation of transcription, DNA-templated	PF02365///No apical meristem (NAM) protein	ENOG502QQPM///No_INFO	IPR003441///NAC domain+++IPR036093///NAC domain superfamily	[A0A287G8D2_HORVV|diamond]RecName: Full=NAC domain-containing protein {ECO:0000259|PROSITE:PS51005};
HORVU.MOREX.r2.6HG0522520	'HORVU.MOREX.r2.6HG0522520'	mRNA	-4.7038	0.0369885		GO:0005886///plasma membrane+++GO:0016021///integral component of membrane	GO:0004674///protein serine/threonine kinase activity+++GO:0005524///ATP binding	GO:0006468///protein phosphorylation+++GO:0048544///recognition of pollen	PF00954///S-locus glycoprotein domain+++PF01453///D-mannose binding lectin+++PF07714///Protein tyrosine and serine/threonine kinase+++PF08276///PAN-like domain		IPR000719///Protein kinase domain+++IPR000858///S-locus glycoprotein domain+++IPR001245///Serine-threonine/tyrosine-protein kinase, catalytic domain+++IPR001480///Bulb-type lectin domain+++IPR003609///PAN/Apple domain+++IPR008271///Serine/threonine-protein kinase, active site+++IPR011009///Protein kinase-like domain superfamily+++IPR017441///Protein kinase, ATP binding site+++IPR024171///S-recept…	[A0A287V5K1_HORVV|diamond]RecName: Full=Receptor-like serine/threonine-protein kinase {ECO:0000256|PIRNR:PIRNR000641}; EC=2.7.11.1 {ECO:0000256|PIRNR:PIRNR000641};
HORVU.MOREX.r2.3HG0261990	'HORVU.MOREX.r2.3HG0261990'	mRNA	-4.4409	0.0385938		GO:0048046///apoplast	GO:0005507///copper ion binding+++GO:0016491///oxidoreductase activity+++GO:0052716///hydroquinone:oxygen oxidoreductase activity	GO:0046274///lignin catabolic process	PF00394///Multicopper oxidase+++PF07731///Multicopper oxidase+++PF07732///Multicopper oxidase	KOG1263///Belongs to the multicopper oxidase family	IPR001117///Multicopper oxidase, type 1+++IPR002355///Multicopper oxidase, copper-binding site+++IPR008972///Cupredoxin+++IPR011706///Multicopper oxidase, C-terminal+++IPR011707///Multicopper oxidase, N-termianl+++IPR017761///Laccase+++IPR033138///Multicopper oxidases, conserved site+++IPR034285///Laccase, second cupredoxin domain+++IPR034288///Laccase, first cupredoxin domain+++IPR034289///Lacca…	[A0A287MG47_HORVV|diamond]RecName: Full=Laccase {ECO:0000256|ARBA:ARBA00012297, ECO:0000256|RuleBase:RU361119}; EC=1.10.3.2 {ECO:0000256|ARBA:ARBA00012297, ECO:0000256|RuleBase:RU361119}; AltName: Full=Benzenediol:oxygen oxidoreductase {ECO:0000256|RuleBase:RU361119}; AltName: Full=Diphenol oxidase {ECO:0000256|RuleBase:RU361119}; AltName: Full=Urishiol oxidase {ECO:0000256|RuleBase:RU361119};
HORVU.MOREX.r2.2HG0170780	'HORVU.MOREX.r2.2HG0170780'	mRNA	-4.40208	0.00195472	00350///Tyrosine metabolism+++00360///Phenylalanine metabolism+++00380///Tryptophan metabolism+++00901///Indole alkaloid biosynthesis+++00950///Isoquinoline alkaloid biosynthesis+++00965///Betalain biosynthesis	GO:0005737///cytoplasm	GO:0016831///carboxy-lyase activity+++GO:0030170///pyridoxal phosphate binding	GO:0006520///cellular amino acid metabolic process	PF00282///Pyridoxal-dependent decarboxylase conserved domain		IPR002129///Pyridoxal phosphate-dependent decarboxylase+++IPR010977///Aromatic-L-amino-acid decarboxylase+++IPR015421///Pyridoxal phosphate-dependent transferase, major domain+++IPR015422///Pyridoxal phosphate-dependent transferase, small domain+++IPR015424///Pyridoxal phosphate-dependent transferase+++IPR021115///Pyridoxal-phosphate binding site	[A0A287JIB6_HORVV|diamond]SubName: Full=Uncharacterized protein {ECO:0000313|EnsemblPlants:HORVU2Hr1G114390.3};
HORVU.MOREX.r2.2HG0179320	'HORVU.MOREX.r2.2HG0179320'	mRNA	-4.36072	0.0175531	00940///Phenylpropanoid biosynthesis+++00941///Flavonoid biosynthesis+++00945///Stilbenoid, diarylheptanoid and gingerol biosynthesis		GO:0016747///transferase activity, transferring acyl groups other than amino-acyl groups		PF02458///Transferase family	ENOG502QVP8///No_INFO	IPR003480///Transferase+++IPR023213///Chloramphenicol acetyltransferase-like domain superfamily	[A0A287JTA5_HORVV|diamond]SubName: Full=Uncharacterized protein {ECO:0000313|EnsemblPlants:HORVU2Hr1G125270.1};
HORVU.MOREX.r2.6HG0460850	'HORVU.MOREX.r2.6HG0460850'	mRNA	-4.22182	0.0135316	00380///Tryptophan metabolism	GO:0016021///integral component of membrane	GO:0004497///monooxygenase activity+++GO:0005506///iron ion binding+++GO:0016705///oxidoreductase activity, acting on paired donors, with incorporation or reduction of molecular oxygen+++GO:0020037///heme binding		PF00067///Cytochrome P450		IPR001128///Cytochrome P450+++IPR002401///Cytochrome P450, E-class, group I+++IPR017972///Cytochrome P450, conserved site+++IPR036396///Cytochrome P450 superfamily	[A0A446V5L7_TRITD|diamond]SubName: Full=Uncharacterized protein {ECO:0000313|EMBL:VAI43181.1};
HORVU.MOREX.r2.2HG0106420	'HORVU.MOREX.r2.2HG0106420'	mRNA	-4.1759	8.76977e-05	04075///Plant hormone signal transduction	GO:0005737///cytoplasm	GO:0016881///acid-amino acid ligase activity		PF03321///GH3 auxin-responsive promoter		IPR004993///GH3 family	[A0A1D5V1J6_WHEAT|diamond]SubName: Full=Genome assembly, chromosome: II {ECO:0000313|EMBL:SPT17119.1};
HORVU.MOREX.r2.5HG0427360	'HORVU.MOREX.r2.5HG0427360'	mRNA	-4.15717	0.0345099			GO:0003677///DNA binding	GO:0006355///regulation of transcription, DNA-templated	PF02365///No apical meristem (NAM) protein		IPR003441///NAC domain+++IPR036093///NAC domain superfamily	[A0A287SHA5_HORVV|diamond]RecName: Full=NAC domain-containing protein {ECO:0000259|PROSITE:PS51005};
HORVU.MOREX.r2.1HG0007840	'HORVU.MOREX.r2.1HG0007840'	mRNA	-4.01086	0.022992	00350///Tyrosine metabolism+++00360///Phenylalanine metabolism+++00380///Tryptophan metabolism+++00901///Indole alkaloid biosynthesis+++00950///Isoquinoline alkaloid biosynthesis+++00965///Betalain biosynthesis	GO:0005737///cytoplasm	GO:0016831///carboxy-lyase activity+++GO:0030170///pyridoxal phosphate binding	GO:0006520///cellular amino acid metabolic process	PF00282///Pyridoxal-dependent decarboxylase conserved domain		IPR002129///Pyridoxal phosphate-dependent decarboxylase+++IPR010977///Aromatic-L-amino-acid decarboxylase+++IPR015421///Pyridoxal phosphate-dependent transferase, major domain+++IPR015422///Pyridoxal phosphate-dependent transferase, small domain+++IPR015424///Pyridoxal phosphate-dependent transferase+++IPR021115///Pyridoxal-phosphate binding site	[A0A287ELK9_HORVV|diamond]SubName: Full=Uncharacterized protein {ECO:0000313|EnsemblPlants:HORVU1Hr1G010120.1};
HORVU.MOREX.r2.7HG0534370	'HORVU.MOREX.r2.7HG0534370'	mRNA	-3.66678	0.0241235	00350///Tyrosine metabolism+++00360///Phenylalanine metabolism+++00380///Tryptophan metabolism+++00901///Indole alkaloid biosynthesis+++00950///Isoquinoline alkaloid biosynthesis+++00965///Betalain biosynthesis	GO:0005737///cytoplasm	GO:0016831///carboxy-lyase activity+++GO:0030170///pyridoxal phosphate binding	GO:0006520///cellular amino acid metabolic process	PF00282///Pyridoxal-dependent decarboxylase conserved domain		IPR002129///Pyridoxal phosphate-dependent decarboxylase+++IPR010977///Aromatic-L-amino-acid decarboxylase+++IPR015421///Pyridoxal phosphate-dependent transferase, major domain+++IPR015422///Pyridoxal phosphate-dependent transferase, small domain+++IPR015424///Pyridoxal phosphate-dependent transferase+++IPR021115///Pyridoxal-phosphate binding site	[A0A287VI72_HORVV|diamond]SubName: Full=Uncharacterized protein {ECO:0000313|EnsemblPlants:HORVU7Hr1G010990.1};
HORVU.MOREX.r2.4HG0332850	'HORVU.MOREX.r2.4HG0332850'	mRNA	-3.65397	0.0193789					PF04526///Protein of unknown function (DUF568)		IPR005018///DOMON domain	[A0A3B6JP04_WHEAT|diamond]RecName: Full=DOMON domain-containing protein {ECO:0000259|PROSITE:PS50836};
HORVU.MOREX.r2.2HG0170800	'HORVU.MOREX.r2.2HG0170800'	mRNA	-3.64987	0.0258405	00350///Tyrosine metabolism+++00360///Phenylalanine metabolism+++00380///Tryptophan metabolism+++00901///Indole alkaloid biosynthesis+++00950///Isoquinoline alkaloid biosynthesis+++00965///Betalain biosynthesis	GO:0005737///cytoplasm	GO:0016831///carboxy-lyase activity+++GO:0030170///pyridoxal phosphate binding	GO:0006520///cellular amino acid metabolic process	PF00282///Pyridoxal-dependent decarboxylase conserved domain		IPR002129///Pyridoxal phosphate-dependent decarboxylase+++IPR010977///Aromatic-L-amino-acid decarboxylase+++IPR015421///Pyridoxal phosphate-dependent transferase, major domain+++IPR015422///Pyridoxal phosphate-dependent transferase, small domain+++IPR015424///Pyridoxal phosphate-dependent transferase+++IPR021115///Pyridoxal-phosphate binding site	[A0A287JIK6_HORVV|diamond]SubName: Full=Uncharacterized protein {ECO:0000313|EnsemblPlants:HORVU2Hr1G114450.1};
HORVU.MOREX.r2.1HG0073890	'HORVU.MOREX.r2.1HG0073890'	mRNA	-3.62981	0.0233218	00941///Flavonoid biosynthesis+++04712///Circadian rhythm - plant		GO:0016747///transferase activity, transferring acyl groups other than amino-acyl groups	GO:0009058///biosynthetic process	PF00195///Chalcone and stilbene synthases, N-terminal domain+++PF02797///Chalcone and stilbene synthases, C-terminal domain		IPR001099///Chalcone/stilbene synthase, N-terminal+++IPR011141///Polyketide synthase, type III+++IPR012328///Chalcone/stilbene synthase, C-terminal+++IPR016039///Thiolase-like+++IPR018088///Chalcone/stilbene synthase, active site	[A0A1E5W1U9_9POAL|diamond]SubName: Full=Chalcone synthase 3 {ECO:0000313|EMBL:OEL31359.1};
HORVU.MOREX.r2.4HG0337410	'HORVU.MOREX.r2.4HG0337410'	mRNA	-3.43523	0.00113101	00910///Nitrogen metabolism		GO:0003677///DNA binding				IPR010982///Lambda repressor-like, DNA-binding domain superfamily	[A0A287PR14_HORVV|diamond]SubName: Full=Uncharacterized protein {ECO:0000313|EnsemblPlants:HORVU4Hr1G076970.1};
HORVU.MOREX.r2.1HG0073980	'HORVU.MOREX.r2.1HG0073980'	mRNA	-3.36887	7.71506e-07	00380///Tryptophan metabolism+++00940///Phenylpropanoid biosynthesis		GO:0008171///O-methyltransferase activity+++GO:0008757///S-adenosylmethionine-dependent methyltransferase activity+++GO:0046983///protein dimerization activity	GO:0019438///aromatic compound biosynthetic process+++GO:0032259///methylation	PF00891///O-methyltransferase domain+++PF08100///Dimerisation domain		IPR001077///O-methyltransferase domain+++IPR012967///Plant methyltransferase dimerisation+++IPR016461///O-methyltransferase COMT-type+++IPR029063///S-adenosyl-L-methionine-dependent methyltransferase+++IPR036388///Winged helix-like DNA-binding domain superfamily+++IPR036390///Winged helix DNA-binding domain superfamily	[F2DUK6_HORVV|diamond]SubName: Full=Predicted protein {ECO:0000313|EMBL:BAJ98777.1};
HORVU.MOREX.r2.2HG0161220	'HORVU.MOREX.r2.2HG0161220'	mRNA	-3.25291	0.00886863		GO:0016021///integral component of membrane	GO:0022857///transmembrane transporter activity		PF00854///POT family		IPR000109///Proton-dependent oligopeptide transporter family+++IPR036259///MFS transporter superfamily	[A0A453CVM2_AEGTS|diamond]SubName: Full=Uncharacterized protein {ECO:0000313|EnsemblPlants:AET2Gv20979400.4};
HORVU.MOREX.r2.3HG0250450	'HORVU.MOREX.r2.3HG0250450'	mRNA	-3.15961	0.00351249			GO:0003677///DNA binding	GO:0006355///regulation of transcription, DNA-templated	PF02365///No apical meristem (NAM) protein		IPR003441///NAC domain+++IPR036093///NAC domain superfamily	[A0A287M074_HORVV|diamond]RecName: Full=NAC domain-containing protein {ECO:0000259|PROSITE:PS51005};
HORVU.MOREX.r2.6HG0502370	'HORVU.MOREX.r2.6HG0502370'	mRNA	-3.15882	0.00768196		GO:0005618///cell wall+++GO:0048046///apoplast	GO:0004553///hydrolase activity, hydrolyzing O-glycosyl compounds+++GO:0016762///xyloglucan:xyloglucosyl transferase activity	GO:0010411///xyloglucan metabolic process+++GO:0042546///cell wall biogenesis+++GO:0071555///cell wall organization	PF00722///Glycosyl hydrolases family 16+++PF06955///Xyloglucan endo-transglycosylase (XET) C-terminus	ENOG502QURN///No_INFO	IPR000757///Glycoside hydrolase family 16+++IPR010713///Xyloglucan endo-transglycosylase, C-terminal+++IPR013320///Concanavalin A-like lectin/glucanase domain superfamily+++IPR016455///Xyloglucan endotransglucosylase/hydrolase	[A0A287UI99_HORVV|diamond]RecName: Full=Xyloglucan endotransglucosylase/hydrolase {ECO:0000256|RuleBase:RU361120}; EC=2.4.1.207 {ECO:0000256|RuleBase:RU361120};
HORVU.MOREX.r2.5HG0420200	'HORVU.MOREX.r2.5HG0420200'	mRNA	-3.12336	0.0473153	04626///Plant-pathogen interaction	GO:0005886///plasma membrane	GO:0004674///protein serine/threonine kinase activity+++GO:0005509///calcium ion binding+++GO:0005524///ATP binding+++GO:0030247///polysaccharide binding	GO:0006468///protein phosphorylation+++GO:0007166///cell surface receptor signaling pathway	PF07714///Protein tyrosine and serine/threonine kinase+++PF13947///Wall-associated receptor kinase galacturonan-binding		IPR000719///Protein kinase domain+++IPR000742///EGF-like domain+++IPR001245///Serine-threonine/tyrosine-protein kinase, catalytic domain+++IPR001881///EGF-like calcium-binding domain+++IPR008271///Serine/threonine-protein kinase, active site+++IPR009030///Growth factor receptor cysteine-rich domain superfamily+++IPR011009///Protein kinase-like domain superfamily+++IPR017441///Protein kinase, ATP …	[A0A287S7B2_HORVV|diamond]RecName: Full=Protein kinase domain-containing protein {ECO:0000259|PROSITE:PS50011};
HORVU.MOREX.r2.7HG0604570	'HORVU.MOREX.r2.7HG0604570'	mRNA	-3.05872	0.001378		GO:0005618///cell wall+++GO:0048046///apoplast	GO:0004553///hydrolase activity, hydrolyzing O-glycosyl compounds+++GO:0016762///xyloglucan:xyloglucosyl transferase activity	GO:0010411///xyloglucan metabolic process+++GO:0042546///cell wall biogenesis+++GO:0071555///cell wall organization	PF00722///Glycosyl hydrolases family 16+++PF06955///Xyloglucan endo-transglycosylase (XET) C-terminus	ENOG502QQ71///No_INFO	IPR000757///Glycoside hydrolase family 16+++IPR008263///Glycoside hydrolase, family 16, active site+++IPR008264///Beta-glucanase+++IPR010713///Xyloglucan endo-transglycosylase, C-terminal+++IPR013320///Concanavalin A-like lectin/glucanase domain superfamily+++IPR016455///Xyloglucan endotransglucosylase/hydrolase	[F2DM52_HORVV|diamond]RecName: Full=Xyloglucan endotransglucosylase/hydrolase {ECO:0000256|RuleBase:RU361120}; EC=2.4.1.207 {ECO:0000256|RuleBase:RU361120};
HORVU.MOREX.r2.1HG0073880	'HORVU.MOREX.r2.1HG0073880'	mRNA	-3.04049	0.00303323	00945///Stilbenoid, diarylheptanoid and gingerol biosynthesis		GO:0008171///O-methyltransferase activity+++GO:0008757///S-adenosylmethionine-dependent methyltransferase activity+++GO:0046983///protein dimerization activity	GO:0019438///aromatic compound biosynthetic process+++GO:0032259///methylation	PF00891///O-methyltransferase domain+++PF08100///Dimerisation domain		IPR001077///O-methyltransferase domain+++IPR012967///Plant methyltransferase dimerisation+++IPR016461///O-methyltransferase COMT-type+++IPR029063///S-adenosyl-L-methionine-dependent methyltransferase+++IPR036388///Winged helix-like DNA-binding domain superfamily+++IPR036390///Winged helix DNA-binding domain superfamily	[A0A287GN27_HORVV|diamond]SubName: Full=Uncharacterized protein {ECO:0000313|EnsemblPlants:HORVU1Hr1G089520.1};
HORVU.MOREX.r2.5HG0422950	'HORVU.MOREX.r2.5HG0422950'	mRNA	-2.93422	0.00128918	00945///Stilbenoid, diarylheptanoid and gingerol biosynthesis		GO:0016747///transferase activity, transferring acyl groups other than amino-acyl groups	GO:0009058///biosynthetic process	PF00195///Chalcone and stilbene synthases, N-terminal domain+++PF02797///Chalcone and stilbene synthases, C-terminal domain		IPR001099///Chalcone/stilbene synthase, N-terminal+++IPR011141///Polyketide synthase, type III+++IPR012328///Chalcone/stilbene synthase, C-terminal+++IPR016039///Thiolase-like	[A0A287SAT4_HORVV|diamond]SubName: Full=Uncharacterized protein {ECO:0000313|EnsemblPlants:HORVU5Hr1G093950.4};
HORVU.MOREX.r2.5HG0389190	'HORVU.MOREX.r2.5HG0389190'	mRNA	-2.92871	0.0132176	00400///Phenylalanine, tyrosine and tryptophan biosynthesis+++01230///Biosynthesis of amino acids		GO:0004425///indole-3-glycerol-phosphate synthase activity	GO:0000162///tryptophan biosynthetic process	PF00218///Indole-3-glycerol phosphate synthase	KOG4201///indole-3-glycerol-phosphate synthase activity	IPR001468///Indole-3-glycerol phosphate synthase, conserved site+++IPR011060///Ribulose-phosphate binding barrel+++IPR013785///Aldolase-type TIM barrel+++IPR013798///Indole-3-glycerol phosphate synthase domain	[M8A1J3_TRIUA|diamond]RecName: Full=Indole-3-glycerol-phosphate synthase {ECO:0000256|ARBA:ARBA00012362}; EC=4.1.1.48 {ECO:0000256|ARBA:ARBA00012362};
HORVU.MOREX.r2.2HG0109990	'HORVU.MOREX.r2.2HG0109990'	mRNA	-2.81039	0.0257123	04016///MAPK signaling pathway - plant		GO:0004857///enzyme inhibitor activity	GO:0048833///specification of floral organ number	PF08263///Leucine rich repeat N-terminal domain+++PF13855///Leucine rich repeat	ENOG502S4YE///No_INFO	IPR001611///Leucine-rich repeat+++IPR003591///Leucine-rich repeat, typical subtype+++IPR013210///Leucine-rich repeat-containing N-terminal, plant-type+++IPR032675///Leucine-rich repeat domain superfamily	[A0A287HRP7_HORVV|diamond]RecName: Full=LRRNT_2 domain-containing protein {ECO:0000259|Pfam:PF08263};
HORVU.MOREX.r2.6HG0503470	'HORVU.MOREX.r2.6HG0503470'	mRNA	-2.61682	0.00391455	00906///Carotenoid biosynthesis	GO:0016021///integral component of membrane	GO:0004497///monooxygenase activity+++GO:0005506///iron ion binding+++GO:0016705///oxidoreductase activity, acting on paired donors, with incorporation or reduction of molecular oxygen+++GO:0020037///heme binding		PF00067///Cytochrome P450	KOG0157///iron ion binding	IPR001128///Cytochrome P450+++IPR002401///Cytochrome P450, E-class, group I+++IPR017972///Cytochrome P450, conserved site+++IPR036396///Cytochrome P450 superfamily	[Q285R5_HORVV|diamond]SubName: Full=ABA 8'-hydroxylase 1 {ECO:0000313|EMBL:ABB71585.1}; SubName: Full=Predicted protein {ECO:0000313|EMBL:BAJ88597.1};
HORVU.MOREX.r2.6HG0509140	'HORVU.MOREX.r2.6HG0509140'	mRNA	-2.6034	0.0258405		GO:0016021///integral component of membrane	GO:0004674///protein serine/threonine kinase activity+++GO:0005524///ATP binding		PF07714///Protein tyrosine and serine/threonine kinase	ENOG502QR7E///No_INFO	IPR000719///Protein kinase domain+++IPR001245///Serine-threonine/tyrosine-protein kinase, catalytic domain+++IPR008271///Serine/threonine-protein kinase, active site+++IPR011009///Protein kinase-like domain superfamily+++IPR017441///Protein kinase, ATP binding site	[A0A287UPS4_HORVV|diamond]RecName: Full=Protein kinase domain-containing protein {ECO:0000259|PROSITE:PS50011};
HORVU.MOREX.r2.UnG0630000	'HORVU.MOREX.r2.UnG0630000'	mRNA	-2.6034	0.0258405		GO:0016021///integral component of membrane	GO:0004674///protein serine/threonine kinase activity+++GO:0005524///ATP binding		PF07714///Protein tyrosine and serine/threonine kinase	ENOG502QR7E///No_INFO	IPR000719///Protein kinase domain+++IPR001245///Serine-threonine/tyrosine-protein kinase, catalytic domain+++IPR008271///Serine/threonine-protein kinase, active site+++IPR011009///Protein kinase-like domain superfamily+++IPR017441///Protein kinase, ATP binding site	[A0A287UPS4_HORVV|diamond]RecName: Full=Protein kinase domain-containing protein {ECO:0000259|PROSITE:PS50011};
HORVU.MOREX.r2.3HG0261970	'HORVU.MOREX.r2.3HG0261970'	mRNA	-2.43926	0.028458
HORVU.MOREX.r2.2HG0079820	'HORVU.MOREX.r2.2HG0079820'	mRNA	-2.40815	0.0470205	04016///MAPK signaling pathway - plant+++04626///Plant-pathogen interaction	GO:0005634///nucleus	GO:0003700///DNA-binding transcription factor activity+++GO:0043565///sequence-specific DNA binding		PF03106///WRKY DNA -binding domain	ENOG502RZAJ///No_INFO	IPR003657///WRKY domain+++IPR036576///WRKY domain superfamily	[M0VRK2_HORVV|diamond]RecName: Full=WRKY domain-containing protein {ECO:0000259|PROSITE:PS50811};
HORVU.MOREX.r2.6HG0456060	'HORVU.MOREX.r2.6HG0456060'	mRNA	-2.40681	0.0385938								[A0A287TBE8_HORVV|diamond]SubName: Full=Uncharacterized protein {ECO:0000313|EnsemblPlants:HORVU6Hr1G011860.1};
HORVU.MOREX.r2.1HG0040480	'HORVU.MOREX.r2.1HG0040480'	mRNA	-2.359	0.0184084	00480///Glutathione metabolism	GO:0005737///cytoplasm	GO:0004364///glutathione transferase activity	GO:0006749///glutathione metabolic process	PF00043///Glutathione S-transferase, C-terminal domain+++PF02798///Glutathione S-transferase, N-terminal domain	KOG0406///glutathione transferase activity	IPR004045///Glutathione S-transferase, N-terminal+++IPR004046///Glutathione S-transferase, C-terminal+++IPR010987///Glutathione S-transferase, C-terminal-like+++IPR036249///Thioredoxin-like superfamily+++IPR036282///Glutathione S-transferase, C-terminal domain superfamily	[A0A287FGX5_HORVV|diamond]SubName: Full=Uncharacterized protein {ECO:0000313|EnsemblPlants:HORVU1Hr1G049070.1};
HORVU.MOREX.r2.3HG0265660	'HORVU.MOREX.r2.3HG0265660'	mRNA	-2.30577	0.00190809	04016///MAPK signaling pathway - plant+++04075///Plant hormone signal transduction+++04626///Plant-pathogen interaction				PF08263///Leucine rich repeat N-terminal domain+++PF13855///Leucine rich repeat		IPR001611///Leucine-rich repeat+++IPR013210///Leucine-rich repeat-containing N-terminal, plant-type+++IPR032675///Leucine-rich repeat domain superfamily	[A0A3B6FWZ4_WHEAT|diamond]RecName: Full=LRRNT_2 domain-containing protein {ECO:0000259|Pfam:PF08263};
HORVU.MOREX.r2.5HG0357450	'HORVU.MOREX.r2.5HG0357450'	mRNA	-2.29964	0.0167738		GO:0005886///plasma membrane	GO:0004674///protein serine/threonine kinase activity+++GO:0005524///ATP binding	GO:0046777///protein autophosphorylation	PF07714///Protein tyrosine and serine/threonine kinase	KOG1187///protein serine/threonine kinase activity	IPR000719///Protein kinase domain+++IPR001245///Serine-threonine/tyrosine-protein kinase, catalytic domain+++IPR008271///Serine/threonine-protein kinase, active site+++IPR011009///Protein kinase-like domain superfamily+++IPR017441///Protein kinase, ATP binding site	[M0WSB8_HORVV|diamond]RecName: Full=Protein kinase domain-containing protein {ECO:0000259|PROSITE:PS50011};
HORVU.MOREX.r2.6HG0504120	'HORVU.MOREX.r2.6HG0504120'	mRNA	-2.26789	0.0233218	00630///Glyoxylate and dicarboxylate metabolism+++00680///Methane metabolism+++01200///Carbon metabolism							[A0A287UKB6_HORVV|diamond]SubName: Full=Uncharacterized protein {ECO:0000313|EnsemblPlants:HORVU6Hr1G069400.4};
HORVU.MOREX.r2.7HG0596500	'HORVU.MOREX.r2.7HG0596500'	mRNA	-2.21799	0.00511523		GO:0005768///endosome+++GO:0005802///trans-Golgi network+++GO:0016020///membrane+++GO:0017119///Golgi transport complex	GO:0061630///ubiquitin protein ligase activity	GO:0006511///ubiquitin-dependent protein catabolic process+++GO:0006623///protein targeting to vacuole+++GO:0006896///Golgi to vacuole transport	PF13639///Ring finger domain	KOG0800///ubiquitin-protein transferase activity	IPR001841///Zinc finger, RING-type+++IPR013083///Zinc finger, RING/FYVE/PHD-type	[M0Y250_HORVV|diamond]RecName: Full=RING-type domain-containing protein {ECO:0000259|PROSITE:PS50089};
HORVU.MOREX.r2.7HG0550340	'HORVU.MOREX.r2.7HG0550340'	mRNA	-2.14694	3.91902e-05		GO:0016021///integral component of membrane	GO:0022857///transmembrane transporter activity		PF00892///EamA-like transporter family	ENOG502QQ3S///No_INFO	IPR000620///EamA domain+++IPR030184///WAT1-related protein	[M0WFB1_HORVV|diamond]RecName: Full=WAT1-related protein {ECO:0000256|RuleBase:RU363077};
HORVU.MOREX.r2.2HG0163110	'HORVU.MOREX.r2.2HG0163110'	mRNA	-2.142	0.0128074		GO:0016021///integral component of membrane			PF12819///Malectin-like domain	KOG1187///protein serine/threonine kinase activity	IPR024788///Malectin-like domain	[A0A287JAZ0_HORVV|diamond]RecName: Full=Malectin_like domain-containing protein {ECO:0000259|Pfam:PF12819};
HORVU.MOREX.r2.5HG0436750	'HORVU.MOREX.r2.5HG0436750'	mRNA	-2.08108	0.0377695	04138///Autophagy - yeast	GO:0005886///plasma membrane+++GO:0016021///integral component of membrane		GO:0006865///amino acid transport	PF01490///Transmembrane amino acid transporter protein	KOG1304///amino acid transmembrane transporter activity	IPR013057///Amino acid transporter, transmembrane domain	[F2DCH4_HORVV|diamond]SubName: Full=Predicted protein {ECO:0000313|EMBL:BAJ92795.1}; Flags: Fragment;
HORVU.MOREX.r2.3HG0204200	'HORVU.MOREX.r2.3HG0204200'	mRNA	-2.05719	0.0459829	00100///Steroid biosynthesis		GO:0004497///monooxygenase activity+++GO:0005506///iron ion binding+++GO:0016491///oxidoreductase activity+++GO:0016705///oxidoreductase activity, acting on paired donors, with incorporation or reduction of molecular oxygen+++GO:0020037///heme binding	GO:0016125///sterol metabolic process	PF00067///Cytochrome P450		IPR001128///Cytochrome P450+++IPR002403///Cytochrome P450, E-class, group IV+++IPR017972///Cytochrome P450, conserved site+++IPR036396///Cytochrome P450 superfamily	[G5EKM7_WHEAT|diamond]SubName: Full=Cytochrome P450 monooxygenase CYP710A8d {ECO:0000313|EMBL:BAL14295.1, ECO:0000313|EnsemblPlants:TraesCS3D02G148300.1.cds1};
HORVU.MOREX.r2.5HG0445920	'HORVU.MOREX.r2.5HG0445920'	mRNA	-2.04716	0.00642005		GO:0005886///plasma membrane+++GO:0016021///integral component of membrane	GO:0004674///protein serine/threonine kinase activity+++GO:0005524///ATP binding	GO:0046777///protein autophosphorylation	PF01657///Salt stress response/antifungal+++PF07714///Protein tyrosine and serine/threonine kinase		IPR000719///Protein kinase domain+++IPR001245///Serine-threonine/tyrosine-protein kinase, catalytic domain+++IPR002902///Gnk2-homologous domain+++IPR008271///Serine/threonine-protein kinase, active site+++IPR011009///Protein kinase-like domain superfamily+++IPR038408///Gnk2-homologous domain superfamily	[A0A3B6LYK9_WHEAT|diamond]SubName: Full=Uncharacterized protein {ECO:0000313|EnsemblPlants:TraesCS5B02G555000.1};
HORVU.MOREX.r2.5HG0433970	'HORVU.MOREX.r2.5HG0433970'	mRNA	-2.0305	0.0495759		GO:0005618///cell wall+++GO:0048046///apoplast	GO:0030145///manganese ion binding		PF00190///Cupin	ENOG502QSRM///No_INFO	IPR001929///Germin+++IPR006045///Cupin 1+++IPR011051///RmlC-like cupin domain superfamily+++IPR014710///RmlC-like jelly roll fold+++IPR019780///Germin, manganese binding site	[A0A287SNU2_HORVV|diamond]RecName: Full=Germin-like protein {ECO:0000256|RuleBase:RU366015};
HORVU.MOREX.r2.5HG0357880	'HORVU.MOREX.r2.5HG0357880'	mRNA	-2.01571	0.00281638	00500///Starch and sucrose metabolism	GO:0005886///plasma membrane+++GO:0016021///integral component of membrane	GO:0004675///transmembrane receptor protein serine/threonine kinase activity+++GO:0005524///ATP binding	GO:0002229///defense response to oomycetes+++GO:0042742///defense response to bacterium	PF00069///Protein kinase domain+++PF01657///Salt stress response/antifungal		IPR000719///Protein kinase domain+++IPR002902///Gnk2-homologous domain+++IPR008271///Serine/threonine-protein kinase, active site+++IPR011009///Protein kinase-like domain superfamily+++IPR017441///Protein kinase, ATP binding site+++IPR038408///Gnk2-homologous domain superfamily	[A0A3B6KDG0_WHEAT|diamond]SubName: Full=Uncharacterized protein {ECO:0000313|EnsemblPlants:TraesCS5A02G051100.1.cds1};
HORVU.MOREX.r2.6HG0456270	'HORVU.MOREX.r2.6HG0456270'	mRNA	-1.89472	0.000212943	00902///Monoterpenoid biosynthesis		GO:0000287///magnesium ion binding+++GO:0010333///terpene synthase activity	GO:0016114///terpenoid biosynthetic process	PF01397///Terpene synthase, N-terminal domain+++PF03936///Terpene synthase family, metal binding domain		IPR001906///Terpene synthase, N-terminal domain+++IPR005630///Terpene synthase, metal-binding domain+++IPR008930///Terpenoid cyclases/protein prenyltransferase alpha-alpha toroid+++IPR008949///Isoprenoid synthase domain superfamily+++IPR034741///Terpene cyclase-like 1, C-terminal domain+++IPR036965///Terpene synthase, N-terminal domain superfamily	[A0A446V3Y2_TRITD|diamond]SubName: Full=Uncharacterized protein {ECO:0000313|EMBL:VAI42533.1};
HORVU.MOREX.r2.2HG0096440	'HORVU.MOREX.r2.2HG0096440'	mRNA	-1.83502	0.0345099	00905///Brassinosteroid biosynthesis
HORVU.MOREX.r2.7HG0601580	'HORVU.MOREX.r2.7HG0601580'	mRNA	-1.83129	0.00507113							IPR015915///Kelch-type beta propeller	[A0A446YQL6_TRITD|diamond]SubName: Full=Uncharacterized protein {ECO:0000313|EMBL:VAI90792.1};
HORVU.MOREX.r2.4HG0342080	'HORVU.MOREX.r2.4HG0342080'	mRNA	-1.81824	0.00137425		GO:0016021///integral component of membrane	GO:0005516///calmodulin binding	GO:0006952///defense response+++GO:0009607///response to biotic stimulus	PF03094///Mlo family	ENOG502QVKX///No_INFO	IPR004326///Mlo-related protein	[M0YKN7_HORVV|diamond]RecName: Full=MLO-like protein {ECO:0000256|RuleBase:RU280816};
HORVU.MOREX.r2.3HG0248390	'HORVU.MOREX.r2.3HG0248390'	mRNA	-1.80555	0.00416114		GO:0005886///plasma membrane+++GO:0016021///integral component of membrane		GO:0006865///amino acid transport	PF01490///Transmembrane amino acid transporter protein		IPR013057///Amino acid transporter, transmembrane domain	[A0A287LXI2_HORVV|diamond]RecName: Full=Aa_trans domain-containing protein {ECO:0000259|Pfam:PF01490};
HORVU.MOREX.r2.3HG0186300	'HORVU.MOREX.r2.3HG0186300'	mRNA	-1.79788	0.00970306	00511///Other glycan degradation		GO:0016788///hydrolase activity, acting on ester bonds		PF00657///GDSL-like Lipase/Acylhydrolase	ENOG502QQGV///No_INFO	IPR001087///GDSL lipase/esterase+++IPR035669///GDSL lipase/esterase-like, plant+++IPR036514///SGNH hydrolase superfamily	[T1LB80_TRIUA|diamond]SubName: Full=Uncharacterized protein {ECO:0000313|EnsemblPlants:TRIUR3_01772-P1};
HORVU.MOREX.r2.2HG0091480	'HORVU.MOREX.r2.2HG0091480'	mRNA	-1.78641	0.0184216
HORVU.MOREX.r2.4HG0321550	'HORVU.MOREX.r2.4HG0321550'	mRNA	-1.73877	0.00958186	04626///Plant-pathogen interaction	GO:0005886///plasma membrane+++GO:0009506///plasmodesma+++GO:0016021///integral component of membrane	GO:0004672///protein kinase activity+++GO:0004674///protein serine/threonine kinase activity+++GO:0005524///ATP binding	GO:0046777///protein autophosphorylation	PF07714///Protein tyrosine and serine/threonine kinase+++PF12819///Malectin-like domain	KOG1187///protein serine/threonine kinase activity	IPR000719///Protein kinase domain+++IPR001245///Serine-threonine/tyrosine-protein kinase, catalytic domain+++IPR008271///Serine/threonine-protein kinase, active site+++IPR011009///Protein kinase-like domain superfamily+++IPR017441///Protein kinase, ATP binding site+++IPR024788///Malectin-like domain	[A0A287P791_HORVV|diamond]RecName: Full=Protein kinase domain-containing protein {ECO:0000259|PROSITE:PS50011};
HORVU.MOREX.r2.5HG0415100	'HORVU.MOREX.r2.5HG0415100'	mRNA	-1.73212	0.000892822		GO:0016021///integral component of membrane			PF06813///Nodulin-like		IPR010658///Nodulin-like+++IPR036259///MFS transporter superfamily	[A0A5J9THM6_9POAL|diamond]RecName: Full=Nodulin-like domain-containing protein {ECO:0000259|Pfam:PF06813}; Flags: Fragment;
HORVU.MOREX.r2.1HG0067240	'HORVU.MOREX.r2.1HG0067240'	mRNA	-1.72098	0.0470205		GO:0005634///nucleus	GO:0000978///RNA polymerase II proximal promoter sequence-specific DNA binding+++GO:0003700///DNA-binding transcription factor activity	GO:0006357///regulation of transcription by RNA polymerase II+++GO:0034605///cellular response to heat	PF00447///HSF-type DNA-binding	KOG0627///sequence-specific DNA binding	IPR000232///Heat shock factor (HSF)-type, DNA-binding+++IPR027725///Heat shock transcription factor family+++IPR036388///Winged helix-like DNA-binding domain superfamily+++IPR036390///Winged helix DNA-binding domain superfamily	[F2DEJ8_HORVV|diamond]SubName: Full=Predicted protein {ECO:0000313|EMBL:BAJ93519.1};
HORVU.MOREX.r2.6HG0516450	'HORVU.MOREX.r2.6HG0516450'	mRNA	-1.70135	0.0186477		GO:0016021///integral component of membrane	GO:0015276///ligand-gated ion channel activity		PF00060///Ligand-gated ion channel+++PF00497///Bacterial extracellular solute-binding proteins, family 3+++PF01094///Receptor family ligand binding region		IPR001320///Ionotropic glutamate receptor+++IPR001638///Solute-binding protein family 3/N-terminal domain of MltF+++IPR001828///Receptor, ligand binding region+++IPR017103///Ionotropic glutamate receptor, plant+++IPR028082///Periplasmic binding protein-like I+++IPR044440///Plant glutamate receptor, periplasmic ligand-binding domain	[A0A287UYW7_HORVV|diamond]RecName: Full=PBPe domain-containing protein {ECO:0000259|SMART:SM00079};
HORVU.MOREX.r2.6HG0463800	'HORVU.MOREX.r2.6HG0463800'	mRNA	-1.58811	0.00351249	00040///Pentose and glucuronate interconversions	GO:0016021///integral component of membrane	GO:0004674///protein serine/threonine kinase activity+++GO:0005524///ATP binding		PF07714///Protein tyrosine and serine/threonine kinase	KOG1187///protein serine/threonine kinase activity	IPR000719///Protein kinase domain+++IPR001245///Serine-threonine/tyrosine-protein kinase, catalytic domain+++IPR008271///Serine/threonine-protein kinase, active site+++IPR011009///Protein kinase-like domain superfamily+++IPR017441///Protein kinase, ATP binding site	[W9R5N5_9ROSA|diamond]SubName: Full=Proline-rich receptor-like protein kinase PERK10 {ECO:0000313|EMBL:EXB72246.1};
HORVU.MOREX.r2.7HG0551040	'HORVU.MOREX.r2.7HG0551040'	mRNA	-1.55173	0.0028361	00592///alpha-Linolenic acid metabolism		GO:0010181///FMN binding+++GO:0016491///oxidoreductase activity	GO:0006633///fatty acid biosynthetic process+++GO:0009695///jasmonic acid biosynthetic process+++GO:0031408///oxylipin biosynthetic process	PF00724///NADH:flavin oxidoreductase / NADH oxidase family		IPR001155///NADH:flavin oxidoreductase/NADH oxidase, N-terminal+++IPR013785///Aldolase-type TIM barrel	[A0A287W1E5_HORVV|diamond]RecName: Full=Oxidored_FMN domain-containing protein {ECO:0000259|Pfam:PF00724};
HORVU.MOREX.r2.7HG0593770	'HORVU.MOREX.r2.7HG0593770'	mRNA	-1.49263	0.00379298	04626///Plant-pathogen interaction	GO:0016021///integral component of membrane	GO:0004672///protein kinase activity+++GO:0005524///ATP binding		PF00069///Protein kinase domain+++PF13855///Leucine rich repeat		IPR000719///Protein kinase domain+++IPR001611///Leucine-rich repeat+++IPR003591///Leucine-rich repeat, typical subtype+++IPR008271///Serine/threonine-protein kinase, active site+++IPR011009///Protein kinase-like domain superfamily+++IPR017441///Protein kinase, ATP binding site+++IPR032675///Leucine-rich repeat domain superfamily	[A0A287X6B6_HORVV|diamond]RecName: Full=Protein kinase domain-containing protein {ECO:0000259|PROSITE:PS50011};
HORVU.MOREX.r2.2HG0164880	'HORVU.MOREX.r2.2HG0164880'	mRNA	-1.4407	0.01731	04626///Plant-pathogen interaction	GO:0016021///integral component of membrane	GO:0004672///protein kinase activity+++GO:0005524///ATP binding		PF00069///Protein kinase domain+++PF08263///Leucine rich repeat N-terminal domain+++PF13855///Leucine rich repeat		IPR000719///Protein kinase domain+++IPR001611///Leucine-rich repeat+++IPR003591///Leucine-rich repeat, typical subtype+++IPR008271///Serine/threonine-protein kinase, active site+++IPR011009///Protein kinase-like domain superfamily+++IPR013210///Leucine-rich repeat-containing N-terminal, plant-type+++IPR017441///Protein kinase, ATP binding site+++IPR032675///Leucine-rich repeat domain superfamily	[A0A287JCF7_HORVV|diamond]RecName: Full=Protein kinase domain-containing protein {ECO:0000259|PROSITE:PS50011};
HORVU.MOREX.r2.5HG0406270	'HORVU.MOREX.r2.5HG0406270'	mRNA	-1.22309	0.0258041	04626///Plant-pathogen interaction	GO:0005886///plasma membrane+++GO:0016021///integral component of membrane	GO:0004674///protein serine/threonine kinase activity+++GO:0005509///calcium ion binding+++GO:0005524///ATP binding+++GO:0030247///polysaccharide binding	GO:0006468///protein phosphorylation+++GO:0007166///cell surface receptor signaling pathway	PF07714///Protein tyrosine and serine/threonine kinase+++PF13947///Wall-associated receptor kinase galacturonan-binding		IPR000152///EGF-type aspartate/asparagine hydroxylation site+++IPR000719///Protein kinase domain+++IPR000742///EGF-like domain+++IPR001245///Serine-threonine/tyrosine-protein kinase, catalytic domain+++IPR001881///EGF-like calcium-binding domain+++IPR008271///Serine/threonine-protein kinase, active site+++IPR011009///Protein kinase-like domain superfamily+++IPR017441///Protein kinase, ATP binding…	[A0A3B6KIL8_WHEAT|diamond]SubName: Full=Uncharacterized protein {ECO:0000313|EnsemblPlants:TraesCS5A02G261200.1};
