# Supplementary material for: Comparative Transcriptome Analysis of Leaves and Roots Responses in Salt-Tolerant Barley Line CC89/Giza123 Under Salinity Stress
Source: Curr Issues Mol Biol. 2026 Jul 14;48(7):718. doi: 10.3390/cimb48070718 (PMC13407700; doi:10.3390/cimb48070718)
Supplement: Supplementary file 1 [file cimb-48-00718-s001.zip › cimb-4345891-supplementary-7.8/Supplementary Tables/Table S8 Comprehensive list of differentially expressed genes in leaves at 24-hour stress treatment compared to control conditions.xlsx]

## Sheet: 1684076893637_136625f222001
Table S8. Comprehensive list of differentially expressed genes in leaves at 24-hour stress treatment compared to control conditions
Gene ID	Gene Symbol	Type	log2 (STRESS_24_LEAF / CONTROL_LEAF)	Qvalue (STRESS_24_LEAF / CONTROL_LEAF)	KEGG Pathway Desc	GO_C Desc	GO_F Desc	GO_P Desc	Pfam Desc	EggNOG Desc	InterPro Desc	UniProt Desc
HORVU.MOREX.r2.1HG0077160	'HORVU.MOREX.r2.1HG0077160'	mRNA	24.0563	0.000100948			GO:0003723///RNA binding+++GO:0033897///ribonuclease T2 activity		PF00445///Ribonuclease T2 family		IPR001568///Ribonuclease T2-like+++IPR033697///Ribonuclease T2, eukaryotic+++IPR036430///Ribonuclease T2-like superfamily	[A0A2R9IMA4_HORVV|diamond]SubName: Full=Uncharacterized protein {ECO:0000313|EnsemblPlants:HORVU1Hr1G093660.12};
HORVU.MOREX.r2.6HG0450840	'HORVU.MOREX.r2.6HG0450840'	mRNA	9.20518	1.05638e-17		GO:0005773///vacuole+++GO:0016021///integral component of membrane	GO:0004575///sucrose alpha-glucosidase activity	GO:0005975///carbohydrate metabolic process	PF00251///Glycosyl hydrolases family 32 N-terminal domain+++PF08244///Glycosyl hydrolases family 32 C terminal+++PF11837///Beta-fructofuranosidase, N-terminal domain		IPR001362///Glycoside hydrolase, family 32+++IPR013148///Glycosyl hydrolase family 32, N-terminal+++IPR013189///Glycosyl hydrolase family 32, C-terminal+++IPR013320///Concanavalin A-like lectin/glucanase domain superfamily+++IPR018053///Glycoside hydrolase, family 32, active site+++IPR021792///Beta-fructofuranosidase, N-terminal domain+++IPR023296///Glycosyl hydrolase, five-bladed beta-propellor …	[A0A3B6PDJ1_WHEAT|diamond]SubName: Full=Uncharacterized protein {ECO:0000313|EnsemblPlants:TraesCS6B02G031700.1};
HORVU.MOREX.r2.3HG0190040	'HORVU.MOREX.r2.3HG0190040'	mRNA	9.13752	7.9437e-06	00402///Benzoxazinoid biosynthesis	GO:0016021///integral component of membrane	GO:0004497///monooxygenase activity+++GO:0005506///iron ion binding+++GO:0016705///oxidoreductase activity, acting on paired donors, with incorporation or reduction of molecular oxygen+++GO:0020037///heme binding		PF00067///Cytochrome P450	KOG0156///iron ion binding	IPR001128///Cytochrome P450+++IPR002401///Cytochrome P450, E-class, group I+++IPR017972///Cytochrome P450, conserved site+++IPR036396///Cytochrome P450 superfamily	[A0A287K410_HORVV|diamond]SubName: Full=Uncharacterized protein {ECO:0000313|EnsemblPlants:HORVU3Hr1G011850.1};
HORVU.MOREX.r2.3HG0247990	'HORVU.MOREX.r2.3HG0247990'	mRNA	9.09031	8.53971e-06		GO:0005576///extracellular region+++GO:0005618///cell wall+++GO:0016020///membrane		GO:0009664///plant-type cell wall organization	PF01357///Expansin C-terminal domain+++PF03330///Lytic transglycolase		IPR002963///Expansin+++IPR007112///Expansin/pollen allergen, DPBB domain+++IPR007117///Expansin, cellulose-binding-like domain+++IPR007118///Expansin/Lol pI+++IPR009009///RlpA-like protein, double-psi beta-barrel domain+++IPR036749///Expansin, cellulose-binding-like domain superfamily+++IPR036908///RlpA-like domain superfamily	[A0A287LWW0_HORVV|diamond]RecName: Full=Expansin {ECO:0000256|RuleBase:RU365023};
HORVU.MOREX.r2.7HG0541130	'HORVU.MOREX.r2.7HG0541130'	mRNA	8.25427	0.000712056	00908///Zeatin biosynthesis		GO:0008194///UDP-glycosyltransferase activity		PF00201///UDP-glucoronosyl and UDP-glucosyl transferase	KOG1192///transferase activity, transferring hexosyl groups	IPR002213///UDP-glucuronosyl/UDP-glucosyltransferase	[A0A287VPE5_HORVV|diamond]SubName: Full=Uncharacterized protein {ECO:0000313|EnsemblPlants:HORVU7Hr1G023030.1};
HORVU.MOREX.r2.7HG0605000	'HORVU.MOREX.r2.7HG0605000'	mRNA	8.19797	0.00434949	03060///Protein export+++04141///Protein processing in endoplasmic reticulum	GO:0005634///nucleus+++GO:0005737///cytoplasm+++GO:0005788///endoplasmic reticulum lumen+++GO:0016020///membrane+++GO:0034663///endoplasmic reticulum chaperone complex	GO:0005524///ATP binding+++GO:0016887///ATPase activity+++GO:0031072///heat shock protein binding+++GO:0044183///protein binding involved in protein folding+++GO:0051082///unfolded protein binding+++GO:0051787///misfolded protein binding	GO:0030433///ubiquitin-dependent ERAD pathway+++GO:0030968///endoplasmic reticulum unfolded protein response+++GO:0034620///cellular response to unfolded protein+++GO:0042026///protein refolding+++GO:0051085///chaperone cofactor-dependent protein refolding	PF00012///Hsp70 protein	KOG0100///ATP binding	IPR013126///Heat shock protein 70 family+++IPR018181///Heat shock protein 70, conserved site+++IPR029047///Heat shock protein 70kD, peptide-binding domain superfamily+++IPR029048///Heat shock protein 70kD, C-terminal domain superfamily+++IPR042050///Endoplasmic reticulum chaperone BIP, nucleotide-binding domain+++IPR043129///ATPase, nucleotide binding domain	[A0A287XIU8_HORVV|diamond]SubName: Full=Uncharacterized protein {ECO:0000313|EnsemblPlants:HORVU7Hr1G098810.1};
HORVU.MOREX.r2.2HG0172750	'HORVU.MOREX.r2.2HG0172750'	mRNA	8.14408	0.00054377		GO:0016021///integral component of membrane	GO:0005506///iron ion binding+++GO:0016705///oxidoreductase activity, acting on paired donors, with incorporation or reduction of molecular oxygen+++GO:0020037///heme binding		PF00067///Cytochrome P450		IPR001128///Cytochrome P450+++IPR002401///Cytochrome P450, E-class, group I+++IPR036396///Cytochrome P450 superfamily	[A0A446MUK0_TRITD|diamond]SubName: Full=Uncharacterized protein {ECO:0000313|EMBL:VAH53634.1};
HORVU.MOREX.r2.6HG0450830	'HORVU.MOREX.r2.6HG0450830'	mRNA	7.9515	1.08271e-17		GO:0005773///vacuole+++GO:0016021///integral component of membrane	GO:0004575///sucrose alpha-glucosidase activity	GO:0005975///carbohydrate metabolic process	PF00251///Glycosyl hydrolases family 32 N-terminal domain+++PF08244///Glycosyl hydrolases family 32 C terminal+++PF11837///Beta-fructofuranosidase, N-terminal domain		IPR001362///Glycoside hydrolase, family 32+++IPR013148///Glycosyl hydrolase family 32, N-terminal+++IPR013189///Glycosyl hydrolase family 32, C-terminal+++IPR013320///Concanavalin A-like lectin/glucanase domain superfamily+++IPR018053///Glycoside hydrolase, family 32, active site+++IPR021792///Beta-fructofuranosidase, N-terminal domain+++IPR023296///Glycosyl hydrolase, five-bladed beta-propellor …	[A0A287T6F4_HORVV|diamond]SubName: Full=Uncharacterized protein {ECO:0000313|EnsemblPlants:HORVU6Hr1G004000.3};
HORVU.MOREX.r2.4HG0326390	'HORVU.MOREX.r2.4HG0326390'	mRNA	7.92822	0.000488606		GO:0016021///integral component of membrane					IPR036426///Bulb-type lectin domain superfamily	[A0A287PBV5_HORVV|diamond]SubName: Full=Uncharacterized protein {ECO:0000313|EnsemblPlants:HORVU4Hr1G063430.1};
HORVU.MOREX.r2.7HG0553630	'HORVU.MOREX.r2.7HG0553630'	mRNA	7.42589	0.00278393		GO:0005794///Golgi apparatus	GO:0016413///O-acetyltransferase activity		PF13839///GDSL/SGNH-like Acyl-Esterase family found in Pmr5 and Cas1p+++PF14416///PMR5 N terminal Domain	ENOG502QPJ5///No_INFO	IPR025846///Trichome birefringence-like, N-terminal domain+++IPR026057///PC-Esterase+++IPR029962///Trichome birefringence-like family	[F2E2E6_HORVV|diamond]SubName: Full=Predicted protein {ECO:0000313|EMBL:BAK01518.1};
HORVU.MOREX.r2.2HG0180420	'HORVU.MOREX.r2.2HG0180420'	mRNA	7.24223	0.0377948			GO:0004620///phospholipase activity+++GO:0047372///acylglycerol lipase activity	GO:0016042///lipid catabolic process	PF01734///Patatin-like phospholipase		IPR002641///Patatin-like phospholipase domain+++IPR016035///Acyl transferase/acyl hydrolase/lysophospholipase	[A0A287JU36_HORVV|diamond]RecName: Full=Patatin {ECO:0000256|RuleBase:RU361262}; EC=3.1.1.- {ECO:0000256|RuleBase:RU361262};
HORVU.MOREX.r2.3HG0187690	'HORVU.MOREX.r2.3HG0187690'	mRNA	7.2327	0.00778768	04141///Protein processing in endoplasmic reticulum		GO:0043621///protein self-association+++GO:0051082///unfolded protein binding	GO:0006457///protein folding+++GO:0009408///response to heat+++GO:0009651///response to salt stress+++GO:0042542///response to hydrogen peroxide+++GO:0051259///protein complex oligomerization	PF00011///Hsp20/alpha crystallin family	KOG0710///response to heat	IPR002068///Alpha crystallin/Hsp20 domain+++IPR008978///HSP20-like chaperone+++IPR031107///No_INFO	[A0A287K1R1_HORVV|diamond]RecName: Full=SHSP domain-containing protein {ECO:0000259|PROSITE:PS01031};
HORVU.MOREX.r2.7HG0619250	'HORVU.MOREX.r2.7HG0619250'	mRNA	7.04671	0.0312882	04626///Plant-pathogen interaction					KOG4658///ADP binding	IPR032675///Leucine-rich repeat domain superfamily	[A0A287E7V6_HORVV|diamond]SubName: Full=Uncharacterized protein {ECO:0000313|EnsemblPlants:HORVU0Hr1G022650.1};
HORVU.MOREX.r2.4HG0299490	'HORVU.MOREX.r2.4HG0299490'	mRNA	7.03197	5.57847e-11		GO:0005618///cell wall+++GO:0048046///apoplast	GO:0004553///hydrolase activity, hydrolyzing O-glycosyl compounds+++GO:0016762///xyloglucan:xyloglucosyl transferase activity	GO:0010411///xyloglucan metabolic process+++GO:0042546///cell wall biogenesis+++GO:0071555///cell wall organization	PF00722///Glycosyl hydrolases family 16+++PF06955///Xyloglucan endo-transglycosylase (XET) C-terminus	ENOG502QQUC///No_INFO	IPR000757///Glycoside hydrolase family 16+++IPR008263///Glycoside hydrolase, family 16, active site+++IPR010713///Xyloglucan endo-transglycosylase, C-terminal+++IPR013320///Concanavalin A-like lectin/glucanase domain superfamily+++IPR016455///Xyloglucan endotransglucosylase/hydrolase	[A0A287NP77_HORVV|diamond]RecName: Full=Xyloglucan endotransglucosylase/hydrolase {ECO:0000256|RuleBase:RU361120}; EC=2.4.1.207 {ECO:0000256|RuleBase:RU361120};
HORVU.MOREX.r2.5HG0399860	'HORVU.MOREX.r2.5HG0399860'	mRNA	7.00578	0.0130457	04712///Circadian rhythm - plant							[A0A6I9QVR3_ELAGV|diamond]SubName: Full=glycine-rich protein 5-like {ECO:0000313|RefSeq:XP_010914057.1};
HORVU.MOREX.r2.5HG0421270	'HORVU.MOREX.r2.5HG0421270'	mRNA	6.99701	0.00654565	00910///Nitrogen metabolism							[A0A287S8C6_HORVV|diamond]SubName: Full=Uncharacterized protein {ECO:0000313|EnsemblPlants:HORVU5Hr1G092000.1};
HORVU.MOREX.r2.7HG0603270	'HORVU.MOREX.r2.7HG0603270'	mRNA	6.91886	0.0349436		GO:0005886///plasma membrane+++GO:0016021///integral component of membrane	GO:0008324///cation transmembrane transporter activity		PF02386///Cation transport protein	KOG1341///high-affinity potassium ion transmembrane transporter activity	IPR003445///Cation transporter	[M0UQP5_HORVV|diamond]SubName: Full=Uncharacterized protein {ECO:0000313|EnsemblPlants:HORVU0Hr1G022090.3};
HORVU.MOREX.r2.4HG0331980	'HORVU.MOREX.r2.4HG0331980'	mRNA	6.83569	0.00315961					PF14009///PADRE domain	ENOG502RY6K///No_INFO	IPR025322///PADRE domain	[A0A287PJP9_HORVV|diamond]SubName: Full=Uncharacterized protein {ECO:0000313|EnsemblPlants:HORVU4Hr1G070470.4};
HORVU.MOREX.r2.5HG0424800	'HORVU.MOREX.r2.5HG0424800'	mRNA	6.81943	0.00289039								[A0A3B6KMU8_WHEAT|diamond]SubName: Full=Uncharacterized protein {ECO:0000313|EnsemblPlants:TraesCS5A02G392100.1.cds1};
HORVU.MOREX.r2.2HG0086420	'HORVU.MOREX.r2.2HG0086420'	mRNA	6.58452	0.0422358	00904///Diterpenoid biosynthesis	GO:0016021///integral component of membrane	GO:0004497///monooxygenase activity+++GO:0005506///iron ion binding+++GO:0016491///oxidoreductase activity+++GO:0016705///oxidoreductase activity, acting on paired donors, with incorporation or reduction of molecular oxygen+++GO:0020037///heme binding	GO:0007275///multicellular organism development+++GO:0010268///brassinosteroid homeostasis+++GO:0016125///sterol metabolic process+++GO:0016132///brassinosteroid biosynthetic process	PF00067///Cytochrome P450		IPR001128///Cytochrome P450+++IPR002401///Cytochrome P450, E-class, group I+++IPR017972///Cytochrome P450, conserved site+++IPR036396///Cytochrome P450 superfamily	[A0A287H2E9_HORVV|diamond]SubName: Full=Uncharacterized protein {ECO:0000313|EnsemblPlants:HORVU2Hr1G011170.2};
HORVU.MOREX.r2.7HG0527900	'HORVU.MOREX.r2.7HG0527900'	mRNA	6.4461	0.000640593					PF00092///von Willebrand factor type A domain+++PF14624///VWA / Hh protein intein-like	ENOG502QZGI///No_INFO	IPR002035///von Willebrand factor, type A+++IPR032838///VWA-Hint protein, Vwaint domain+++IPR036465///von Willebrand factor A-like domain superfamily	[A0A287VC65_HORVV|diamond]RecName: Full=VWFA domain-containing protein {ECO:0000259|PROSITE:PS50234};
HORVU.MOREX.r2.2HG0079130	'HORVU.MOREX.r2.2HG0079130'	mRNA	6.15943	0.0185485	00073///Cutin, suberine and wax biosynthesis		GO:0004497///monooxygenase activity+++GO:0005506///iron ion binding+++GO:0016705///oxidoreductase activity, acting on paired donors, with incorporation or reduction of molecular oxygen+++GO:0020037///heme binding		PF00067///Cytochrome P450	KOG0157///iron ion binding	IPR001128///Cytochrome P450+++IPR002403///Cytochrome P450, E-class, group IV+++IPR017972///Cytochrome P450, conserved site+++IPR036396///Cytochrome P450 superfamily	[A0A287GV39_HORVV|diamond]SubName: Full=Uncharacterized protein {ECO:0000313|EnsemblPlants:HORVU2Hr1G000480.1};
HORVU.MOREX.r2.5HG0364210	'HORVU.MOREX.r2.5HG0364210'	mRNA	6.11009	1.67838e-10	00943///Isoflavonoid biosynthesis	GO:0048046///apoplast			PF03018///Dirigent-like protein		IPR004265///Dirigent protein	[A0A287QK06_HORVV|diamond]RecName: Full=Dirigent protein {ECO:0000256|RuleBase:RU363099};
HORVU.MOREX.r2.2HG0142530	'HORVU.MOREX.r2.2HG0142530'	mRNA	6.10126	0.0360024								[A0A3B6CAE3_WHEAT|diamond]SubName: Full=Uncharacterized protein {ECO:0000313|EnsemblPlants:TraesCS2B02G337700.1.cds1};
HORVU.MOREX.r2.4HG0280120	'HORVU.MOREX.r2.4HG0280120'	mRNA	6.00509	0.0258005	03040///Spliceosome	GO:0005682///U5 snRNP+++GO:0046540///U4/U6 x U5 tri-snRNP complex+++GO:0071021///U2-type post-spliceosomal complex		GO:0000350///generation of catalytic spliceosome for second transesterification step+++GO:0071048///nuclear retention of unspliced pre-mRNA at the site of transcription	PF08799///pre-mRNA processing factor 4 (PRP4) like		IPR014906///Pre-mRNA processing factor 4 (PRP4)-like+++IPR036285///PRP4-like superfamily+++IPR039979///Pre-mRNA-splicing factor 18	[A0A287N1Z6_HORVV|diamond]RecName: Full=SFM domain-containing protein {ECO:0000259|SMART:SM00500};
HORVU.MOREX.r2.3HG0252380	'HORVU.MOREX.r2.3HG0252380'	mRNA	5.90556	9.24011e-26		GO:0048046///apoplast	GO:0005507///copper ion binding+++GO:0052716///hydroquinone:oxygen oxidoreductase activity	GO:0046274///lignin catabolic process	PF00394///Multicopper oxidase+++PF07731///Multicopper oxidase+++PF07732///Multicopper oxidase	KOG1263///Belongs to the multicopper oxidase family	IPR001117///Multicopper oxidase, type 1+++IPR002355///Multicopper oxidase, copper-binding site+++IPR008972///Cupredoxin+++IPR011706///Multicopper oxidase, C-terminal+++IPR011707///Multicopper oxidase, N-termianl+++IPR017761///Laccase+++IPR033138///Multicopper oxidases, conserved site+++IPR034285///Laccase, second cupredoxin domain+++IPR034288///Laccase, first cupredoxin domain+++IPR034289///Lacca…	[A0A0D9V7P0_9ORYZ|diamond]RecName: Full=Laccase {ECO:0000256|ARBA:ARBA00012297, ECO:0000256|RuleBase:RU361119}; EC=1.10.3.2 {ECO:0000256|ARBA:ARBA00012297, ECO:0000256|RuleBase:RU361119}; AltName: Full=Benzenediol:oxygen oxidoreductase {ECO:0000256|RuleBase:RU361119}; AltName: Full=Diphenol oxidase {ECO:0000256|RuleBase:RU361119}; AltName: Full=Urishiol oxidase {ECO:0000256|RuleBase:RU361119};
HORVU.MOREX.r2.3HG0252410	'HORVU.MOREX.r2.3HG0252410'	mRNA	5.84649	1.84629e-10		GO:0048046///apoplast	GO:0005507///copper ion binding+++GO:0016491///oxidoreductase activity+++GO:0052716///hydroquinone:oxygen oxidoreductase activity	GO:0046274///lignin catabolic process	PF00394///Multicopper oxidase+++PF07731///Multicopper oxidase+++PF07732///Multicopper oxidase	KOG1263///Belongs to the multicopper oxidase family	IPR001117///Multicopper oxidase, type 1+++IPR002355///Multicopper oxidase, copper-binding site+++IPR008972///Cupredoxin+++IPR011706///Multicopper oxidase, C-terminal+++IPR011707///Multicopper oxidase, N-termianl+++IPR017761///Laccase+++IPR033138///Multicopper oxidases, conserved site+++IPR034285///Laccase, second cupredoxin domain+++IPR034288///Laccase, first cupredoxin domain+++IPR034289///Lacca…	[A0A077RUW0_WHEAT|diamond]RecName: Full=Laccase {ECO:0000256|ARBA:ARBA00012297, ECO:0000256|RuleBase:RU361119}; EC=1.10.3.2 {ECO:0000256|ARBA:ARBA00012297, ECO:0000256|RuleBase:RU361119}; AltName: Full=Benzenediol:oxygen oxidoreductase {ECO:0000256|RuleBase:RU361119}; AltName: Full=Diphenol oxidase {ECO:0000256|RuleBase:RU361119}; AltName: Full=Urishiol oxidase {ECO:0000256|RuleBase:RU361119};
HORVU.MOREX.r2.7HG0593340	'HORVU.MOREX.r2.7HG0593340'	mRNA	5.76717	9.49045e-10								[A0A287X5X4_HORVV|diamond]SubName: Full=Uncharacterized protein {ECO:0000313|EnsemblPlants:HORVU7Hr1G085660.3};
HORVU.MOREX.r2.3HG0184210	'HORVU.MOREX.r2.3HG0184210'	mRNA	5.6833	9.09443e-05			GO:0004672///protein kinase activity+++GO:0005524///ATP binding		PF00069///Protein kinase domain+++PF00635///MSP (Major sperm protein) domain		IPR000535///Major sperm protein (MSP) domain+++IPR000719///Protein kinase domain+++IPR008271///Serine/threonine-protein kinase, active site+++IPR008962///PapD-like superfamily+++IPR011009///Protein kinase-like domain superfamily+++IPR013783///Immunoglobulin-like fold	[A0A287JYD2_HORVV|diamond]SubName: Full=Uncharacterized protein {ECO:0000313|EnsemblPlants:HORVU3Hr1G003220.23};
HORVU.MOREX.r2.5HG0364190	'HORVU.MOREX.r2.5HG0364190'	mRNA	5.64847	1.24743e-08		GO:0048046///apoplast			PF03018///Dirigent-like protein		IPR004265///Dirigent protein	[A0A287QK06_HORVV|diamond]RecName: Full=Dirigent protein {ECO:0000256|RuleBase:RU363099};
HORVU.MOREX.r2.7HG0602380	'HORVU.MOREX.r2.7HG0602380'	mRNA	5.62861	6.11544e-10	00941///Flavonoid biosynthesis+++00944///Flavone and flavonol biosynthesis	GO:0016021///integral component of membrane	GO:0004497///monooxygenase activity+++GO:0005506///iron ion binding+++GO:0016705///oxidoreductase activity, acting on paired donors, with incorporation or reduction of molecular oxygen+++GO:0020037///heme binding		PF00067///Cytochrome P450	KOG0156///iron ion binding	IPR001128///Cytochrome P450+++IPR002401///Cytochrome P450, E-class, group I+++IPR017972///Cytochrome P450, conserved site+++IPR036396///Cytochrome P450 superfamily	[F2DSR5_HORVV|diamond]SubName: Full=Predicted protein {ECO:0000313|EMBL:BAJ98136.1}; SubName: Full=Protein DETOXIFICATION {ECO:0000313|EnsemblPlants:HORVU7Hr1G095900.47};
HORVU.MOREX.r2.5HG0395630	'HORVU.MOREX.r2.5HG0395630'	mRNA	5.56526	0.00181834		GO:0016021///integral component of membrane	GO:0031625///ubiquitin protein ligase binding	GO:0016567///protein ubiquitination	PF13639///Ring finger domain	KOG0800///ubiquitin-protein transferase activity	IPR001841///Zinc finger, RING-type+++IPR013083///Zinc finger, RING/FYVE/PHD-type	[F2CXX9_HORVV|diamond]SubName: Full=Predicted protein {ECO:0000313|EMBL:BAJ87700.1};
HORVU.MOREX.r2.5HG0407100	'HORVU.MOREX.r2.5HG0407100'	mRNA	5.55542	0.0241094	00940///Phenylpropanoid biosynthesis		GO:0016616///oxidoreductase activity, acting on the CH-OH group of donors, NAD or NADP as acceptor		PF01370///NAD dependent epimerase/dehydratase family	KOG1502///dihydrokaempferol 4-reductase activity	IPR001509///NAD-dependent epimerase/dehydratase+++IPR036291///NAD(P)-binding domain superfamily	[F2CVS9_HORVV|diamond]SubName: Full=Predicted protein {ECO:0000313|EMBL:BAJ86950.1};
HORVU.MOREX.r2.7HG0534690	'HORVU.MOREX.r2.7HG0534690'	mRNA	5.52161	5.56643e-29			GO:0016788///hydrolase activity, acting on ester bonds		PF00657///GDSL-like Lipase/Acylhydrolase	ENOG502QSMM///No_INFO	IPR001087///GDSL lipase/esterase+++IPR035669///GDSL lipase/esterase-like, plant+++IPR036514///SGNH hydrolase superfamily	[M0XG79_HORVV|diamond]SubName: Full=Uncharacterized protein {ECO:0000313|EnsemblPlants:HORVU7Hr1G011810.1};
HORVU.MOREX.r2.3HG0209320	'HORVU.MOREX.r2.3HG0209320'	mRNA	5.50125	3.62474e-10		GO:0005618///cell wall+++GO:0048046///apoplast	GO:0030145///manganese ion binding		PF00190///Cupin	ENOG502QQ4A///No_INFO	IPR001929///Germin+++IPR006045///Cupin 1+++IPR011051///RmlC-like cupin domain superfamily+++IPR014710///RmlC-like jelly roll fold+++IPR019780///Germin, manganese binding site	[A0A0D9Y629_9ORYZ|diamond]RecName: Full=Germin-like protein {ECO:0000256|RuleBase:RU366015};
HORVU.MOREX.r2.5HG0414270	'HORVU.MOREX.r2.5HG0414270'	mRNA	5.48375	8.14961e-07	00073///Cutin, suberine and wax biosynthesis	GO:0005886///plasma membrane+++GO:0016021///integral component of membrane	GO:0004144///diacylglycerol O-acyltransferase activity+++GO:0047196///long-chain-alcohol O-fatty-acyltransferase activity	GO:0019432///triglyceride biosynthetic process	PF03007///Wax ester synthase-like Acyl-CoA acyltransferase domain+++PF06974///WS/DGAT C-terminal domain		IPR004255///O-acyltransferase, WSD1, N-terminal+++IPR009721///O-acyltransferase WSD1, C-terminal+++IPR023213///Chloramphenicol acetyltransferase-like domain superfamily	[A0A287S0X7_HORVV|diamond]RecName: Full=Diacylglycerol O-acyltransferase {ECO:0000256|ARBA:ARBA00013244}; EC=2.3.1.20 {ECO:0000256|ARBA:ARBA00013244};
HORVU.MOREX.r2.2HG0161590	'HORVU.MOREX.r2.2HG0161590'	mRNA	5.32383	1.16149e-06			GO:0004857///enzyme inhibitor activity		PF04043///Plant invertase/pectin methylesterase inhibitor		IPR006501///Pectinesterase inhibitor domain+++IPR035513///Invertase/pectin methylesterase inhibitor domain superfamily	[A0A446MQH2_TRITD|diamond]RecName: Full=PMEI domain-containing protein {ECO:0000259|Pfam:PF04043};
HORVU.MOREX.r2.5HG0447150	'HORVU.MOREX.r2.5HG0447150'	mRNA	5.31337	0.00105452		GO:0005737///cytoplasm	GO:0008173///RNA methyltransferase activity+++GO:0008175///tRNA methyltransferase activity	GO:0001510///RNA methylation+++GO:0002181///cytoplasmic translation+++GO:0030488///tRNA methylation	PF04784///Protein of unknown function, DUF547+++PF14389///Leucine-zipper of ternary complex factor MIP1		IPR006869///Domain of unknown function DUF547+++IPR025757///Ternary complex factor MIP1, leucine-zipper	[A0A3B6LYV5_WHEAT|diamond]SubName: Full=Uncharacterized protein {ECO:0000313|EnsemblPlants:TraesCS5B02G564800.1};
HORVU.MOREX.r2.1HG0059450	'HORVU.MOREX.r2.1HG0059450'	mRNA	5.28364	4.27556e-07		GO:0048046///apoplast	GO:0005507///copper ion binding+++GO:0016491///oxidoreductase activity+++GO:0052716///hydroquinone:oxygen oxidoreductase activity	GO:0046274///lignin catabolic process	PF00394///Multicopper oxidase+++PF07731///Multicopper oxidase+++PF07732///Multicopper oxidase		IPR001117///Multicopper oxidase, type 1+++IPR002355///Multicopper oxidase, copper-binding site+++IPR008972///Cupredoxin+++IPR011706///Multicopper oxidase, C-terminal+++IPR011707///Multicopper oxidase, N-termianl+++IPR017761///Laccase+++IPR033138///Multicopper oxidases, conserved site+++IPR034285///Laccase, second cupredoxin domain+++IPR034288///Laccase, first cupredoxin domain+++IPR034289///Lacca…	[A0A3B5Y2J5_WHEAT|diamond]RecName: Full=Laccase {ECO:0000256|ARBA:ARBA00012297, ECO:0000256|RuleBase:RU361119}; EC=1.10.3.2 {ECO:0000256|ARBA:ARBA00012297, ECO:0000256|RuleBase:RU361119}; AltName: Full=Benzenediol:oxygen oxidoreductase {ECO:0000256|RuleBase:RU361119}; AltName: Full=Diphenol oxidase {ECO:0000256|RuleBase:RU361119}; AltName: Full=Urishiol oxidase {ECO:0000256|RuleBase:RU361119};
HORVU.MOREX.r2.2HG0111410	'HORVU.MOREX.r2.2HG0111410'	mRNA	5.17535	0.0464989		GO:0009506///plasmodesma+++GO:0016021///integral component of membrane+++GO:0046658///anchored component of plasma membrane			PF03168///Late embryogenesis abundant protein	ENOG502RXPH///No_INFO	IPR004864///Late embryogenesis abundant protein, LEA_2 subgroup	[A0A287HSX3_HORVV|diamond]RecName: Full=LEA_2 domain-containing protein {ECO:0000259|Pfam:PF03168};
HORVU.MOREX.r2.1HG0059500	'HORVU.MOREX.r2.1HG0059500'	mRNA	5.13305	0.00511065		GO:0048046///apoplast	GO:0005507///copper ion binding+++GO:0016491///oxidoreductase activity+++GO:0052716///hydroquinone:oxygen oxidoreductase activity	GO:0046274///lignin catabolic process	PF00394///Multicopper oxidase+++PF07731///Multicopper oxidase+++PF07732///Multicopper oxidase		IPR001117///Multicopper oxidase, type 1+++IPR002355///Multicopper oxidase, copper-binding site+++IPR008972///Cupredoxin+++IPR011706///Multicopper oxidase, C-terminal+++IPR011707///Multicopper oxidase, N-termianl+++IPR017761///Laccase+++IPR033138///Multicopper oxidases, conserved site+++IPR034285///Laccase, second cupredoxin domain+++IPR034288///Laccase, first cupredoxin domain+++IPR034289///Lacca…	[A0A3B5YZW6_WHEAT|diamond]RecName: Full=Laccase {ECO:0000256|ARBA:ARBA00012297, ECO:0000256|RuleBase:RU361119}; EC=1.10.3.2 {ECO:0000256|ARBA:ARBA00012297, ECO:0000256|RuleBase:RU361119}; AltName: Full=Benzenediol:oxygen oxidoreductase {ECO:0000256|RuleBase:RU361119}; AltName: Full=Diphenol oxidase {ECO:0000256|RuleBase:RU361119}; AltName: Full=Urishiol oxidase {ECO:0000256|RuleBase:RU361119};
HORVU.MOREX.r2.2HG0172760	'HORVU.MOREX.r2.2HG0172760'	mRNA	5.13052	1.62052e-05		GO:0016021///integral component of membrane	GO:0005506///iron ion binding+++GO:0016705///oxidoreductase activity, acting on paired donors, with incorporation or reduction of molecular oxygen+++GO:0020037///heme binding		PF00067///Cytochrome P450		IPR001128///Cytochrome P450+++IPR002401///Cytochrome P450, E-class, group I+++IPR036396///Cytochrome P450 superfamily	[A0A446MUK0_TRITD|diamond]SubName: Full=Uncharacterized protein {ECO:0000313|EMBL:VAH53634.1};
HORVU.MOREX.r2.4HG0345350	'HORVU.MOREX.r2.4HG0345350'	mRNA	5.12872	0.0307324				GO:0007275///multicellular organism development+++GO:0010468///regulation of gene expression	PF03195///Lateral organ boundaries (LOB) domain		IPR004883///Lateral organ boundaries, LOB	[A0A3B6JNZ5_WHEAT|diamond]RecName: Full=LOB domain-containing protein {ECO:0000259|PROSITE:PS50891};
HORVU.MOREX.r2.3HG0274970	'HORVU.MOREX.r2.3HG0274970'	mRNA	5.09645	2.46267e-08			GO:0008171///O-methyltransferase activity+++GO:0008757///S-adenosylmethionine-dependent methyltransferase activity+++GO:0046983///protein dimerization activity	GO:0019438///aromatic compound biosynthetic process+++GO:0032259///methylation	PF00891///O-methyltransferase domain+++PF08100///Dimerisation domain		IPR001077///O-methyltransferase domain+++IPR012967///Plant methyltransferase dimerisation+++IPR016461///O-methyltransferase COMT-type+++IPR029063///S-adenosyl-L-methionine-dependent methyltransferase+++IPR036388///Winged helix-like DNA-binding domain superfamily+++IPR036390///Winged helix DNA-binding domain superfamily	[A0A3B6RL53_WHEAT|diamond]SubName: Full=Uncharacterized protein {ECO:0000313|EnsemblPlants:TraesCS7A02G333900.1};
HORVU.MOREX.r2.5HG0424080	'HORVU.MOREX.r2.5HG0424080'	mRNA	5.08575	5.55107e-11		GO:0016021///integral component of membrane	GO:0022857///transmembrane transporter activity		PF00854///POT family		IPR000109///Proton-dependent oligopeptide transporter family+++IPR036259///MFS transporter superfamily	[A0A287SCE5_HORVV|diamond]SubName: Full=Uncharacterized protein {ECO:0000313|EnsemblPlants:HORVU5Hr1G095020.5};
HORVU.MOREX.r2.1HG0073360	'HORVU.MOREX.r2.1HG0073360'	mRNA	5.0802	9.86448e-11	00564///Glycerophospholipid metabolism+++00592///alpha-Linolenic acid metabolism		GO:0008970///phospholipase A1 activity	GO:0016042///lipid catabolic process	PF01764///Lipase (class 3)		IPR002921///Fungal lipase-like domain+++IPR029058///Alpha/Beta hydrolase fold+++IPR033556///Phospholipase A1-II	[F2CQG3_HORVV|diamond]RecName: Full=Phospholipase A1 {ECO:0000256|RuleBase:RU367093}; EC=3.1.1.- {ECO:0000256|RuleBase:RU367093};
HORVU.MOREX.r2.2HG0105030	'HORVU.MOREX.r2.2HG0105030'	mRNA	4.9448	0.000198834		GO:0016021///integral component of membrane+++GO:0031225///anchored component of membrane		GO:0010215///cellulose microfibril organization	PF04833///COBRA-like protein		IPR006918///COBRA, plant	[A0A2T7EYE2_9POAL|diamond]RecName: Full=COBRA-like protein {ECO:0000256|PIRNR:PIRNR038122};
HORVU.MOREX.r2.4HG0332380	'HORVU.MOREX.r2.4HG0332380'	mRNA	4.92393	0.0380987	03013///Nucleocytoplasmic transport+++03015///mRNA surveillance pathway	GO:0016021///integral component of membrane						[A0A3B6IU96_WHEAT|diamond]SubName: Full=Uncharacterized protein {ECO:0000313|EnsemblPlants:TraesCS4B02G262200.1.cds1};
HORVU.MOREX.r2.5HG0436860	'HORVU.MOREX.r2.5HG0436860'	mRNA	4.85965	1.53365e-16	04626///Plant-pathogen interaction				PF13839///GDSL/SGNH-like Acyl-Esterase family found in Pmr5 and Cas1p+++PF14416///PMR5 N terminal Domain		IPR025846///Trichome birefringence-like, N-terminal domain+++IPR026057///PC-Esterase+++IPR029962///Trichome birefringence-like family	[A0A453M8S2_AEGTS|diamond]RecName: Full=PMR5N domain-containing protein {ECO:0000259|Pfam:PF14416};
HORVU.MOREX.r2.1HG0020310	'HORVU.MOREX.r2.1HG0020310'	mRNA	4.85823	9.86448e-11		GO:0005886///plasma membrane		GO:0009834///plant-type secondary cell wall biogenesis	PF02469///Fasciclin domain	ENOG502QQ1S///No_INFO	IPR000782///FAS1 domain+++IPR036378///FAS1 domain superfamily	[M0YNR7_HORVV|diamond]RecName: Full=FAS1 domain-containing protein {ECO:0000259|PROSITE:PS50213};
HORVU.MOREX.r2.6HG0512820	'HORVU.MOREX.r2.6HG0512820'	mRNA	4.82292	0.000615758	00940///Phenylpropanoid biosynthesis	GO:0005576///extracellular region	GO:0004601///peroxidase activity+++GO:0020037///heme binding+++GO:0046872///metal ion binding	GO:0006979///response to oxidative stress+++GO:0042744///hydrogen peroxide catabolic process	PF00141///Peroxidase	ENOG502QQZ7///No_INFO	IPR000823///Plant peroxidase+++IPR002016///Haem peroxidase+++IPR010255///Haem peroxidase superfamily+++IPR019793///Peroxidases heam-ligand binding site+++IPR019794///Peroxidase, active site+++IPR033905///Secretory peroxidase	[A0A0E0JJ18_ORYPU|diamond]RecName: Full=Peroxidase {ECO:0000256|ARBA:ARBA00012313, ECO:0000256|RuleBase:RU362060}; EC=1.11.1.7 {ECO:0000256|ARBA:ARBA00012313, ECO:0000256|RuleBase:RU362060};
HORVU.MOREX.r2.5HG0428280	'HORVU.MOREX.r2.5HG0428280'	mRNA	4.80793	1.00491e-26	00940///Phenylpropanoid biosynthesis						IPR044659///Protein PELPK-like	[A0A3B6MYJ5_WHEAT|diamond]SubName: Full=Uncharacterized protein {ECO:0000313|EnsemblPlants:TraesCS5D02G426500.1.cds1};
HORVU.MOREX.r2.6HG0461430	'HORVU.MOREX.r2.6HG0461430'	mRNA	4.80482	0.00262398		GO:0016021///integral component of membrane	GO:0004252///serine-type endopeptidase activity		PF00082///Subtilase family+++PF02225///PA domain+++PF05922///Peptidase inhibitor I9+++PF17766///Fibronectin type-III domain	ENOG502QZDA///No_INFO	IPR000209///Peptidase S8/S53 domain+++IPR003137///PA domain+++IPR010259///Peptidase S8 propeptide/proteinase inhibitor I9+++IPR015500///Peptidase S8, subtilisin-related+++IPR023828///Peptidase S8, subtilisin, Ser-active site+++IPR034197///Cucumisin-like catalytic domain+++IPR036852///Peptidase S8/S53 domain superfamily+++IPR037045///Peptidase S8 propeptide/proteinase inhibitor I9 superfamily+++IP…	[A0A287TH82_HORVV|diamond]SubName: Full=Uncharacterized protein {ECO:0000313|EnsemblPlants:HORVU6Hr1G018160.1};
HORVU.MOREX.r2.4HG0345920	'HORVU.MOREX.r2.4HG0345920'	mRNA	4.79413	5.02664e-05			GO:0030598///rRNA N-glycosylase activity+++GO:0090729///toxin activity	GO:0006952///defense response+++GO:0017148///negative regulation of translation	PF00161///Ribosome inactivating protein	ENOG502R87Q///No_INFO	IPR001574///Ribosome-inactivating protein+++IPR016138///Ribosome-inactivating protein, subdomain 1+++IPR017988///Ribosome-inactivating protein conserved site+++IPR036041///Ribosome-inactivating protein superfamily	[A0A287Q0F0_HORVV|diamond]RecName: Full=rRNA N-glycosidase {ECO:0000256|ARBA:ARBA00019247, ECO:0000256|RuleBase:RU004915}; EC=3.2.2.22 {ECO:0000256|ARBA:ARBA00012001, ECO:0000256|RuleBase:RU004915};
HORVU.MOREX.r2.3HG0253330	'HORVU.MOREX.r2.3HG0253330'	mRNA	4.76891	2.8459e-16	03410///Base excision repair		GO:0008725///DNA-3-methyladenine glycosylase activity	GO:0006284///base-excision repair	PF03352///Methyladenine glycosylase	ENOG502QRZX///No_INFO	IPR005019///Methyladenine glycosylase+++IPR011257///DNA glycosylase	[M0X9C1_HORVV|diamond]SubName: Full=Uncharacterized protein {ECO:0000313|EnsemblPlants:HORVU3Hr1G087420.2};
HORVU.MOREX.r2.6HG0450820	'HORVU.MOREX.r2.6HG0450820'	mRNA	4.74796	3.66251e-10		GO:0005773///vacuole+++GO:0016021///integral component of membrane	GO:0004575///sucrose alpha-glucosidase activity	GO:0005975///carbohydrate metabolic process	PF00251///Glycosyl hydrolases family 32 N-terminal domain+++PF08244///Glycosyl hydrolases family 32 C terminal+++PF11837///Beta-fructofuranosidase, N-terminal domain		IPR001362///Glycoside hydrolase, family 32+++IPR013148///Glycosyl hydrolase family 32, N-terminal+++IPR013189///Glycosyl hydrolase family 32, C-terminal+++IPR013320///Concanavalin A-like lectin/glucanase domain superfamily+++IPR018053///Glycoside hydrolase, family 32, active site+++IPR021792///Beta-fructofuranosidase, N-terminal domain+++IPR023296///Glycosyl hydrolase, five-bladed beta-propellor …	[A0A3B6NJT4_WHEAT|diamond]SubName: Full=Uncharacterized protein {ECO:0000313|EnsemblPlants:TraesCS6A02G023100.1};
HORVU.MOREX.r2.7HG0620080	'HORVU.MOREX.r2.7HG0620080'	mRNA	4.74494	1.99854e-32	00910///Nitrogen metabolism		GO:0004089///carbonate dehydratase activity+++GO:0008270///zinc ion binding+++GO:0016836///hydro-lyase activity	GO:0006730///one-carbon metabolic process	PF00194///Eukaryotic-type carbonic anhydrase	KOG0382///carbonate dehydratase activity	IPR001148///Alpha carbonic anhydrase domain+++IPR018338///Carbonic anhydrase, alpha-class, conserved site+++IPR023561///Carbonic anhydrase, alpha-class+++IPR036398///Alpha carbonic anhydrase domain superfamily+++IPR041891///Carbonic anhydrase, prokaryotic-like	[A0A287XYD4_HORVV|diamond]RecName: Full=Carbonic anhydrase {ECO:0000256|ARBA:ARBA00012925, ECO:0000256|RuleBase:RU367011}; EC=4.2.1.1 {ECO:0000256|ARBA:ARBA00012925, ECO:0000256|RuleBase:RU367011};
HORVU.MOREX.r2.3HG0238210	'HORVU.MOREX.r2.3HG0238210'	mRNA	4.71045	1.42261e-08					PF03181///BURP domain	ENOG502QQHP///No_INFO	IPR004873///BURP domain	[A0A287LIR7_HORVV|diamond]RecName: Full=BURP domain-containing protein {ECO:0000259|PROSITE:PS51277};
HORVU.MOREX.r2.6HG0508020	'HORVU.MOREX.r2.6HG0508020'	mRNA	4.68607	2.95437e-07								[A0A287UNS4_HORVV|diamond]SubName: Full=Uncharacterized protein {ECO:0000313|EnsemblPlants:HORVU6Hr1G073500.2};
HORVU.MOREX.r2.4HG0320050	'HORVU.MOREX.r2.4HG0320050'	mRNA	4.67754	1.42862e-05		GO:0005794///Golgi apparatus+++GO:0016021///integral component of membrane	GO:0016413///O-acetyltransferase activity		PF13839///GDSL/SGNH-like Acyl-Esterase family found in Pmr5 and Cas1p+++PF14416///PMR5 N terminal Domain		IPR025846///Trichome birefringence-like, N-terminal domain+++IPR026057///PC-Esterase+++IPR029962///Trichome birefringence-like family	[A0A3B6HSF5_WHEAT|diamond]RecName: Full=PMR5N domain-containing protein {ECO:0000259|Pfam:PF14416};
HORVU.MOREX.r2.2HG0088590	'HORVU.MOREX.r2.2HG0088590'	mRNA	4.67469	0.00238522	00940///Phenylpropanoid biosynthesis	GO:0005576///extracellular region+++GO:0009505///plant-type cell wall+++GO:0009506///plasmodesma	GO:0004601///peroxidase activity+++GO:0020037///heme binding+++GO:0046872///metal ion binding	GO:0006979///response to oxidative stress+++GO:0042744///hydrogen peroxide catabolic process	PF00141///Peroxidase		IPR000823///Plant peroxidase+++IPR002016///Haem peroxidase+++IPR010255///Haem peroxidase superfamily+++IPR019794///Peroxidase, active site+++IPR033905///Secretory peroxidase	[A0A3B6C205_WHEAT|diamond]RecName: Full=Peroxidase {ECO:0000256|ARBA:ARBA00012313, ECO:0000256|RuleBase:RU362060}; EC=1.11.1.7 {ECO:0000256|ARBA:ARBA00012313, ECO:0000256|RuleBase:RU362060};
HORVU.MOREX.r2.5HG0389250	'HORVU.MOREX.r2.5HG0389250'	mRNA	4.66154	0.0438074								[F2CSI8_HORVV|diamond]SubName: Full=Predicted protein {ECO:0000313|EMBL:BAJ85809.1};
HORVU.MOREX.r2.2HG0112600	'HORVU.MOREX.r2.2HG0112600'	mRNA	4.64438	1.92075e-07		GO:0005802///trans-Golgi network+++GO:0005886///plasma membrane+++GO:0016021///integral component of membrane	GO:0016760///cellulose synthase (UDP-forming) activity+++GO:0051753///mannan synthase activity	GO:0009833///plant-type primary cell wall biogenesis+++GO:0030244///cellulose biosynthetic process	PF03552///Cellulose synthase		IPR005150///Cellulose synthase+++IPR029044///Nucleotide-diphospho-sugar transferases	[A0A287HTL8_HORVV|diamond]SubName: Full=Uncharacterized protein {ECO:0000313|EnsemblPlants:HORVU2Hr1G042310.3};
HORVU.MOREX.r2.6HG0516710	'HORVU.MOREX.r2.6HG0516710'	mRNA	4.6119	3.61824e-05	04141///Protein processing in endoplasmic reticulum	GO:0005829///cytosol		GO:0009414///response to water deprivation+++GO:0009631///cold acclimation+++GO:0009737///response to abscisic acid	PF00257///Dehydrin		IPR000167///Dehydrin+++IPR030513///Dehydrin, conserved site	[A3RHE3_HORVV|diamond]SubName: Full=Deyhydrin 4 {ECO:0000313|EMBL:AGT62705.1, ECO:0000313|EnsemblPlants:HORVU6Hr1G084070.10}; SubName: Full=Dhn4 {ECO:0000313|EMBL:ABO14375.1};
HORVU.MOREX.r2.7HG0529590	'HORVU.MOREX.r2.7HG0529590'	mRNA	4.57463	0.00212359	00592///alpha-Linolenic acid metabolism		GO:0004601///peroxidase activity+++GO:0020037///heme binding	GO:0006979///response to oxidative stress	PF03098///Animal haem peroxidase		IPR010255///Haem peroxidase superfamily+++IPR019791///Haem peroxidase, animal-type+++IPR034815///Alpha-dioxygenase+++IPR037120///Haem peroxidase domain superfamily, animal type	[A0A287VDW7_HORVV|diamond]SubName: Full=Uncharacterized protein {ECO:0000313|EnsemblPlants:HORVU7Hr1G002820.5};
HORVU.MOREX.r2.6HG0520380	'HORVU.MOREX.r2.6HG0520380'	mRNA	4.56357	0.000540364			GO:0003746///translation elongation factor activity+++GO:0043022///ribosome binding	GO:0045901///positive regulation of translational elongation+++GO:0045905///positive regulation of translational termination	PF01287///Eukaryotic elongation factor 5A hypusine, DNA-binding OB fold	KOG3271///eukaryotic translation initiation factor	IPR001884///Translation elongation factor IF5A-like+++IPR008991///Translation protein SH3-like domain superfamily+++IPR012340///Nucleic acid-binding, OB-fold+++IPR014722///Ribosomal protein L2, domain 2+++IPR019769///Translation elongation factor, IF5A, hypusine site+++IPR020189///Translation elongation factor, IF5A C-terminal	[A0A0A0LPT1_CUCSA|diamond]RecName: Full=Eukaryotic translation initiation factor 5A {ECO:0000256|RuleBase:RU362005}; Short=eIF-5A {ECO:0000256|RuleBase:RU362005};
HORVU.MOREX.r2.4HG0334210	'HORVU.MOREX.r2.4HG0334210'	mRNA	4.56079	2.2153e-08	00062///Fatty acid elongation+++04626///Plant-pathogen interaction							[A0A453ITH9_AEGTS|diamond]SubName: Full=Uncharacterized protein {ECO:0000313|EnsemblPlants:AET4Gv20670700.1};
HORVU.MOREX.r2.7HG0593650	'HORVU.MOREX.r2.7HG0593650'	mRNA	4.49174	0.031698		GO:0009570///chloroplast stroma	GO:0008839///4-hydroxy-tetrahydrodipicolinate reductase	GO:0009089///lysine biosynthetic process via diaminopimelate	PF01113///Dihydrodipicolinate reductase, N-terminus		IPR000846///Dihydrodipicolinate reductase, N-terminal+++IPR023940///Dihydrodipicolinate reductase+++IPR036291///NAD(P)-binding domain superfamily	[A0A287X6J8_HORVV|diamond]RecName: Full=DapB_N domain-containing protein {ECO:0000259|Pfam:PF01113};
HORVU.MOREX.r2.UnG0625590	'HORVU.MOREX.r2.UnG0625590'	mRNA	4.48647	0.000615758	00073///Cutin, suberine and wax biosynthesis	GO:0016021///integral component of membrane	GO:0004497///monooxygenase activity+++GO:0005506///iron ion binding+++GO:0016705///oxidoreductase activity, acting on paired donors, with incorporation or reduction of molecular oxygen+++GO:0020037///heme binding		PF00067///Cytochrome P450	KOG0157///iron ion binding	IPR001128///Cytochrome P450+++IPR002401///Cytochrome P450, E-class, group I+++IPR017972///Cytochrome P450, conserved site+++IPR036396///Cytochrome P450 superfamily	[M7ZL93_TRIUA|diamond]SubName: Full=Cytochrome P450 86B1 {ECO:0000313|EMBL:EMS53085.1, ECO:0000313|EnsemblPlants:TRIUR3_09809-P1};
HORVU.MOREX.r2.UnG0629120	'HORVU.MOREX.r2.UnG0629120'	mRNA	4.48647	0.000615758	00073///Cutin, suberine and wax biosynthesis	GO:0016021///integral component of membrane	GO:0004497///monooxygenase activity+++GO:0005506///iron ion binding+++GO:0016705///oxidoreductase activity, acting on paired donors, with incorporation or reduction of molecular oxygen+++GO:0020037///heme binding		PF00067///Cytochrome P450	KOG0157///iron ion binding	IPR001128///Cytochrome P450+++IPR002401///Cytochrome P450, E-class, group I+++IPR017972///Cytochrome P450, conserved site+++IPR036396///Cytochrome P450 superfamily	[M7ZL93_TRIUA|diamond]SubName: Full=Cytochrome P450 86B1 {ECO:0000313|EMBL:EMS53085.1, ECO:0000313|EnsemblPlants:TRIUR3_09809-P1};
HORVU.MOREX.r2.4HG0287430	'HORVU.MOREX.r2.4HG0287430'	mRNA	4.47547	0.00463962		GO:0000139///Golgi membrane+++GO:0005794///Golgi apparatus+++GO:0016021///integral component of membrane		GO:0009834///plant-type secondary cell wall biogenesis+++GO:0045492///xylan biosynthetic process	PF04669///Polysaccharide biosynthesis		IPR006514///IRX15/IRX15L/IGXM+++IPR021148///Polysaccharide biosynthesis domain	[A0A287NCG3_HORVV|diamond]RecName: Full=Polysacc_synt_4 domain-containing protein {ECO:0000259|Pfam:PF04669};
HORVU.MOREX.r2.5HG0399870	'HORVU.MOREX.r2.5HG0399870'	mRNA	4.47167	0.030776	04712///Circadian rhythm - plant							[A0A446T3D8_TRITD|diamond]SubName: Full=Uncharacterized protein {ECO:0000313|EMBL:VAI17903.1};
HORVU.MOREX.r2.6HG0506080	'HORVU.MOREX.r2.6HG0506080'	mRNA	4.45204	0.0370781			GO:0004190///aspartic-type endopeptidase activity		PF14541///Xylanase inhibitor C-terminal+++PF14543///Xylanase inhibitor N-terminal		IPR001461///Aspartic peptidase A1 family+++IPR001969///Aspartic peptidase, active site+++IPR021109///Aspartic peptidase domain superfamily+++IPR032799///Xylanase inhibitor, C-terminal+++IPR032861///Xylanase inhibitor, N-terminal+++IPR033121///Peptidase family A1 domain	[A0A287ULK1_HORVV|diamond]RecName: Full=Peptidase A1 domain-containing protein {ECO:0000259|PROSITE:PS51767};
HORVU.MOREX.r2.7HG0607850	'HORVU.MOREX.r2.7HG0607850'	mRNA	4.39861	0.000171358			GO:0005504///fatty acid binding	GO:0009627///systemic acquired resistance	PF14368///Probable lipid transfer	ENOG502S1QA///No_INFO	IPR016140///Bifunctional inhibitor/plant lipid transfer protein/seed storage helical domain+++IPR036312///Bifunctional inhibitor/plant lipid transfer protein/seed storage helical domain superfamily+++IPR039265///Putative lipid-transfer protein DIR1-like	[F2DFU7_HORVV|diamond]SubName: Full=Predicted protein {ECO:0000313|EMBL:BAJ93968.1};
HORVU.MOREX.r2.2HG0105530	'HORVU.MOREX.r2.2HG0105530'	mRNA	4.39643	0.000187513	03015///mRNA surveillance pathway+++03040///Spliceosome							[A0A3B6D9U2_WHEAT|diamond]SubName: Full=Uncharacterized protein {ECO:0000313|EnsemblPlants:TraesCS2D02G187300.1.cds1};
HORVU.MOREX.r2.4HG0323160	'HORVU.MOREX.r2.4HG0323160'	mRNA	4.38301	1.96811e-06		GO:0048046///apoplast	GO:0005507///copper ion binding+++GO:0016491///oxidoreductase activity+++GO:0052716///hydroquinone:oxygen oxidoreductase activity	GO:0046274///lignin catabolic process	PF00394///Multicopper oxidase+++PF07731///Multicopper oxidase+++PF07732///Multicopper oxidase		IPR001117///Multicopper oxidase, type 1+++IPR002355///Multicopper oxidase, copper-binding site+++IPR008972///Cupredoxin+++IPR011706///Multicopper oxidase, C-terminal+++IPR011707///Multicopper oxidase, N-termianl+++IPR017761///Laccase+++IPR033138///Multicopper oxidases, conserved site+++IPR034285///Laccase, second cupredoxin domain+++IPR034288///Laccase, first cupredoxin domain+++IPR034289///Lacca…	[A0A287P8P5_HORVV|diamond]RecName: Full=Laccase {ECO:0000256|ARBA:ARBA00012297, ECO:0000256|RuleBase:RU361119}; EC=1.10.3.2 {ECO:0000256|ARBA:ARBA00012297, ECO:0000256|RuleBase:RU361119}; AltName: Full=Benzenediol:oxygen oxidoreductase {ECO:0000256|RuleBase:RU361119}; AltName: Full=Diphenol oxidase {ECO:0000256|RuleBase:RU361119}; AltName: Full=Urishiol oxidase {ECO:0000256|RuleBase:RU361119};
HORVU.MOREX.r2.1HG0062440	'HORVU.MOREX.r2.1HG0062440'	mRNA	4.37403	1.1564e-22	04213///Longevity regulating pathway - multiple species	GO:0005737///cytoplasm	GO:0005524///ATP binding+++GO:0016887///ATPase activity	GO:0034605///cellular response to heat	PF00004///ATPase family associated with various cellular activities (AAA)+++PF02861///Clp amino terminal domain, pathogenicity island component+++PF07724///AAA domain (Cdc48 subfamily)+++PF10431///C-terminal, D2-small domain, of ClpB protein +++PF17871///AAA lid domain		IPR001270///ClpA/B family+++IPR003593///AAA+ ATPase domain+++IPR003959///ATPase, AAA-type, core+++IPR004176///Clp, repeat (R) domain+++IPR018368///ClpA/B, conserved site 1+++IPR019489///Clp ATPase, C-terminal+++IPR027417///P-loop containing nucleoside triphosphate hydrolase+++IPR028299///ClpA/B, conserved site 2+++IPR036628///Clp, N-terminal domain superfamily+++IPR041546///ClpA/ClpB, AAA lid dom…	[A0A3B5Y4C0_WHEAT|diamond]RecName: Full=Clp R domain-containing protein {ECO:0000259|PROSITE:PS51903};
HORVU.MOREX.r2.3HG0188670	'HORVU.MOREX.r2.3HG0188670'	mRNA	4.35068	1.06766e-06			GO:0008289///lipid binding	GO:0006869///lipid transport	PF00234///Protease inhibitor/seed storage/LTP family	ENOG502SAKZ///No_INFO	IPR000528///Plant non-specific lipid-transfer protein/Par allergen+++IPR016140///Bifunctional inhibitor/plant lipid transfer protein/seed storage helical domain+++IPR036312///Bifunctional inhibitor/plant lipid transfer protein/seed storage helical domain superfamily	[F2D8E5_HORVV|diamond]RecName: Full=Non-specific lipid-transfer protein {ECO:0000256|RuleBase:RU000628};
HORVU.MOREX.r2.2HG0144480	'HORVU.MOREX.r2.2HG0144480'	mRNA	4.34703	3.9459e-05			GO:0008889///glycerophosphodiester phosphodiesterase activity	GO:0006071///glycerol metabolic process+++GO:0006629///lipid metabolic process	PF03009///Glycerophosphoryl diester phosphodiesterase family		IPR017946///PLC-like phosphodiesterase, TIM beta/alpha-barrel domain superfamily+++IPR030395///Glycerophosphodiester phosphodiesterase domain	[A0A3B6B1R9_WHEAT|diamond]RecName: Full=Glycerophosphodiester phosphodiesterase {ECO:0000256|ARBA:ARBA00012247}; EC=3.1.4.46 {ECO:0000256|ARBA:ARBA00012247};
HORVU.MOREX.r2.3HG0195770	'HORVU.MOREX.r2.3HG0195770'	mRNA	4.33744	4.77333e-07		GO:0016021///integral component of membrane			PF02469///Fasciclin domain		IPR000782///FAS1 domain+++IPR036378///FAS1 domain superfamily	[A0A446N6R0_TRITD|diamond]RecName: Full=FAS1 domain-containing protein {ECO:0000259|PROSITE:PS50213};
HORVU.MOREX.r2.2HG0113950	'HORVU.MOREX.r2.2HG0113950'	mRNA	4.30308	1.11349e-12	00500///Starch and sucrose metabolism		GO:0016161///beta-amylase activity+++GO:0102229///amylopectin maltohydrolase activity	GO:0000272///polysaccharide catabolic process	PF01373///Glycosyl hydrolase family 14	ENOG502QUU5///No_INFO	IPR001371///Glycoside hydrolase, family 14B, plant+++IPR001554///Glycoside hydrolase, family 14+++IPR017853///Glycoside hydrolase superfamily+++IPR018238///Glycoside hydrolase, family 14, conserved site	[I1GTP8_BRADI|diamond]RecName: Full=Beta-amylase {ECO:0000256|ARBA:ARBA00012594, ECO:0000256|RuleBase:RU000509}; EC=3.2.1.2 {ECO:0000256|ARBA:ARBA00012594, ECO:0000256|RuleBase:RU000509};
HORVU.MOREX.r2.5HG0405910	'HORVU.MOREX.r2.5HG0405910'	mRNA	4.26495	3.49161e-11	04141///Protein processing in endoplasmic reticulum			GO:0009408///response to heat	PF00011///Hsp20/alpha crystallin family		IPR002068///Alpha crystallin/Hsp20 domain+++IPR008978///HSP20-like chaperone+++IPR044587///Heat shock protein 21-like	[A0A3B6LNR7_WHEAT|diamond]RecName: Full=SHSP domain-containing protein {ECO:0000259|PROSITE:PS01031};
HORVU.MOREX.r2.3HG0252810	'HORVU.MOREX.r2.3HG0252810'	mRNA	4.23374	0.00125605					PF06136///Protein SOSEKI, plant	ENOG502QUB8///No_INFO	IPR010369///Protein SOSEKI+++IPR021182///Protein SOSEKI, magnoliopsida	[F2D8J0_HORVV|diamond]SubName: Full=Predicted protein {ECO:0000313|EMBL:BAJ91411.1};
HORVU.MOREX.r2.4HG0348650	'HORVU.MOREX.r2.4HG0348650'	mRNA	4.2336	0.000877635		GO:0005618///cell wall+++GO:0048046///apoplast	GO:0004553///hydrolase activity, hydrolyzing O-glycosyl compounds+++GO:0016762///xyloglucan:xyloglucosyl transferase activity	GO:0010411///xyloglucan metabolic process+++GO:0042546///cell wall biogenesis+++GO:0071555///cell wall organization	PF00722///Glycosyl hydrolases family 16+++PF06955///Xyloglucan endo-transglycosylase (XET) C-terminus	ENOG502QQC7///No_INFO	IPR000757///Glycoside hydrolase family 16+++IPR010713///Xyloglucan endo-transglycosylase, C-terminal+++IPR013320///Concanavalin A-like lectin/glucanase domain superfamily+++IPR016455///Xyloglucan endotransglucosylase/hydrolase	[F2DPR1_HORVV|diamond]RecName: Full=Xyloglucan endotransglucosylase/hydrolase {ECO:0000256|RuleBase:RU361120}; EC=2.4.1.207 {ECO:0000256|RuleBase:RU361120};
HORVU.MOREX.r2.3HG0269810	'HORVU.MOREX.r2.3HG0269810'	mRNA	4.1932	3.1539e-11	00564///Glycerophospholipid metabolism+++00592///alpha-Linolenic acid metabolism		GO:0004620///phospholipase activity	GO:0006629///lipid metabolic process	PF01764///Lipase (class 3)	KOG4569///phospholipase A1 activity	IPR002921///Fungal lipase-like domain+++IPR029058///Alpha/Beta hydrolase fold	[A0A287MNQ2_HORVV|diamond]RecName: Full=Lipase_3 domain-containing protein {ECO:0000259|Pfam:PF01764};
HORVU.MOREX.r2.6HG0449460	'HORVU.MOREX.r2.6HG0449460'	mRNA	4.17533	0.0144378	00591///Linoleic acid metabolism+++00592///alpha-Linolenic acid metabolism		GO:0016702///oxidoreductase activity, acting on single donors with incorporation of molecular oxygen, incorporation of two atoms of oxygen+++GO:0046872///metal ion binding	GO:0006633///fatty acid biosynthetic process+++GO:0031408///oxylipin biosynthetic process	PF00305///Lipoxygenase+++PF01477///PLAT/LH2 domain		IPR000907///Lipoxygenase+++IPR001024///PLAT/LH2 domain+++IPR001246///Lipoxygenase, plant+++IPR013819///Lipoxygenase, C-terminal+++IPR020833///Lipoxygenase, iron binding site+++IPR020834///Lipoxygenase, conserved site+++IPR036226///Lipoxigenase, C-terminal domain superfamily+++IPR036392///PLAT/LH2 domain superfamily+++IPR042057///Plant lipoxygenase, PLAT/LH2 domain	[A0A287T4A2_HORVV|diamond]RecName: Full=Lipoxygenase {ECO:0000256|RuleBase:RU003975}; EC=1.13.11.- {ECO:0000256|RuleBase:RU003975};
HORVU.MOREX.r2.5HG0419980	'HORVU.MOREX.r2.5HG0419980'	mRNA	4.15871	1.03658e-06	00073///Cutin, suberine and wax biosynthesis+++04146///Peroxisome	GO:0016021///integral component of membrane	GO:0080019///fatty-acyl-CoA reductase (alcohol-forming) activity+++GO:0102965///alcohol-forming fatty acyl-CoA reductase activity	GO:0006629///lipid metabolic process	PF03015///Male sterility protein+++PF07993///Male sterility protein	KOG1221///fatty-acyl-CoA reductase (alcohol-forming) activity	IPR013120///Fatty acyl-coenzyme A reductase, NAD-binding domain+++IPR026055///Fatty acyl-CoA reductase+++IPR033640///Fatty acyl-CoA reductase, C-terminal+++IPR036291///NAD(P)-binding domain superfamily	[M0UI24_HORVV|diamond]RecName: Full=Fatty acyl-CoA reductase {ECO:0000256|RuleBase:RU363097}; EC=1.2.1.84 {ECO:0000256|RuleBase:RU363097};
HORVU.MOREX.r2.7HG0606740	'HORVU.MOREX.r2.7HG0606740'	mRNA	4.13236	0.0154289	00402///Benzoxazinoid biosynthesis		GO:0016491///oxidoreductase activity+++GO:0046872///metal ion binding		PF03171///2OG-Fe(II) oxygenase superfamily+++PF14226///non-haem dioxygenase in morphine synthesis N-terminal	KOG0143///oxidoreductase activity	IPR005123///Oxoglutarate/iron-dependent dioxygenase+++IPR026992///Non-haem dioxygenase N-terminal domain+++IPR027443///Isopenicillin N synthase-like superfamily	[F2DFP6_HORVV|diamond]SubName: Full=Predicted protein {ECO:0000313|EMBL:BAJ93917.1};
HORVU.MOREX.r2.2HG0177360	'HORVU.MOREX.r2.2HG0177360'	mRNA	4.1138	0.0440176	03060///Protein export+++04141///Protein processing in endoplasmic reticulum	GO:0005634///nucleus+++GO:0005737///cytoplasm+++GO:0005788///endoplasmic reticulum lumen+++GO:0016020///membrane+++GO:0034663///endoplasmic reticulum chaperone complex	GO:0005524///ATP binding+++GO:0016887///ATPase activity+++GO:0031072///heat shock protein binding+++GO:0044183///protein binding involved in protein folding+++GO:0051082///unfolded protein binding+++GO:0051787///misfolded protein binding	GO:0030433///ubiquitin-dependent ERAD pathway+++GO:0030968///endoplasmic reticulum unfolded protein response+++GO:0034620///cellular response to unfolded protein+++GO:0042026///protein refolding+++GO:0051085///chaperone cofactor-dependent protein refolding	PF00012///Hsp70 protein		IPR013126///Heat shock protein 70 family+++IPR018181///Heat shock protein 70, conserved site+++IPR029047///Heat shock protein 70kD, peptide-binding domain superfamily+++IPR029048///Heat shock protein 70kD, C-terminal domain superfamily+++IPR042050///Endoplasmic reticulum chaperone BIP, nucleotide-binding domain+++IPR043129///ATPase, nucleotide binding domain	[A0A1D5UR34_WHEAT|diamond]SubName: Full=Genome assembly, chromosome: II {ECO:0000313|EMBL:SPT21232.1};
HORVU.MOREX.r2.1HG0070360	'HORVU.MOREX.r2.1HG0070360'	mRNA	4.11212	0.000172937	03020///RNA polymerase	GO:0016021///integral component of membrane	GO:0004497///monooxygenase activity+++GO:0046872///metal ion binding		PF03188///Eukaryotic cytochrome b561	KOG4293///DOMON domain-containing protein	IPR005018///DOMON domain+++IPR006593///Cytochrome b561/ferric reductase transmembrane+++IPR017214///Cytochrome b561 and DOMON domain-containing protein	[B4F9N6_MAIZE|diamond]SubName: Full=Cytochrome b561 and DOMON domain-containing protein {ECO:0000313|EMBL:ONM39303.1}; SubName: Full=Dopamine beta-monooxygenase {ECO:0000313|EMBL:ACG36549.1};
HORVU.MOREX.r2.4HG0295580	'HORVU.MOREX.r2.4HG0295580'	mRNA	4.07875	0.000432957							IPR040265///Protein CHUP1-like	[M0XCM6_HORVV|diamond]SubName: Full=Uncharacterized protein {ECO:0000313|EnsemblPlants:HORVU4Hr1G024400.5};
HORVU.MOREX.r2.UnG0631470	'HORVU.MOREX.r2.UnG0631470'	mRNA	4.06792	7.18517e-05		GO:0009535///chloroplast thylakoid membrane			PF00504///Chlorophyll A-B binding protein		IPR022796///Chlorophyll A-B binding protein	[F2D0P9_HORVV|diamond]SubName: Full=Predicted protein {ECO:0000313|EMBL:BAJ88670.1};
HORVU.MOREX.r2.2HG0082310	'HORVU.MOREX.r2.2HG0082310'	mRNA	4.00709	4.27556e-07	04141///Protein processing in endoplasmic reticulum+++04626///Plant-pathogen interaction		GO:0005524///ATP binding+++GO:0016887///ATPase activity+++GO:0051082///unfolded protein binding	GO:0006457///protein folding	PF00183///Hsp90 protein+++PF02518///Histidine kinase-, DNA gyrase B-, and HSP90-like ATPase		IPR001404///Heat shock protein Hsp90 family+++IPR003594///Histidine kinase/HSP90-like ATPase+++IPR019805///Heat shock protein Hsp90, conserved site+++IPR020568///Ribosomal protein S5 domain 2-type fold+++IPR020575///Heat shock protein Hsp90, N-terminal+++IPR036890///Histidine kinase/HSP90-like ATPase superfamily+++IPR037196///HSP90, C-terminal domain	[A0A067JZF5_JATCU|diamond]RecName: Full=HATPase_c domain-containing protein {ECO:0000259|SMART:SM00387};
HORVU.MOREX.r2.3HG0197310	'HORVU.MOREX.r2.3HG0197310'	mRNA	4.00253	0.00136783	04141///Protein processing in endoplasmic reticulum				PF00011///Hsp20/alpha crystallin family	KOG0710///response to heat	IPR002068///Alpha crystallin/Hsp20 domain+++IPR008978///HSP20-like chaperone+++IPR031107///No_INFO	[A0A287KD98_HORVV|diamond]RecName: Full=SHSP domain-containing protein {ECO:0000259|PROSITE:PS01031};
HORVU.MOREX.r2.2HG0083480	'HORVU.MOREX.r2.2HG0083480'	mRNA	3.99162	7.92105e-11	00941///Flavonoid biosynthesis+++00943///Isoflavonoid biosynthesis	GO:0016021///integral component of membrane	GO:0004497///monooxygenase activity+++GO:0005506///iron ion binding+++GO:0016705///oxidoreductase activity, acting on paired donors, with incorporation or reduction of molecular oxygen+++GO:0020037///heme binding		PF00067///Cytochrome P450		IPR001128///Cytochrome P450+++IPR002401///Cytochrome P450, E-class, group I+++IPR017972///Cytochrome P450, conserved site+++IPR036396///Cytochrome P450 superfamily	[A0A3B6BY98_WHEAT|diamond]SubName: Full=Uncharacterized protein {ECO:0000313|EnsemblPlants:TraesCS2B02G057100.1};
HORVU.MOREX.r2.4HG0336620	'HORVU.MOREX.r2.4HG0336620'	mRNA	3.9793	5.59551e-25	00380///Tryptophan metabolism		GO:0008171///O-methyltransferase activity+++GO:0008757///S-adenosylmethionine-dependent methyltransferase activity+++GO:0046983///protein dimerization activity	GO:0019438///aromatic compound biosynthetic process+++GO:0032259///methylation	PF00891///O-methyltransferase domain+++PF08100///Dimerisation domain	KOG3178///O-methyltransferase activity	IPR001077///O-methyltransferase domain+++IPR012967///Plant methyltransferase dimerisation+++IPR016461///O-methyltransferase COMT-type+++IPR029063///S-adenosyl-L-methionine-dependent methyltransferase+++IPR036388///Winged helix-like DNA-binding domain superfamily+++IPR036390///Winged helix DNA-binding domain superfamily	[A0A287PQ39_HORVV|diamond]SubName: Full=Uncharacterized protein {ECO:0000313|EnsemblPlants:HORVU4Hr1G076000.2};
HORVU.MOREX.r2.3HG0182170	'HORVU.MOREX.r2.3HG0182170'	mRNA	3.96508	5.55842e-08	00940///Phenylpropanoid biosynthesis						IPR038793///Lysine-rich arabinogalactan protein 19	[A0A3B6GKJ1_WHEAT|diamond]SubName: Full=Uncharacterized protein {ECO:0000313|EnsemblPlants:TraesCS3D02G006500.1};
HORVU.MOREX.r2.4HG0283310	'HORVU.MOREX.r2.4HG0283310'	mRNA	3.94065	0.000148283			GO:0004185///serine-type carboxypeptidase activity		PF00450///Serine carboxypeptidase		IPR001563///Peptidase S10, serine carboxypeptidase+++IPR029058///Alpha/Beta hydrolase fold	[A0A3B6IND9_WHEAT|diamond]SubName: Full=Uncharacterized protein {ECO:0000313|EnsemblPlants:TraesCS4B02G061500.2};
HORVU.MOREX.r2.2HG0155570	'HORVU.MOREX.r2.2HG0155570'	mRNA	3.93748	1.67838e-10					PF08596///Lethal giant larvae(Lgl) like, C-terminal		IPR001680///WD40 repeat+++IPR013905///Lethal giant larvae (Lgl)-like, C-terminal domain+++IPR015943///WD40/YVTN repeat-like-containing domain superfamily+++IPR036322///WD40-repeat-containing domain superfamily	[A0A287J0W5_HORVV|diamond]RecName: Full=Lgl_C domain-containing protein {ECO:0000259|Pfam:PF08596};
HORVU.MOREX.r2.5HG0356750	'HORVU.MOREX.r2.5HG0356750'	mRNA	3.91063	9.56437e-05	00040///Pentose and glucuronate interconversions		GO:0004857///enzyme inhibitor activity+++GO:0030599///pectinesterase activity+++GO:0045330///aspartyl esterase activity	GO:0042545///cell wall modification+++GO:0045490///pectin catabolic process	PF01095///Pectinesterase+++PF04043///Plant invertase/pectin methylesterase inhibitor		IPR000070///Pectinesterase, catalytic+++IPR006501///Pectinesterase inhibitor domain+++IPR011050///Pectin lyase fold/virulence factor+++IPR012334///Pectin lyase fold+++IPR033131///Pectinesterase, Asp active site+++IPR035513///Invertase/pectin methylesterase inhibitor domain superfamily	[A0A287QBV2_HORVV|diamond]RecName: Full=Pectinesterase {ECO:0000256|ARBA:ARBA00013229, ECO:0000256|RuleBase:RU000589}; EC=3.1.1.11 {ECO:0000256|ARBA:ARBA00013229, ECO:0000256|RuleBase:RU000589};
HORVU.MOREX.r2.6HG0495020	'HORVU.MOREX.r2.6HG0495020'	mRNA	3.85814	0.00165034		GO:0043231///intracellular membrane-bounded organelle	GO:0008194///UDP-glycosyltransferase activity		PF00201///UDP-glucoronosyl and UDP-glucosyl transferase	KOG1192///transferase activity, transferring hexosyl groups	IPR002213///UDP-glucuronosyl/UDP-glucosyltransferase+++IPR035595///UDP-glycosyltransferase family, conserved site	[A0A287UBK9_HORVV|diamond]RecName: Full=Glycosyltransferase {ECO:0000256|RuleBase:RU362057}; EC=2.4.1.- {ECO:0000256|RuleBase:RU362057};
HORVU.MOREX.r2.2HG0092860	'HORVU.MOREX.r2.2HG0092860'	mRNA	3.85439	5.25443e-07
HORVU.MOREX.r2.3HG0188660	'HORVU.MOREX.r2.3HG0188660'	mRNA	3.8384	1.36619e-09		GO:0016021///integral component of membrane	GO:0008289///lipid binding	GO:0006869///lipid transport	PF00234///Protease inhibitor/seed storage/LTP family		IPR000528///Plant non-specific lipid-transfer protein/Par allergen+++IPR016140///Bifunctional inhibitor/plant lipid transfer protein/seed storage helical domain+++IPR036312///Bifunctional inhibitor/plant lipid transfer protein/seed storage helical domain superfamily	[A0A287K2G9_HORVV|diamond]RecName: Full=Non-specific lipid-transfer protein {ECO:0000256|RuleBase:RU000628};
HORVU.MOREX.r2.7HG0560610	'HORVU.MOREX.r2.7HG0560610'	mRNA	3.83489	6.08428e-09	04712///Circadian rhythm - plant							[K9FLM7_PEND2|diamond]SubName: Full=Uncharacterized protein {ECO:0000313|EMBL:EKV10485.1};
HORVU.MOREX.r2.6HG0510840	'HORVU.MOREX.r2.6HG0510840'	mRNA	3.82599	1.36879e-06	00940///Phenylpropanoid biosynthesis	GO:0005874///microtubule	GO:0008017///microtubule binding				IPR016024///Armadillo-type fold+++IPR033337///MT-associated protein TORTIFOLIA1/SPIRAL2-like	[A0A3B6QKE2_WHEAT|diamond]SubName: Full=Uncharacterized protein {ECO:0000313|EnsemblPlants:TraesCS6D02G290800.1};
HORVU.MOREX.r2.4HG0320560	'HORVU.MOREX.r2.4HG0320560'	mRNA	3.80713	0.000126939		GO:0000139///Golgi membrane	GO:0015018///galactosylgalactosylxylosylprotein 3-beta-glucuronosyltransferase activity	GO:0071555///cell wall organization	PF03360///Glycosyltransferase family 43	KOG1476///galactosylgalactosylxylosylprotein 3-beta-glucuronosyltransferase activity	IPR005027///Glycosyl transferase, family 43+++IPR029044///Nucleotide-diphospho-sugar transferases	[F2D677_HORVV|diamond]RecName: Full=Glycosyltransferases {ECO:0000256|RuleBase:RU363127}; EC=2.4.-.- {ECO:0000256|RuleBase:RU363127};
HORVU.MOREX.r2.5HG0369430	'HORVU.MOREX.r2.5HG0369430'	mRNA	3.80281	5.90215e-08		GO:0031225///anchored component of membrane		GO:0010215///cellulose microfibril organization	PF04833///COBRA-like protein	ENOG502QQYT///No_INFO	IPR006918///COBRA, plant	[A0A0E0KF25_ORYPU|diamond]RecName: Full=COBRA-like protein {ECO:0000256|PIRNR:PIRNR038122};
HORVU.MOREX.r2.1HG0013640	'HORVU.MOREX.r2.1HG0013640'	mRNA	3.79736	3.00634e-05	00940///Phenylpropanoid biosynthesis	GO:0005576///extracellular region	GO:0004601///peroxidase activity+++GO:0020037///heme binding+++GO:0046872///metal ion binding	GO:0006979///response to oxidative stress+++GO:0042744///hydrogen peroxide catabolic process	PF00141///Peroxidase	ENOG502QPX7///No_INFO	IPR000823///Plant peroxidase+++IPR002016///Haem peroxidase+++IPR010255///Haem peroxidase superfamily+++IPR019793///Peroxidases heam-ligand binding site+++IPR033905///Secretory peroxidase	[M0URD5_HORVV|diamond]RecName: Full=Peroxidase {ECO:0000256|ARBA:ARBA00012313, ECO:0000256|RuleBase:RU362060}; EC=1.11.1.7 {ECO:0000256|ARBA:ARBA00012313, ECO:0000256|RuleBase:RU362060};
HORVU.MOREX.r2.4HG0336650	'HORVU.MOREX.r2.4HG0336650'	mRNA	3.78286	7.36183e-13	00380///Tryptophan metabolism		GO:0008171///O-methyltransferase activity+++GO:0008757///S-adenosylmethionine-dependent methyltransferase activity+++GO:0046983///protein dimerization activity	GO:0019438///aromatic compound biosynthetic process+++GO:0032259///methylation	PF00891///O-methyltransferase domain+++PF08100///Dimerisation domain	KOG3178///O-methyltransferase activity	IPR001077///O-methyltransferase domain+++IPR012967///Plant methyltransferase dimerisation+++IPR016461///O-methyltransferase COMT-type+++IPR029063///S-adenosyl-L-methionine-dependent methyltransferase+++IPR036388///Winged helix-like DNA-binding domain superfamily+++IPR036390///Winged helix DNA-binding domain superfamily	[A0A287PQ86_HORVV|diamond]SubName: Full=Uncharacterized protein {ECO:0000313|EnsemblPlants:HORVU4Hr1G076050.1};
HORVU.MOREX.r2.3HG0244950	'HORVU.MOREX.r2.3HG0244950'	mRNA	3.77686	0.00278169	00460///Cyanoamino acid metabolism		GO:0080030///methyl indole-3-acetate esterase activity+++GO:0080031///methyl salicylate esterase activity+++GO:0080032///methyl jasmonate esterase activity	GO:0009694///jasmonic acid metabolic process+++GO:0009696///salicylic acid metabolic process	PF12697///Alpha/beta hydrolase family	ENOG502QR2J///No_INFO	IPR000073///Alpha/beta hydrolase fold-1+++IPR029058///Alpha/Beta hydrolase fold	[A0A287LSP7_HORVV|diamond]RecName: Full=AB hydrolase-1 domain-containing protein {ECO:0000259|Pfam:PF12697};
HORVU.MOREX.r2.4HG0344110	'HORVU.MOREX.r2.4HG0344110'	mRNA	3.7567	0.0398104		GO:0005886///plasma membrane+++GO:0016021///integral component of membrane	GO:0022857///transmembrane transporter activity		PF13520///Amino acid permease	KOG1287///L-alpha-amino acid transmembrane transport	IPR002293///Amino acid/polyamine transporter I+++IPR044566///Polyamine transporter RMV1-like	[A0A287PY82_HORVV|diamond]SubName: Full=Uncharacterized protein {ECO:0000313|EnsemblPlants:HORVU4Hr1G085290.5};
HORVU.MOREX.r2.4HG0281870	'HORVU.MOREX.r2.4HG0281870'	mRNA	3.74033	0.012045
HORVU.MOREX.r2.3HG0250570	'HORVU.MOREX.r2.3HG0250570'	mRNA	3.73784	0.000494147							IPR023213///Chloramphenicol acetyltransferase-like domain superfamily	[A0A3B6ENV5_WHEAT|diamond]SubName: Full=Uncharacterized protein {ECO:0000313|EnsemblPlants:TraesCS3A02G374800.1};
HORVU.MOREX.r2.3HG0251910	'HORVU.MOREX.r2.3HG0251910'	mRNA	3.734	1.02231e-06			GO:0005504///fatty acid binding	GO:0009627///systemic acquired resistance	PF14368///Probable lipid transfer		IPR016140///Bifunctional inhibitor/plant lipid transfer protein/seed storage helical domain+++IPR036312///Bifunctional inhibitor/plant lipid transfer protein/seed storage helical domain superfamily+++IPR039265///Putative lipid-transfer protein DIR1-like	[F2D0V9_HORVV|diamond]SubName: Full=Predicted protein {ECO:0000313|EMBL:BAJ88730.1};
HORVU.MOREX.r2.6HG0516720	'HORVU.MOREX.r2.6HG0516720'	mRNA	3.73168	0.0297336	04141///Protein processing in endoplasmic reticulum			GO:0009415///response to water	PF00257///Dehydrin		IPR000167///Dehydrin+++IPR030513///Dehydrin, conserved site	[A0A453PV15_AEGTS|diamond]SubName: Full=Uncharacterized protein {ECO:0000313|EnsemblPlants:AET6Gv20865700.1};
HORVU.MOREX.r2.5HG0400090	'HORVU.MOREX.r2.5HG0400090'	mRNA	3.72733	1.36774e-12		GO:0005886///plasma membrane+++GO:0016021///integral component of membrane	GO:0016760///cellulose synthase (UDP-forming) activity+++GO:0046872///metal ion binding	GO:0030244///cellulose biosynthetic process+++GO:0071555///cell wall organization	PF03552///Cellulose synthase+++PF14569///Zinc-binding RING-finger		IPR001841///Zinc finger, RING-type+++IPR005150///Cellulose synthase+++IPR013083///Zinc finger, RING/FYVE/PHD-type+++IPR027934///Cellulose synthase, RING-type zinc finger+++IPR029044///Nucleotide-diphospho-sugar transferases	[A0A287RJ96_HORVV|diamond]RecName: Full=Cellulose synthase {ECO:0000256|RuleBase:RU361116}; EC=2.4.1.12 {ECO:0000256|RuleBase:RU361116};
HORVU.MOREX.r2.3HG0247980	'HORVU.MOREX.r2.3HG0247980'	mRNA	3.72576	0.00268575		GO:0005576///extracellular region+++GO:0005618///cell wall+++GO:0016020///membrane		GO:0009664///plant-type cell wall organization	PF01357///Expansin C-terminal domain+++PF03330///Lytic transglycolase		IPR002963///Expansin+++IPR007112///Expansin/pollen allergen, DPBB domain+++IPR007117///Expansin, cellulose-binding-like domain+++IPR007118///Expansin/Lol pI+++IPR009009///RlpA-like protein, double-psi beta-barrel domain+++IPR036749///Expansin, cellulose-binding-like domain superfamily+++IPR036908///RlpA-like domain superfamily	[A0A287LPQ2_HORVV|diamond]RecName: Full=Expansin {ECO:0000256|RuleBase:RU365023};
HORVU.MOREX.r2.7HG0546000	'HORVU.MOREX.r2.7HG0546000'	mRNA	3.71477	0.00294426	00531///Glycosaminoglycan degradation	GO:0009505///plant-type cell wall+++GO:0016020///membrane	GO:0004566///beta-glucuronidase activity		PF03662///Glycosyl hydrolase family 79, N-terminal domain		IPR005199///Glycoside hydrolase, family 79+++IPR017853///Glycoside hydrolase superfamily	[A0A3B6RED1_WHEAT|diamond]SubName: Full=Uncharacterized protein {ECO:0000313|EnsemblPlants:TraesCS7A02G141400.1};
HORVU.MOREX.r2.6HG0502290	'HORVU.MOREX.r2.6HG0502290'	mRNA	3.70183	0.0354299					PF00249///Myb-like DNA-binding domain	KOG0048///RNA polymerase II transcription regulator recruiting activity	IPR001005///SANT/Myb domain+++IPR009057///Homeobox-like domain superfamily+++IPR017930///Myb domain	[A0A287UI13_HORVV|diamond]SubName: Full=Uncharacterized protein {ECO:0000313|EnsemblPlants:HORVU6Hr1G067380.1};
HORVU.MOREX.r2.7HG0535310	'HORVU.MOREX.r2.7HG0535310'	mRNA	3.67208	0.0170037			GO:0003677///DNA binding	GO:0006355///regulation of transcription, DNA-templated	PF02365///No apical meristem (NAM) protein		IPR003441///NAC domain+++IPR036093///NAC domain superfamily	[A0A453QJG2_AEGTS|diamond]RecName: Full=NAC domain-containing protein {ECO:0000259|PROSITE:PS51005};
HORVU.MOREX.r2.5HG0423640	'HORVU.MOREX.r2.5HG0423640'	mRNA	3.65468	0.0230388	03013///Nucleocytoplasmic transport+++03015///mRNA surveillance pathway		GO:0016747///transferase activity, transferring acyl groups other than amino-acyl groups		PF02458///Transferase family	ENOG502QVJH///No_INFO	IPR003480///Transferase+++IPR023213///Chloramphenicol acetyltransferase-like domain superfamily	[M0WIY7_HORVV|diamond]SubName: Full=Uncharacterized protein {ECO:0000313|EnsemblPlants:HORVU5Hr1G094460.3};
HORVU.MOREX.r2.1HG0057720	'HORVU.MOREX.r2.1HG0057720'	mRNA	3.61469	0.00531738	00010///Glycolysis / Gluconeogenesis+++00040///Pentose and glucuronate interconversions+++00053///Ascorbate and aldarate metabolism+++00561///Glycerolipid metabolism+++00620///Pyruvate metabolism+++01240///Biosynthesis of cofactors		GO:0047834///D-threo-aldose 1-dehydrogenase activity		PF00248///Aldo/keto reductase family	KOG1577///oxidoreductase activity	IPR018170///Aldo/keto reductase, conserved site+++IPR020471///Aldo-keto reductase+++IPR023210///NADP-dependent oxidoreductase domain+++IPR036812///NADP-dependent oxidoreductase domain superfamily+++IPR044498///Aldo-keto reductase family 4C	[M0WU78_HORVV|diamond]RecName: Full=Aldo_ket_red domain-containing protein {ECO:0000259|Pfam:PF00248};
HORVU.MOREX.r2.2HG0135700	'HORVU.MOREX.r2.2HG0135700'	mRNA	3.60725	0.0181404								[A0A287IDR1_HORVV|diamond]SubName: Full=Uncharacterized protein {ECO:0000313|EnsemblPlants:HORVU2Hr1G071480.2};
HORVU.MOREX.r2.5HG0406370	'HORVU.MOREX.r2.5HG0406370'	mRNA	3.6046	0.000201595					PF02469///Fasciclin domain	ENOG502QV96///No_INFO	IPR000782///FAS1 domain+++IPR036378///FAS1 domain superfamily	[M0YEB2_HORVV|diamond]RecName: Full=FAS1 domain-containing protein {ECO:0000259|PROSITE:PS50213};
HORVU.MOREX.r2.1HG0032090	'HORVU.MOREX.r2.1HG0032090'	mRNA	3.58789	3.1539e-11		GO:0005886///plasma membrane+++GO:0016021///integral component of membrane	GO:0016760///cellulose synthase (UDP-forming) activity+++GO:0046872///metal ion binding	GO:0030244///cellulose biosynthetic process+++GO:0071555///cell wall organization	PF03552///Cellulose synthase+++PF14569///Zinc-binding RING-finger		IPR005150///Cellulose synthase+++IPR013083///Zinc finger, RING/FYVE/PHD-type+++IPR027934///Cellulose synthase, RING-type zinc finger+++IPR029044///Nucleotide-diphospho-sugar transferases	[A0A452YD28_AEGTS|diamond]RecName: Full=Cellulose synthase {ECO:0000256|RuleBase:RU361116}; EC=2.4.1.12 {ECO:0000256|RuleBase:RU361116};
HORVU.MOREX.r2.3HG0196310	'HORVU.MOREX.r2.3HG0196310'	mRNA	3.58348	4.98679e-06		GO:0005634///nucleus	GO:0046872///metal ion binding	GO:0009867///jasmonic acid mediated signaling pathway+++GO:0010150///leaf senescence	PF00642///Zinc finger C-x8-C-x5-C-x3-H type (and similar)	KOG1595///DNA binding	IPR000571///Zinc finger, CCCH-type	[A0A287KBZ7_HORVV|diamond]SubName: Full=Uncharacterized protein {ECO:0000313|EnsemblPlants:HORVU3Hr1G019510.1};
HORVU.MOREX.r2.3HG0239900	'HORVU.MOREX.r2.3HG0239900'	mRNA	3.58102	3.86591e-17		GO:0005802///trans-Golgi network+++GO:0005886///plasma membrane+++GO:0016021///integral component of membrane	GO:0016759///cellulose synthase activity+++GO:0016760///cellulose synthase (UDP-forming) activity	GO:0009833///plant-type primary cell wall biogenesis+++GO:0030244///cellulose biosynthetic process	PF03552///Cellulose synthase		IPR005150///Cellulose synthase+++IPR029044///Nucleotide-diphospho-sugar transferases	[A0A077S3M9_WHEAT|diamond]SubName: Full=Uncharacterized protein {ECO:0000313|EMBL:CDM84183.1, ECO:0000313|EnsemblPlants:TraesCS3B02G324500.2};
HORVU.MOREX.r2.7HG0559490	'HORVU.MOREX.r2.7HG0559490'	mRNA	3.57688	0.000607013	00062///Fatty acid elongation+++01040///Biosynthesis of unsaturated fatty acids+++01212///Fatty acid metabolism	GO:0016021///integral component of membrane	GO:0016491///oxidoreductase activity		PF00106///short chain dehydrogenase		IPR002347///Short-chain dehydrogenase/reductase SDR+++IPR036291///NAD(P)-binding domain superfamily	[A0A453RDR9_AEGTS|diamond]SubName: Full=Uncharacterized protein {ECO:0000313|EnsemblPlants:AET7Gv20551100.3};
HORVU.MOREX.r2.6HG0497950	'HORVU.MOREX.r2.6HG0497950'	mRNA	3.55723	0.00094308		GO:0016021///integral component of membrane	GO:0004672///protein kinase activity+++GO:0005524///ATP binding		PF07714///Protein tyrosine and serine/threonine kinase		IPR000719///Protein kinase domain+++IPR001245///Serine-threonine/tyrosine-protein kinase, catalytic domain+++IPR011009///Protein kinase-like domain superfamily	[A0A453P7M3_AEGTS|diamond]RecName: Full=Protein kinase domain-containing protein {ECO:0000259|PROSITE:PS50011};
HORVU.MOREX.r2.5HG0428970	'HORVU.MOREX.r2.5HG0428970'	mRNA	3.54044	0.0143859			GO:0016787///hydrolase activity	GO:0016042///lipid catabolic process	PF01734///Patatin-like phospholipase		IPR002641///Patatin-like phospholipase domain+++IPR016035///Acyl transferase/acyl hydrolase/lysophospholipase	[A0A287SIN2_HORVV|diamond]RecName: Full=Patatin {ECO:0000256|RuleBase:RU361262}; EC=3.1.1.- {ECO:0000256|RuleBase:RU361262};
HORVU.MOREX.r2.4HG0345790	'HORVU.MOREX.r2.4HG0345790'	mRNA	3.53353	4.6739e-07			GO:0016410///N-acyltransferase activity		PF02458///Transferase family		IPR003480///Transferase+++IPR023213///Chloramphenicol acetyltransferase-like domain superfamily	[A0A287Q0E3_HORVV|diamond]SubName: Full=Uncharacterized protein {ECO:0000313|EnsemblPlants:HORVU4Hr1G087250.1};
HORVU.MOREX.r2.2HG0172230	'HORVU.MOREX.r2.2HG0172230'	mRNA	3.53036	8.0267e-15	00941///Flavonoid biosynthesis+++04712///Circadian rhythm - plant		GO:0016747///transferase activity, transferring acyl groups other than amino-acyl groups	GO:0030639///polyketide biosynthetic process	PF00195///Chalcone and stilbene synthases, N-terminal domain+++PF02797///Chalcone and stilbene synthases, C-terminal domain	ENOG502QRSY///No_INFO	IPR001099///Chalcone/stilbene synthase, N-terminal+++IPR011141///Polyketide synthase, type III+++IPR012328///Chalcone/stilbene synthase, C-terminal+++IPR016039///Thiolase-like+++IPR018088///Chalcone/stilbene synthase, active site	[M0YXJ8_HORVV|diamond]SubName: Full=Chalcone synthase 1 {ECO:0000313|EnsemblPlants:HORVU2Hr1G116390.2};
HORVU.MOREX.r2.4HG0340730	'HORVU.MOREX.r2.4HG0340730'	mRNA	3.50455	7.14737e-10		GO:0016021///integral component of membrane	GO:0005524///ATP binding+++GO:0042626///ATPase activity, coupled to transmembrane movement of substances		PF00005///ABC transporter+++PF01061///ABC-2 type transporter+++PF08370///Plant PDR ABC transporter associated+++PF14510///ABC-transporter N-terminal+++PF19055///ABC-2 type transporter	KOG0065///ATPase activity	IPR003439///ABC transporter-like, ATP-binding domain+++IPR003593///AAA+ ATPase domain+++IPR013525///ABC-2 type transporter+++IPR013581///Plant PDR ABC transporter associated+++IPR017871///ABC transporter-like, conserved site+++IPR027417///P-loop containing nucleoside triphosphate hydrolase+++IPR029481///ABC-transporter, N-terminal domain+++IPR034003///ATP-binding cassette transporter, PDR-like su…	[A0A287WL54_HORVV|diamond]SubName: Full=Uncharacterized protein {ECO:0000313|EnsemblPlants:HORVU7Hr1G056530.12};
HORVU.MOREX.r2.5HG0385190	'HORVU.MOREX.r2.5HG0385190'	mRNA	3.48003	0.000791135		GO:0005794///Golgi apparatus+++GO:0016021///integral component of membrane	GO:0016413///O-acetyltransferase activity		PF13839///GDSL/SGNH-like Acyl-Esterase family found in Pmr5 and Cas1p+++PF14416///PMR5 N terminal Domain	ENOG502SHUB///No_INFO	IPR025846///Trichome birefringence-like, N-terminal domain+++IPR026057///PC-Esterase+++IPR029962///Trichome birefringence-like family	[A0A287R3K4_HORVV|diamond]RecName: Full=PMR5N domain-containing protein {ECO:0000259|Pfam:PF14416};
HORVU.MOREX.r2.7HG0551420	'HORVU.MOREX.r2.7HG0551420'	mRNA	3.46307	0.0437925	00520///Amino sugar and nucleotide sugar metabolism+++04016///MAPK signaling pathway - plant	GO:0046658///anchored component of plasma membrane	GO:0009055///electron transfer activity		PF02298///Plastocyanin-like domain		IPR003245///Phytocyanin domain+++IPR008972///Cupredoxin+++IPR039391///Phytocyanin	[A0A287W2D5_HORVV|diamond]RecName: Full=Phytocyanin domain-containing protein {ECO:0000259|PROSITE:PS51485};
HORVU.MOREX.r2.5HG0417820	'HORVU.MOREX.r2.5HG0417820'	mRNA	3.46083	2.73143e-08		GO:0016020///membrane+++GO:0016021///integral component of membrane	GO:0015297///antiporter activity+++GO:0022857///transmembrane transporter activity+++GO:0042910///xenobiotic transmembrane transporter activity		PF01554///MatE		IPR002528///Multi antimicrobial extrusion protein	[A0A3B6MN01_WHEAT|diamond]RecName: Full=Protein DETOXIFICATION {ECO:0000256|RuleBase:RU004914}; AltName: Full=Multidrug and toxic compound extrusion protein {ECO:0000256|RuleBase:RU004914};
HORVU.MOREX.r2.4HG0329540	'HORVU.MOREX.r2.4HG0329540'	mRNA	3.4373	0.0418726		GO:0005634///nucleus	GO:0004693///cyclin-dependent protein serine/threonine kinase activity+++GO:0005524///ATP binding+++GO:0016887///ATPase activity	GO:0006468///protein phosphorylation	PF00012///Hsp70 protein		IPR013126///Heat shock protein 70 family+++IPR018181///Heat shock protein 70, conserved site+++IPR029047///Heat shock protein 70kD, peptide-binding domain superfamily+++IPR043129///ATPase, nucleotide binding domain	[A0A3B6HSB4_WHEAT|diamond]SubName: Full=Uncharacterized protein {ECO:0000313|EnsemblPlants:TraesCS4A02G066100.1};
HORVU.MOREX.r2.7HG0570260	'HORVU.MOREX.r2.7HG0570260'	mRNA	3.40393	6.21828e-09		GO:0005737///cytoplasm	GO:0000774///adenyl-nucleotide exchange factor activity+++GO:0031072///heat shock protein binding+++GO:0051087///chaperone binding	GO:0050821///protein stabilization	PF02179///BAG domain	KOG4361///chaperone binding	IPR000626///Ubiquitin-like domain+++IPR003103///BAG domain+++IPR029071///Ubiquitin-like domain superfamily+++IPR036533///BAG domain superfamily+++IPR039773///Molecular chaperone regulator BAG	[M0XY36_HORVV|diamond]RecName: Full=Ubiquitin-like domain-containing protein {ECO:0000259|PROSITE:PS50053};
HORVU.MOREX.r2.6HG0502520	'HORVU.MOREX.r2.6HG0502520'	mRNA	3.39609	6.98163e-09	00130///Ubiquinone and other terpenoid-quinone biosynthesis+++00940///Phenylpropanoid biosynthesis		GO:0016207///4-coumarate-CoA ligase activity+++GO:0016405///CoA-ligase activity		PF00501///AMP-binding enzyme+++PF13193///AMP-binding enzyme C-terminal domain		IPR000873///AMP-dependent synthetase/ligase+++IPR020845///AMP-binding, conserved site+++IPR025110///AMP-binding enzyme, C-terminal domain+++IPR042099///ANL, N-terminal domain	[A0A287E4W2_HORVV|diamond]SubName: Full=Uncharacterized protein {ECO:0000313|EnsemblPlants:HORVU0Hr1G018190.8};
HORVU.MOREX.r2.6HG0497750	'HORVU.MOREX.r2.6HG0497750'	mRNA	3.39318	0.0217717	00520///Amino sugar and nucleotide sugar metabolism	GO:0005576///extracellular region	GO:0004553///hydrolase activity, hydrolyzing O-glycosyl compounds	GO:0005975///carbohydrate metabolic process	PF00933///Glycosyl hydrolase family 3 N terminal domain+++PF01915///Glycosyl hydrolase family 3 C-terminal domain+++PF14310///Fibronectin type III-like domain		IPR001764///Glycoside hydrolase, family 3, N-terminal+++IPR002772///Glycoside hydrolase family 3 C-terminal domain+++IPR013783///Immunoglobulin-like fold+++IPR017853///Glycoside hydrolase superfamily+++IPR026891///Fibronectin type III-like domain+++IPR036881///Glycoside hydrolase family 3 C-terminal domain superfamily+++IPR036962///Glycoside hydrolase, family 3, N-terminal domain superfamily	[A0A287UEE8_HORVV|diamond]RecName: Full=Fn3_like domain-containing protein {ECO:0000259|SMART:SM01217};
HORVU.MOREX.r2.1HG0030070	'HORVU.MOREX.r2.1HG0030070'	mRNA	3.38306	0.00600813		GO:0016021///integral component of membrane				ENOG502RXF8///No_INFO		[F2CZZ2_HORVV|diamond]SubName: Full=Predicted protein {ECO:0000313|EMBL:BAJ88413.1};
HORVU.MOREX.r2.6HG0447950	'HORVU.MOREX.r2.6HG0447950'	mRNA	3.34388	0.00390295		GO:0005576///extracellular region	GO:0090729///toxin activity	GO:0006952///defense response	PF00321///Plant thionin	ENOG502SUEZ///No_INFO	IPR001010///Thionin+++IPR036391///Thionin-like superfamily	[A0A287T4J5_HORVV|diamond]RecName: Full=Acidic protein {ECO:0000256|ARBA:ARBA00017806};
HORVU.MOREX.r2.4HG0284050	'HORVU.MOREX.r2.4HG0284050'	mRNA	3.29004	5.14244e-12	00500///Starch and sucrose metabolism	GO:0016021///integral component of membrane	GO:0008810///cellulase activity	GO:0030245///cellulose catabolic process	PF00759///Glycosyl hydrolase family 9		IPR001701///Glycoside hydrolase family 9+++IPR008928///Six-hairpin glycosidase superfamily+++IPR012341///Six-hairpin glycosidase-like superfamily+++IPR018221///Glycoside hydrolase family 9, His active site+++IPR033126///Glycosyl hydrolases family 9, Asp/Glu active sites	[A0A446R6Y1_TRITD|diamond]RecName: Full=Endoglucanase {ECO:0000256|RuleBase:RU361166}; EC=3.2.1.4 {ECO:0000256|RuleBase:RU361166};
HORVU.MOREX.r2.5HG0400530	'HORVU.MOREX.r2.5HG0400530'	mRNA	3.2761	0.0243415	03410///Base excision repair		GO:0008725///DNA-3-methyladenine glycosylase activity	GO:0006284///base-excision repair	PF03352///Methyladenine glycosylase		IPR005019///Methyladenine glycosylase+++IPR011257///DNA glycosylase	[A0A3B6MSK9_WHEAT|diamond]SubName: Full=Uncharacterized protein {ECO:0000313|EnsemblPlants:TraesCS5D02G231700.1};
HORVU.MOREX.r2.1HG0014420	'HORVU.MOREX.r2.1HG0014420'	mRNA	3.27273	0.0356673	04075///Plant hormone signal transduction+++04712///Circadian rhythm - plant	GO:0005634///nucleus	GO:0003700///DNA-binding transcription factor activity+++GO:0046983///protein dimerization activity	GO:0080113///regulation of seed growth	PF00010///Helix-loop-helix DNA-binding domain	ENOG502QV9I///No_INFO	IPR011598///Myc-type, basic helix-loop-helix (bHLH) domain+++IPR036638///Helix-loop-helix DNA-binding domain superfamily+++IPR044273///Transcription factor PIF3-like	[M0YEX8_HORVV|diamond]RecName: Full=BHLH domain-containing protein {ECO:0000259|PROSITE:PS50888};
HORVU.MOREX.r2.4HG0318550	'HORVU.MOREX.r2.4HG0318550'	mRNA	3.26687	0.000570727					PF00249///Myb-like DNA-binding domain+++PF06640///P protein C-terminus	KOG0048///RNA polymerase II transcription regulator recruiting activity	IPR001005///SANT/Myb domain+++IPR009057///Homeobox-like domain superfamily+++IPR010588///Myb-related protein P, C-terminal+++IPR017930///Myb domain	[F2CXI1_HORVV|diamond]SubName: Full=Predicted protein {ECO:0000313|EMBL:BAJ87552.1};
HORVU.MOREX.r2.4HG0344660	'HORVU.MOREX.r2.4HG0344660'	mRNA	3.2461	0.023448								[A0A3B6IZK9_WHEAT|diamond]SubName: Full=Uncharacterized protein {ECO:0000313|EnsemblPlants:TraesCS4B02G354300.2};
HORVU.MOREX.r2.6HG0447860	'HORVU.MOREX.r2.6HG0447860'	mRNA	3.24138	9.22534e-09		GO:0005576///extracellular region	GO:0090729///toxin activity	GO:0006952///defense response	PF00321///Plant thionin		IPR001010///Thionin+++IPR036391///Thionin-like superfamily	[A0A287T4F2_HORVV|diamond]RecName: Full=Acidic protein {ECO:0000256|ARBA:ARBA00017806};
HORVU.MOREX.r2.3HG0204260	'HORVU.MOREX.r2.3HG0204260'	mRNA	3.21203	4.45703e-10					PF04398///Protein of unknown function, DUF538		IPR007493///Protein of unknown function DUF538+++IPR036758///At5g01610-like superfamily	[A0A3B6GTR5_WHEAT|diamond]SubName: Full=Uncharacterized protein {ECO:0000313|EnsemblPlants:TraesCS3D02G148900.1.cds1};
HORVU.MOREX.r2.7HG0621980	'HORVU.MOREX.r2.7HG0621980'	mRNA	3.2091	0.000118067		GO:0005615///extracellular space+++GO:0005764///lysosome	GO:0004197///cysteine-type endopeptidase activity	GO:0051603///proteolysis involved in cellular protein catabolic process	PF00112///Papain family cysteine protease+++PF08246///Cathepsin propeptide inhibitor domain (I29)	KOG1543///cysteine-type peptidase activity	IPR000668///Peptidase C1A, papain C-terminal+++IPR013201///Cathepsin propeptide inhibitor domain (I29)+++IPR025661///Cysteine peptidase, asparagine active site+++IPR038765///Papain-like cysteine peptidase superfamily+++IPR039417///Papain-like cysteine endopeptidase	[A0A287XZZ7_HORVV|diamond]SubName: Full=Uncharacterized protein {ECO:0000313|EnsemblPlants:HORVU7Hr1G119930.2};
HORVU.MOREX.r2.7HG0621990	'HORVU.MOREX.r2.7HG0621990'	mRNA	3.2091	0.000118067		GO:0005615///extracellular space+++GO:0005764///lysosome	GO:0004197///cysteine-type endopeptidase activity	GO:0051603///proteolysis involved in cellular protein catabolic process	PF00112///Papain family cysteine protease+++PF08246///Cathepsin propeptide inhibitor domain (I29)	KOG1543///cysteine-type peptidase activity	IPR000668///Peptidase C1A, papain C-terminal+++IPR013201///Cathepsin propeptide inhibitor domain (I29)+++IPR025661///Cysteine peptidase, asparagine active site+++IPR038765///Papain-like cysteine peptidase superfamily+++IPR039417///Papain-like cysteine endopeptidase	[A0A287XZZ7_HORVV|diamond]SubName: Full=Uncharacterized protein {ECO:0000313|EnsemblPlants:HORVU7Hr1G119930.2};
HORVU.MOREX.r2.UnG0633240	'HORVU.MOREX.r2.UnG0633240'	mRNA	3.2091	0.000118067		GO:0005615///extracellular space+++GO:0005764///lysosome	GO:0004197///cysteine-type endopeptidase activity	GO:0051603///proteolysis involved in cellular protein catabolic process	PF00112///Papain family cysteine protease+++PF08246///Cathepsin propeptide inhibitor domain (I29)	KOG1543///cysteine-type peptidase activity	IPR000668///Peptidase C1A, papain C-terminal+++IPR013201///Cathepsin propeptide inhibitor domain (I29)+++IPR025661///Cysteine peptidase, asparagine active site+++IPR038765///Papain-like cysteine peptidase superfamily+++IPR039417///Papain-like cysteine endopeptidase	[A0A287XZZ7_HORVV|diamond]SubName: Full=Uncharacterized protein {ECO:0000313|EnsemblPlants:HORVU7Hr1G119930.2};
HORVU.MOREX.r2.1HG0054370	'HORVU.MOREX.r2.1HG0054370'	mRNA	3.18243	3.9459e-05	00940///Phenylpropanoid biosynthesis	GO:0005576///extracellular region+++GO:0009505///plant-type cell wall+++GO:0009506///plasmodesma	GO:0004601///peroxidase activity+++GO:0020037///heme binding+++GO:0046872///metal ion binding	GO:0006979///response to oxidative stress+++GO:0042744///hydrogen peroxide catabolic process	PF00141///Peroxidase	ENOG502QRTP///No_INFO	IPR000823///Plant peroxidase+++IPR002016///Haem peroxidase+++IPR010255///Haem peroxidase superfamily+++IPR033905///Secretory peroxidase	[A0A287G0W9_HORVV|diamond]RecName: Full=Peroxidase {ECO:0000256|ARBA:ARBA00012313, ECO:0000256|RuleBase:RU362060}; EC=1.11.1.7 {ECO:0000256|ARBA:ARBA00012313, ECO:0000256|RuleBase:RU362060};
HORVU.MOREX.r2.6HG0497430	'HORVU.MOREX.r2.6HG0497430'	mRNA	3.18107	0.0161441	00940///Phenylpropanoid biosynthesis+++00941///Flavonoid biosynthesis+++00945///Stilbenoid, diarylheptanoid and gingerol biosynthesis		GO:0016747///transferase activity, transferring acyl groups other than amino-acyl groups		PF02458///Transferase family	ENOG502RYQP///No_INFO	IPR003480///Transferase+++IPR023213///Chloramphenicol acetyltransferase-like domain superfamily	[F2CPZ9_HORVV|diamond]SubName: Full=Predicted protein {ECO:0000313|EMBL:BAJ84920.1};
HORVU.MOREX.r2.6HG0447980	'HORVU.MOREX.r2.6HG0447980'	mRNA	3.17883	8.06557e-06		GO:0005576///extracellular region	GO:0090729///toxin activity	GO:0006952///defense response	PF00321///Plant thionin		IPR001010///Thionin+++IPR036391///Thionin-like superfamily	[A0A287T4L8_HORVV|diamond]RecName: Full=Acidic protein {ECO:0000256|ARBA:ARBA00017806};
HORVU.MOREX.r2.7HG0554600	'HORVU.MOREX.r2.7HG0554600'	mRNA	3.17215	1.32923e-07	00520///Amino sugar and nucleotide sugar metabolism+++04016///MAPK signaling pathway - plant	GO:0005874///microtubule	GO:0008017///microtubule binding			ENOG502QQTY///No_INFO	IPR016024///Armadillo-type fold+++IPR033337///MT-associated protein TORTIFOLIA1/SPIRAL2-like	[A0A287W5Y3_HORVV|diamond]SubName: Full=Uncharacterized protein {ECO:0000313|EnsemblPlants:HORVU7Hr1G040280.1};
HORVU.MOREX.r2.6HG0492700	'HORVU.MOREX.r2.6HG0492700'	mRNA	3.16716	0.00770193					PF05911///Filament-like plant protein, long coiled-coil		IPR008587///Filament-like plant protein	[A0A3B6NS68_WHEAT|diamond]SubName: Full=Uncharacterized protein {ECO:0000313|EnsemblPlants:TraesCS6A02G229200.1};
HORVU.MOREX.r2.5HG0384320	'HORVU.MOREX.r2.5HG0384320'	mRNA	3.15695	6.0754e-05	00941///Flavonoid biosynthesis		GO:0016872///intramolecular lyase activity		PF02431///Chalcone-flavanone isomerase	ENOG502QV3J///No_INFO	IPR016087///Chalcone isomerase+++IPR016088///Chalcone isomerase, 3-layer sandwich+++IPR016089///Chalcone isomerase, orthogonal bundle domain superfamily+++IPR036298///Chalcone isomerase superfamily+++IPR044191///Chalcone--flavonone isomerase 3-like	[A0A287R1U6_HORVV|diamond]RecName: Full=Chalcone-flavonone isomerase family protein {ECO:0000256|RuleBase:RU361158};
HORVU.MOREX.r2.4HG0316930	'HORVU.MOREX.r2.4HG0316930'	mRNA	3.14268	9.63729e-08	00052///Galactose metabolism		GO:0016757///transferase activity, transferring glycosyl groups		PF01501///Glycosyl transferase family 8	KOG1950///glycogenin glucosyltransferase activity	IPR002495///Glycosyl transferase, family 8+++IPR029044///Nucleotide-diphospho-sugar transferases	[M0UZW7_HORVV|diamond]RecName: Full=Hexosyltransferase {ECO:0000256|RuleBase:RU362027}; EC=2.4.1.- {ECO:0000256|RuleBase:RU362027};
HORVU.MOREX.r2.5HG0415540	'HORVU.MOREX.r2.5HG0415540'	mRNA	3.13455	0.00242524								[A0A3B6LQ13_WHEAT|diamond]SubName: Full=Uncharacterized protein {ECO:0000313|EnsemblPlants:TraesCS5B02G331000.1.cds1};
HORVU.MOREX.r2.4HG0326230	'HORVU.MOREX.r2.4HG0326230'	mRNA	3.13227	5.35881e-09		GO:0009535///chloroplast thylakoid membrane+++GO:0016021///integral component of membrane			PF00504///Chlorophyll A-B binding protein	ENOG502RZBJ///No_INFO	IPR022796///Chlorophyll A-B binding protein	[A0A287PBU4_HORVV|diamond]SubName: Full=Uncharacterized protein {ECO:0000313|EnsemblPlants:HORVU4Hr1G063190.1};
HORVU.MOREX.r2.3HG0187770	'HORVU.MOREX.r2.3HG0187770'	mRNA	3.13099	0.000217705		GO:0031225///anchored component of membrane		GO:0010215///cellulose microfibril organization	PF04833///COBRA-like protein	ENOG502QQYT///No_INFO	IPR006918///COBRA, plant	[A0A0E0KF25_ORYPU|diamond]RecName: Full=COBRA-like protein {ECO:0000256|PIRNR:PIRNR038122};
HORVU.MOREX.r2.7HG0531800	'HORVU.MOREX.r2.7HG0531800'	mRNA	3.12224	0.00138646	00500///Starch and sucrose metabolism		GO:0016157///sucrose synthase activity	GO:0005985///sucrose metabolic process+++GO:0010037///response to carbon dioxide	PF00534///Glycosyl transferases group 1+++PF00862///Sucrose synthase	KOG0853///sucrose synthase activity	IPR000368///Sucrose synthase+++IPR001296///Glycosyl transferase, family 1+++IPR012820///Sucrose synthase, plant/cyanobacteria	[SUS2_MAIZE|diamond]RecName: Full=Sucrose synthase 2; EC=2.4.1.13; AltName: Full=Sucrose-UDP glucosyltransferase 2;
HORVU.MOREX.r2.5HG0418660	'HORVU.MOREX.r2.5HG0418660'	mRNA	3.1145	1.69854e-11	03013///Nucleocytoplasmic transport+++03015///mRNA surveillance pathway				PF00190///Cupin	ENOG502SIPR///No_INFO	IPR006045///Cupin 1+++IPR011051///RmlC-like cupin domain superfamily+++IPR014710///RmlC-like jelly roll fold	[A0A287S5Q4_HORVV|diamond]SubName: Full=Uncharacterized protein {ECO:0000313|EnsemblPlants:HORVU5Hr1G087730.4};
HORVU.MOREX.r2.7HG0593080	'HORVU.MOREX.r2.7HG0593080'	mRNA	3.1103	0.000195545	00940///Phenylpropanoid biosynthesis		GO:0004029///aldehyde dehydrogenase (NAD) activity		PF00171///Aldehyde dehydrogenase family	KOG2450///aldehyde dehydrogenase (NAD) activity	IPR015590///Aldehyde dehydrogenase domain+++IPR016160///Aldehyde dehydrogenase, cysteine active site+++IPR016161///Aldehyde/histidinol dehydrogenase+++IPR016162///Aldehyde dehydrogenase, N-terminal+++IPR016163///Aldehyde dehydrogenase, C-terminal+++IPR029510///Aldehyde dehydrogenase, glutamic acid active site	[I1GXP2_BRADI|diamond]RecName: Full=Aldedh domain-containing protein {ECO:0000259|Pfam:PF00171};
HORVU.MOREX.r2.4HG0322450	'HORVU.MOREX.r2.4HG0322450'	mRNA	3.10686	0.000741314	03040///Spliceosome+++04141///Protein processing in endoplasmic reticulum+++04144///Endocytosis+++04213///Longevity regulating pathway - multiple species		GO:0005524///ATP binding+++GO:0016887///ATPase activity		PF00012///Hsp70 protein	KOG0101///ATP binding	IPR013126///Heat shock protein 70 family+++IPR018181///Heat shock protein 70, conserved site+++IPR029047///Heat shock protein 70kD, peptide-binding domain superfamily+++IPR029048///Heat shock protein 70kD, C-terminal domain superfamily+++IPR043129///ATPase, nucleotide binding domain	[A0A0E0FLX2_ORYNI|diamond]SubName: Full=Uncharacterized protein {ECO:0000313|EnsemblPlants:ONIVA01G18750.1};
HORVU.MOREX.r2.4HG0348750	'HORVU.MOREX.r2.4HG0348750'	mRNA	3.10041	4.38879e-07	04626///Plant-pathogen interaction	GO:0009506///plasmodesma	GO:0051087///chaperone binding	GO:0006457///protein folding	PF00612///IQ calmodulin-binding motif+++PF02179///BAG domain		IPR000048///IQ motif, EF-hand binding site+++IPR003103///BAG domain+++IPR036533///BAG domain superfamily+++IPR040400///BAG family molecular chaperone regulator 5/6/7/8	[A0A287Q4S8_HORVV|diamond]RecName: Full=BAG domain-containing protein {ECO:0000259|PROSITE:PS51035};
HORVU.MOREX.r2.6HG0515010	'HORVU.MOREX.r2.6HG0515010'	mRNA	3.09201	0.00040648		GO:0005618///cell wall+++GO:0016021///integral component of membrane	GO:0004650///polygalacturonase activity	GO:0005975///carbohydrate metabolic process	PF00295///Glycosyl hydrolases family 28		IPR000743///Glycoside hydrolase, family 28+++IPR006626///Parallel beta-helix repeat+++IPR011050///Pectin lyase fold/virulence factor+++IPR012334///Pectin lyase fold	[A0A3B6QJ96_WHEAT|diamond]SubName: Full=Uncharacterized protein {ECO:0000313|EnsemblPlants:TraesCS6D02G320600.1};
HORVU.MOREX.r2.3HG0231300	'HORVU.MOREX.r2.3HG0231300'	mRNA	3.09084	0.00572159			GO:0003677///DNA binding	GO:0006355///regulation of transcription, DNA-templated	PF02365///No apical meristem (NAM) protein	ENOG502QR2Y///No_INFO	IPR003441///NAC domain+++IPR036093///NAC domain superfamily	[F2D6W9_HORVV|diamond]SubName: Full=Predicted protein {ECO:0000313|EMBL:BAJ90840.1};
HORVU.MOREX.r2.3HG0183040	'HORVU.MOREX.r2.3HG0183040'	mRNA	3.07918	2.80243e-08		GO:0005737///cytoplasm+++GO:0005874///microtubule			PF06886///Targeting protein for Xklp2 (TPX2) domain		IPR027329///TPX2, C-terminal	[A0A287JWE4_HORVV|diamond]RecName: Full=TPX2 domain-containing protein {ECO:0000259|Pfam:PF06886};
HORVU.MOREX.r2.5HG0437190	'HORVU.MOREX.r2.5HG0437190'	mRNA	3.07674	3.82782e-07	00941///Flavonoid biosynthesis		GO:0045430///chalcone isomerase activity	GO:0009813///flavonoid biosynthetic process	PF02431///Chalcone-flavanone isomerase	ENOG502QR5P///No_INFO	IPR016087///Chalcone isomerase+++IPR016088///Chalcone isomerase, 3-layer sandwich+++IPR016089///Chalcone isomerase, orthogonal bundle domain superfamily+++IPR036298///Chalcone isomerase superfamily+++IPR044164///Chalcone--flavonone isomerase	[F2EFM6_HORVV|diamond]RecName: Full=Chalcone-flavonone isomerase family protein {ECO:0000256|RuleBase:RU361158};
HORVU.MOREX.r2.1HG0061720	'HORVU.MOREX.r2.1HG0061720'	mRNA	3.04814	3.31117e-12					PF05368///NmrA-like family	ENOG502QPMY///No_INFO	IPR008030///NmrA-like domain+++IPR036291///NAD(P)-binding domain superfamily	[C5XF10_SORBI|diamond]RecName: Full=NmrA domain-containing protein {ECO:0000259|Pfam:PF05368};
HORVU.MOREX.r2.6HG0454180	'HORVU.MOREX.r2.6HG0454180'	mRNA	3.03779	0.000466267	00940///Phenylpropanoid biosynthesis	GO:0005576///extracellular region	GO:0004601///peroxidase activity+++GO:0020037///heme binding+++GO:0046872///metal ion binding	GO:0006979///response to oxidative stress+++GO:0042744///hydrogen peroxide catabolic process	PF00141///Peroxidase		IPR000823///Plant peroxidase+++IPR002016///Haem peroxidase+++IPR010255///Haem peroxidase superfamily+++IPR019793///Peroxidases heam-ligand binding site+++IPR019794///Peroxidase, active site+++IPR033905///Secretory peroxidase	[A0A3B6QCL7_WHEAT|diamond]RecName: Full=Peroxidase {ECO:0000256|ARBA:ARBA00012313, ECO:0000256|RuleBase:RU362060}; EC=1.11.1.7 {ECO:0000256|ARBA:ARBA00012313, ECO:0000256|RuleBase:RU362060};
HORVU.MOREX.r2.2HG0101600	'HORVU.MOREX.r2.2HG0101600'	mRNA	3.03282	0.030776	00500///Starch and sucrose metabolism
HORVU.MOREX.r2.3HG0227440	'HORVU.MOREX.r2.3HG0227440'	mRNA	3.0228	0.000943472	00040///Pentose and glucuronate interconversions	GO:0005618///cell wall	GO:0004650///polygalacturonase activity	GO:0005975///carbohydrate metabolic process	PF00295///Glycosyl hydrolases family 28		IPR000743///Glycoside hydrolase, family 28+++IPR006626///Parallel beta-helix repeat+++IPR011050///Pectin lyase fold/virulence factor+++IPR012334///Pectin lyase fold	[A0A287L4Y6_HORVV|diamond]SubName: Full=Uncharacterized protein {ECO:0000313|EnsemblPlants:HORVU3Hr1G056270.16};
HORVU.MOREX.r2.1HG0006000	'HORVU.MOREX.r2.1HG0006000'	mRNA	3.01682	0.0150904	00940///Phenylpropanoid biosynthesis		GO:0008270///zinc ion binding+++GO:0016616///oxidoreductase activity, acting on the CH-OH group of donors, NAD or NADP as acceptor+++GO:0045551///cinnamyl-alcohol dehydrogenase activity	GO:0009809///lignin biosynthetic process	PF00107///Zinc-binding dehydrogenase+++PF08240///Alcohol dehydrogenase GroES-like domain		IPR002328///Alcohol dehydrogenase, zinc-type, conserved site+++IPR011032///GroES-like superfamily+++IPR013149///Alcohol dehydrogenase-like, C-terminal+++IPR013154///Alcohol dehydrogenase, N-terminal+++IPR020843///Polyketide synthase, enoylreductase domain+++IPR036291///NAD(P)-binding domain superfamily	[A0A287EK80_HORVV|diamond]RecName: Full=PKS_ER domain-containing protein {ECO:0000259|SMART:SM00829};
HORVU.MOREX.r2.5HG0398050	'HORVU.MOREX.r2.5HG0398050'	mRNA	2.98787	0.000139211			GO:0004252///serine-type endopeptidase activity		PF00082///Subtilase family+++PF02225///PA domain+++PF05922///Peptidase inhibitor I9+++PF17766///Fibronectin type-III domain	ENOG502QRTY///No_INFO	IPR000209///Peptidase S8/S53 domain+++IPR003137///PA domain+++IPR010259///Peptidase S8 propeptide/proteinase inhibitor I9+++IPR015500///Peptidase S8, subtilisin-related+++IPR023828///Peptidase S8, subtilisin, Ser-active site+++IPR034197///Cucumisin-like catalytic domain+++IPR036852///Peptidase S8/S53 domain superfamily+++IPR037045///Peptidase S8 propeptide/proteinase inhibitor I9 superfamily+++IP…	[A0A0E0ESN3_9ORYZ|diamond]SubName: Full=Uncharacterized protein {ECO:0000313|EnsemblPlants:OMERI09G09240.1};
HORVU.MOREX.r2.4HG0324210	'HORVU.MOREX.r2.4HG0324210'	mRNA	2.98443	0.0197402			GO:0000976///transcription regulatory region sequence-specific DNA binding			ENOG502QRHB///No_INFO	IPR013087///Zinc finger C2H2-type	[A0A287PB96_HORVV|diamond]RecName: Full=C2H2-type domain-containing protein {ECO:0000259|PROSITE:PS50157};
HORVU.MOREX.r2.5HG0403680	'HORVU.MOREX.r2.5HG0403680'	mRNA	2.97546	0.0130678					PF06884///Protein of unknown function (DUF1264)	ENOG502QR3B///No_INFO	IPR010686///Oil body-associated protein-like	[F2DJC5_HORVV|diamond]SubName: Full=Predicted protein {ECO:0000313|EMBL:BAJ95196.1};
HORVU.MOREX.r2.4HG0335630	'HORVU.MOREX.r2.4HG0335630'	mRNA	2.96337	0.0168664	00071///Fatty acid degradation+++00073///Cutin, suberine and wax biosynthesis	GO:0016021///integral component of membrane	GO:0005506///iron ion binding+++GO:0016705///oxidoreductase activity, acting on paired donors, with incorporation or reduction of molecular oxygen+++GO:0020037///heme binding		PF00067///Cytochrome P450		IPR001128///Cytochrome P450+++IPR002401///Cytochrome P450, E-class, group I+++IPR036396///Cytochrome P450 superfamily	[A0A3B6JME5_WHEAT|diamond]SubName: Full=Uncharacterized protein {ECO:0000313|EnsemblPlants:TraesCS4D02G283400.1};
HORVU.MOREX.r2.5HG0380970	'HORVU.MOREX.r2.5HG0380970'	mRNA	2.95497	0.0151282				GO:0007165///signal transduction	PF00620///RhoGAP domain		IPR000095///CRIB domain+++IPR000198///Rho GTPase-activating protein domain+++IPR008936///Rho GTPase activation protein+++IPR036936///CRIB domain superfamily	[A0A3B6MNP2_WHEAT|diamond]RecName: Full=Rho-GAP domain-containing protein {ECO:0000259|PROSITE:PS50238};
HORVU.MOREX.r2.5HG0400680	'HORVU.MOREX.r2.5HG0400680'	mRNA	2.94336	6.21828e-09	04213///Longevity regulating pathway - multiple species		GO:0005524///ATP binding	GO:0007165///signal transduction	PF00069///Protein kinase domain+++PF03822///NAF domain	KOG0583///protein serine/threonine kinase activity	IPR000719///Protein kinase domain+++IPR004041///NAF domain+++IPR008271///Serine/threonine-protein kinase, active site+++IPR011009///Protein kinase-like domain superfamily+++IPR017441///Protein kinase, ATP binding site+++IPR018451///NAF/FISL domain	[M0WX94_HORVV|diamond]RecName: Full=Non-specific serine/threonine protein kinase {ECO:0000256|ARBA:ARBA00012513}; EC=2.7.11.1 {ECO:0000256|ARBA:ARBA00012513};
HORVU.MOREX.r2.6HG0469940	'HORVU.MOREX.r2.6HG0469940'	mRNA	2.9395	0.000604872		GO:0016021///integral component of membrane	GO:0005524///ATP binding+++GO:0042626///ATPase activity, coupled to transmembrane movement of substances		PF00005///ABC transporter+++PF01061///ABC-2 type transporter+++PF19055///ABC-2 type transporter		IPR003439///ABC transporter-like, ATP-binding domain+++IPR003593///AAA+ ATPase domain+++IPR013525///ABC-2 type transporter+++IPR017871///ABC transporter-like, conserved site+++IPR027417///P-loop containing nucleoside triphosphate hydrolase+++IPR043926///ABC transporter family G domain	[A0A3B6NN05_WHEAT|diamond]RecName: Full=ABC transporter domain-containing protein {ECO:0000259|PROSITE:PS50893};
HORVU.MOREX.r2.7HG0607890	'HORVU.MOREX.r2.7HG0607890'	mRNA	2.9373	0.0232079		GO:0000139///Golgi membrane+++GO:0005768///endosome+++GO:0005802///trans-Golgi network+++GO:0016021///integral component of membrane	GO:0016758///transferase activity, transferring hexosyl groups	GO:0009969///xyloglucan biosynthetic process	PF05637///galactosyl transferase GMA12/MNN10 family	KOG4748///xyloglucan 6-xylosyltransferase activity	IPR008630///Glycosyltransferase 34+++IPR029044///Nucleotide-diphospho-sugar transferases	[M0XCY6_HORVV|diamond]SubName: Full=Uncharacterized protein {ECO:0000313|EnsemblPlants:HORVU7Hr1G102070.1};
HORVU.MOREX.r2.4HG0328590	'HORVU.MOREX.r2.4HG0328590'	mRNA	2.93032	1.36704e-13	00592///alpha-Linolenic acid metabolism		GO:0005506///iron ion binding+++GO:0016705///oxidoreductase activity, acting on paired donors, with incorporation or reduction of molecular oxygen+++GO:0020037///heme binding		PF00067///Cytochrome P450		IPR001128///Cytochrome P450+++IPR036396///Cytochrome P450 superfamily	[A0A3B6IVU9_WHEAT|diamond]SubName: Full=Uncharacterized protein {ECO:0000313|EnsemblPlants:TraesCS4B02G237600.1.cds1};
HORVU.MOREX.r2.6HG0456300	'HORVU.MOREX.r2.6HG0456300'	mRNA	2.91292	0.00208064	00902///Monoterpenoid biosynthesis		GO:0000287///magnesium ion binding+++GO:0010333///terpene synthase activity		PF01397///Terpene synthase, N-terminal domain+++PF03936///Terpene synthase family, metal binding domain		IPR001906///Terpene synthase, N-terminal domain+++IPR005630///Terpene synthase, metal-binding domain+++IPR008930///Terpenoid cyclases/protein prenyltransferase alpha-alpha toroid+++IPR008949///Isoprenoid synthase domain superfamily+++IPR036965///Terpene synthase, N-terminal domain superfamily	[A0A287TC03_HORVV|diamond]SubName: Full=Uncharacterized protein {ECO:0000313|EnsemblPlants:HORVU6Hr1G012170.1};
HORVU.MOREX.r2.5HG0405790	'HORVU.MOREX.r2.5HG0405790'	mRNA	2.90601	1.15695e-12	00460///Cyanoamino acid metabolism		GO:0008194///UDP-glycosyltransferase activity		PF00201///UDP-glucoronosyl and UDP-glucosyl transferase	KOG1192///transferase activity, transferring hexosyl groups	IPR002213///UDP-glucuronosyl/UDP-glucosyltransferase+++IPR035595///UDP-glycosyltransferase family, conserved site	[A0A287RR91_HORVV|diamond]RecName: Full=Glycosyltransferase {ECO:0000256|RuleBase:RU362057}; EC=2.4.1.- {ECO:0000256|RuleBase:RU362057};
HORVU.MOREX.r2.3HG0188650	'HORVU.MOREX.r2.3HG0188650'	mRNA	2.89913	1.77539e-08			GO:0008289///lipid binding	GO:0006869///lipid transport	PF00234///Protease inhibitor/seed storage/LTP family	ENOG502SAKZ///No_INFO	IPR000528///Plant non-specific lipid-transfer protein/Par allergen+++IPR016140///Bifunctional inhibitor/plant lipid transfer protein/seed storage helical domain+++IPR036312///Bifunctional inhibitor/plant lipid transfer protein/seed storage helical domain superfamily	[M0V695_HORVV|diamond]RecName: Full=Non-specific lipid-transfer protein {ECO:0000256|RuleBase:RU000628};
HORVU.MOREX.r2.4HG0288480	'HORVU.MOREX.r2.4HG0288480'	mRNA	2.89479	0.00285646	00970///Aminoacyl-tRNA biosynthesis	GO:0048046///apoplast			PF03018///Dirigent-like protein	ENOG502S7A5///No_INFO	IPR004265///Dirigent protein	[F2CY23_HORVV|diamond]RecName: Full=Dirigent protein {ECO:0000256|RuleBase:RU363099};
HORVU.MOREX.r2.3HG0252650	'HORVU.MOREX.r2.3HG0252650'	mRNA	2.88708	0.000106437	03040///Spliceosome+++04141///Protein processing in endoplasmic reticulum+++04144///Endocytosis+++04213///Longevity regulating pathway - multiple species	GO:0005737///cytoplasm	GO:0005524///ATP binding+++GO:0016887///ATPase activity+++GO:0031072///heat shock protein binding+++GO:0044183///protein binding involved in protein folding+++GO:0051082///unfolded protein binding+++GO:0051787///misfolded protein binding	GO:0034620///cellular response to unfolded protein+++GO:0042026///protein refolding+++GO:0051085///chaperone cofactor-dependent protein refolding	PF00012///Hsp70 protein	KOG0101///ATP binding	IPR013126///Heat shock protein 70 family+++IPR018181///Heat shock protein 70, conserved site+++IPR029047///Heat shock protein 70kD, peptide-binding domain superfamily+++IPR029048///Heat shock protein 70kD, C-terminal domain superfamily+++IPR043129///ATPase, nucleotide binding domain	[A0A1D6N7I4_MAIZE|diamond]SubName: Full=Putative mediator of RNA polymerase II transcription subunit 37c {ECO:0000313|EMBL:ONM36547.1};
HORVU.MOREX.r2.3HG0251960	'HORVU.MOREX.r2.3HG0251960'	mRNA	2.88688	1.22002e-06	00330///Arginine and proline metabolism+++01230///Biosynthesis of amino acids	GO:0005737///cytoplasm	GO:0004349///glutamate 5-kinase activity+++GO:0004350///glutamate-5-semialdehyde dehydrogenase activity+++GO:0005524///ATP binding	GO:0055129///L-proline biosynthetic process	PF00171///Aldehyde dehydrogenase family+++PF00696///Amino acid kinase family		IPR000965///GPR domain+++IPR001048///Aspartate/glutamate/uridylate kinase+++IPR001057///Glutamate/acetylglutamate kinase+++IPR005715///Glutamate 5-kinase/delta-1-pyrroline-5-carboxylate synthase+++IPR005766///Delta l-pyrroline-5-carboxylate synthetase+++IPR015590///Aldehyde dehydrogenase domain+++IPR016161///Aldehyde/histidinol dehydrogenase+++IPR016162///Aldehyde dehydrogenase, N-terminal+++IPR0…	[A0A1D6G8F4_MAIZE|diamond]RecName: Full=Delta-1-pyrroline-5-carboxylate synthase {ECO:0000256|PIRNR:PIRNR036429}; Includes: RecName: Full=Glutamate 5-kinase {ECO:0000256|PIRNR:PIRNR036429}; Short=GK {ECO:0000256|PIRNR:PIRNR036429}; EC=2.7.2.11 {ECO:0000256|PIRNR:PIRNR036429}; AltName: Full=Gamma-glutamyl kinase {ECO:0000256|PIRNR:PIRNR036429}; Includes: RecName: Full=Gamma-glutamyl phosphate redu…
HORVU.MOREX.r2.5HG0395660	'HORVU.MOREX.r2.5HG0395660'	mRNA	2.86642	3.3733e-05		GO:0005634///nucleus+++GO:0005737///cytoplasm	GO:0004842///ubiquitin-protein transferase activity		PF00514///Armadillo/beta-catenin-like repeat+++PF04564///U-box domain		IPR000225///Armadillo+++IPR003613///U-box domain+++IPR011989///Armadillo-like helical+++IPR013083///Zinc finger, RING/FYVE/PHD-type+++IPR016024///Armadillo-type fold	[A0A3B6LLU6_WHEAT|diamond]RecName: Full=RING-type E3 ubiquitin transferase {ECO:0000256|ARBA:ARBA00012483}; EC=2.3.2.27 {ECO:0000256|ARBA:ARBA00012483};
HORVU.MOREX.r2.2HG0175520	'HORVU.MOREX.r2.2HG0175520'	mRNA	2.84614	3.11348e-13			GO:0004540///ribonuclease activity	GO:0042742///defense response to bacterium+++GO:0050832///defense response to fungus	PF00967///Barwin family	KOG4742///chitin catabolic process	IPR001153///Barwin domain+++IPR018226///Barwin, conserved site+++IPR036908///RlpA-like domain superfamily+++IPR044301///Pathogenesis-related protein-4	[M0W8Z2_HORVV|diamond]RecName: Full=Barwin domain-containing protein {ECO:0000259|PROSITE:PS51174};
HORVU.MOREX.r2.7HG0554720	'HORVU.MOREX.r2.7HG0554720'	mRNA	2.83941	0.0304078	00010///Glycolysis / Gluconeogenesis+++00020///Citrate cycle (TCA cycle)+++00620///Pyruvate metabolism+++01200///Carbon metabolism	GO:0043231///intracellular membrane-bounded organelle	GO:0004739///pyruvate dehydrogenase (acetyl-transferring) activity	GO:0006086///acetyl-CoA biosynthetic process from pyruvate+++GO:0006096///glycolytic process	PF00676///Dehydrogenase E1 component		IPR001017///Dehydrogenase, E1 component+++IPR017597///Pyruvate dehydrogenase (acetyl-transferring) E1 component, alpha subunit, subgroup y+++IPR029061///Thiamin diphosphate-binding fold	[A0A453R8H1_AEGTS|diamond]RecName: Full=Pyruvate dehydrogenase E1 component subunit alpha {ECO:0000256|RuleBase:RU361139}; EC=1.2.4.1 {ECO:0000256|RuleBase:RU361139};
HORVU.MOREX.r2.3HG0188690	'HORVU.MOREX.r2.3HG0188690'	mRNA	2.83228	3.14988e-05		GO:0016020///membrane	GO:0008289///lipid binding	GO:0006869///lipid transport	PF00234///Protease inhibitor/seed storage/LTP family		IPR000528///Plant non-specific lipid-transfer protein/Par allergen+++IPR016140///Bifunctional inhibitor/plant lipid transfer protein/seed storage helical domain+++IPR036312///Bifunctional inhibitor/plant lipid transfer protein/seed storage helical domain superfamily	[F2CSG7_HORVV|diamond]RecName: Full=Non-specific lipid-transfer protein {ECO:0000256|RuleBase:RU000628};
HORVU.MOREX.r2.3HG0200070	'HORVU.MOREX.r2.3HG0200070'	mRNA	2.81112	3.92526e-06								[A0A287KFL5_HORVV|diamond]SubName: Full=Uncharacterized protein {ECO:0000313|EnsemblPlants:HORVU3Hr1G023750.1};
HORVU.MOREX.r2.7HG0558300	'HORVU.MOREX.r2.7HG0558300'	mRNA	2.8109	0.000107946			GO:0008194///UDP-glycosyltransferase activity		PF00201///UDP-glucoronosyl and UDP-glucosyl transferase	KOG1192///transferase activity, transferring hexosyl groups	IPR002213///UDP-glucuronosyl/UDP-glucosyltransferase+++IPR035595///UDP-glycosyltransferase family, conserved site	[A0A287W9E1_HORVV|diamond]RecName: Full=Glycosyltransferase {ECO:0000256|RuleBase:RU362057}; EC=2.4.1.- {ECO:0000256|RuleBase:RU362057};
HORVU.MOREX.r2.4HG0318600	'HORVU.MOREX.r2.4HG0318600'	mRNA	2.80775	0.00863698					PF05553///Cotton fibre expressed protein	ENOG502S0U1///No_INFO	IPR008480///Protein of unknown function DUF761, plant	[M0XAL8_HORVV|diamond]SubName: Full=Uncharacterized protein {ECO:0000313|EnsemblPlants:HORVU4Hr1G054480.1};
HORVU.MOREX.r2.4HG0340230	'HORVU.MOREX.r2.4HG0340230'	mRNA	2.78905	0.0194192					PF13301///Protein of unknown function (DUF4079)		IPR025067///Protein of unknown function DUF4079	[M0UWY4_HORVV|diamond]SubName: Full=Uncharacterized protein {ECO:0000313|EnsemblPlants:HORVU4Hr1G080460.2};
HORVU.MOREX.r2.7HG0604280	'HORVU.MOREX.r2.7HG0604280'	mRNA	2.78794	0.00380352	00940///Phenylpropanoid biosynthesis	GO:0005576///extracellular region	GO:0004601///peroxidase activity+++GO:0020037///heme binding+++GO:0046872///metal ion binding	GO:0006979///response to oxidative stress+++GO:0042744///hydrogen peroxide catabolic process	PF00141///Peroxidase	ENOG502QVXS///No_INFO	IPR000823///Plant peroxidase+++IPR002016///Haem peroxidase+++IPR010255///Haem peroxidase superfamily+++IPR019793///Peroxidases heam-ligand binding site+++IPR033905///Secretory peroxidase	[M0XHU1_HORVV|diamond]RecName: Full=Peroxidase {ECO:0000256|ARBA:ARBA00012313, ECO:0000256|RuleBase:RU362060}; EC=1.11.1.7 {ECO:0000256|ARBA:ARBA00012313, ECO:0000256|RuleBase:RU362060};
HORVU.MOREX.r2.4HG0323890	'HORVU.MOREX.r2.4HG0323890'	mRNA	2.78308	3.12413e-05	04141///Protein processing in endoplasmic reticulum		GO:0043621///protein self-association+++GO:0051082///unfolded protein binding	GO:0006457///protein folding+++GO:0009408///response to heat+++GO:0009651///response to salt stress+++GO:0042542///response to hydrogen peroxide+++GO:0051259///protein complex oligomerization	PF00011///Hsp20/alpha crystallin family		IPR002068///Alpha crystallin/Hsp20 domain+++IPR008978///HSP20-like chaperone+++IPR031107///No_INFO	[A0A3B6JJW4_WHEAT|diamond]RecName: Full=SHSP domain-containing protein {ECO:0000259|PROSITE:PS01031};
HORVU.MOREX.r2.4HG0333290	'HORVU.MOREX.r2.4HG0333290'	mRNA	2.77091	0.000986383		GO:0016021///integral component of membrane	GO:0008289///lipid binding	GO:0006869///lipid transport	PF14368///Probable lipid transfer	ENOG502S1ZN///No_INFO	IPR000528///Plant non-specific lipid-transfer protein/Par allergen+++IPR016140///Bifunctional inhibitor/plant lipid transfer protein/seed storage helical domain+++IPR036312///Bifunctional inhibitor/plant lipid transfer protein/seed storage helical domain superfamily+++IPR043325///Alpha-Amylase Inhibitors (AAI), Lipid Transfer (LT) and Seed Storage (SS) Protein	[F2DR01_HORVV|diamond]SubName: Full=Predicted protein {ECO:0000313|EMBL:BAJ97522.1};
HORVU.MOREX.r2.5HG0429440	'HORVU.MOREX.r2.5HG0429440'	mRNA	2.76694	4.11804e-07	04141///Protein processing in endoplasmic reticulum	GO:0005829///cytosol		GO:0009414///response to water deprivation+++GO:0009631///cold acclimation+++GO:0009737///response to abscisic acid	PF00257///Dehydrin		IPR000167///Dehydrin+++IPR030513///Dehydrin, conserved site	[A0A287SJE7_HORVV|diamond]SubName: Full=Uncharacterized protein {ECO:0000313|EnsemblPlants:HORVU5Hr1G103460.2};
HORVU.MOREX.r2.2HG0129260	'HORVU.MOREX.r2.2HG0129260'	mRNA	2.74416	0.0317122				GO:0051513///regulation of monopolar cell growth	PF14309///Domain of unknown function (DUF4378)+++PF14383///DUF761-associated sequence motif		IPR025486///Domain of unknown function DUF4378+++IPR032795///DUF3741-associated sequence motif+++IPR033334///Protein LONGIFOLIA 1/2	[A0A287I7G4_HORVV|diamond]SubName: Full=Uncharacterized protein {ECO:0000313|EnsemblPlants:HORVU2Hr1G063820.4};
HORVU.MOREX.r2.2HG0090850	'HORVU.MOREX.r2.2HG0090850'	mRNA	2.73335	0.00578438
HORVU.MOREX.r2.3HG0245540	'HORVU.MOREX.r2.3HG0245540'	mRNA	2.73289	0.00562464			GO:0003993///acid phosphatase activity+++GO:0046872///metal ion binding		PF00149///Calcineurin-like phosphoesterase+++PF14008///Iron/zinc purple acid phosphatase-like protein C+++PF16656///Purple acid Phosphatase, N-terminal domain+++PF17808///Fn3-like domain from Purple Acid Phosphatase		IPR004843///Calcineurin-like phosphoesterase domain, ApaH type+++IPR008963///Purple acid phosphatase-like, N-terminal+++IPR015914///Purple acid phosphatase, N-terminal+++IPR025733///Iron/zinc purple acid phosphatase-like C-terminal domain+++IPR029052///Metallo-dependent phosphatase-like+++IPR040974///Purple acid phosphatase, Fn3-like domain+++IPR041792///Purple acid phosphatase, metallophosphatas…	[A0A287LTF2_HORVV|diamond]RecName: Full=Purple acid phosphatase {ECO:0000256|RuleBase:RU361203}; EC=3.1.3.2 {ECO:0000256|RuleBase:RU361203};
HORVU.MOREX.r2.4HG0329430	'HORVU.MOREX.r2.4HG0329430'	mRNA	2.70748	6.42598e-06	00062///Fatty acid elongation+++04626///Plant-pathogen interaction	GO:0016021///integral component of membrane	GO:0016747///transferase activity, transferring acyl groups other than amino-acyl groups	GO:0006633///fatty acid biosynthetic process	PF08392///FAE1/Type III polyketide synthase-like protein+++PF08541///3-Oxoacyl-[acyl-carrier-protein (ACP)] synthase III C terminal		IPR012392///Very-long-chain 3-ketoacyl-CoA synthase+++IPR013601///FAE1/Type III polyketide synthase-like protein+++IPR013747///3-Oxoacyl-[acyl-carrier-protein (ACP)] synthase III, C-terminal+++IPR016039///Thiolase-like	[A0A2I0W3Q0_9ASPA|diamond]RecName: Full=3-ketoacyl-CoA synthase {ECO:0000256|PIRNR:PIRNR036417}; EC=2.3.1.- {ECO:0000256|PIRNR:PIRNR036417};
HORVU.MOREX.r2.3HG0204230	'HORVU.MOREX.r2.3HG0204230'	mRNA	2.66525	0.00294142		GO:0046658///anchored component of plasma membrane	GO:0009055///electron transfer activity		PF02298///Plastocyanin-like domain		IPR003245///Phytocyanin domain+++IPR008972///Cupredoxin+++IPR039391///Phytocyanin	[F2CU61_HORVV|diamond]SubName: Full=Predicted protein {ECO:0000313|EMBL:BAJ86382.1};
HORVU.MOREX.r2.2HG0081610	'HORVU.MOREX.r2.2HG0081610'	mRNA	2.64812	0.0043008	00941///Flavonoid biosynthesis+++04712///Circadian rhythm - plant		GO:0016747///transferase activity, transferring acyl groups other than amino-acyl groups	GO:0030639///polyketide biosynthetic process	PF00195///Chalcone and stilbene synthases, N-terminal domain+++PF02797///Chalcone and stilbene synthases, C-terminal domain	ENOG502QRSY///No_INFO	IPR001099///Chalcone/stilbene synthase, N-terminal+++IPR011141///Polyketide synthase, type III+++IPR012328///Chalcone/stilbene synthase, C-terminal+++IPR016039///Thiolase-like+++IPR018088///Chalcone/stilbene synthase, active site	[A0A287GXU4_HORVV|diamond]SubName: Full=Uncharacterized protein {ECO:0000313|EnsemblPlants:HORVU2Hr1G004170.4};
HORVU.MOREX.r2.3HG0211600	'HORVU.MOREX.r2.3HG0211600'	mRNA	2.63694	0.000488606		GO:0016021///integral component of membrane			PF03798///TLC domain	KOG4474///TLC domain	IPR006634///TRAM/LAG1/CLN8 homology domain+++IPR042512///TLC domain-containing protein 5	[F2D5I2_HORVV|diamond]SubName: Full=Predicted protein {ECO:0000313|EMBL:BAJ90353.1};
HORVU.MOREX.r2.6HG0496790	'HORVU.MOREX.r2.6HG0496790'	mRNA	2.62122	2.78357e-06	00010///Glycolysis / Gluconeogenesis+++00053///Ascorbate and aldarate metabolism+++00071///Fatty acid degradation+++00280///Valine, leucine and isoleucine degradation+++00310///Lysine degradation+++00330///Arginine and proline metabolism+++00340///Histidine metabolism+++00380///Tryptophan metabolism+++00410///beta-Alanine metabolism+++00561///Glycerolipid metabolism+++00620///Pyruvate metabolism+…		GO:0016620///oxidoreductase activity, acting on the aldehyde or oxo group of donors, NAD or NADP as acceptor	GO:0006081///cellular aldehyde metabolic process	PF00171///Aldehyde dehydrogenase family	KOG2456///oxidoreductase activity, acting on the aldehyde or oxo group of donors, NAD or NADP as acceptor	IPR012394///Aldehyde dehydrogenase NAD(P)-dependent+++IPR015590///Aldehyde dehydrogenase domain+++IPR016161///Aldehyde/histidinol dehydrogenase+++IPR016162///Aldehyde dehydrogenase, N-terminal+++IPR016163///Aldehyde dehydrogenase, C-terminal	[A0A287UDI4_HORVV|diamond]RecName: Full=Aldehyde dehydrogenase {ECO:0000256|PIRNR:PIRNR036492};
HORVU.MOREX.r2.3HG0204280	'HORVU.MOREX.r2.3HG0204280'	mRNA	2.61604	4.94005e-09					PF04398///Protein of unknown function, DUF538	ENOG502S0BP///No_INFO	IPR007493///Protein of unknown function DUF538+++IPR036758///At5g01610-like superfamily	[A0A287KK32_HORVV|diamond]SubName: Full=Uncharacterized protein {ECO:0000313|EnsemblPlants:HORVU3Hr1G028780.1};
HORVU.MOREX.r2.2HG0082400	'HORVU.MOREX.r2.2HG0082400'	mRNA	2.61242	0.00231526	00941///Flavonoid biosynthesis+++04712///Circadian rhythm - plant		GO:0016747///transferase activity, transferring acyl groups other than amino-acyl groups	GO:0030639///polyketide biosynthetic process	PF00195///Chalcone and stilbene synthases, N-terminal domain+++PF02797///Chalcone and stilbene synthases, C-terminal domain	ENOG502QRSY///No_INFO	IPR001099///Chalcone/stilbene synthase, N-terminal+++IPR011141///Polyketide synthase, type III+++IPR012328///Chalcone/stilbene synthase, C-terminal+++IPR016039///Thiolase-like+++IPR018088///Chalcone/stilbene synthase, active site	[M0Z919_HORVV|diamond]SubName: Full=Uncharacterized protein {ECO:0000313|EnsemblPlants:HORVU2Hr1G005220.4};
HORVU.MOREX.r2.7HG0565580	'HORVU.MOREX.r2.7HG0565580'	mRNA	2.59955	1.24995e-05	03015///mRNA surveillance pathway+++03040///Spliceosome					ENOG502R3HR///No_INFO		[A0A287WH57_HORVV|diamond]SubName: Full=Uncharacterized protein {ECO:0000313|EnsemblPlants:HORVU7Hr1G051730.1};
HORVU.MOREX.r2.1HG0004420	'HORVU.MOREX.r2.1HG0004420'	mRNA	2.59108	0.000192281	00100///Steroid biosynthesis	GO:0005783///endoplasmic reticulum+++GO:0005886///plasma membrane	GO:0004497///monooxygenase activity+++GO:0005506///iron ion binding+++GO:0016491///oxidoreductase activity+++GO:0016705///oxidoreductase activity, acting on paired donors, with incorporation or reduction of molecular oxygen+++GO:0020037///heme binding	GO:0016125///sterol metabolic process+++GO:0016126///sterol biosynthetic process	PF00067///Cytochrome P450	KOG0684///sterol 14-demethylase activity	IPR001128///Cytochrome P450+++IPR002403///Cytochrome P450, E-class, group IV+++IPR017972///Cytochrome P450, conserved site+++IPR036396///Cytochrome P450 superfamily	[M0XEK3_HORVV|diamond]SubName: Full=Uncharacterized protein {ECO:0000313|EnsemblPlants:HORVU1Hr1G005360.1};
HORVU.MOREX.r2.1HG0072320	'HORVU.MOREX.r2.1HG0072320'	mRNA	2.57972	0.000217705	00940///Phenylpropanoid biosynthesis	GO:0005886///plasma membrane		GO:0009834///plant-type secondary cell wall biogenesis	PF02469///Fasciclin domain		IPR000782///FAS1 domain+++IPR036378///FAS1 domain superfamily	[A0A3B6A2M7_WHEAT|diamond]RecName: Full=FAS1 domain-containing protein {ECO:0000259|PROSITE:PS50213};
HORVU.MOREX.r2.2HG0156750	'HORVU.MOREX.r2.2HG0156750'	mRNA	2.57039	0.00259901			GO:0004185///serine-type carboxypeptidase activity+++GO:0016747///transferase activity, transferring acyl groups other than amino-acyl groups	GO:0019748///secondary metabolic process	PF00450///Serine carboxypeptidase		IPR001563///Peptidase S10, serine carboxypeptidase+++IPR029058///Alpha/Beta hydrolase fold	[A0A3B6CB83_WHEAT|diamond]SubName: Full=Uncharacterized protein {ECO:0000313|EnsemblPlants:TraesCS2B02G431100.1};
HORVU.MOREX.r2.3HG0257630	'HORVU.MOREX.r2.3HG0257630'	mRNA	2.55151	0.00189782		GO:0016021///integral component of membrane			PF06749///Protein of unknown function (DUF1218)		IPR009606///Modifying wall lignin-1/2	[F2CQR2_HORVV|diamond]SubName: Full=Predicted protein {ECO:0000313|EMBL:BAJ85183.1};
HORVU.MOREX.r2.4HG0336640	'HORVU.MOREX.r2.4HG0336640'	mRNA	2.54253	0.0281738	00943///Isoflavonoid biosynthesis	GO:0048046///apoplast			PF03018///Dirigent-like protein		IPR004265///Dirigent protein	[A0A287PQ51_HORVV|diamond]RecName: Full=Dirigent protein {ECO:0000256|RuleBase:RU363099};
HORVU.MOREX.r2.UnG0629250	'HORVU.MOREX.r2.UnG0629250'	mRNA	2.5399	0.0292744		GO:0005576///extracellular region	GO:0090729///toxin activity	GO:0006952///defense response	PF00321///Plant thionin		IPR001010///Thionin+++IPR036391///Thionin-like superfamily	[A0A287T4C4_HORVV|diamond]RecName: Full=Acidic protein {ECO:0000256|ARBA:ARBA00017806};
HORVU.MOREX.r2.5HG0400440	'HORVU.MOREX.r2.5HG0400440'	mRNA	2.53805	0.0338758				GO:0016567///protein ubiquitination	PF00651///BTB/POZ domain+++PF03000///NPH3 family		IPR000210///BTB/POZ domain+++IPR011333///SKP1/BTB/POZ domain superfamily+++IPR027356///NPH3 domain+++IPR043454///NPH3/RPT2-like family	[A0A287RJF7_HORVV|diamond]SubName: Full=Uncharacterized protein {ECO:0000313|EnsemblPlants:HORVU5Hr1G064620.3};
HORVU.MOREX.r2.1HG0059310	'HORVU.MOREX.r2.1HG0059310'	mRNA	2.51576	4.12242e-06	03040///Spliceosome+++04141///Protein processing in endoplasmic reticulum+++04144///Endocytosis+++04213///Longevity regulating pathway - multiple species		GO:0005524///ATP binding+++GO:0016887///ATPase activity		PF00012///Hsp70 protein		IPR013126///Heat shock protein 70 family+++IPR018181///Heat shock protein 70, conserved site+++IPR029047///Heat shock protein 70kD, peptide-binding domain superfamily+++IPR029048///Heat shock protein 70kD, C-terminal domain superfamily+++IPR043129///ATPase, nucleotide binding domain	[A0A2T7ECW0_9POAL|diamond]SubName: Full=Uncharacterized protein {ECO:0000313|EMBL:PUZ65659.1};
HORVU.MOREX.r2.6HG0447840	'HORVU.MOREX.r2.6HG0447840'	mRNA	2.51376	0.000106437		GO:0005576///extracellular region	GO:0090729///toxin activity	GO:0006952///defense response	PF00321///Plant thionin		IPR001010///Thionin+++IPR036391///Thionin-like superfamily	[F2D7C5_HORVV|diamond]RecName: Full=Acidic protein {ECO:0000256|ARBA:ARBA00017806};
HORVU.MOREX.r2.6HG0515330	'HORVU.MOREX.r2.6HG0515330'	mRNA	2.50779	0.00860015	04141///Protein processing in endoplasmic reticulum		GO:0043621///protein self-association+++GO:0051082///unfolded protein binding	GO:0006457///protein folding+++GO:0009408///response to heat+++GO:0009651///response to salt stress+++GO:0042542///response to hydrogen peroxide+++GO:0051259///protein complex oligomerization	PF00011///Hsp20/alpha crystallin family	KOG0710///response to heat	IPR002068///Alpha crystallin/Hsp20 domain+++IPR008978///HSP20-like chaperone+++IPR031107///No_INFO	[A0A287UXN4_HORVV|diamond]RecName: Full=SHSP domain-containing protein {ECO:0000259|PROSITE:PS01031};
HORVU.MOREX.r2.7HG0557760	'HORVU.MOREX.r2.7HG0557760'	mRNA	2.50545	0.030776			GO:0016740///transferase activity	GO:0006004///fucose metabolic process	PF10250///GDP-fucose protein O-fucosyltransferase	ENOG502QRT0///No_INFO	IPR019378///GDP-fucose protein O-fucosyltransferase+++IPR024709///Putative O-fucosyltransferase, plant	[F2D5F5_HORVV|diamond]RecName: Full=O-fucosyltransferase family protein {ECO:0000256|ARBA:ARBA00019955};
HORVU.MOREX.r2.1HG0054880	'HORVU.MOREX.r2.1HG0054880'	mRNA	2.50262	0.00135866		GO:0009535///chloroplast thylakoid membrane+++GO:0016021///integral component of membrane			PF00504///Chlorophyll A-B binding protein	ENOG502RZBJ///No_INFO	IPR022796///Chlorophyll A-B binding protein	[F2D1S6_HORVV|diamond]SubName: Full=Predicted protein {ECO:0000313|EMBL:BAJ89047.1};
HORVU.MOREX.r2.6HG0451610	'HORVU.MOREX.r2.6HG0451610'	mRNA	2.49815	0.0248656		GO:0005886///plasma membrane+++GO:0010008///endosome membrane+++GO:0016021///integral component of membrane	GO:0004672///protein kinase activity+++GO:0005524///ATP binding+++GO:0051020///GTPase binding	GO:0006468///protein phosphorylation+++GO:0010089///xylem development	PF00069///Protein kinase domain	KOG1187///protein serine/threonine kinase activity	IPR000719///Protein kinase domain+++IPR008271///Serine/threonine-protein kinase, active site+++IPR011009///Protein kinase-like domain superfamily+++IPR017441///Protein kinase, ATP binding site	[A0A287T753_HORVV|diamond]RecName: Full=Protein kinase domain-containing protein {ECO:0000259|PROSITE:PS50011};
HORVU.MOREX.r2.6HG0513760	'HORVU.MOREX.r2.6HG0513760'	mRNA	2.49183	0.0389348	00941///Flavonoid biosynthesis		GO:0016491///oxidoreductase activity+++GO:0046872///metal ion binding		PF03171///2OG-Fe(II) oxygenase superfamily+++PF14226///non-haem dioxygenase in morphine synthesis N-terminal		IPR005123///Oxoglutarate/iron-dependent dioxygenase+++IPR026992///Non-haem dioxygenase N-terminal domain+++IPR027443///Isopenicillin N synthase-like superfamily	[A0A3B6QM03_WHEAT|diamond]RecName: Full=Fe2OG dioxygenase domain-containing protein {ECO:0000259|PROSITE:PS51471};
HORVU.MOREX.r2.1HG0073470	'HORVU.MOREX.r2.1HG0073470'	mRNA	2.48846	0.0032992	00196///Photosynthesis - antenna proteins	GO:0009522///photosystem I+++GO:0009523///photosystem II+++GO:0009535///chloroplast thylakoid membrane+++GO:0009941///chloroplast envelope+++GO:0010287///plastoglobule	GO:0016168///chlorophyll binding	GO:0009416///response to light stimulus+++GO:0009768///photosynthesis, light harvesting in photosystem I+++GO:0018298///protein-chromophore linkage	PF00504///Chlorophyll A-B binding protein	ENOG502QPU1///No_INFO	IPR001344///Chlorophyll A-B binding protein, plant and chromista+++IPR022796///Chlorophyll A-B binding protein+++IPR023329///No_INFO	[M0W5R5_HORVV|diamond]RecName: Full=Chlorophyll a-b binding protein, chloroplastic {ECO:0000256|RuleBase:RU363080};
HORVU.MOREX.r2.3HG0195930	'HORVU.MOREX.r2.3HG0195930'	mRNA	2.4836	4.60649e-05	00940///Phenylpropanoid biosynthesis	GO:0016021///integral component of membrane			PF03168///Late embryogenesis abundant protein	ENOG502QWT6///No_INFO	IPR004864///Late embryogenesis abundant protein, LEA_2 subgroup	[A0A0D9Y4I4_9ORYZ|diamond]RecName: Full=LEA_2 domain-containing protein {ECO:0000259|Pfam:PF03168};
HORVU.MOREX.r2.1HG0050750	'HORVU.MOREX.r2.1HG0050750'	mRNA	2.46844	0.0447749	04626///Plant-pathogen interaction	GO:0016021///integral component of membrane	GO:0004672///protein kinase activity+++GO:0005524///ATP binding		PF07714///Protein tyrosine and serine/threonine kinase		IPR000719///Protein kinase domain+++IPR001245///Serine-threonine/tyrosine-protein kinase, catalytic domain+++IPR011009///Protein kinase-like domain superfamily+++IPR017441///Protein kinase, ATP binding site	[A0A287FWC3_HORVV|diamond]RecName: Full=Protein kinase domain-containing protein {ECO:0000259|PROSITE:PS50011};
HORVU.MOREX.r2.4HG0279570	'HORVU.MOREX.r2.4HG0279570'	mRNA	2.46398	0.0191641		GO:0016021///integral component of membrane						[A0A5E3WC59_9AGAM|diamond]SubName: Full=Uncharacterized protein {ECO:0000313|EMBL:VDB84952.1};
HORVU.MOREX.r2.7HG0587000	'HORVU.MOREX.r2.7HG0587000'	mRNA	2.45767	0.0490665		GO:0016021///integral component of membrane	GO:0005381///iron ion transmembrane transporter activity		PF01566///Natural resistance-associated macrophage protein	KOG1291///transition metal ion homeostasis	IPR001046///NRAMP family	[J3MJU6_ORYBR|diamond]SubName: Full=Uncharacterized protein {ECO:0000313|EnsemblPlants:OB07G16780.1};
HORVU.MOREX.r2.4HG0291540	'HORVU.MOREX.r2.4HG0291540'	mRNA	2.44102	7.36183e-13					PF02496///ABA/WDS induced protein	ENOG502S1T2///No_INFO	IPR003496///ABA/WDS induced protein	[M0X291_HORVV|diamond]SubName: Full=Uncharacterized protein {ECO:0000313|EnsemblPlants:HORVU4Hr1G020030.1};
HORVU.MOREX.r2.4HG0345840	'HORVU.MOREX.r2.4HG0345840'	mRNA	2.43105	0.00572618	04016///MAPK signaling pathway - plant		GO:0003993///acid phosphatase activity		PF03767///HAD superfamily, subfamily IIIB (Acid phosphatase)		IPR005519///Acid phosphatase, class B-like+++IPR010028///Acid phosphatase, plant+++IPR014403///Vegetative storage protein/acid phosphatase+++IPR023214///HAD superfamily+++IPR036412///HAD-like superfamily	[A0A446TQ95_TRITD|diamond]SubName: Full=Uncharacterized protein {ECO:0000313|EMBL:VAI25530.1};
HORVU.MOREX.r2.1HG0054900	'HORVU.MOREX.r2.1HG0054900'	mRNA	2.42379	0.00107117		GO:0009535///chloroplast thylakoid membrane+++GO:0016021///integral component of membrane			PF00504///Chlorophyll A-B binding protein		IPR022796///Chlorophyll A-B binding protein	[A0A287Q5P7_HORVV|diamond]SubName: Full=Uncharacterized protein {ECO:0000313|EnsemblPlants:HORVU5Hr1G000620.1};
HORVU.MOREX.r2.2HG0136320	'HORVU.MOREX.r2.2HG0136320'	mRNA	2.42354	0.0418446	00400///Phenylalanine, tyrosine and tryptophan biosynthesis+++01230///Biosynthesis of amino acids	GO:0005737///cytoplasm+++GO:0009507///chloroplast+++GO:0009570///chloroplast stroma	GO:0004664///prephenate dehydratase activity+++GO:0047769///arogenate dehydratase activity	GO:0009094///L-phenylalanine biosynthetic process	PF00800///Prephenate dehydratase	KOG2797///arogenate dehydratase activity	IPR001086///Prephenate dehydratase+++IPR002912///ACT domain+++IPR018528///Prephenate dehydratase, conserved site	[A0A287IEM7_HORVV|diamond]RecName: Full=Arogenate dehydratase {ECO:0000256|ARBA:ARBA00013259}; EC=4.2.1.91 {ECO:0000256|ARBA:ARBA00013259};
HORVU.MOREX.r2.3HG0183950	'HORVU.MOREX.r2.3HG0183950'	mRNA	2.40892	0.00307356		GO:0000139///Golgi membrane+++GO:0016021///integral component of membrane	GO:0016757///transferase activity, transferring glycosyl groups+++GO:0052636///arabinosyltransferase activity	GO:0009664///plant-type cell wall organization	PF04577///Glycosyltransferase 61		IPR007657///Glycosyltransferase 61	[A0A3B6E909_WHEAT|diamond]SubName: Full=Uncharacterized protein {ECO:0000313|EnsemblPlants:TraesCS3A02G021800.1};
HORVU.MOREX.r2.2HG0138670	'HORVU.MOREX.r2.2HG0138670'	mRNA	2.39099	4.27556e-07					PF02496///ABA/WDS induced protein	ENOG502S6IH///No_INFO	IPR003496///ABA/WDS induced protein	[A0A0D9ZKS7_9ORYZ|diamond]SubName: Full=Uncharacterized protein {ECO:0000313|EnsemblPlants:OGLUM04G12340.1};
HORVU.MOREX.r2.2HG0136610	'HORVU.MOREX.r2.2HG0136610'	mRNA	2.38212	0.00725552	00010///Glycolysis / Gluconeogenesis+++00030///Pentose phosphate pathway+++00051///Fructose and mannose metabolism+++00052///Galactose metabolism+++00680///Methane metabolism+++01200///Carbon metabolism+++01230///Biosynthesis of amino acids+++03018///RNA degradation	GO:0005794///Golgi apparatus			PF04949///Transcriptional activator	ENOG502RZXF///No_INFO	IPR007033///RAB6-interacting golgin	[M0YAX6_HORVV|diamond]RecName: Full=RAB6-interacting golgin {ECO:0000256|ARBA:ARBA00014130};
HORVU.MOREX.r2.2HG0091530	'HORVU.MOREX.r2.2HG0091530'	mRNA	2.36323	0.0154764	00940///Phenylpropanoid biosynthesis
HORVU.MOREX.r2.7HG0551460	'HORVU.MOREX.r2.7HG0551460'	mRNA	2.35143	0.0236359					PF05340///Protein of unknown function (DUF740)		IPR008004///Protein OCTOPUS-like	[A0A287W1S6_HORVV|diamond]SubName: Full=Uncharacterized protein {ECO:0000313|EnsemblPlants:HORVU7Hr1G036410.1};
HORVU.MOREX.r2.7HG0531890	'HORVU.MOREX.r2.7HG0531890'	mRNA	2.34244	0.0438124	00941///Flavonoid biosynthesis+++00944///Flavone and flavonol biosynthesis	GO:0016021///integral component of membrane	GO:0004497///monooxygenase activity+++GO:0005506///iron ion binding+++GO:0016705///oxidoreductase activity, acting on paired donors, with incorporation or reduction of molecular oxygen+++GO:0020037///heme binding		PF00067///Cytochrome P450		IPR001128///Cytochrome P450+++IPR002401///Cytochrome P450, E-class, group I+++IPR017972///Cytochrome P450, conserved site+++IPR036396///Cytochrome P450 superfamily	[A0A287VG23_HORVV|diamond]SubName: Full=Uncharacterized protein {ECO:0000313|EnsemblPlants:HORVU7Hr1G007580.1};
HORVU.MOREX.r2.3HG0203620	'HORVU.MOREX.r2.3HG0203620'	mRNA	2.33998	0.0343793					PF13839///GDSL/SGNH-like Acyl-Esterase family found in Pmr5 and Cas1p+++PF14416///PMR5 N terminal Domain		IPR025846///Trichome birefringence-like, N-terminal domain+++IPR026057///PC-Esterase+++IPR029962///Trichome birefringence-like family	[A0A287KJA1_HORVV|diamond]RecName: Full=PMR5N domain-containing protein {ECO:0000259|Pfam:PF14416};
HORVU.MOREX.r2.2HG0087420	'HORVU.MOREX.r2.2HG0087420'	mRNA	2.33274	4.16997e-05	00940///Phenylpropanoid biosynthesis	GO:0005618///cell wall+++GO:0048046///apoplast	GO:0030145///manganese ion binding		PF00190///Cupin		IPR001929///Germin+++IPR006045///Cupin 1+++IPR011051///RmlC-like cupin domain superfamily+++IPR014710///RmlC-like jelly roll fold+++IPR019780///Germin, manganese binding site	[A0A3B6SAY4_WHEAT|diamond]RecName: Full=Germin-like protein {ECO:0000256|RuleBase:RU366015};
HORVU.MOREX.r2.3HG0252210	'HORVU.MOREX.r2.3HG0252210'	mRNA	2.32347	0.0168664			GO:0004190///aspartic-type endopeptidase activity		PF14541///Xylanase inhibitor C-terminal+++PF14543///Xylanase inhibitor N-terminal	KOG1339///aspartic-type endopeptidase activity	IPR001461///Aspartic peptidase A1 family+++IPR001969///Aspartic peptidase, active site+++IPR021109///Aspartic peptidase domain superfamily+++IPR032799///Xylanase inhibitor, C-terminal+++IPR032861///Xylanase inhibitor, N-terminal+++IPR033121///Peptidase family A1 domain+++IPR034161///Pepsin-like domain, plant	[M0UXH0_HORVV|diamond]RecName: Full=Peptidase A1 domain-containing protein {ECO:0000259|PROSITE:PS51767};
HORVU.MOREX.r2.5HG0385670	'HORVU.MOREX.r2.5HG0385670'	mRNA	2.32064	3.32953e-07	00250///Alanine, aspartate and glutamate metabolism+++01230///Biosynthesis of amino acids		GO:0004066///asparagine synthase (glutamine-hydrolyzing) activity+++GO:0005524///ATP binding	GO:0006529///asparagine biosynthetic process+++GO:0006541///glutamine metabolic process	PF00733///Asparagine synthase+++PF13537///Glutamine amidotransferase domain		IPR001962///Asparagine synthase+++IPR006426///Asparagine synthase, glutamine-hydrolyzing+++IPR014729///Rossmann-like alpha/beta/alpha sandwich fold+++IPR017932///Glutamine amidotransferase type 2 domain+++IPR029055///Nucleophile aminohydrolases, N-terminal+++IPR033738///Asparagine synthase, N-terminal domain	[A0A4U6VF18_SETVI|diamond]RecName: Full=Asparagine synthetase [glutamine-hydrolyzing] {ECO:0000256|PIRNR:PIRNR001589}; EC=6.3.5.4 {ECO:0000256|PIRNR:PIRNR001589};
HORVU.MOREX.r2.7HG0533710	'HORVU.MOREX.r2.7HG0533710'	mRNA	2.31377	0.00652421								[A0A287P2N6_HORVV|diamond]SubName: Full=Uncharacterized protein {ECO:0000313|EnsemblPlants:HORVU4Hr1G053250.16};
HORVU.MOREX.r2.6HG0519350	'HORVU.MOREX.r2.6HG0519350'	mRNA	2.3083	0.0401745	00531///Glycosaminoglycan degradation	GO:0009505///plant-type cell wall+++GO:0016020///membrane	GO:0004566///beta-glucuronidase activity		PF03662///Glycosyl hydrolase family 79, N-terminal domain	ENOG502QQST///No_INFO	IPR005199///Glycoside hydrolase, family 79+++IPR017853///Glycoside hydrolase superfamily	[F2D2C4_HORVV|diamond]SubName: Full=Predicted protein {ECO:0000313|EMBL:BAJ89245.1};
HORVU.MOREX.r2.1HG0024680	'HORVU.MOREX.r2.1HG0024680'	mRNA	2.30539	5.92341e-05			GO:0016788///hydrolase activity, acting on ester bonds		PF00657///GDSL-like Lipase/Acylhydrolase	ENOG502QSMM///No_INFO	IPR001087///GDSL lipase/esterase+++IPR035669///GDSL lipase/esterase-like, plant+++IPR036514///SGNH hydrolase superfamily	[F2E1T6_HORVV|diamond]SubName: Full=Predicted protein {ECO:0000313|EMBL:BAK01308.1};
HORVU.MOREX.r2.3HG0238180	'HORVU.MOREX.r2.3HG0238180'	mRNA	2.29174	0.00567218		GO:0016021///integral component of membrane	GO:0005524///ATP binding				IPR036640///ABC transporter type 1, transmembrane domain superfamily	[A0A1X6P761_PORUM|diamond]SubName: Full=Uncharacterized protein {ECO:0000313|EMBL:OSX76667.1}; Flags: Fragment;
HORVU.MOREX.r2.5HG0417470	'HORVU.MOREX.r2.5HG0417470'	mRNA	2.29086	0.0351558	00511///Other glycan degradation	GO:0005764///lysosome	GO:0004560///alpha-L-fucosidase activity	GO:0006004///fucose metabolic process+++GO:0016139///glycoside catabolic process	PF01120///Alpha-L-fucosidase	KOG3340///alpha-L-fucosidase activity	IPR000933///Glycoside hydrolase, family 29+++IPR008979///Galactose-binding-like domain superfamily+++IPR017853///Glycoside hydrolase superfamily	[A0A287S4E4_HORVV|diamond]RecName: Full=Alpha-L-fucosidase {ECO:0000256|ARBA:ARBA00012662}; EC=3.2.1.51 {ECO:0000256|ARBA:ARBA00012662};
HORVU.MOREX.r2.5HG0432290	'HORVU.MOREX.r2.5HG0432290'	mRNA	2.28109	0.000357009			GO:0030598///rRNA N-glycosylase activity+++GO:0090729///toxin activity	GO:0006952///defense response+++GO:0017148///negative regulation of translation	PF00161///Ribosome inactivating protein	ENOG502S89M///No_INFO	IPR001574///Ribosome-inactivating protein+++IPR016138///Ribosome-inactivating protein, subdomain 1+++IPR016139///Ribosome-inactivating protein, subdomain 2+++IPR017988///Ribosome-inactivating protein conserved site+++IPR036041///Ribosome-inactivating protein superfamily	[M0Z4J2_HORVV|diamond]RecName: Full=rRNA N-glycosidase {ECO:0000256|ARBA:ARBA00019247, ECO:0000256|RuleBase:RU004915}; EC=3.2.2.22 {ECO:0000256|ARBA:ARBA00012001, ECO:0000256|RuleBase:RU004915};
HORVU.MOREX.r2.3HG0205160	'HORVU.MOREX.r2.3HG0205160'	mRNA	2.27667	0.0263599	00561///Glycerolipid metabolism+++00564///Glycerophospholipid metabolism	GO:0016020///membrane	GO:0016791///phosphatase activity+++GO:0090447///glycerol-3-phosphate 2-O-acyltransferase activity	GO:0010143///cutin biosynthetic process	PF01553///Acyltransferase	ENOG502QRJ7///No_INFO	IPR002123///Phospholipid/glycerol acyltransferase	[M0VW66_HORVV|diamond]RecName: Full=PlsC domain-containing protein {ECO:0000259|SMART:SM00563};
HORVU.MOREX.r2.2HG0158440	'HORVU.MOREX.r2.2HG0158440'	mRNA	2.26473	0.00359057		GO:0005886///plasma membrane+++GO:0016021///integral component of membrane	GO:0005385///zinc ion transmembrane transporter activity		PF02535///ZIP Zinc transporter	KOG1558///zinc ion transmembrane transporter activity	IPR003689///Zinc/iron permease+++IPR004698///Zinc/iron permease, fungal/plant	[A0A287J4Z1_HORVV|diamond]SubName: Full=Uncharacterized protein {ECO:0000313|EnsemblPlants:HORVU2Hr1G099330.4};
HORVU.MOREX.r2.5HG0437150	'HORVU.MOREX.r2.5HG0437150'	mRNA	2.26269	8.45331e-09			GO:0030598///rRNA N-glycosylase activity+++GO:0090729///toxin activity	GO:0006952///defense response+++GO:0017148///negative regulation of translation	PF00161///Ribosome inactivating protein		IPR001574///Ribosome-inactivating protein+++IPR016138///Ribosome-inactivating protein, subdomain 1+++IPR016139///Ribosome-inactivating protein, subdomain 2+++IPR017988///Ribosome-inactivating protein conserved site+++IPR017989///Ribosome-inactivating protein type 1/2+++IPR036041///Ribosome-inactivating protein superfamily	[A0A287SRP7_HORVV|diamond]RecName: Full=rRNA N-glycosidase {ECO:0000256|ARBA:ARBA00019247, ECO:0000256|RuleBase:RU004915}; EC=3.2.2.22 {ECO:0000256|ARBA:ARBA00012001, ECO:0000256|RuleBase:RU004915};
HORVU.MOREX.r2.5HG0400700	'HORVU.MOREX.r2.5HG0400700'	mRNA	2.25936	1.10546e-06	04213///Longevity regulating pathway - multiple species		GO:0005524///ATP binding	GO:0007165///signal transduction	PF00069///Protein kinase domain+++PF03822///NAF domain	KOG0583///protein serine/threonine kinase activity	IPR000719///Protein kinase domain+++IPR004041///NAF domain+++IPR008271///Serine/threonine-protein kinase, active site+++IPR011009///Protein kinase-like domain superfamily+++IPR017441///Protein kinase, ATP binding site+++IPR018451///NAF/FISL domain	[A0A0E0M1A2_ORYPU|diamond]RecName: Full=Non-specific serine/threonine protein kinase {ECO:0000256|ARBA:ARBA00012513}; EC=2.7.11.1 {ECO:0000256|ARBA:ARBA00012513};
HORVU.MOREX.r2.2HG0177680	'HORVU.MOREX.r2.2HG0177680'	mRNA	2.2431	0.00109189		GO:0016021///integral component of membrane	GO:0004674///protein serine/threonine kinase activity+++GO:0005524///ATP binding		PF07714///Protein tyrosine and serine/threonine kinase+++PF08263///Leucine rich repeat N-terminal domain	ENOG502QPQ4///No_INFO	IPR000719///Protein kinase domain+++IPR001245///Serine-threonine/tyrosine-protein kinase, catalytic domain+++IPR003591///Leucine-rich repeat, typical subtype+++IPR008271///Serine/threonine-protein kinase, active site+++IPR011009///Protein kinase-like domain superfamily+++IPR013210///Leucine-rich repeat-containing N-terminal, plant-type+++IPR017441///Protein kinase, ATP binding site+++IPR032675///…	[A0A0D9WBF0_9ORYZ|diamond]RecName: Full=Protein kinase domain-containing protein {ECO:0000259|PROSITE:PS50011};
HORVU.MOREX.r2.1HG0052940	'HORVU.MOREX.r2.1HG0052940'	mRNA	2.241	1.10546e-06	04145///Phagosome	GO:0005737///cytoplasm+++GO:0005874///microtubule	GO:0003924///GTPase activity+++GO:0005200///structural constituent of cytoskeleton+++GO:0005525///GTP binding	GO:0000226///microtubule cytoskeleton organization+++GO:0000278///mitotic cell cycle	PF00091///Tubulin/FtsZ family, GTPase domain+++PF03953///Tubulin C-terminal domain		IPR000217///Tubulin+++IPR002453///Beta tubulin+++IPR003008///Tubulin/FtsZ, GTPase domain+++IPR008280///Tubulin/FtsZ, C-terminal+++IPR013838///Beta tubulin, autoregulation binding site+++IPR017975///Tubulin, conserved site+++IPR018316///Tubulin/FtsZ, 2-layer sandwich domain+++IPR023123///Tubulin, C-terminal+++IPR036525///Tubulin/FtsZ, GTPase domain superfamily+++IPR037103///Tubulin/FtsZ-like, C-te…	[A0A0K9RZJ2_SPIOL|diamond]RecName: Full=Tubulin beta chain {ECO:0000256|RuleBase:RU000352};
HORVU.MOREX.r2.7HG0617930	'HORVU.MOREX.r2.7HG0617930'	mRNA	2.21735	0.0147919		GO:0016021///integral component of membrane	GO:0038023///signaling receptor activity	GO:0009651///response to salt stress+++GO:0009725///response to hormone+++GO:0009744///response to sucrose+++GO:0009788///negative regulation of abscisic acid-activated signaling pathway	PF03006///Haemolysin-III related	KOG0748///response to hormone	IPR004254///AdipoR/Haemolysin-III-related	[K3XXN5_SETIT|diamond]SubName: Full=Uncharacterized protein {ECO:0000313|EMBL:RCV22203.1, ECO:0000313|EnsemblPlants:KQL11253};
HORVU.MOREX.r2.5HG0360460	'HORVU.MOREX.r2.5HG0360460'	mRNA	2.20224	0.00487787	00220///Arginine biosynthesis+++00250///Alanine, aspartate and glutamate metabolism+++00710///Carbon fixation in photosynthetic organisms+++01200///Carbon metabolism+++01210///2-Oxocarboxylic acid metabolism+++01230///Biosynthesis of amino acids		GO:0004021///L-alanine:2-oxoglutarate aminotransferase activity+++GO:0030170///pyridoxal phosphate binding	GO:0009058///biosynthetic process	PF00155///Aminotransferase class I and II		IPR004839///Aminotransferase, class I/classII+++IPR015421///Pyridoxal phosphate-dependent transferase, major domain+++IPR015422///Pyridoxal phosphate-dependent transferase, small domain+++IPR015424///Pyridoxal phosphate-dependent transferase	[A0A0Q3E910_BRADI|diamond]RecName: Full=Aminotran_1_2 domain-containing protein {ECO:0000259|Pfam:PF00155};
HORVU.MOREX.r2.6HG0454490	'HORVU.MOREX.r2.6HG0454490'	mRNA	2.19318	0.000217705	00511///Other glycan degradation	GO:0016021///integral component of membrane	GO:0016788///hydrolase activity, acting on ester bonds		PF00657///GDSL-like Lipase/Acylhydrolase	ENOG502QTD0///No_INFO	IPR001087///GDSL lipase/esterase+++IPR035669///GDSL lipase/esterase-like, plant+++IPR036514///SGNH hydrolase superfamily	[I1HF40_BRADI|diamond]SubName: Full=Uncharacterized protein {ECO:0000313|EMBL:KQK04211.1, ECO:0000313|EnsemblPlants:KQK04211};
HORVU.MOREX.r2.3HG0197300	'HORVU.MOREX.r2.3HG0197300'	mRNA	2.18619	0.00435211	04141///Protein processing in endoplasmic reticulum		GO:0043621///protein self-association+++GO:0051082///unfolded protein binding	GO:0006457///protein folding+++GO:0009408///response to heat+++GO:0009651///response to salt stress+++GO:0042542///response to hydrogen peroxide+++GO:0051259///protein complex oligomerization	PF00011///Hsp20/alpha crystallin family		IPR002068///Alpha crystallin/Hsp20 domain+++IPR008978///HSP20-like chaperone+++IPR031107///No_INFO	[A0A287KD15_HORVV|diamond]RecName: Full=SHSP domain-containing protein {ECO:0000259|PROSITE:PS01031};
HORVU.MOREX.r2.2HG0151890	'HORVU.MOREX.r2.2HG0151890'	mRNA	2.18177	6.02997e-06	02010///ABC transporters	GO:0016021///integral component of membrane	GO:0005524///ATP binding+++GO:0042626///ATPase activity, coupled to transmembrane movement of substances		PF00005///ABC transporter+++PF01061///ABC-2 type transporter+++PF19055///ABC-2 type transporter	KOG0061///ATPase activity, coupled to transmembrane movement of substances	IPR003439///ABC transporter-like, ATP-binding domain+++IPR003593///AAA+ ATPase domain+++IPR013525///ABC-2 type transporter+++IPR017871///ABC transporter-like, conserved site+++IPR027417///P-loop containing nucleoside triphosphate hydrolase+++IPR043926///ABC transporter family G domain	[A0A0E0BC61_9ORYZ|diamond]RecName: Full=ABC transporter domain-containing protein {ECO:0000259|PROSITE:PS50893};
HORVU.MOREX.r2.3HG0226950	'HORVU.MOREX.r2.3HG0226950'	mRNA	2.17113	0.00550153	00561///Glycerolipid metabolism+++00564///Glycerophospholipid metabolism	GO:0016021///integral component of membrane	GO:0016746///transferase activity, transferring acyl groups		PF01553///Acyltransferase		IPR002123///Phospholipid/glycerol acyltransferase	[A0A287L5C2_HORVV|diamond]RecName: Full=PlsC domain-containing protein {ECO:0000259|SMART:SM00563};
HORVU.MOREX.r2.1HG0012950	'HORVU.MOREX.r2.1HG0012950'	mRNA	2.16842	0.0143564	00061///Fatty acid biosynthesis+++00071///Fatty acid degradation+++01212///Fatty acid metabolism+++04146///Peroxisome				PF00501///AMP-binding enzyme		IPR000873///AMP-dependent synthetase/ligase+++IPR020845///AMP-binding, conserved site+++IPR042099///ANL, N-terminal domain	[A0A2T7E7R2_9POAL|diamond]RecName: Full=AMP-binding domain-containing protein {ECO:0000259|Pfam:PF00501};
HORVU.MOREX.r2.7HG0579230	'HORVU.MOREX.r2.7HG0579230'	mRNA	2.16039	0.0422229		GO:0005802///trans-Golgi network+++GO:0005886///plasma membrane+++GO:0016021///integral component of membrane	GO:0016760///cellulose synthase (UDP-forming) activity+++GO:0051753///mannan synthase activity	GO:0009833///plant-type primary cell wall biogenesis+++GO:0030244///cellulose biosynthetic process	PF03552///Cellulose synthase		IPR005150///Cellulose synthase+++IPR029044///Nucleotide-diphospho-sugar transferases	[A0A0R6UPC9_WHEAT|diamond]SubName: Full=CslF6 {ECO:0000313|EMBL:AKJ66174.1, ECO:0000313|EnsemblPlants:TraesCS7D02G294300.1};
HORVU.MOREX.r2.7HG0567770	'HORVU.MOREX.r2.7HG0567770'	mRNA	2.15947	0.00212167		GO:0005737///cytoplasm+++GO:0005819///spindle+++GO:0005874///microtubule	GO:0008017///microtubule binding	GO:0000226///microtubule cytoskeleton organization			IPR007145///Microtubule-associated protein, MAP65/Ase1/PRC1	[A0A3B6RID8_WHEAT|diamond]SubName: Full=Uncharacterized protein {ECO:0000313|EnsemblPlants:TraesCS7A02G260100.2};
HORVU.MOREX.r2.7HG0591700	'HORVU.MOREX.r2.7HG0591700'	mRNA	2.14406	6.67262e-09		GO:0016021///integral component of membrane	GO:0004497///monooxygenase activity+++GO:0005506///iron ion binding+++GO:0016705///oxidoreductase activity, acting on paired donors, with incorporation or reduction of molecular oxygen+++GO:0020037///heme binding		PF00067///Cytochrome P450		IPR001128///Cytochrome P450+++IPR002401///Cytochrome P450, E-class, group I+++IPR017972///Cytochrome P450, conserved site+++IPR036396///Cytochrome P450 superfamily	[A0A446YLF0_TRITD|diamond]SubName: Full=Uncharacterized protein {ECO:0000313|EMBL:VAI89352.1};
HORVU.MOREX.r2.4HG0323970	'HORVU.MOREX.r2.4HG0323970'	mRNA	2.14249	0.000471243	04141///Protein processing in endoplasmic reticulum				PF00011///Hsp20/alpha crystallin family		IPR002068///Alpha crystallin/Hsp20 domain+++IPR008978///HSP20-like chaperone+++IPR031107///No_INFO	[A0A446QR88_TRITD|diamond]RecName: Full=SHSP domain-containing protein {ECO:0000259|PROSITE:PS01031};
HORVU.MOREX.r2.1HG0011560	'HORVU.MOREX.r2.1HG0011560'	mRNA	2.1046	0.0135156	00562///Inositol phosphate metabolism+++04070///Phosphatidylinositol signaling system	GO:0005886///plasma membrane	GO:0004435///phosphatidylinositol phospholipase C activity	GO:0016042///lipid catabolic process+++GO:0048015///phosphatidylinositol-mediated signaling	PF00168///C2 domain+++PF00387///Phosphatidylinositol-specific phospholipase C, Y domain+++PF00388///Phosphatidylinositol-specific phospholipase C, X domain+++PF09279///Phosphoinositide-specific phospholipase C, efhand-like		IPR000008///C2 domain+++IPR000909///Phosphatidylinositol-specific phospholipase C, X domain+++IPR001192///Phosphoinositide phospholipase C family+++IPR001711///Phospholipase C, phosphatidylinositol-specific, Y domain+++IPR011992///EF-hand domain pair+++IPR015359///Phosphoinositide-specific phospholipase C, EF-hand-like domain+++IPR017946///PLC-like phosphodiesterase, TIM beta/alpha-barrel domain …	[A0A287EPP8_HORVV|diamond]RecName: Full=Phosphoinositide phospholipase C {ECO:0000256|RuleBase:RU361133}; EC=3.1.4.11 {ECO:0000256|RuleBase:RU361133};
HORVU.MOREX.r2.5HG0425730	'HORVU.MOREX.r2.5HG0425730'	mRNA	2.09399	5.47714e-05			GO:0004252///serine-type endopeptidase activity		PF00082///Subtilase family+++PF02225///PA domain+++PF05922///Peptidase inhibitor I9+++PF17766///Fibronectin type-III domain		IPR000209///Peptidase S8/S53 domain+++IPR003137///PA domain+++IPR010259///Peptidase S8 propeptide/proteinase inhibitor I9+++IPR015500///Peptidase S8, subtilisin-related+++IPR023828///Peptidase S8, subtilisin, Ser-active site+++IPR034197///Cucumisin-like catalytic domain+++IPR036852///Peptidase S8/S53 domain superfamily+++IPR037045///Peptidase S8 propeptide/proteinase inhibitor I9 superfamily+++IP…	[A0A3B6LTP0_WHEAT|diamond]SubName: Full=Uncharacterized protein {ECO:0000313|EnsemblPlants:TraesCS5B02G404600.1.cds1};
HORVU.MOREX.r2.6HG0506280	'HORVU.MOREX.r2.6HG0506280'	mRNA	2.09207	0.019928			GO:0004190///aspartic-type endopeptidase activity		PF14541///Xylanase inhibitor C-terminal+++PF14543///Xylanase inhibitor N-terminal		IPR001461///Aspartic peptidase A1 family+++IPR001969///Aspartic peptidase, active site+++IPR021109///Aspartic peptidase domain superfamily+++IPR032799///Xylanase inhibitor, C-terminal+++IPR032861///Xylanase inhibitor, N-terminal+++IPR033121///Peptidase family A1 domain	[A0A287ULP7_HORVV|diamond]RecName: Full=Peptidase A1 domain-containing protein {ECO:0000259|PROSITE:PS51767};
HORVU.MOREX.r2.1HG0038050	'HORVU.MOREX.r2.1HG0038050'	mRNA	2.08443	0.0459868					PF10358///N-terminal C2 in EEIG1 and EHBP1 proteins		IPR019448///NT-type C2 domain	[A0A287FED8_HORVV|diamond]RecName: Full=C2 NT-type domain-containing protein {ECO:0000259|PROSITE:PS51840};
HORVU.MOREX.r2.7HG0529050	'HORVU.MOREX.r2.7HG0529050'	mRNA	2.07852	5.02664e-05		GO:0005576///extracellular region			PF14541///Xylanase inhibitor C-terminal+++PF14543///Xylanase inhibitor N-terminal	KOG1339///aspartic-type endopeptidase activity	IPR021109///Aspartic peptidase domain superfamily+++IPR032799///Xylanase inhibitor, C-terminal+++IPR032861///Xylanase inhibitor, N-terminal+++IPR033121///Peptidase family A1 domain+++IPR034161///Pepsin-like domain, plant	[A0A287VDP4_HORVV|diamond]RecName: Full=Peptidase A1 domain-containing protein {ECO:0000259|PROSITE:PS51767};
HORVU.MOREX.r2.1HG0060360	'HORVU.MOREX.r2.1HG0060360'	mRNA	2.06931	0.0454993		GO:0016021///integral component of membrane	GO:0022857///transmembrane transporter activity		PF06027///Solute carrier family 35		IPR009262///Solute carrier family 35 member SLC35F1/F2/F6	[A0A287G844_HORVV|diamond]SubName: Full=Uncharacterized protein {ECO:0000313|EnsemblPlants:HORVU1Hr1G073720.5};
HORVU.MOREX.r2.4HG0326770	'HORVU.MOREX.r2.4HG0326770'	mRNA	2.06731	0.0263599			GO:0004252///serine-type endopeptidase activity		PF00082///Subtilase family+++PF02225///PA domain+++PF05922///Peptidase inhibitor I9+++PF17766///Fibronectin type-III domain	ENOG502QTK5///No_INFO	IPR000209///Peptidase S8/S53 domain+++IPR003137///PA domain+++IPR010259///Peptidase S8 propeptide/proteinase inhibitor I9+++IPR015500///Peptidase S8, subtilisin-related+++IPR023828///Peptidase S8, subtilisin, Ser-active site+++IPR034197///Cucumisin-like catalytic domain+++IPR036852///Peptidase S8/S53 domain superfamily+++IPR037045///Peptidase S8 propeptide/proteinase inhibitor I9 superfamily+++IP…	[A0A287PDF1_HORVV|diamond]SubName: Full=Uncharacterized protein {ECO:0000313|EnsemblPlants:HORVU4Hr1G063870.1};
HORVU.MOREX.r2.1HG0021340	'HORVU.MOREX.r2.1HG0021340'	mRNA	2.06034	0.0127711					PF06232///Embryo-specific protein 3, (ATS3)	ENOG502S14I///No_INFO	IPR010417///Embryo-specific ATS3+++IPR036392///PLAT/LH2 domain superfamily	[M0VUM7_HORVV|diamond]SubName: Full=Uncharacterized protein {ECO:0000313|EnsemblPlants:HORVU1Hr1G025440.2};
HORVU.MOREX.r2.1HG0068790	'HORVU.MOREX.r2.1HG0068790'	mRNA	2.05784	0.00231882				GO:0006869///lipid transport	PF14368///Probable lipid transfer	ENOG502S3N0///No_INFO	IPR016140///Bifunctional inhibitor/plant lipid transfer protein/seed storage helical domain+++IPR033872///Non-specific lipid-transfer protein type 2+++IPR036312///Bifunctional inhibitor/plant lipid transfer protein/seed storage helical domain superfamily	[F2D8V2_HORVV|diamond]SubName: Full=Predicted protein {ECO:0000313|EMBL:BAJ91523.1};
HORVU.MOREX.r2.4HG0337430	'HORVU.MOREX.r2.4HG0337430'	mRNA	2.04799	0.00048862	00062///Fatty acid elongation+++04626///Plant-pathogen interaction	GO:0005783///endoplasmic reticulum+++GO:0016021///integral component of membrane	GO:0016747///transferase activity, transferring acyl groups other than amino-acyl groups	GO:0006633///fatty acid biosynthetic process+++GO:0009409///response to cold+++GO:0009416///response to light stimulus+++GO:0080167///response to karrikin	PF08392///FAE1/Type III polyketide synthase-like protein+++PF08541///3-Oxoacyl-[acyl-carrier-protein (ACP)] synthase III C terminal	ENOG502QU93///No_INFO	IPR012392///Very-long-chain 3-ketoacyl-CoA synthase+++IPR013601///FAE1/Type III polyketide synthase-like protein+++IPR013747///3-Oxoacyl-[acyl-carrier-protein (ACP)] synthase III, C-terminal+++IPR016039///Thiolase-like	[C5WVS4_SORBI|diamond]RecName: Full=3-ketoacyl-CoA synthase {ECO:0000256|PIRNR:PIRNR036417}; EC=2.3.1.- {ECO:0000256|PIRNR:PIRNR036417};
HORVU.MOREX.r2.5HG0400660	'HORVU.MOREX.r2.5HG0400660'	mRNA	2.04533	2.58024e-05	00940///Phenylpropanoid biosynthesis		GO:0003824///catalytic activity		PF01370///NAD dependent epimerase/dehydratase family	KOG1502///dihydrokaempferol 4-reductase activity	IPR001509///NAD-dependent epimerase/dehydratase+++IPR036291///NAD(P)-binding domain superfamily	[M7ZJP1_TRIUA|diamond]SubName: Full=Bifunctional dihydroflavonol 4-reductase/flavanone 4-reductase {ECO:0000313|EMBL:EMS63443.1, ECO:0000313|EnsemblPlants:TRIUR3_22255-P1};
HORVU.MOREX.r2.1HG0039200	'HORVU.MOREX.r2.1HG0039200'	mRNA	2.04182	0.000627119			GO:0008375///acetylglucosaminyltransferase activity		PF04646///Protein of unknown function, DUF604		IPR006740///Protein of unknown function DUF604	[A0A3B5ZUX3_WHEAT|diamond]SubName: Full=Uncharacterized protein {ECO:0000313|EnsemblPlants:TraesCS1D02G178600.1};
HORVU.MOREX.r2.1HG0021580	'HORVU.MOREX.r2.1HG0021580'	mRNA	2.03646	0.0170386	00908///Zeatin biosynthesis		GO:0008194///UDP-glycosyltransferase activity		PF00201///UDP-glucoronosyl and UDP-glucosyl transferase		IPR002213///UDP-glucuronosyl/UDP-glucosyltransferase+++IPR035595///UDP-glycosyltransferase family, conserved site	[A0A3B5ZQV9_WHEAT|diamond]RecName: Full=Glycosyltransferase {ECO:0000256|RuleBase:RU362057}; EC=2.4.1.- {ECO:0000256|RuleBase:RU362057};
HORVU.MOREX.r2.4HG0293270	'HORVU.MOREX.r2.4HG0293270'	mRNA	2.03446	0.00312075	03060///Protein export	GO:0005786///signal recognition particle, endoplasmic reticulum targeting	GO:0003924///GTPase activity+++GO:0005525///GTP binding+++GO:0008312///7S RNA binding	GO:0006614///SRP-dependent cotranslational protein targeting to membrane	PF00448///SRP54-type protein, GTPase domain+++PF02881///SRP54-type protein, helical bundle domain+++PF02978///Signal peptide binding domain		IPR000897///Signal recognition particle, SRP54 subunit, GTPase domain+++IPR003593///AAA+ ATPase domain+++IPR004125///Signal recognition particle, SRP54 subunit, M-domain+++IPR004780///Signal recognition particle protein+++IPR013822///Signal recognition particle SRP54, helical bundle+++IPR022941///Signal recognition particle, SRP54 subunit+++IPR027417///P-loop containing nucleoside triphosphate hy…	[A0A3B6IQE4_WHEAT|diamond]RecName: Full=SRP54 domain-containing protein {ECO:0000259|PROSITE:PS00300};
HORVU.MOREX.r2.3HG0181430	'HORVU.MOREX.r2.3HG0181430'	mRNA	2.0214	9.21098e-06			GO:0004252///serine-type endopeptidase activity		PF00082///Subtilase family+++PF05922///Peptidase inhibitor I9+++PF17766///Fibronectin type-III domain		IPR000209///Peptidase S8/S53 domain+++IPR010259///Peptidase S8 propeptide/proteinase inhibitor I9+++IPR015500///Peptidase S8, subtilisin-related+++IPR022398///Peptidase S8, subtilisin, His-active site+++IPR023828///Peptidase S8, subtilisin, Ser-active site+++IPR034197///Cucumisin-like catalytic domain+++IPR036852///Peptidase S8/S53 domain superfamily+++IPR037045///Peptidase S8 propeptide/proteina…	[A0A287JUQ9_HORVV|diamond]SubName: Full=Uncharacterized protein {ECO:0000313|EnsemblPlants:HORVU3Hr1G000120.10};
HORVU.MOREX.r2.7HG0546850	'HORVU.MOREX.r2.7HG0546850'	mRNA	2.01845	1.97352e-05			GO:0030246///carbohydrate binding		PF01419///Jacalin-like lectin domain	ENOG502R6W3///No_INFO	IPR001229///Jacalin-like lectin domain+++IPR033734///Jacalin-like lectin domain, plant+++IPR036404///Jacalin-like lectin domain superfamily	[F2DB61_HORVV|diamond]SubName: Full=Predicted protein {ECO:0000313|EMBL:BAJ92332.1};
HORVU.MOREX.r2.1HG0073510	'HORVU.MOREX.r2.1HG0073510'	mRNA	2.00888	0.0377948	00196///Photosynthesis - antenna proteins	GO:0009522///photosystem I+++GO:0009523///photosystem II+++GO:0009535///chloroplast thylakoid membrane	GO:0016168///chlorophyll binding	GO:0009765///photosynthesis, light harvesting+++GO:0018298///protein-chromophore linkage	PF00504///Chlorophyll A-B binding protein		IPR001344///Chlorophyll A-B binding protein, plant and chromista+++IPR022796///Chlorophyll A-B binding protein+++IPR023329///No_INFO	[A0A287GMW8_HORVV|diamond]RecName: Full=Chlorophyll a-b binding protein, chloroplastic {ECO:0000256|RuleBase:RU363080};
HORVU.MOREX.r2.2HG0094000	'HORVU.MOREX.r2.2HG0094000'	mRNA	1.99124	0.00312075	04712///Circadian rhythm - plant
HORVU.MOREX.r2.3HG0238470	'HORVU.MOREX.r2.3HG0238470'	mRNA	1.99089	0.00569083	00942///Anthocyanin biosynthesis		GO:0008194///UDP-glycosyltransferase activity		PF00201///UDP-glucoronosyl and UDP-glucosyl transferase		IPR002213///UDP-glucuronosyl/UDP-glucosyltransferase+++IPR035595///UDP-glycosyltransferase family, conserved site	[A0A3B6EJ57_WHEAT|diamond]RecName: Full=Glycosyltransferase {ECO:0000256|RuleBase:RU362057}; EC=2.4.1.- {ECO:0000256|RuleBase:RU362057};
HORVU.MOREX.r2.7HG0619230	'HORVU.MOREX.r2.7HG0619230'	mRNA	1.984	0.004708	00943///Isoflavonoid biosynthesis	GO:0048046///apoplast			PF03018///Dirigent-like protein	ENOG502SRFP///No_INFO	IPR004265///Dirigent protein	[F2DRR5_HORVV|diamond]RecName: Full=Dirigent protein {ECO:0000256|RuleBase:RU363099};
HORVU.MOREX.r2.2HG0159670	'HORVU.MOREX.r2.2HG0159670'	mRNA	1.97477	0.0205675			GO:0043130///ubiquitin binding				IPR003892///Ubiquitin system component CUE	[A0A287J698_HORVV|diamond]RecName: Full=CUE domain-containing protein {ECO:0000259|PROSITE:PS51140};
HORVU.MOREX.r2.4HG0329100	'HORVU.MOREX.r2.4HG0329100'	mRNA	1.95206	0.0379383	04075///Plant hormone signal transduction	GO:0016021///integral component of membrane	GO:0004672///protein kinase activity+++GO:0005524///ATP binding		PF00069///Protein kinase domain+++PF08263///Leucine rich repeat N-terminal domain	ENOG502QSFF///No_INFO	IPR000719///Protein kinase domain+++IPR011009///Protein kinase-like domain superfamily+++IPR013210///Leucine-rich repeat-containing N-terminal, plant-type+++IPR017441///Protein kinase, ATP binding site+++IPR032675///Leucine-rich repeat domain superfamily	[A0A0E0CL15_9ORYZ|diamond]RecName: Full=Protein kinase domain-containing protein {ECO:0000259|PROSITE:PS50011};
HORVU.MOREX.r2.5HG0399780	'HORVU.MOREX.r2.5HG0399780'	mRNA	1.92553	0.000269206	00073///Cutin, suberine and wax biosynthesis	GO:0005789///endoplasmic reticulum membrane+++GO:0016021///integral component of membrane	GO:0005506///iron ion binding+++GO:0009924///octadecanal decarbonylase activity+++GO:0016491///oxidoreductase activity+++GO:1990465///aldehyde oxygenase (deformylating) activity	GO:0008610///lipid biosynthetic process	PF04116///Fatty acid hydroxylase+++PF12076///WAX2 C-terminal domain		IPR006694///Fatty acid hydroxylase+++IPR021940///Uncharacterised domain Wax2, C-terminal+++IPR036291///NAD(P)-binding domain superfamily	[A0A3B6LMI2_WHEAT|diamond]RecName: Full=Aldehyde oxygenase (deformylating) {ECO:0000256|ARBA:ARBA00013146}; EC=4.1.99.5 {ECO:0000256|ARBA:ARBA00013146};
HORVU.MOREX.r2.4HG0325710	'HORVU.MOREX.r2.4HG0325710'	mRNA	1.9251	0.0146985	00940///Phenylpropanoid biosynthesis		GO:0016491///oxidoreductase activity+++GO:0071949///FAD binding		PF01565///FAD binding domain +++PF08031///Berberine and berberine like	ENOG502QQWK///No_INFO	IPR006093///Oxygen oxidoreductase covalent FAD-binding site+++IPR006094///FAD linked oxidase, N-terminal+++IPR012951///Berberine/berberine-like+++IPR016166///FAD-binding domain, PCMH-type+++IPR016167///FAD-binding, type PCMH, subdomain 1+++IPR036318///FAD-binding, type PCMH-like superfamily	[A0A287PCJ3_HORVV|diamond]RecName: Full=FAD-binding PCMH-type domain-containing protein {ECO:0000259|PROSITE:PS51387};
HORVU.MOREX.r2.6HG0526650	'HORVU.MOREX.r2.6HG0526650'	mRNA	1.92106	0.00154741		GO:0016020///membrane			PF04652///Vta1 like+++PF14288///1,3-beta-glucan synthase subunit FKS1, domain-1		IPR023175///Vta1/Callose synthase, N-terminal domain superfamily+++IPR026899///1,3-beta-glucan synthase subunit FKS1-like, domain-1+++IPR039431///Vta1/callose synthase, N-terminal	[A0A287VAB5_HORVV|diamond]RecName: Full=FKS1_dom1 domain-containing protein {ECO:0000259|SMART:SM01205};
HORVU.MOREX.r2.5HG0431480	'HORVU.MOREX.r2.5HG0431480'	mRNA	1.91791	0.0212096								[A0A287SLJ7_HORVV|diamond]SubName: Full=Uncharacterized protein {ECO:0000313|EnsemblPlants:HORVU5Hr1G105900.1};
HORVU.MOREX.r2.1HG0054910	'HORVU.MOREX.r2.1HG0054910'	mRNA	1.89023	0.000467777		GO:0009536///plastid			PF00504///Chlorophyll A-B binding protein		IPR022796///Chlorophyll A-B binding protein	[F2D4T9_HORVV|diamond]SubName: Full=Predicted protein {ECO:0000313|EMBL:BAJ90110.1};
HORVU.MOREX.r2.7HG0592710	'HORVU.MOREX.r2.7HG0592710'	mRNA	1.88263	0.00606386			GO:0016747///transferase activity, transferring acyl groups other than amino-acyl groups		PF02458///Transferase family	ENOG502SK9M///No_INFO	IPR003480///Transferase+++IPR023213///Chloramphenicol acetyltransferase-like domain superfamily	[F2D3R7_HORVV|diamond]SubName: Full=Predicted protein {ECO:0000313|EMBL:BAJ89738.1};
HORVU.MOREX.r2.3HG0187150	'HORVU.MOREX.r2.3HG0187150'	mRNA	1.85888	0.0246216	04141///Protein processing in endoplasmic reticulum		GO:0043621///protein self-association+++GO:0051082///unfolded protein binding	GO:0006457///protein folding+++GO:0009408///response to heat+++GO:0009651///response to salt stress+++GO:0042542///response to hydrogen peroxide+++GO:0051259///protein complex oligomerization	PF00011///Hsp20/alpha crystallin family	KOG0710///response to heat	IPR002068///Alpha crystallin/Hsp20 domain+++IPR008978///HSP20-like chaperone+++IPR031107///No_INFO	[F2E225_HORVV|diamond]SubName: Full=Predicted protein {ECO:0000313|EMBL:BAK01397.1};
HORVU.MOREX.r2.3HG0184120	'HORVU.MOREX.r2.3HG0184120'	mRNA	1.85208	0.040415	00905///Brassinosteroid biosynthesis	GO:0005794///Golgi apparatus+++GO:0016021///integral component of membrane	GO:0016757///transferase activity, transferring glycosyl groups		PF04577///Glycosyltransferase 61		IPR007657///Glycosyltransferase 61	[A0A287JY39_HORVV|diamond]SubName: Full=Uncharacterized protein {ECO:0000313|EnsemblPlants:HORVU3Hr1G003040.5};
HORVU.MOREX.r2.4HG0342410	'HORVU.MOREX.r2.4HG0342410'	mRNA	1.84875	0.0188136							IPR029063///S-adenosyl-L-methionine-dependent methyltransferase	[F2CZZ9_HORVV|diamond]SubName: Full=Predicted protein {ECO:0000313|EMBL:BAJ88420.1};
HORVU.MOREX.r2.4HG0318850	'HORVU.MOREX.r2.4HG0318850'	mRNA	1.84619	0.0377629			GO:0016757///transferase activity, transferring glycosyl groups		PF01501///Glycosyl transferase family 8	ENOG502QTN8///No_INFO	IPR002495///Glycosyl transferase, family 8+++IPR029044///Nucleotide-diphospho-sugar transferases	[M0Y379_HORVV|diamond]RecName: Full=Hexosyltransferase {ECO:0000256|RuleBase:RU362027}; EC=2.4.1.- {ECO:0000256|RuleBase:RU362027};
HORVU.MOREX.r2.2HG0152870	'HORVU.MOREX.r2.2HG0152870'	mRNA	1.8448	0.0435892		GO:0005874///microtubule	GO:0005524///ATP binding+++GO:0008017///microtubule binding+++GO:1990939///ATP-dependent microtubule motor activity	GO:0007018///microtubule-based movement	PF00225///Kinesin motor domain+++PF11995///Domain of unknown function (DUF3490)		IPR001752///Kinesin motor domain+++IPR019821///Kinesin motor domain, conserved site+++IPR021881///NPK1-activating kinesin-like protein, C-terminal+++IPR027417///P-loop containing nucleoside triphosphate hydrolase+++IPR036961///Kinesin motor domain superfamily	[A0A287IXY7_HORVV|diamond]RecName: Full=Kinesin-like protein {ECO:0000256|RuleBase:RU000394};
HORVU.MOREX.r2.3HG0188700	'HORVU.MOREX.r2.3HG0188700'	mRNA	1.83785	0.00203524		GO:0016020///membrane	GO:0008289///lipid binding	GO:0006869///lipid transport	PF00234///Protease inhibitor/seed storage/LTP family	ENOG502SAKZ///No_INFO	IPR000528///Plant non-specific lipid-transfer protein/Par allergen+++IPR016140///Bifunctional inhibitor/plant lipid transfer protein/seed storage helical domain+++IPR036312///Bifunctional inhibitor/plant lipid transfer protein/seed storage helical domain superfamily	[F2E1T8_HORVV|diamond]RecName: Full=Non-specific lipid-transfer protein {ECO:0000256|RuleBase:RU000628};
HORVU.MOREX.r2.5HG0408750	'HORVU.MOREX.r2.5HG0408750'	mRNA	1.81283	0.0387195	00053///Ascorbate and aldarate metabolism+++00520///Amino sugar and nucleotide sugar metabolism+++01240///Biosynthesis of cofactors+++01250///Biosynthesis of nucleotide sugars	GO:0016021///integral component of membrane	GO:0003824///catalytic activity		PF01370///NAD dependent epimerase/dehydratase family	KOG1371///racemase and epimerase activity, acting on carbohydrates and derivatives	IPR001509///NAD-dependent epimerase/dehydratase+++IPR036291///NAD(P)-binding domain superfamily	[A0A287RU44_HORVV|diamond]RecName: Full=Epimerase domain-containing protein {ECO:0000259|Pfam:PF01370};
HORVU.MOREX.r2.5HG0424990	'HORVU.MOREX.r2.5HG0424990'	mRNA	1.80854	0.0170037		GO:0043231///intracellular membrane-bounded organelle	GO:0008194///UDP-glycosyltransferase activity		PF00201///UDP-glucoronosyl and UDP-glucosyl transferase	KOG1192///transferase activity, transferring hexosyl groups	IPR002213///UDP-glucuronosyl/UDP-glucosyltransferase	[M0Z4T9_HORVV|diamond]SubName: Full=Uncharacterized protein {ECO:0000313|EnsemblPlants:HORVU5Hr1G096260.2};
HORVU.MOREX.r2.4HG0326360	'HORVU.MOREX.r2.4HG0326360'	mRNA	1.80778	0.000256255	00062///Fatty acid elongation+++04626///Plant-pathogen interaction	GO:0005783///endoplasmic reticulum+++GO:0016021///integral component of membrane+++GO:0022626///cytosolic ribosome	GO:0009922///fatty acid elongase activity	GO:0009416///response to light stimulus+++GO:0010025///wax biosynthetic process+++GO:0042761///very long-chain fatty acid biosynthetic process+++GO:0070417///cellular response to cold	PF08392///FAE1/Type III polyketide synthase-like protein+++PF08541///3-Oxoacyl-[acyl-carrier-protein (ACP)] synthase III C terminal	ENOG502QPKZ///No_INFO	IPR012392///Very-long-chain 3-ketoacyl-CoA synthase+++IPR013601///FAE1/Type III polyketide synthase-like protein+++IPR013747///3-Oxoacyl-[acyl-carrier-protein (ACP)] synthase III, C-terminal+++IPR016039///Thiolase-like	[F2CSE8_HORVV|diamond]RecName: Full=3-ketoacyl-CoA synthase {ECO:0000256|PIRNR:PIRNR036417}; EC=2.3.1.- {ECO:0000256|PIRNR:PIRNR036417};
HORVU.MOREX.r2.5HG0423400	'HORVU.MOREX.r2.5HG0423400'	mRNA	1.80653	0.000767777	04075///Plant hormone signal transduction	GO:0005634///nucleus		GO:0006355///regulation of transcription, DNA-templated+++GO:0009734///auxin-activated signaling pathway	PF02309///AUX/IAA family		IPR000270///PB1 domain+++IPR003311///AUX/IAA protein+++IPR033389///AUX/IAA domain	[Q7XTK5_WHEAT|diamond]RecName: Full=Auxin-responsive protein {ECO:0000256|RuleBase:RU004549};
HORVU.MOREX.r2.6HG0513070	'HORVU.MOREX.r2.6HG0513070'	mRNA	1.80234	0.0170386	00500///Starch and sucrose metabolism	GO:0046658///anchored component of plasma membrane	GO:0042973///glucan endo-1,3-beta-D-glucosidase activity	GO:0005975///carbohydrate metabolic process	PF00332///Glycosyl hydrolases family 17+++PF07983///X8 domain		IPR000490///Glycoside hydrolase family 17+++IPR012946///X8 domain+++IPR017853///Glycoside hydrolase superfamily	[A0A3B6QIG2_WHEAT|diamond]RecName: Full=Glucan endo-1,3-beta-D-glucosidase {ECO:0000256|ARBA:ARBA00012780}; EC=3.2.1.39 {ECO:0000256|ARBA:ARBA00012780};
HORVU.MOREX.r2.5HG0361750	'HORVU.MOREX.r2.5HG0361750'	mRNA	1.77642	0.00775845		GO:0016021///integral component of membrane			PF03134///TB2/DP1, HVA22 family	KOG1725///endoplasmic reticulum tubular network membrane organization	IPR004345///TB2/DP1/HVA22-related protein	[F2DWK3_HORVV|diamond]RecName: Full=HVA22-like protein {ECO:0000256|RuleBase:RU362006};
HORVU.MOREX.r2.2HG0171910	'HORVU.MOREX.r2.2HG0171910'	mRNA	1.77194	0.00177011	00591///Linoleic acid metabolism		GO:0016702///oxidoreductase activity, acting on single donors with incorporation of molecular oxygen, incorporation of two atoms of oxygen+++GO:0046872///metal ion binding	GO:0006633///fatty acid biosynthetic process+++GO:0031408///oxylipin biosynthetic process	PF00305///Lipoxygenase		IPR000907///Lipoxygenase+++IPR001024///PLAT/LH2 domain+++IPR001246///Lipoxygenase, plant+++IPR013819///Lipoxygenase, C-terminal+++IPR020834///Lipoxygenase, conserved site+++IPR036226///Lipoxigenase, C-terminal domain superfamily+++IPR036392///PLAT/LH2 domain superfamily	[A0A287JJR9_HORVV|diamond]RecName: Full=Lipoxygenase {ECO:0000256|RuleBase:RU003975}; EC=1.13.11.- {ECO:0000256|RuleBase:RU003975};
HORVU.MOREX.r2.3HG0236180	'HORVU.MOREX.r2.3HG0236180'	mRNA	1.77135	0.0193121	04016///MAPK signaling pathway - plant+++04075///Plant hormone signal transduction	GO:0005634///nucleus+++GO:0005829///cytosol	GO:0046872///metal ion binding		PF00481///Protein phosphatase 2C		IPR000222///PPM-type phosphatase, divalent cation binding+++IPR001932///PPM-type phosphatase domain+++IPR036457///PPM-type phosphatase domain superfamily	[A0A3B6EGX9_WHEAT|diamond]RecName: Full=Protein-serine/threonine phosphatase {ECO:0000256|ARBA:ARBA00013081}; EC=3.1.3.16 {ECO:0000256|ARBA:ARBA00013081};
HORVU.MOREX.r2.2HG0086050	'HORVU.MOREX.r2.2HG0086050'	mRNA	1.77067	0.00059876	00630///Glyoxylate and dicarboxylate metabolism+++00710///Carbon fixation in photosynthetic organisms+++01200///Carbon metabolism	GO:0009507///chloroplast	GO:0004497///monooxygenase activity+++GO:0016984///ribulose-bisphosphate carboxylase activity	GO:0009853///photorespiration+++GO:0019253///reductive pentose-phosphate cycle	PF00101///Ribulose bisphosphate carboxylase, small chain+++PF12338///Ribulose-1,5-bisphosphate carboxylase small subunit		IPR000894///Ribulose bisphosphate carboxylase small subunit, domain+++IPR024680///Ribulose-1,5-bisphosphate carboxylase small subunit, N-terminal+++IPR024681///Ribulose bisphosphate carboxylase, small subunit+++IPR036385///Ribulose bisphosphate carboxylase, small subunit superfamily	[A0A287H239_HORVV|diamond]RecName: Full=Ribulose bisphosphate carboxylase small subunit {ECO:0000256|RuleBase:RU003627}; Short=RuBisCO small subunit {ECO:0000256|RuleBase:RU003627};
HORVU.MOREX.r2.5HG0426880	'HORVU.MOREX.r2.5HG0426880'	mRNA	1.76317	0.0331918	00943///Isoflavonoid biosynthesis		GO:0016787///hydrolase activity		PF07859///alpha/beta hydrolase fold	KOG1515///carboxylic ester hydrolase activity	IPR013094///Alpha/beta hydrolase fold-3+++IPR029058///Alpha/Beta hydrolase fold	[A0A287SGR4_HORVV|diamond]RecName: Full=Abhydrolase_3 domain-containing protein {ECO:0000259|Pfam:PF07859};
HORVU.MOREX.r2.5HG0385770	'HORVU.MOREX.r2.5HG0385770'	mRNA	1.76081	0.0208297		GO:0016021///integral component of membrane	GO:0016717///oxidoreductase activity, acting on paired donors, with oxidation of a pair of donors resulting in the reduction of molecular oxygen to two molecules of water	GO:0006629///lipid metabolic process	PF00487///Fatty acid desaturase+++PF11960///Domain of unknown function (DUF3474)		IPR005804///Fatty acid desaturase domain+++IPR021863///Fatty acid desaturase, N-terminal	[A0A287R3Q3_HORVV|diamond]SubName: Full=Uncharacterized protein {ECO:0000313|EnsemblPlants:HORVU5Hr1G048240.1};
HORVU.MOREX.r2.1HG0042360	'HORVU.MOREX.r2.1HG0042360'	mRNA	1.75049	0.00289496		GO:0016021///integral component of membrane	GO:0008168///methyltransferase activity	GO:0032259///methylation	PF03141///Putative S-adenosyl-L-methionine-dependent methyltransferase		IPR004159///Putative S-adenosyl-L-methionine-dependent methyltransferase+++IPR029063///S-adenosyl-L-methionine-dependent methyltransferase	[A0A287FJY0_HORVV|diamond]RecName: Full=Methyltransferase {ECO:0000256|RuleBase:RU366043}; EC=2.1.1.- {ECO:0000256|RuleBase:RU366043};
HORVU.MOREX.r2.1HG0041320	'HORVU.MOREX.r2.1HG0041320'	mRNA	1.74983	0.000485837		GO:0016021///integral component of membrane			PF00153///Mitochondrial carrier protein		IPR018108///Mitochondrial substrate/solute carrier+++IPR023395///Mitochondrial carrier domain superfamily	[A0A446IXN5_TRITD|diamond]SubName: Full=Uncharacterized protein {ECO:0000313|EMBL:VAH05584.1};
HORVU.MOREX.r2.5HG0399880	'HORVU.MOREX.r2.5HG0399880'	mRNA	1.7413	0.000187513	03040///Spliceosome						IPR002395///HMW kininogen	[F2CRG2_HORVV|diamond]SubName: Full=Predicted protein {ECO:0000313|EMBL:BAJ85433.1};
HORVU.MOREX.r2.1HG0002090	'HORVU.MOREX.r2.1HG0002090'	mRNA	1.73514	0.00433245	00330///Arginine and proline metabolism		GO:0008792///arginine decarboxylase activity	GO:0006527///arginine catabolic process+++GO:0008295///spermidine biosynthetic process+++GO:0033388///putrescine biosynthetic process from arginine	PF02784///Pyridoxal-dependent decarboxylase, pyridoxal binding domain		IPR000183///Ornithine/DAP/Arg decarboxylase+++IPR002985///Arginine decarboxylase+++IPR009006///Alanine racemase/group IV decarboxylase, C-terminal+++IPR022644///Orn/DAP/Arg decarboxylase 2, N-terminal+++IPR022657///Orn/DAP/Arg decarboxylase 2, conserved site+++IPR029066///PLP-binding barrel	[A0A287EG36_HORVV|diamond]RecName: Full=Arginine decarboxylase {ECO:0000256|ARBA:ARBA00012426, ECO:0000256|RuleBase:RU003740}; EC=4.1.1.19 {ECO:0000256|ARBA:ARBA00012426, ECO:0000256|RuleBase:RU003740};
HORVU.MOREX.r2.2HG0165150	'HORVU.MOREX.r2.2HG0165150'	mRNA	1.72471	0.0172305	00460///Cyanoamino acid metabolism+++00500///Starch and sucrose metabolism+++00999///Biosynthesis of various plant secondary metabolites	GO:0005576///extracellular region	GO:0008422///beta-glucosidase activity+++GO:0102483///scopolin beta-glucosidase activity	GO:0005975///carbohydrate metabolic process	PF00933///Glycosyl hydrolase family 3 N terminal domain+++PF01915///Glycosyl hydrolase family 3 C-terminal domain		IPR001764///Glycoside hydrolase, family 3, N-terminal+++IPR002772///Glycoside hydrolase family 3 C-terminal domain+++IPR017853///Glycoside hydrolase superfamily+++IPR019800///Glycoside hydrolase, family 3, active site+++IPR036881///Glycoside hydrolase family 3 C-terminal domain superfamily+++IPR036962///Glycoside hydrolase, family 3, N-terminal domain superfamily	[A0A3B6B6U8_WHEAT|diamond]RecName: Full=Beta-glucosidase {ECO:0000256|ARBA:ARBA00012744}; EC=3.2.1.21 {ECO:0000256|ARBA:ARBA00012744};
HORVU.MOREX.r2.7HG0606560	'HORVU.MOREX.r2.7HG0606560'	mRNA	1.72047	0.0447749	00270///Cysteine and methionine metabolism+++00480///Glutathione metabolism+++01240///Biosynthesis of cofactors		GO:0000287///magnesium ion binding+++GO:0004363///glutathione synthase activity+++GO:0005524///ATP binding+++GO:0043295///glutathione binding		PF03199///Eukaryotic glutathione synthase+++PF03917///Eukaryotic glutathione synthase, ATP binding domain		IPR004887///Glutathione synthase, substrate-binding domain+++IPR005615///Glutathione synthase+++IPR014042///Glutathione synthase, alpha-helical+++IPR014049///Glutathione synthase, N-terminal, eukaryotic+++IPR014709///Glutathione synthase, C-terminal, eukaryotic+++IPR016185///Pre-ATP-grasp domain superfamily+++IPR037013///Glutathione synthase, substrate-binding domain superfamily	[A0A446XT77_TRITD|diamond]RecName: Full=Glutathione synthetase {ECO:0000256|PIRNR:PIRNR001558}; Short=GSH-S {ECO:0000256|PIRNR:PIRNR001558}; EC=6.3.2.3 {ECO:0000256|PIRNR:PIRNR001558};
HORVU.MOREX.r2.4HG0325940	'HORVU.MOREX.r2.4HG0325940'	mRNA	1.6986	0.00581559	00053///Ascorbate and aldarate metabolism+++00520///Amino sugar and nucleotide sugar metabolism+++01240///Biosynthesis of cofactors+++01250///Biosynthesis of nucleotide sugars	GO:0016021///integral component of membrane			PF16363///GDP-mannose 4,6 dehydratase		IPR016040///NAD(P)-binding domain+++IPR036291///NAD(P)-binding domain superfamily	[A0A446S9D1_TRITD|diamond]RecName: Full=NAD(P)-bd_dom domain-containing protein {ECO:0000259|Pfam:PF16363};
HORVU.MOREX.r2.1HG0039930	'HORVU.MOREX.r2.1HG0039930'	mRNA	1.68994	0.019775					PF12697///Alpha/beta hydrolase family	ENOG502QS8H///No_INFO	IPR000073///Alpha/beta hydrolase fold-1+++IPR029058///Alpha/Beta hydrolase fold	[A0A287FGF1_HORVV|diamond]RecName: Full=AB hydrolase-1 domain-containing protein {ECO:0000259|Pfam:PF12697};
HORVU.MOREX.r2.2HG0134510	'HORVU.MOREX.r2.2HG0134510'	mRNA	1.67133	0.000303763			GO:0046872///metal ion binding		PF00403///Heavy-metal-associated domain		IPR006121///Heavy metal-associated domain, HMA+++IPR036163///Heavy metal-associated domain superfamily+++IPR044577///Heavy metal-associated isoprenylated plant protein 4/7/8/17/18/19	[A0A287ICD1_HORVV|diamond]SubName: Full=Uncharacterized protein {ECO:0000313|EnsemblPlants:HORVU2Hr1G070140.2};
HORVU.MOREX.r2.4HG0281760	'HORVU.MOREX.r2.4HG0281760'	mRNA	1.66794	0.0140676	00040///Pentose and glucuronate interconversions+++00053///Ascorbate and aldarate metabolism+++00520///Amino sugar and nucleotide sugar metabolism+++01240///Biosynthesis of cofactors+++01250///Biosynthesis of nucleotide sugars		GO:0003979///UDP-glucose 6-dehydrogenase activity+++GO:0051287///NAD binding	GO:0006065///UDP-glucuronate biosynthetic process	PF00984///UDP-glucose/GDP-mannose dehydrogenase family, central domain+++PF03720///UDP-glucose/GDP-mannose dehydrogenase family, UDP binding domain+++PF03721///UDP-glucose/GDP-mannose dehydrogenase family, NAD binding domain		IPR001732///UDP-glucose/GDP-mannose dehydrogenase, N-terminal+++IPR008927///6-phosphogluconate dehydrogenase-like, C-terminal domain superfamily+++IPR014026///UDP-glucose/GDP-mannose dehydrogenase, dimerisation+++IPR014027///UDP-glucose/GDP-mannose dehydrogenase, C-terminal+++IPR017476///UDP-glucose/GDP-mannose dehydrogenase+++IPR028356///UDP-glucose 6-dehydrogenase, eukaryotic type+++IPR036220//…	[A0A453H8C8_AEGTS|diamond]RecName: Full=UDP-glucose 6-dehydrogenase {ECO:0000256|ARBA:ARBA00012954, ECO:0000256|PIRNR:PIRNR000124}; EC=1.1.1.22 {ECO:0000256|ARBA:ARBA00012954, ECO:0000256|PIRNR:PIRNR000124};
HORVU.MOREX.r2.6HG0497400	'HORVU.MOREX.r2.6HG0497400'	mRNA	1.66468	0.0188382	00520///Amino sugar and nucleotide sugar metabolism+++04016///MAPK signaling pathway - plant							[A0A2T7F9U6_9POAL|diamond]SubName: Full=Uncharacterized protein {ECO:0000313|EMBL:PUZ76841.1};
HORVU.MOREX.r2.2HG0079080	'HORVU.MOREX.r2.2HG0079080'	mRNA	1.65382	0.0436583			GO:0016747///transferase activity, transferring acyl groups other than amino-acyl groups		PF02458///Transferase family		IPR003480///Transferase+++IPR023213///Chloramphenicol acetyltransferase-like domain superfamily	[A0A287GUX7_HORVV|diamond]SubName: Full=Uncharacterized protein {ECO:0000313|EnsemblPlants:HORVU2Hr1G000420.1};
HORVU.MOREX.r2.1HG0059330	'HORVU.MOREX.r2.1HG0059330'	mRNA	1.64408	0.0384857			GO:0004553///hydrolase activity, hydrolyzing O-glycosyl compounds	GO:0005975///carbohydrate metabolic process	PF00704///Glycosyl hydrolases family 18		IPR000677///Chitinase-like+++IPR001223///Glycoside hydrolase family 18, catalytic domain+++IPR001579///Glycosyl hydrolases family 18 (GH18) active site+++IPR017853///Glycoside hydrolase superfamily	[A0A452Z9J0_AEGTS|diamond]RecName: Full=Glyco_hydro_18 domain-containing protein {ECO:0000259|Pfam:PF00704};
HORVU.MOREX.r2.3HG0242660	'HORVU.MOREX.r2.3HG0242660'	mRNA	1.63912	0.00191232	00073///Cutin, suberine and wax biosynthesis	GO:0016021///integral component of membrane	GO:0004144///diacylglycerol O-acyltransferase activity	GO:0019432///triglyceride biosynthetic process	PF03007///Wax ester synthase-like Acyl-CoA acyltransferase domain+++PF06974///WS/DGAT C-terminal domain		IPR004255///O-acyltransferase, WSD1, N-terminal+++IPR009721///O-acyltransferase WSD1, C-terminal+++IPR023213///Chloramphenicol acetyltransferase-like domain superfamily	[A0A3B6FU10_WHEAT|diamond]RecName: Full=Diacylglycerol O-acyltransferase {ECO:0000256|ARBA:ARBA00013244}; EC=2.3.1.20 {ECO:0000256|ARBA:ARBA00013244};
HORVU.MOREX.r2.5HG0404850	'HORVU.MOREX.r2.5HG0404850'	mRNA	1.62152	0.0313129		GO:0005634///nucleus	GO:0003677///DNA binding	GO:0006355///regulation of transcription, DNA-templated	PF02701///Dof domain, zinc finger		IPR003851///Zinc finger, Dof-type	[A0A453L1W5_AEGTS|diamond]RecName: Full=Dof-type domain-containing protein {ECO:0000259|PROSITE:PS50884};
HORVU.MOREX.r2.3HG0252080	'HORVU.MOREX.r2.3HG0252080'	mRNA	1.61863	0.000108459	04016///MAPK signaling pathway - plant+++04075///Plant hormone signal transduction	GO:0005634///nucleus+++GO:0005829///cytosol	GO:0046872///metal ion binding		PF00481///Protein phosphatase 2C	KOG0698///protein serine/threonine phosphatase activity	IPR000222///PPM-type phosphatase, divalent cation binding+++IPR001932///PPM-type phosphatase domain+++IPR036457///PPM-type phosphatase domain superfamily	[M0ZC70_HORVV|diamond]RecName: Full=Protein-serine/threonine phosphatase {ECO:0000256|ARBA:ARBA00013081}; EC=3.1.3.16 {ECO:0000256|ARBA:ARBA00013081};
HORVU.MOREX.r2.5HG0351950	'HORVU.MOREX.r2.5HG0351950'	mRNA	1.61117	0.00242315	00561///Glycerolipid metabolism+++00564///Glycerophospholipid metabolism	GO:0016021///integral component of membrane			PF00314///Thaumatin family		IPR001938///Thaumatin family+++IPR017949///Thaumatin, conserved site+++IPR037176///Osmotin/thaumatin-like superfamily	[A0A287Q7Y7_HORVV|diamond]SubName: Full=Uncharacterized protein {ECO:0000313|EnsemblPlants:HORVU5Hr1G005180.2};
HORVU.MOREX.r2.1HG0038700	'HORVU.MOREX.r2.1HG0038700'	mRNA	1.59516	0.0297542		GO:0016021///integral component of membrane	GO:0015267///channel activity		PF00230///Major intrinsic protein	KOG0223///water channel activity	IPR000425///Major intrinsic protein+++IPR022357///Major intrinsic protein, conserved site+++IPR023271///Aquaporin-like+++IPR034294///Aquaporin transporter	[M0Y1H7_HORVV|diamond]SubName: Full=Uncharacterized protein {ECO:0000313|EnsemblPlants:HORVU1Hr1G047100.1};
HORVU.MOREX.r2.2HG0142810	'HORVU.MOREX.r2.2HG0142810'	mRNA	1.59419	0.000195545	04075///Plant hormone signal transduction				PF01477///PLAT/LH2 domain	ENOG502RZE1///No_INFO	IPR001024///PLAT/LH2 domain+++IPR036392///PLAT/LH2 domain superfamily	[A0A287IL79_HORVV|diamond]RecName: Full=PLAT domain-containing protein {ECO:0000259|PROSITE:PS50095};
HORVU.MOREX.r2.2HG0139010	'HORVU.MOREX.r2.2HG0139010'	mRNA	1.57798	0.030776			GO:0008081///phosphoric diester hydrolase activity	GO:0006629///lipid metabolic process			IPR000909///Phosphatidylinositol-specific phospholipase C, X domain+++IPR017946///PLC-like phosphodiesterase, TIM beta/alpha-barrel domain superfamily	[A0A453BZH4_AEGTS|diamond]RecName: Full=PLCXc domain-containing protein {ECO:0000259|SMART:SM00148};
HORVU.MOREX.r2.UnG0624330	'HORVU.MOREX.r2.UnG0624330'	mRNA	1.57592	0.000347846	00460///Cyanoamino acid metabolism+++00966///Glucosinolate biosynthesis+++01210///2-Oxocarboxylic acid metabolism	GO:0016020///membrane+++GO:0016021///integral component of membrane	GO:0005506///iron ion binding+++GO:0016709///oxidoreductase activity, acting on paired donors, with incorporation or reduction of molecular oxygen, NAD(P)H as one donor, and incorporation of one atom of oxygen+++GO:0020037///heme binding		PF00067///Cytochrome P450	KOG0156///iron ion binding	IPR001128///Cytochrome P450+++IPR002401///Cytochrome P450, E-class, group I+++IPR017972///Cytochrome P450, conserved site+++IPR036396///Cytochrome P450 superfamily	[A0A287GXE2_HORVV|diamond]SubName: Full=Uncharacterized protein {ECO:0000313|EnsemblPlants:HORVU2Hr1G003470.3};
HORVU.MOREX.r2.5HG0387610	'HORVU.MOREX.r2.5HG0387610'	mRNA	1.56361	0.0281738		GO:0005874///microtubule	GO:0005524///ATP binding+++GO:0008017///microtubule binding+++GO:1990939///ATP-dependent microtubule motor activity	GO:0007018///microtubule-based movement+++GO:0007052///mitotic spindle organization	PF00225///Kinesin motor domain		IPR001752///Kinesin motor domain+++IPR019821///Kinesin motor domain, conserved site+++IPR027417///P-loop containing nucleoside triphosphate hydrolase+++IPR036961///Kinesin motor domain superfamily	[A0A287R695_HORVV|diamond]RecName: Full=Kinesin motor domain-containing protein {ECO:0000259|PROSITE:PS50067};
HORVU.MOREX.r2.1HG0025520	'HORVU.MOREX.r2.1HG0025520'	mRNA	1.54364	0.000704165		GO:0016021///integral component of membrane	GO:0005524///ATP binding+++GO:0042626///ATPase activity, coupled to transmembrane movement of substances		PF00005///ABC transporter+++PF01061///ABC-2 type transporter+++PF19055///ABC-2 type transporter		IPR003439///ABC transporter-like, ATP-binding domain+++IPR003593///AAA+ ATPase domain+++IPR013525///ABC-2 type transporter+++IPR017871///ABC transporter-like, conserved site+++IPR027417///P-loop containing nucleoside triphosphate hydrolase+++IPR043926///ABC transporter family G domain	[A0A3B5XY48_WHEAT|diamond]RecName: Full=ABC transporter domain-containing protein {ECO:0000259|PROSITE:PS50893};
HORVU.MOREX.r2.4HG0329340	'HORVU.MOREX.r2.4HG0329340'	mRNA	1.54111	0.0317122		GO:0016021///integral component of membrane	GO:0005524///ATP binding	GO:0048544///recognition of pollen	PF00069///Protein kinase domain+++PF00954///S-locus glycoprotein domain+++PF01453///D-mannose binding lectin+++PF08276///PAN-like domain		IPR000719///Protein kinase domain+++IPR000742///EGF-like domain+++IPR000858///S-locus glycoprotein domain+++IPR001480///Bulb-type lectin domain+++IPR003609///PAN/Apple domain+++IPR008271///Serine/threonine-protein kinase, active site+++IPR011009///Protein kinase-like domain superfamily+++IPR017441///Protein kinase, ATP binding site+++IPR024171///S-receptor-like serine/threonine-protein kinase+++I…	[A0A3B6HT50_WHEAT|diamond]RecName: Full=Receptor-like serine/threonine-protein kinase {ECO:0000256|PIRNR:PIRNR000641}; EC=2.7.11.1 {ECO:0000256|PIRNR:PIRNR000641};
HORVU.MOREX.r2.1HG0066180	'HORVU.MOREX.r2.1HG0066180'	mRNA	1.52875	0.0296467		GO:0005737///cytoplasm	GO:0008146///sulfotransferase activity	GO:0051923///sulfation	PF00685///Sulfotransferase domain	KOG1584///sulfotransferase activity	IPR000863///Sulfotransferase domain+++IPR027417///P-loop containing nucleoside triphosphate hydrolase	[A0A287GF96_HORVV|diamond]RecName: Full=Sulfotransferase {ECO:0000256|RuleBase:RU361155}; EC=2.8.2.- {ECO:0000256|RuleBase:RU361155};
HORVU.MOREX.r2.5HG0442680	'HORVU.MOREX.r2.5HG0442680'	mRNA	1.52815	0.0168664	00908///Zeatin biosynthesis		GO:0008194///UDP-glycosyltransferase activity		PF00201///UDP-glucoronosyl and UDP-glucosyl transferase	KOG1192///transferase activity, transferring hexosyl groups	IPR002213///UDP-glucuronosyl/UDP-glucosyltransferase+++IPR035595///UDP-glycosyltransferase family, conserved site	[A0A287SXT6_HORVV|diamond]RecName: Full=Glycosyltransferase {ECO:0000256|RuleBase:RU362057}; EC=2.4.1.- {ECO:0000256|RuleBase:RU362057};
HORVU.MOREX.r2.5HG0439310	'HORVU.MOREX.r2.5HG0439310'	mRNA	1.51491	0.0243502	03010///Ribosome	GO:0005840///ribosome	GO:0003735///structural constituent of ribosome+++GO:0008097///5S rRNA binding	GO:0006412///translation	PF00861///Ribosomal L18 of archaea, bacteria, mitoch. and chloroplast	KOG1870///ubiquitinyl hydrolase activity	IPR004389///Ribosomal protein L18, bacterial-type+++IPR005484///Ribosomal protein L18	[F2E7Y9_HORVV|diamond]SubName: Full=Predicted protein {ECO:0000313|EMBL:BAK03461.1};
HORVU.MOREX.r2.3HG0197210	'HORVU.MOREX.r2.3HG0197210'	mRNA	1.50916	0.0490522	04141///Protein processing in endoplasmic reticulum		GO:0043621///protein self-association+++GO:0051082///unfolded protein binding	GO:0006457///protein folding+++GO:0009408///response to heat+++GO:0009651///response to salt stress+++GO:0042542///response to hydrogen peroxide+++GO:0051259///protein complex oligomerization	PF00011///Hsp20/alpha crystallin family	KOG0710///response to heat	IPR002068///Alpha crystallin/Hsp20 domain+++IPR008978///HSP20-like chaperone+++IPR031107///No_INFO	[A0A287KCZ1_HORVV|diamond]RecName: Full=SHSP domain-containing protein {ECO:0000259|PROSITE:PS01031};
HORVU.MOREX.r2.2HG0124860	'HORVU.MOREX.r2.2HG0124860'	mRNA	1.49289	0.0314263		GO:0016021///integral component of membrane	GO:0004672///protein kinase activity+++GO:0005524///ATP binding		PF07714///Protein tyrosine and serine/threonine kinase+++PF13855///Leucine rich repeat		IPR000719///Protein kinase domain+++IPR001245///Serine-threonine/tyrosine-protein kinase, catalytic domain+++IPR001611///Leucine-rich repeat+++IPR011009///Protein kinase-like domain superfamily+++IPR032675///Leucine-rich repeat domain superfamily	[A0A3B6AX63_WHEAT|diamond]RecName: Full=Protein kinase domain-containing protein {ECO:0000259|PROSITE:PS50011};
HORVU.MOREX.r2.3HG0255890	'HORVU.MOREX.r2.3HG0255890'	mRNA	1.47682	0.0328093			GO:0016491///oxidoreductase activity		PF00107///Zinc-binding dehydrogenase+++PF16884///N-terminal domain of oxidoreductase	KOG1196///13-prostaglandin reductase activity	IPR011032///GroES-like superfamily+++IPR013149///Alcohol dehydrogenase-like, C-terminal+++IPR020843///Polyketide synthase, enoylreductase domain+++IPR036291///NAD(P)-binding domain superfamily+++IPR041694///Oxidoreductase, N-terminal domain	[A0A287M7V8_HORVV|diamond]RecName: Full=PKS_ER domain-containing protein {ECO:0000259|SMART:SM00829};
HORVU.MOREX.r2.2HG0146960	'HORVU.MOREX.r2.2HG0146960'	mRNA	1.46325	0.0151282	04626///Plant-pathogen interaction		GO:0005509///calcium ion binding		PF13499///EF-hand domain pair		IPR002048///EF-hand domain+++IPR011992///EF-hand domain pair+++IPR018247///EF-Hand 1, calcium-binding site	[A0A1D6RP92_WHEAT|diamond]SubName: Full=Genome assembly, chromosome: II {ECO:0000313|EMBL:SPT18878.1};
HORVU.MOREX.r2.4HG0323620	'HORVU.MOREX.r2.4HG0323620'	mRNA	1.45139	0.00664549	04016///MAPK signaling pathway - plant+++04075///Plant hormone signal transduction	GO:0005634///nucleus	GO:0046872///metal ion binding	GO:0009738///abscisic acid-activated signaling pathway+++GO:0009845///seed germination	PF00481///Protein phosphatase 2C	KOG0698///protein serine/threonine phosphatase activity	IPR000222///PPM-type phosphatase, divalent cation binding+++IPR001932///PPM-type phosphatase domain+++IPR036457///PPM-type phosphatase domain superfamily	[M0X0K6_HORVV|diamond]RecName: Full=Protein-serine/threonine phosphatase {ECO:0000256|ARBA:ARBA00013081}; EC=3.1.3.16 {ECO:0000256|ARBA:ARBA00013081};
HORVU.MOREX.r2.3HG0233950	'HORVU.MOREX.r2.3HG0233950'	mRNA	1.44614	0.0232589	00564///Glycerophospholipid metabolism		GO:0000234///phosphoethanolamine N-methyltransferase activity	GO:0006656///phosphatidylcholine biosynthetic process+++GO:0032259///methylation	PF08241///Methyltransferase domain	KOG1269///sterol 24-C-methyltransferase activity	IPR013216///Methyltransferase type 11+++IPR025771///Phosphoethanolamine N-methyltransferase+++IPR029063///S-adenosyl-L-methionine-dependent methyltransferase	[M7Z2I7_TRIUA|diamond]SubName: Full=Phosphoethanolamine N-methyltransferase 1 {ECO:0000313|EMBL:EMS54147.1, ECO:0000313|EnsemblPlants:TRIUR3_34086-P1};
HORVU.MOREX.r2.4HG0301010	'HORVU.MOREX.r2.4HG0301010'	mRNA	1.44482	0.0311382	00062///Fatty acid elongation+++04626///Plant-pathogen interaction	GO:0016021///integral component of membrane	GO:0016747///transferase activity, transferring acyl groups other than amino-acyl groups	GO:0006633///fatty acid biosynthetic process	PF08392///FAE1/Type III polyketide synthase-like protein+++PF08541///3-Oxoacyl-[acyl-carrier-protein (ACP)] synthase III C terminal		IPR012392///Very-long-chain 3-ketoacyl-CoA synthase+++IPR013601///FAE1/Type III polyketide synthase-like protein+++IPR013747///3-Oxoacyl-[acyl-carrier-protein (ACP)] synthase III, C-terminal+++IPR016039///Thiolase-like	[A0A3B6NLJ6_WHEAT|diamond]RecName: Full=3-ketoacyl-CoA synthase {ECO:0000256|PIRNR:PIRNR036417}; EC=2.3.1.- {ECO:0000256|PIRNR:PIRNR036417};
HORVU.MOREX.r2.5HG0406630	'HORVU.MOREX.r2.5HG0406630'	mRNA	1.44326	0.0297715			GO:0004185///serine-type carboxypeptidase activity		PF00450///Serine carboxypeptidase		IPR001563///Peptidase S10, serine carboxypeptidase+++IPR029058///Alpha/Beta hydrolase fold	[A0A287RRQ2_HORVV|diamond]SubName: Full=Uncharacterized protein {ECO:0000313|EnsemblPlants:HORVU5Hr1G072980.2};
HORVU.MOREX.r2.1HG0053570	'HORVU.MOREX.r2.1HG0053570'	mRNA	1.43372	0.0327619		GO:0016021///integral component of membrane	GO:0016757///transferase activity, transferring glycosyl groups	GO:0045492///xylan biosynthetic process	PF01501///Glycosyl transferase family 8		IPR002495///Glycosyl transferase, family 8+++IPR029044///Nucleotide-diphospho-sugar transferases	[A0A287DTU4_HORVV|diamond]RecName: Full=Hexosyltransferase {ECO:0000256|RuleBase:RU362027}; EC=2.4.1.- {ECO:0000256|RuleBase:RU362027};
HORVU.MOREX.r2.1HG0052860	'HORVU.MOREX.r2.1HG0052860'	mRNA	1.42677	0.044689		GO:0009507///chloroplast	GO:0046872///metal ion binding				IPR006121///Heavy metal-associated domain, HMA	[A0A287FZE4_HORVV|diamond]SubName: Full=Uncharacterized protein {ECO:0000313|EnsemblPlants:HORVU1Hr1G064750.1};
HORVU.MOREX.r2.2HG0151960	'HORVU.MOREX.r2.2HG0151960'	mRNA	1.4209	0.0398104	00500///Starch and sucrose metabolism	GO:0009501///amyloplast+++GO:0009507///chloroplast	GO:0004373///glycogen (starch) synthase activity	GO:0019252///starch biosynthetic process	PF00534///Glycosyl transferases group 1+++PF08323///Starch synthase catalytic domain		IPR001296///Glycosyl transferase, family 1+++IPR011835///Bacterial/plant glycogen synthase+++IPR013534///Starch synthase, catalytic domain	[A0A3B6B1W5_WHEAT|diamond]RecName: Full=Starch synthase, chloroplastic/amyloplastic {ECO:0000256|RuleBase:RU361232}; EC=2.4.1.- {ECO:0000256|RuleBase:RU361232};
HORVU.MOREX.r2.7HG0563000	'HORVU.MOREX.r2.7HG0563000'	mRNA	1.41514	0.000507		GO:0016021///integral component of membrane	GO:0015297///antiporter activity+++GO:0042910///xenobiotic transmembrane transporter activity		PF01554///MatE		IPR002528///Multi antimicrobial extrusion protein	[A0A446X3Q4_TRITD|diamond]RecName: Full=Protein DETOXIFICATION {ECO:0000256|RuleBase:RU004914}; AltName: Full=Multidrug and toxic compound extrusion protein {ECO:0000256|RuleBase:RU004914};
HORVU.MOREX.r2.6HG0517650	'HORVU.MOREX.r2.6HG0517650'	mRNA	1.41245	0.000101077			GO:0003993///acid phosphatase activity+++GO:0046872///metal ion binding		PF00149///Calcineurin-like phosphoesterase+++PF14008///Iron/zinc purple acid phosphatase-like protein C+++PF16656///Purple acid Phosphatase, N-terminal domain	KOG1378///acid phosphatase activity	IPR004843///Calcineurin-like phosphoesterase domain, ApaH type+++IPR008963///Purple acid phosphatase-like, N-terminal+++IPR015914///Purple acid phosphatase, N-terminal+++IPR025733///Iron/zinc purple acid phosphatase-like C-terminal domain+++IPR029052///Metallo-dependent phosphatase-like+++IPR039331///Purple acid phosphatase-like+++IPR041792///Purple acid phosphatase, metallophosphatase domain	[M7ZLD8_TRIUA|diamond]RecName: Full=Purple acid phosphatase {ECO:0000256|RuleBase:RU361203}; EC=3.1.3.2 {ECO:0000256|RuleBase:RU361203};
HORVU.MOREX.r2.5HG0425140	'HORVU.MOREX.r2.5HG0425140'	mRNA	1.4123	0.0128221	04626///Plant-pathogen interaction	GO:0016021///integral component of membrane	GO:0005216///ion channel activity		PF00520///Ion transport protein		IPR000595///Cyclic nucleotide-binding domain+++IPR005821///Ion transport domain+++IPR014710///RmlC-like jelly roll fold+++IPR018490///Cyclic nucleotide-binding-like	[A0A3B6KM56_WHEAT|diamond]RecName: Full=Cyclic nucleotide-binding domain-containing protein {ECO:0000259|PROSITE:PS50042};
HORVU.MOREX.r2.5HG0412320	'HORVU.MOREX.r2.5HG0412320'	mRNA	1.40518	0.015148						KOG1075///Ribonuclease H protein	IPR029063///S-adenosyl-L-methionine-dependent methyltransferase	[A0A287RYM9_HORVV|diamond]SubName: Full=Uncharacterized protein {ECO:0000313|EnsemblPlants:HORVU5Hr1G079850.1};
HORVU.MOREX.r2.6HG0512060	'HORVU.MOREX.r2.6HG0512060'	mRNA	1.40372	0.0350498	03010///Ribosome	GO:0005840///ribosome+++GO:0009941///chloroplast envelope+++GO:0042644///chloroplast nucleoid	GO:0003735///structural constituent of ribosome	GO:0006412///translation	PF00831///Ribosomal L29 protein	KOG3436///ribosomal protein	IPR001854///Ribosomal protein L29/L35+++IPR036049///Ribosomal protein L29/L35 superfamily	[J3LH71_ORYBR|diamond]SubName: Full=Uncharacterized protein {ECO:0000313|EnsemblPlants:OB02G39880.1};
HORVU.MOREX.r2.7HG0592440	'HORVU.MOREX.r2.7HG0592440'	mRNA	1.3978	0.0109595	00061///Fatty acid biosynthesis+++01212///Fatty acid metabolism	GO:0009507///chloroplast	GO:0000036///acyl carrier activity+++GO:0016297///acyl-[acyl-carrier-protein] hydrolase activity		PF01643///Acyl-ACP thioesterase+++PF12590///Acyl-ATP thioesterase	ENOG502QQHW///No_INFO	IPR002864///Acyl-ACP thioesterase+++IPR021113///Acyl-ACP-thioesterase, N-terminal+++IPR029069///HotDog domain superfamily	[F2DX29_HORVV|diamond]RecName: Full=Acyl-[acyl-carrier-protein] hydrolase {ECO:0000256|RuleBase:RU363096}; EC=3.1.2.- {ECO:0000256|RuleBase:RU363096};
HORVU.MOREX.r2.4HG0343720	'HORVU.MOREX.r2.4HG0343720'	mRNA	1.37767	0.00863698	03010///Ribosome	GO:0015934///large ribosomal subunit+++GO:0022625///cytosolic large ribosomal subunit	GO:0003735///structural constituent of ribosome+++GO:0070180///large ribosomal subunit rRNA binding	GO:0006412///translation	PF00298///Ribosomal protein L11, RNA binding domain+++PF03946///Ribosomal protein L11, N-terminal domain	KOG3257///rRNA binding	IPR000911///Ribosomal protein L11/L12+++IPR006519///Ribosomal protein L11, bacterial-type+++IPR020783///Ribosomal protein L11, C-terminal+++IPR020784///Ribosomal protein L11, N-terminal+++IPR020785///Ribosomal protein L11, conserved site+++IPR036769///Ribosomal protein L11, C-terminal domain superfamily+++IPR036796///Ribosomal protein L11/L12, N-terminal domain superfamily	[A0A287PXV4_HORVV|diamond]SubName: Full=Uncharacterized protein {ECO:0000313|EnsemblPlants:HORVU4Hr1G084830.2};
HORVU.MOREX.r2.4HG0286110	'HORVU.MOREX.r2.4HG0286110'	mRNA	1.3662	0.0387195	04016///MAPK signaling pathway - plant+++04075///Plant hormone signal transduction		GO:0004674///protein serine/threonine kinase activity+++GO:0005524///ATP binding		PF00069///Protein kinase domain		IPR000719///Protein kinase domain+++IPR008271///Serine/threonine-protein kinase, active site+++IPR011009///Protein kinase-like domain superfamily+++IPR017441///Protein kinase, ATP binding site	[A0A453HE92_AEGTS|diamond]RecName: Full=Protein kinase domain-containing protein {ECO:0000259|PROSITE:PS50011};
HORVU.MOREX.r2.3HG0193380	'HORVU.MOREX.r2.3HG0193380'	mRNA	1.36145	0.00040648			GO:0016491///oxidoreductase activity		PF00107///Zinc-binding dehydrogenase+++PF16884///N-terminal domain of oxidoreductase		IPR011032///GroES-like superfamily+++IPR013149///Alcohol dehydrogenase-like, C-terminal+++IPR020843///Polyketide synthase, enoylreductase domain+++IPR036291///NAD(P)-binding domain superfamily+++IPR041694///Oxidoreductase, N-terminal domain	[A0A446PE83_TRITD|diamond]RecName: Full=PKS_ER domain-containing protein {ECO:0000259|SMART:SM00829};
HORVU.MOREX.r2.7HG0544880	'HORVU.MOREX.r2.7HG0544880'	mRNA	1.35906	0.0238766			GO:0051060///pullulanase activity	GO:0005975///carbohydrate metabolic process	PF02922///Carbohydrate-binding module 48 (Isoamylase N-terminal domain)+++PF11852///Alpha-1,6-glucosidases, pullulanase-type, C-terminal+++PF17967///Pullulanase N2 domain		IPR004193///Glycoside hydrolase, family 13, N-terminal+++IPR011839///Alpha-1,6-glucosidases, pullulanase-type+++IPR013780///Glycosyl hydrolase, all-beta+++IPR013783///Immunoglobulin-like fold+++IPR014756///Immunoglobulin E-set+++IPR017853///Glycoside hydrolase superfamily+++IPR024561///Alpha-1,6-glucosidases, pullulanase-type, C-terminal+++IPR040671///Pullulanase, N2 domain	[A0A3B6TEW5_WHEAT|diamond]SubName: Full=Uncharacterized protein {ECO:0000313|EnsemblPlants:TraesCS7D02G133100.1};
HORVU.MOREX.r2.5HG0352020	'HORVU.MOREX.r2.5HG0352020'	mRNA	1.34277	0.00353029	00561///Glycerolipid metabolism+++00564///Glycerophospholipid metabolism	GO:0005576///extracellular region+++GO:0016021///integral component of membrane		GO:0006952///defense response	PF00314///Thaumatin family	ENOG502QV4N///No_INFO	IPR001938///Thaumatin family+++IPR017949///Thaumatin, conserved site+++IPR037176///Osmotin/thaumatin-like superfamily	[A0A287Q7Z4_HORVV|diamond]SubName: Full=Uncharacterized protein {ECO:0000313|EnsemblPlants:HORVU5Hr1G005180.1};
HORVU.MOREX.r2.1HG0073500	'HORVU.MOREX.r2.1HG0073500'	mRNA	1.28535	0.0359103	00196///Photosynthesis - antenna proteins	GO:0009522///photosystem I+++GO:0009523///photosystem II+++GO:0009535///chloroplast thylakoid membrane+++GO:0009941///chloroplast envelope+++GO:0010287///plastoglobule	GO:0016168///chlorophyll binding	GO:0009416///response to light stimulus+++GO:0009768///photosynthesis, light harvesting in photosystem I+++GO:0018298///protein-chromophore linkage	PF00504///Chlorophyll A-B binding protein	ENOG502QPU1///No_INFO	IPR001344///Chlorophyll A-B binding protein, plant and chromista+++IPR022796///Chlorophyll A-B binding protein+++IPR023329///No_INFO	[A0A287GMX3_HORVV|diamond]RecName: Full=Chlorophyll a-b binding protein, chloroplastic {ECO:0000256|RuleBase:RU363080};
HORVU.MOREX.r2.2HG0141350	'HORVU.MOREX.r2.2HG0141350'	mRNA	1.28185	0.00312075	00061///Fatty acid biosynthesis+++00780///Biotin metabolism+++01212///Fatty acid metabolism+++01240///Biosynthesis of cofactors		GO:0004315///3-oxoacyl-[acyl-carrier-protein] synthase activity	GO:0006633///fatty acid biosynthetic process	PF00109///Beta-ketoacyl synthase, N-terminal domain+++PF02801///Beta-ketoacyl synthase, C-terminal domain		IPR000794///Beta-ketoacyl synthase+++IPR014030///Beta-ketoacyl synthase, N-terminal+++IPR014031///Beta-ketoacyl synthase, C-terminal+++IPR016039///Thiolase-like+++IPR017568///3-oxoacyl-[acyl-carrier-protein] synthase 2+++IPR018201///Beta-ketoacyl synthase, active site+++IPR020841///Polyketide synthase, beta-ketoacyl synthase domain	[A0A287IJM7_HORVV|diamond]RecName: Full=Beta-ketoacyl-[acyl-carrier-protein] synthase I {ECO:0000256|ARBA:ARBA00013191}; EC=2.3.1.41 {ECO:0000256|ARBA:ARBA00013191};
HORVU.MOREX.r2.3HG0196290	'HORVU.MOREX.r2.3HG0196290'	mRNA	1.2749	0.00664549		GO:0005634///nucleus	GO:0003677///DNA binding+++GO:0008270///zinc ion binding		PF00249///Myb-like DNA-binding domain	ENOG502RPM1///No_INFO	IPR001005///SANT/Myb domain+++IPR001878///Zinc finger, CCHC-type+++IPR006447///Myb domain, plants+++IPR009057///Homeobox-like domain superfamily+++IPR017930///Myb domain	[M0YMD6_HORVV|diamond]SubName: Full=Uncharacterized protein {ECO:0000313|EnsemblPlants:HORVU3Hr1G019480.2};
HORVU.MOREX.r2.7HG0559870	'HORVU.MOREX.r2.7HG0559870'	mRNA	1.272	0.0325914		GO:0009570///chloroplast stroma+++GO:0009941///chloroplast envelope	GO:0003729///mRNA binding+++GO:0003755///peptidyl-prolyl cis-trans isomerase activity+++GO:0043022///ribosome binding+++GO:0044183///protein binding involved in protein folding	GO:0015031///protein transport+++GO:0043335///protein unfolding+++GO:0051083///'de novo' cotranslational protein folding+++GO:0061077///chaperone-mediated protein folding	PF05697///Bacterial trigger factor protein (TF)+++PF05698///Bacterial trigger factor protein (TF) C-terminus	ENOG502QUET///No_INFO	IPR005215///Trigger factor+++IPR008880///Trigger factor, C-terminal+++IPR008881///Trigger factor, ribosome-binding, bacterial+++IPR027304///Trigger factor/SurA domain superfamily+++IPR036611///Trigger factor ribosome-binding domain superfamily+++IPR037041///Trigger factor, C-terminal domain superfamily	[M0VVW8_HORVV|diamond]RecName: Full=Peptidylprolyl isomerase {ECO:0000256|ARBA:ARBA00013194}; EC=5.2.1.8 {ECO:0000256|ARBA:ARBA00013194};
HORVU.MOREX.r2.7HG0553130	'HORVU.MOREX.r2.7HG0553130'	mRNA	1.2711	0.0437509	00908///Zeatin biosynthesis		GO:0008194///UDP-glycosyltransferase activity		PF00201///UDP-glucoronosyl and UDP-glucosyl transferase	KOG1192///transferase activity, transferring hexosyl groups	IPR002213///UDP-glucuronosyl/UDP-glucosyltransferase+++IPR035595///UDP-glycosyltransferase family, conserved site	[F2CQL8_HORVV|diamond]RecName: Full=Glycosyltransferase {ECO:0000256|RuleBase:RU362057}; EC=2.4.1.- {ECO:0000256|RuleBase:RU362057};
HORVU.MOREX.r2.4HG0280110	'HORVU.MOREX.r2.4HG0280110'	mRNA	1.24586	0.0430837								[A0A287N1Z5_HORVV|diamond]SubName: Full=Uncharacterized protein {ECO:0000313|EnsemblPlants:HORVU4Hr1G006100.11};
HORVU.MOREX.r2.7HG0569420	'HORVU.MOREX.r2.7HG0569420'	mRNA	1.2349	0.00312405		GO:0005840///ribosome+++GO:0009507///chloroplast	GO:0003735///structural constituent of ribosome+++GO:0019843///rRNA binding	GO:0006412///translation	PF17257///Family of unknown function (DUF5323)	ENOG502S6UG///No_INFO	IPR020526///Ribosomal protein L6, chloroplast	[F2DD09_HORVV|diamond]SubName: Full=Predicted protein {ECO:0000313|EMBL:BAJ92980.1};
HORVU.MOREX.r2.5HG0408620	'HORVU.MOREX.r2.5HG0408620'	mRNA	1.23293	0.00766088		GO:0046658///anchored component of plasma membrane			PF02469///Fasciclin domain	ENOG502QR33///No_INFO	IPR000782///FAS1 domain+++IPR033254///Fasciclin-like arabinogalactan protein+++IPR036378///FAS1 domain superfamily	[A0A287RUD8_HORVV|diamond]SubName: Full=Uncharacterized protein {ECO:0000313|EnsemblPlants:HORVU5Hr1G075570.1};
HORVU.MOREX.r2.2HG0109010	'HORVU.MOREX.r2.2HG0109010'	mRNA	1.21995	0.019958	04145///Phagosome	GO:0005874///microtubule	GO:0003924///GTPase activity+++GO:0005200///structural constituent of cytoskeleton+++GO:0005525///GTP binding	GO:0007017///microtubule-based process	PF00091///Tubulin/FtsZ family, GTPase domain+++PF03953///Tubulin C-terminal domain		IPR000217///Tubulin+++IPR002452///Alpha tubulin+++IPR003008///Tubulin/FtsZ, GTPase domain+++IPR008280///Tubulin/FtsZ, C-terminal+++IPR013838///Beta tubulin, autoregulation binding site+++IPR017975///Tubulin, conserved site+++IPR018316///Tubulin/FtsZ, 2-layer sandwich domain+++IPR023123///Tubulin, C-terminal+++IPR036525///Tubulin/FtsZ, GTPase domain superfamily+++IPR037103///Tubulin/FtsZ-like, C-t…	[A0A314KK74_NICAT|diamond]RecName: Full=Tubulin alpha chain {ECO:0000256|RuleBase:RU000352};
HORVU.MOREX.r2.2HG0165530	'HORVU.MOREX.r2.2HG0165530'	mRNA	1.21189	0.00664549		GO:0005794///Golgi apparatus+++GO:0016021///integral component of membrane	GO:0016757///transferase activity, transferring glycosyl groups		PF04577///Glycosyltransferase 61		IPR007657///Glycosyltransferase 61	[A0A287JD87_HORVV|diamond]SubName: Full=Uncharacterized protein {ECO:0000313|EnsemblPlants:HORVU2Hr1G108150.8};
HORVU.MOREX.r2.5HG0403840	'HORVU.MOREX.r2.5HG0403840'	mRNA	1.20942	0.0089849					PF04784///Protein of unknown function, DUF547+++PF14389///Leucine-zipper of ternary complex factor MIP1		IPR006869///Domain of unknown function DUF547+++IPR025757///Ternary complex factor MIP1, leucine-zipper	[A0A287RNI9_HORVV|diamond]SubName: Full=Uncharacterized protein {ECO:0000313|EnsemblPlants:HORVU5Hr1G069480.12};
HORVU.MOREX.r2.7HG0589710	'HORVU.MOREX.r2.7HG0589710'	mRNA	1.19076	0.0195617							IPR036410///Heat shock protein DnaJ, cysteine-rich domain superfamily	[A0A3B6SIQ1_WHEAT|diamond]SubName: Full=Uncharacterized protein {ECO:0000313|EnsemblPlants:TraesCS7B02G242200.1};
HORVU.MOREX.r2.1HG0042050	'HORVU.MOREX.r2.1HG0042050'	mRNA	1.18921	0.00601909		GO:0016021///integral component of membrane			PF04172///LrgB-like family	ENOG502QQ63///No_INFO	IPR007300///CidB/LrgB family	[M0Y530_HORVV|diamond]SubName: Full=Uncharacterized protein {ECO:0000313|EnsemblPlants:HORVU1Hr1G051150.13};
HORVU.MOREX.r2.3HG0239800	'HORVU.MOREX.r2.3HG0239800'	mRNA	1.16961	0.0219579	03010///Ribosome	GO:0005840///ribosome+++GO:0022625///cytosolic large ribosomal subunit	GO:0003729///mRNA binding+++GO:0003735///structural constituent of ribosome	GO:0006412///translation+++GO:0017148///negative regulation of translation	PF00572///Ribosomal protein L13	KOG3203///structural constituent of ribosome	IPR005822///Ribosomal protein L13+++IPR005823///Ribosomal protein L13, bacterial-type+++IPR023563///Ribosomal protein L13, conserved site+++IPR036899///Ribosomal protein L13 superfamily	[A0A287LL06_HORVV|diamond]SubName: Full=Uncharacterized protein {ECO:0000313|EnsemblPlants:HORVU3Hr1G071530.1};
HORVU.MOREX.r2.2HG0140960	'HORVU.MOREX.r2.2HG0140960'	mRNA	1.16369	0.0492423	03018///RNA degradation	GO:0009570///chloroplast stroma+++GO:0009941///chloroplast envelope	GO:0005524///ATP binding+++GO:0016887///ATPase activity	GO:0006457///protein folding+++GO:0042026///protein refolding	PF00118///TCP-1/cpn60 chaperonin family	KOG0356///protein refolding	IPR001844///Chaperonin Cpn60/GroEL+++IPR002423///Chaperonin Cpn60/GroEL/TCP-1 family+++IPR018370///Chaperonin Cpn60, conserved site+++IPR027409///GroEL-like apical domain superfamily+++IPR027410///TCP-1-like chaperonin intermediate domain superfamily+++IPR027413///GroEL-like equatorial domain superfamily	[I1IY54_BRADI|diamond]SubName: Full=Uncharacterized protein {ECO:0000313|EMBL:KQJ82827.1, ECO:0000313|EnsemblPlants:KQJ82827};
HORVU.MOREX.r2.2HG0096630	'HORVU.MOREX.r2.2HG0096630'	mRNA	1.16191	0.00631558	00860///Porphyrin metabolism	GO:0009570///chloroplast stroma+++GO:0031969///chloroplast membrane	GO:0005524///ATP binding+++GO:0016851///magnesium chelatase activity	GO:0015979///photosynthesis+++GO:0015995///chlorophyll biosynthetic process	PF02514///CobN/Magnesium Chelatase+++PF11965///Domain of unknown function (DUF3479)		IPR003672///CobN/magnesium chelatase+++IPR011771///Magnesium-chelatase, subunit H+++IPR022571///Magnesium chelatase, subunit H, N-terminal	[CHLH_ORYSI|diamond]RecName: Full=Magnesium-chelatase subunit ChlH, chloroplastic; Short=Mg-chelatase subunit H; EC=6.6.1.1; AltName: Full=Mg-protoporphyrin IX chelatase subunit ChlH; Flags: Precursor;
HORVU.MOREX.r2.7HG0622460	'HORVU.MOREX.r2.7HG0622460'	mRNA	1.11786	0.00654565	00906///Carotenoid biosynthesis		GO:0004310///farnesyl-diphosphate farnesyltransferase activity+++GO:0016767///geranylgeranyl-diphosphate geranylgeranyltransferase activity+++GO:0051996///squalene synthase activity			KOG1459///farnesyl-diphosphate farnesyltransferase activity	IPR008949///Isoprenoid synthase domain superfamily+++IPR019845///Squalene/phytoene synthase, conserved site+++IPR033904///Trans-isoprenyl diphosphate synthases, head-to-head	[M0YGH3_HORVV|diamond]RecName: Full=15-cis-phytoene synthase {ECO:0000256|ARBA:ARBA00012396}; EC=2.5.1.32 {ECO:0000256|ARBA:ARBA00012396};
HORVU.MOREX.r2.1HG0040820	'HORVU.MOREX.r2.1HG0040820'	mRNA	1.10844	0.0219238		GO:0016021///integral component of membrane			PF11947///Photosynthesis affected mutant 68	ENOG502S1GI///No_INFO	IPR021855///PAM68-like	[A0A287FH46_HORVV|diamond]SubName: Full=Uncharacterized protein {ECO:0000313|EnsemblPlants:HORVU1Hr1G049470.1};
HORVU.MOREX.r2.4HG0340560	'HORVU.MOREX.r2.4HG0340560'	mRNA	1.09917	0.0251662	03013///Nucleocytoplasmic transport+++03015///mRNA surveillance pathway							[M0URP2_HORVV|diamond]SubName: Full=Uncharacterized protein {ECO:0000313|EnsemblPlants:HORVU4Hr1G080820.2};
HORVU.MOREX.r2.2HG0132690	'HORVU.MOREX.r2.2HG0132690'	mRNA	1.08958	0.0170456	00592///alpha-Linolenic acid metabolism		GO:0016491///oxidoreductase activity		PF08240///Alcohol dehydrogenase GroES-like domain		IPR011032///GroES-like superfamily+++IPR013154///Alcohol dehydrogenase, N-terminal+++IPR020843///Polyketide synthase, enoylreductase domain+++IPR036291///NAD(P)-binding domain superfamily	[A0A3B6DGH2_WHEAT|diamond]RecName: Full=PKS_ER domain-containing protein {ECO:0000259|SMART:SM00829};
HORVU.MOREX.r2.4HG0307240	'HORVU.MOREX.r2.4HG0307240'	mRNA	1.08695	0.047572	03010///Ribosome	GO:0005763///mitochondrial small ribosomal subunit	GO:0003735///structural constituent of ribosome+++GO:0019843///rRNA binding	GO:0006412///translation	PF00333///Ribosomal protein S5, N-terminal domain+++PF03719///Ribosomal protein S5, C-terminal domain	KOG0877///structural constituent of ribosome	IPR000851///Ribosomal protein S5+++IPR005324///Ribosomal protein S5, C-terminal+++IPR005712///Ribosomal protein S5, bacterial-type+++IPR013810///Ribosomal protein S5, N-terminal+++IPR014721///Ribosomal protein S5 domain 2-type fold, subgroup+++IPR018192///Ribosomal protein S5, N-terminal, conserved site+++IPR020568///Ribosomal protein S5 domain 2-type fold	[A0A287NUK5_HORVV|diamond]RecName: Full=S5 DRBM domain-containing protein {ECO:0000259|PROSITE:PS50881};
HORVU.MOREX.r2.4HG0286120	'HORVU.MOREX.r2.4HG0286120'	mRNA	1.07341	0.0245853	03008///Ribosome biogenesis in eukaryotes		GO:0047834///D-threo-aldose 1-dehydrogenase activity		PF00248///Aldo/keto reductase family	KOG1575///oxidoreductase activity	IPR020471///Aldo-keto reductase+++IPR023210///NADP-dependent oxidoreductase domain+++IPR036812///NADP-dependent oxidoreductase domain superfamily	[A0A287N9P3_HORVV|diamond]RecName: Full=Aldo_ket_red domain-containing protein {ECO:0000259|Pfam:PF00248};
HORVU.MOREX.r2.1HG0074060	'HORVU.MOREX.r2.1HG0074060'	mRNA	1.0609	0.0355556	03010///Ribosome	GO:0005840///ribosome	GO:0003735///structural constituent of ribosome	GO:0006412///translation	PF00542///Ribosomal protein L7/L12 C-terminal domain+++PF16320///Ribosomal protein L7/L12 dimerisation domain	KOG1715///structural constituent of ribosome	IPR000206///Ribosomal protein L7/L12+++IPR008932///Ribosomal protein L7/L12, oligomerisation+++IPR013823///Ribosomal protein L7/L12, C-terminal+++IPR014719///Ribosomal protein L7/L12, C-terminal/adaptor protein ClpS-like+++IPR036235///Ribosomal protein L7/L12, oligomerisation domain superfamily	[F2CRM3_HORVV|diamond]SubName: Full=Predicted protein {ECO:0000313|EMBL:BAJ85494.1};
HORVU.MOREX.r2.5HG0404460	'HORVU.MOREX.r2.5HG0404460'	mRNA	1.02657	0.0450057		GO:0009706///chloroplast inner membrane+++GO:0016021///integral component of membrane	GO:0022857///transmembrane transporter activity		PF00939///Sodium:sulfate symporter transmembrane region	ENOG502QQ8W///No_INFO	IPR001898///Solute carrier family 13+++IPR030676///Citrate carrier CitT-related	[A0A287RPN8_HORVV|diamond]SubName: Full=Uncharacterized protein {ECO:0000313|EnsemblPlants:HORVU5Hr1G070230.1};
HORVU.MOREX.r2.5HG0426470	'HORVU.MOREX.r2.5HG0426470'	mRNA	1.02216	0.0477214	03010///Ribosome	GO:0005840///ribosome	GO:0003735///structural constituent of ribosome	GO:0006412///translation	PF00380///Ribosomal protein S9/S16	KOG1697///structural constituent of ribosome	IPR000754///Ribosomal protein S9+++IPR014721///Ribosomal protein S5 domain 2-type fold, subgroup+++IPR020568///Ribosomal protein S5 domain 2-type fold+++IPR020574///Ribosomal protein S9, conserved site+++IPR023035///Ribosomal protein S9, bacterial/plastid	[M0YG08_HORVV|diamond]SubName: Full=Uncharacterized protein {ECO:0000313|EnsemblPlants:HORVU5Hr1G098340.2};
HORVU.MOREX.r2.2HG0084300	'HORVU.MOREX.r2.2HG0084300'	mRNA	0.997956	0.0307883	03018///RNA degradation		GO:0005524///ATP binding+++GO:0016887///ATPase activity	GO:0042026///protein refolding	PF00118///TCP-1/cpn60 chaperonin family		IPR001844///Chaperonin Cpn60/GroEL+++IPR002423///Chaperonin Cpn60/GroEL/TCP-1 family+++IPR018370///Chaperonin Cpn60, conserved site+++IPR027409///GroEL-like apical domain superfamily+++IPR027410///TCP-1-like chaperonin intermediate domain superfamily+++IPR027413///GroEL-like equatorial domain superfamily	[A0A5J9T9Q9_9POAL|diamond]SubName: Full=Uncharacterized protein {ECO:0000313|EMBL:TVU07321.1};
HORVU.MOREX.r2.7HG0549280	'HORVU.MOREX.r2.7HG0549280'	mRNA	0.991579	0.0387483		GO:0005759///mitochondrial matrix+++GO:0009507///chloroplast+++GO:0009536///plastid	GO:0005524///ATP binding+++GO:0016887///ATPase activity+++GO:0046872///metal ion binding+++GO:0046914///transition metal ion binding+++GO:0051082///unfolded protein binding+++GO:0051087///chaperone binding	GO:0051085///chaperone cofactor-dependent protein refolding+++GO:1901671///positive regulation of superoxide dismutase activity	PF00166///Chaperonin 10 Kd subunit	KOG1641///chaperone cofactor-dependent protein refolding	IPR011032///GroES-like superfamily+++IPR017416///Chaperonin Cpn20+++IPR018369///Chaperonin GroES, conserved site+++IPR020818///GroES chaperonin family+++IPR037124///GroES chaperonin superfamily	[M0UZ78_HORVV|diamond]SubName: Full=Uncharacterized protein {ECO:0000313|EnsemblPlants:HORVU7Hr1G033900.1};
HORVU.MOREX.r2.6HG0492200	'HORVU.MOREX.r2.6HG0492200'	mRNA	0.976238	0.0469311					PF08212///Lipocalin-like domain		IPR000566///Lipocalin/cytosolic fatty-acid binding domain+++IPR012674///Calycin+++IPR022271///Lipocalin, ApoD type+++IPR022272///Lipocalin family conserved site	[A0A453P2V9_AEGTS|diamond]RecName: Full=Lipocln_cytosolic_FA-bd_dom domain-containing protein {ECO:0000259|Pfam:PF08212};
HORVU.MOREX.r2.4HG0314400	'HORVU.MOREX.r2.4HG0314400'	mRNA	0.954743	0.0441918	00500///Starch and sucrose metabolism		GO:0016157///sucrose synthase activity	GO:0005985///sucrose metabolic process	PF00534///Glycosyl transferases group 1+++PF00862///Sucrose synthase		IPR000368///Sucrose synthase+++IPR001296///Glycosyl transferase, family 1+++IPR012820///Sucrose synthase, plant/cyanobacteria	[A0A3B6HS74_WHEAT|diamond]RecName: Full=Sucrose synthase {ECO:0000256|ARBA:ARBA00012540, ECO:0000256|RuleBase:RU280817}; EC=2.4.1.13 {ECO:0000256|ARBA:ARBA00012540, ECO:0000256|RuleBase:RU280817};
HORVU.MOREX.r2.6HG0525590	'HORVU.MOREX.r2.6HG0525590'	mRNA	0.891911	0.0428241	00053///Ascorbate and aldarate metabolism+++00480///Glutathione metabolism	GO:0016021///integral component of membrane	GO:0016688///L-ascorbate peroxidase activity+++GO:0020037///heme binding+++GO:0046872///metal ion binding	GO:0006979///response to oxidative stress	PF00141///Peroxidase		IPR002016///Haem peroxidase+++IPR002207///Class I peroxidase+++IPR010255///Haem peroxidase superfamily+++IPR019793///Peroxidases heam-ligand binding site	[A0A453Q742_AEGTS|diamond]RecName: Full=L-ascorbate peroxidase {ECO:0000256|ARBA:ARBA00012940}; EC=1.11.1.11 {ECO:0000256|ARBA:ARBA00012940};
HORVU.MOREX.r2.3HG0234500	'HORVU.MOREX.r2.3HG0234500'	mRNA	0.885495	0.0403939					PF13460///NAD(P)H-binding		IPR016040///NAD(P)-binding domain+++IPR036291///NAD(P)-binding domain superfamily	[A0A446NL37_TRITD|diamond]RecName: Full=NAD(P)-bd_dom domain-containing protein {ECO:0000259|Pfam:PF13460};
Gene ID	Gene Symbol	Type	log2 (STRESS_24_LEAF / CONTROL_LEAF)	Qvalue (STRESS_24_LEAF / CONTROL_LEAF)	KEGG Pathway Desc	GO_C Desc	GO_F Desc	GO_P Desc	Pfam Desc	EggNOG Desc	InterPro Desc	UniProt Desc
HORVU.MOREX.r2.6HG0524260	'HORVU.MOREX.r2.6HG0524260'	mRNA	-28.5387	9.3036e-07			GO:0004252///serine-type endopeptidase activity		PF00082///Subtilase family+++PF05922///Peptidase inhibitor I9+++PF17766///Fibronectin type-III domain		IPR000209///Peptidase S8/S53 domain+++IPR010259///Peptidase S8 propeptide/proteinase inhibitor I9+++IPR015500///Peptidase S8, subtilisin-related+++IPR022398///Peptidase S8, subtilisin, His-active site+++IPR023828///Peptidase S8, subtilisin, Ser-active site+++IPR034197///Cucumisin-like catalytic domain+++IPR036852///Peptidase S8/S53 domain superfamily+++IPR037045///Peptidase S8 propeptide/proteina…	[A0A287V7E3_HORVV|diamond]SubName: Full=Uncharacterized protein {ECO:0000313|EnsemblPlants:HORVU6Hr1G092540.12};
HORVU.MOREX.r2.6HG0523140	'HORVU.MOREX.r2.6HG0523140'	mRNA	-25.8998	1.64789e-05		GO:0016020///membrane+++GO:0016021///integral component of membrane			PF13962///Domain of unknown function	ENOG502SB4Y///No_INFO	IPR026961///PGG domain	[A0A287V6I6_HORVV|diamond]RecName: Full=PGG domain-containing protein {ECO:0000259|Pfam:PF13962};
HORVU.MOREX.r2.4HG0276680	'HORVU.MOREX.r2.4HG0276680'	mRNA	-24.8824	4.60649e-05	04626///Plant-pathogen interaction	GO:0016021///integral component of membrane			PF08263///Leucine rich repeat N-terminal domain+++PF13855///Leucine rich repeat		IPR001611///Leucine-rich repeat+++IPR003591///Leucine-rich repeat, typical subtype+++IPR013210///Leucine-rich repeat-containing N-terminal, plant-type+++IPR032675///Leucine-rich repeat domain superfamily	[A0A3B6IK44_WHEAT|diamond]RecName: Full=LRRNT_2 domain-containing protein {ECO:0000259|Pfam:PF08263};
HORVU.MOREX.r2.1HG0000930	'HORVU.MOREX.r2.1HG0000930'	mRNA	-23.6606	0.000142972								[A0A287EET9_HORVV|diamond]SubName: Full=Uncharacterized protein {ECO:0000313|EnsemblPlants:HORVU1Hr1G000440.1};
HORVU.MOREX.r2.7HG0534240	'HORVU.MOREX.r2.7HG0534240'	mRNA	-8.65244	0.000171181	00350///Tyrosine metabolism+++00360///Phenylalanine metabolism+++00380///Tryptophan metabolism+++00901///Indole alkaloid biosynthesis+++00950///Isoquinoline alkaloid biosynthesis+++00965///Betalain biosynthesis	GO:0005737///cytoplasm	GO:0016831///carboxy-lyase activity+++GO:0030170///pyridoxal phosphate binding	GO:0006520///cellular amino acid metabolic process	PF00282///Pyridoxal-dependent decarboxylase conserved domain		IPR002129///Pyridoxal phosphate-dependent decarboxylase+++IPR010977///Aromatic-L-amino-acid decarboxylase+++IPR015421///Pyridoxal phosphate-dependent transferase, major domain+++IPR015422///Pyridoxal phosphate-dependent transferase, small domain+++IPR015424///Pyridoxal phosphate-dependent transferase+++IPR021115///Pyridoxal-phosphate binding site	[A0A287VI00_HORVV|diamond]SubName: Full=Uncharacterized protein {ECO:0000313|EnsemblPlants:HORVU7Hr1G010750.1};
HORVU.MOREX.r2.3HG0261990	'HORVU.MOREX.r2.3HG0261990'	mRNA	-8.42531	0.000741314		GO:0048046///apoplast	GO:0005507///copper ion binding+++GO:0016491///oxidoreductase activity+++GO:0052716///hydroquinone:oxygen oxidoreductase activity	GO:0046274///lignin catabolic process	PF00394///Multicopper oxidase+++PF07731///Multicopper oxidase+++PF07732///Multicopper oxidase	KOG1263///Belongs to the multicopper oxidase family	IPR001117///Multicopper oxidase, type 1+++IPR002355///Multicopper oxidase, copper-binding site+++IPR008972///Cupredoxin+++IPR011706///Multicopper oxidase, C-terminal+++IPR011707///Multicopper oxidase, N-termianl+++IPR017761///Laccase+++IPR033138///Multicopper oxidases, conserved site+++IPR034285///Laccase, second cupredoxin domain+++IPR034288///Laccase, first cupredoxin domain+++IPR034289///Lacca…	[A0A287MG47_HORVV|diamond]RecName: Full=Laccase {ECO:0000256|ARBA:ARBA00012297, ECO:0000256|RuleBase:RU361119}; EC=1.10.3.2 {ECO:0000256|ARBA:ARBA00012297, ECO:0000256|RuleBase:RU361119}; AltName: Full=Benzenediol:oxygen oxidoreductase {ECO:0000256|RuleBase:RU361119}; AltName: Full=Diphenol oxidase {ECO:0000256|RuleBase:RU361119}; AltName: Full=Urishiol oxidase {ECO:0000256|RuleBase:RU361119};
HORVU.MOREX.r2.2HG0170780	'HORVU.MOREX.r2.2HG0170780'	mRNA	-8.39467	0.0437925	00350///Tyrosine metabolism+++00360///Phenylalanine metabolism+++00380///Tryptophan metabolism+++00901///Indole alkaloid biosynthesis+++00950///Isoquinoline alkaloid biosynthesis+++00965///Betalain biosynthesis	GO:0005737///cytoplasm	GO:0016831///carboxy-lyase activity+++GO:0030170///pyridoxal phosphate binding	GO:0006520///cellular amino acid metabolic process	PF00282///Pyridoxal-dependent decarboxylase conserved domain		IPR002129///Pyridoxal phosphate-dependent decarboxylase+++IPR010977///Aromatic-L-amino-acid decarboxylase+++IPR015421///Pyridoxal phosphate-dependent transferase, major domain+++IPR015422///Pyridoxal phosphate-dependent transferase, small domain+++IPR015424///Pyridoxal phosphate-dependent transferase+++IPR021115///Pyridoxal-phosphate binding site	[A0A287JIB6_HORVV|diamond]SubName: Full=Uncharacterized protein {ECO:0000313|EnsemblPlants:HORVU2Hr1G114390.3};
HORVU.MOREX.r2.7HG0621850	'HORVU.MOREX.r2.7HG0621850'	mRNA	-8.31117	0.0044716	04016///MAPK signaling pathway - plant+++04626///Plant-pathogen interaction	GO:0016021///integral component of membrane	GO:0004672///protein kinase activity+++GO:0005524///ATP binding		PF00069///Protein kinase domain+++PF00560///Leucine Rich Repeat+++PF08263///Leucine rich repeat N-terminal domain+++PF13855///Leucine rich repeat	ENOG502QQYD///No_INFO	IPR000719///Protein kinase domain+++IPR001611///Leucine-rich repeat+++IPR003591///Leucine-rich repeat, typical subtype+++IPR008266///Tyrosine-protein kinase, active site+++IPR011009///Protein kinase-like domain superfamily+++IPR013210///Leucine-rich repeat-containing N-terminal, plant-type+++IPR017441///Protein kinase, ATP binding site+++IPR032675///Leucine-rich repeat domain superfamily	[A0A287XZV4_HORVV|diamond]RecName: Full=Protein kinase domain-containing protein {ECO:0000259|PROSITE:PS50011};
HORVU.MOREX.r2.1HG0007840	'HORVU.MOREX.r2.1HG0007840'	mRNA	-8.2118	0.0312882	00350///Tyrosine metabolism+++00360///Phenylalanine metabolism+++00380///Tryptophan metabolism+++00901///Indole alkaloid biosynthesis+++00950///Isoquinoline alkaloid biosynthesis+++00965///Betalain biosynthesis	GO:0005737///cytoplasm	GO:0016831///carboxy-lyase activity+++GO:0030170///pyridoxal phosphate binding	GO:0006520///cellular amino acid metabolic process	PF00282///Pyridoxal-dependent decarboxylase conserved domain		IPR002129///Pyridoxal phosphate-dependent decarboxylase+++IPR010977///Aromatic-L-amino-acid decarboxylase+++IPR015421///Pyridoxal phosphate-dependent transferase, major domain+++IPR015422///Pyridoxal phosphate-dependent transferase, small domain+++IPR015424///Pyridoxal phosphate-dependent transferase+++IPR021115///Pyridoxal-phosphate binding site	[A0A287ELK9_HORVV|diamond]SubName: Full=Uncharacterized protein {ECO:0000313|EnsemblPlants:HORVU1Hr1G010120.1};
HORVU.MOREX.r2.2HG0174450	'HORVU.MOREX.r2.2HG0174450'	mRNA	-7.61084	0.0246216					PF01477///PLAT/LH2 domain		IPR001024///PLAT/LH2 domain+++IPR036392///PLAT/LH2 domain superfamily	[A0A3B6DM82_WHEAT|diamond]RecName: Full=PLAT domain-containing protein {ECO:0000259|PROSITE:PS50095};
HORVU.MOREX.r2.6HG0463640	'HORVU.MOREX.r2.6HG0463640'	mRNA	-7.46236	0.0409059		GO:0016021///integral component of membrane	GO:0004497///monooxygenase activity+++GO:0005506///iron ion binding+++GO:0016705///oxidoreductase activity, acting on paired donors, with incorporation or reduction of molecular oxygen+++GO:0020037///heme binding		PF00067///Cytochrome P450	KOG0156///iron ion binding	IPR001128///Cytochrome P450+++IPR002401///Cytochrome P450, E-class, group I+++IPR017972///Cytochrome P450, conserved site+++IPR036396///Cytochrome P450 superfamily	[A0A287TIT1_HORVV|diamond]SubName: Full=Uncharacterized protein {ECO:0000313|EnsemblPlants:HORVU6Hr1G020540.2};
HORVU.MOREX.r2.5HG0401450	'HORVU.MOREX.r2.5HG0401450'	mRNA	-7.42567	0.00188159								[A0A3B6LMR1_WHEAT|diamond]SubName: Full=Uncharacterized protein {ECO:0000313|EnsemblPlants:TraesCS5B02G228800.1};
HORVU.MOREX.r2.5HG0392490	'HORVU.MOREX.r2.5HG0392490'	mRNA	-7.14025	2.58024e-05			GO:0004499///N,N-dimethylaniline monooxygenase activity+++GO:0050660///flavin adenine dinucleotide binding+++GO:0050661///NADP binding		PF00743///Flavin-binding monooxygenase-like	KOG1399///N,N-dimethylaniline monooxygenase activity	IPR000960///Flavin monooxygenase FMO+++IPR020946///Flavin monooxygenase-like+++IPR036188///FAD/NAD(P)-binding domain superfamily	[M0UFN2_HORVV|diamond]RecName: Full=Flavin-containing monooxygenase {ECO:0000256|RuleBase:RU361177}; EC=1.-.-.- {ECO:0000256|RuleBase:RU361177};
HORVU.MOREX.r2.3HG0245140	'HORVU.MOREX.r2.3HG0245140'	mRNA	-7.12994	1.06687e-05	00350///Tyrosine metabolism+++00950///Isoquinoline alkaloid biosynthesis		GO:0004097///catechol oxidase activity+++GO:0046872///metal ion binding	GO:0046148///pigment biosynthetic process	PF00264///Common central domain of tyrosinase+++PF12142///Polyphenol oxidase middle domain+++PF12143///Protein of unknown function (DUF_B2219)	ENOG502QVBP///No_INFO	IPR002227///Tyrosinase copper-binding domain+++IPR008922///Di-copper centre-containing domain superfamily+++IPR013087///Zinc finger C2H2-type+++IPR016213///Polyphenol oxidase+++IPR022739///Polyphenol oxidase, central domain+++IPR022740///Polyphenol oxidase, C-terminal	[M0V4G9_HORVV|diamond]SubName: Full=Uncharacterized protein {ECO:0000313|EnsemblPlants:HORVU3Hr1G077790.1};
HORVU.MOREX.r2.1HG0016070	'HORVU.MOREX.r2.1HG0016070'	mRNA	-7.10331	0.0114496		GO:0048046///apoplast	GO:0005507///copper ion binding+++GO:0052716///hydroquinone:oxygen oxidoreductase activity	GO:0046274///lignin catabolic process	PF00394///Multicopper oxidase+++PF07731///Multicopper oxidase+++PF07732///Multicopper oxidase		IPR001117///Multicopper oxidase, type 1+++IPR002355///Multicopper oxidase, copper-binding site+++IPR008972///Cupredoxin+++IPR011706///Multicopper oxidase, C-terminal+++IPR011707///Multicopper oxidase, N-termianl+++IPR017761///Laccase+++IPR033138///Multicopper oxidases, conserved site+++IPR034285///Laccase, second cupredoxin domain+++IPR034288///Laccase, first cupredoxin domain+++IPR034289///Lacca…	[A0A3B6EPM6_WHEAT|diamond]RecName: Full=Laccase {ECO:0000256|ARBA:ARBA00012297, ECO:0000256|RuleBase:RU361119}; EC=1.10.3.2 {ECO:0000256|ARBA:ARBA00012297, ECO:0000256|RuleBase:RU361119}; AltName: Full=Benzenediol:oxygen oxidoreductase {ECO:0000256|RuleBase:RU361119}; AltName: Full=Diphenol oxidase {ECO:0000256|RuleBase:RU361119}; AltName: Full=Urishiol oxidase {ECO:0000256|RuleBase:RU361119};
HORVU.MOREX.r2.7HG0584900	'HORVU.MOREX.r2.7HG0584900'	mRNA	-7.0086	0.0140676	00940///Phenylpropanoid biosynthesis	GO:0005576///extracellular region+++GO:0009505///plant-type cell wall+++GO:0009506///plasmodesma	GO:0004601///peroxidase activity+++GO:0020037///heme binding+++GO:0046872///metal ion binding	GO:0006979///response to oxidative stress+++GO:0042744///hydrogen peroxide catabolic process	PF00141///Peroxidase	ENOG502QSBQ///No_INFO	IPR000823///Plant peroxidase+++IPR002016///Haem peroxidase+++IPR010255///Haem peroxidase superfamily+++IPR019793///Peroxidases heam-ligand binding site+++IPR019794///Peroxidase, active site+++IPR033905///Secretory peroxidase	[A0A287WYD2_HORVV|diamond]RecName: Full=Peroxidase {ECO:0000256|ARBA:ARBA00012313, ECO:0000256|RuleBase:RU362060}; EC=1.11.1.7 {ECO:0000256|ARBA:ARBA00012313, ECO:0000256|RuleBase:RU362060};
HORVU.MOREX.r2.6HG0517080	'HORVU.MOREX.r2.6HG0517080'	mRNA	-6.88919	0.0100594	00500///Starch and sucrose metabolism	GO:0005886///plasma membrane+++GO:0016021///integral component of membrane	GO:0004675///transmembrane receptor protein serine/threonine kinase activity+++GO:0005524///ATP binding+++GO:0030246///carbohydrate binding	GO:0002229///defense response to oomycetes+++GO:0042742///defense response to bacterium	PF00069///Protein kinase domain+++PF00139///Legume lectin domain		IPR000719///Protein kinase domain+++IPR001220///Legume lectin domain+++IPR008271///Serine/threonine-protein kinase, active site+++IPR011009///Protein kinase-like domain superfamily+++IPR013320///Concanavalin A-like lectin/glucanase domain superfamily+++IPR017441///Protein kinase, ATP binding site	[A0A3B6NTT6_WHEAT|diamond]RecName: Full=Protein kinase domain-containing protein {ECO:0000259|PROSITE:PS50011};
HORVU.MOREX.r2.2HG0170800	'HORVU.MOREX.r2.2HG0170800'	mRNA	-6.73907	4.94636e-07	00350///Tyrosine metabolism+++00360///Phenylalanine metabolism+++00380///Tryptophan metabolism+++00901///Indole alkaloid biosynthesis+++00950///Isoquinoline alkaloid biosynthesis+++00965///Betalain biosynthesis	GO:0005737///cytoplasm	GO:0016831///carboxy-lyase activity+++GO:0030170///pyridoxal phosphate binding	GO:0006520///cellular amino acid metabolic process	PF00282///Pyridoxal-dependent decarboxylase conserved domain		IPR002129///Pyridoxal phosphate-dependent decarboxylase+++IPR010977///Aromatic-L-amino-acid decarboxylase+++IPR015421///Pyridoxal phosphate-dependent transferase, major domain+++IPR015422///Pyridoxal phosphate-dependent transferase, small domain+++IPR015424///Pyridoxal phosphate-dependent transferase+++IPR021115///Pyridoxal-phosphate binding site	[A0A287JIK6_HORVV|diamond]SubName: Full=Uncharacterized protein {ECO:0000313|EnsemblPlants:HORVU2Hr1G114450.1};
HORVU.MOREX.r2.7HG0547950	'HORVU.MOREX.r2.7HG0547950'	mRNA	-6.67186	0.0436365		GO:0016021///integral component of membrane	GO:0015276///ligand-gated ion channel activity		PF00060///Ligand-gated ion channel+++PF00497///Bacterial extracellular solute-binding proteins, family 3		IPR001320///Ionotropic glutamate receptor+++IPR001638///Solute-binding protein family 3/N-terminal domain of MltF	[A0A287VY61_HORVV|diamond]RecName: Full=PBPe domain-containing protein {ECO:0000259|SMART:SM00079};
HORVU.MOREX.r2.1HG0063430	'HORVU.MOREX.r2.1HG0063430'	mRNA	-6.58269	0.0328048	00562///Inositol phosphate metabolism+++04070///Phosphatidylinositol signaling system	GO:0005737///cytoplasm+++GO:0005829///cytosol	GO:0000287///magnesium ion binding+++GO:0005524///ATP binding+++GO:0047325///inositol tetrakisphosphate 1-kinase activity+++GO:0052725///inositol-1,3,4-trisphosphate 6-kinase activity+++GO:0052726///inositol-1,3,4-trisphosphate 5-kinase activity	GO:0032957///inositol trisphosphate metabolic process+++GO:0052746///inositol phosphorylation	PF05770///Inositol 1,3,4-trisphosphate 5/6-kinase ATP-grasp domain+++PF17927///Inositol 1,3,4-trisphosphate 5/6-kinase pre-ATP-grasp domain	ENOG502QQS1///No_INFO	IPR008656///Inositol-tetrakisphosphate 1-kinase+++IPR040464///Inositol 1,3,4-trisphosphate 5/6-kinase, ATP-grasp domain+++IPR041429///Inositol-tetrakisphosphate 1-kinase, N-terminal	[A0A287GC12_HORVV|diamond]SubName: Full=Uncharacterized protein {ECO:0000313|EnsemblPlants:HORVU1Hr1G077420.1};
HORVU.MOREX.r2.2HG0081570	'HORVU.MOREX.r2.2HG0081570'	mRNA	-6.55855	0.00822984	00330///Arginine and proline metabolism+++00360///Phenylalanine metabolism+++00380///Tryptophan metabolism				PF01425///Amidase		IPR023631///Amidase signature domain+++IPR036928///Amidase signature (AS) superfamily	[A0A287GXP6_HORVV|diamond]RecName: Full=Amidase domain-containing protein {ECO:0000259|Pfam:PF01425};
HORVU.MOREX.r2.1HG0060530	'HORVU.MOREX.r2.1HG0060530'	mRNA	-6.499	0.000174521			GO:0003677///DNA binding	GO:0006355///regulation of transcription, DNA-templated	PF02365///No apical meristem (NAM) protein	ENOG502QQPM///No_INFO	IPR003441///NAC domain+++IPR036093///NAC domain superfamily	[A0A287G8D2_HORVV|diamond]RecName: Full=NAC domain-containing protein {ECO:0000259|PROSITE:PS51005};
HORVU.MOREX.r2.2HG0170790	'HORVU.MOREX.r2.2HG0170790'	mRNA	-6.49865	0.0216076	00350///Tyrosine metabolism+++00360///Phenylalanine metabolism+++00380///Tryptophan metabolism+++00901///Indole alkaloid biosynthesis+++00950///Isoquinoline alkaloid biosynthesis+++00965///Betalain biosynthesis	GO:0005737///cytoplasm	GO:0016831///carboxy-lyase activity+++GO:0030170///pyridoxal phosphate binding	GO:0006520///cellular amino acid metabolic process	PF00282///Pyridoxal-dependent decarboxylase conserved domain		IPR002129///Pyridoxal phosphate-dependent decarboxylase+++IPR010977///Aromatic-L-amino-acid decarboxylase+++IPR015421///Pyridoxal phosphate-dependent transferase, major domain+++IPR015422///Pyridoxal phosphate-dependent transferase, small domain+++IPR015424///Pyridoxal phosphate-dependent transferase+++IPR021115///Pyridoxal-phosphate binding site	[A0A287JIC2_HORVV|diamond]SubName: Full=Uncharacterized protein {ECO:0000313|EnsemblPlants:HORVU2Hr1G114440.1};
HORVU.MOREX.r2.7HG0589860	'HORVU.MOREX.r2.7HG0589860'	mRNA	-6.38853	1.02711e-05	00561///Glycerolipid metabolism+++00564///Glycerophospholipid metabolism	GO:0016021///integral component of membrane	GO:0008195///phosphatidate phosphatase activity+++GO:0042577///lipid phosphatase activity	GO:0006644///phospholipid metabolic process	PF01569///PAP2 superfamily	KOG3030///phosphatidate phosphatase activity	IPR000326///Phosphatidic acid phosphatase type 2/haloperoxidase+++IPR036938///Phosphatidic acid phosphatase type 2/haloperoxidase superfamily+++IPR043216///Phosphatidate (PA) phosphatase-related	[A0A287X323_HORVV|diamond]RecName: Full=acidPPc domain-containing protein {ECO:0000259|SMART:SM00014};
HORVU.MOREX.r2.5HG0427370	'HORVU.MOREX.r2.5HG0427370'	mRNA	-6.16297	0.00294142			GO:0003677///DNA binding	GO:0006355///regulation of transcription, DNA-templated	PF02365///No apical meristem (NAM) protein		IPR003441///NAC domain+++IPR036093///NAC domain superfamily	[A0A446UP22_TRITD|diamond]RecName: Full=NAC domain-containing protein {ECO:0000259|PROSITE:PS51005};
HORVU.MOREX.r2.2HG0161220	'HORVU.MOREX.r2.2HG0161220'	mRNA	-5.76493	4.83752e-09		GO:0016021///integral component of membrane	GO:0022857///transmembrane transporter activity		PF00854///POT family		IPR000109///Proton-dependent oligopeptide transporter family+++IPR036259///MFS transporter superfamily	[A0A453CVM2_AEGTS|diamond]SubName: Full=Uncharacterized protein {ECO:0000313|EnsemblPlants:AET2Gv20979400.4};
HORVU.MOREX.r2.7HG0534370	'HORVU.MOREX.r2.7HG0534370'	mRNA	-5.65746	1.24995e-05	00350///Tyrosine metabolism+++00360///Phenylalanine metabolism+++00380///Tryptophan metabolism+++00901///Indole alkaloid biosynthesis+++00950///Isoquinoline alkaloid biosynthesis+++00965///Betalain biosynthesis	GO:0005737///cytoplasm	GO:0016831///carboxy-lyase activity+++GO:0030170///pyridoxal phosphate binding	GO:0006520///cellular amino acid metabolic process	PF00282///Pyridoxal-dependent decarboxylase conserved domain		IPR002129///Pyridoxal phosphate-dependent decarboxylase+++IPR010977///Aromatic-L-amino-acid decarboxylase+++IPR015421///Pyridoxal phosphate-dependent transferase, major domain+++IPR015422///Pyridoxal phosphate-dependent transferase, small domain+++IPR015424///Pyridoxal phosphate-dependent transferase+++IPR021115///Pyridoxal-phosphate binding site	[A0A287VI72_HORVV|diamond]SubName: Full=Uncharacterized protein {ECO:0000313|EnsemblPlants:HORVU7Hr1G010990.1};
HORVU.MOREX.r2.3HG0192020	'HORVU.MOREX.r2.3HG0192020'	mRNA	-5.63963	0.000187513			GO:0003677///DNA binding	GO:0006355///regulation of transcription, DNA-templated	PF02365///No apical meristem (NAM) protein		IPR003441///NAC domain+++IPR036093///NAC domain superfamily	[A0A287K690_HORVV|diamond]RecName: Full=NAC domain-containing protein {ECO:0000259|PROSITE:PS51005};
HORVU.MOREX.r2.3HG0267820	'HORVU.MOREX.r2.3HG0267820'	mRNA	-5.52972	0.0465626		GO:0009570///chloroplast stroma	GO:0010436///carotenoid dioxygenase activity+++GO:0046872///metal ion binding	GO:0016121///carotene catabolic process	PF03055///Retinal pigment epithelial membrane protein		IPR004294///Carotenoid oxygenase	[A0A287MLR3_HORVV|diamond]SubName: Full=Uncharacterized protein {ECO:0000313|EnsemblPlants:HORVU3Hr1G108100.2};
HORVU.MOREX.r2.6HG0460850	'HORVU.MOREX.r2.6HG0460850'	mRNA	-5.50904	0.00042906	00380///Tryptophan metabolism	GO:0016021///integral component of membrane	GO:0004497///monooxygenase activity+++GO:0005506///iron ion binding+++GO:0016705///oxidoreductase activity, acting on paired donors, with incorporation or reduction of molecular oxygen+++GO:0020037///heme binding		PF00067///Cytochrome P450		IPR001128///Cytochrome P450+++IPR002401///Cytochrome P450, E-class, group I+++IPR017972///Cytochrome P450, conserved site+++IPR036396///Cytochrome P450 superfamily	[A0A446V5L7_TRITD|diamond]SubName: Full=Uncharacterized protein {ECO:0000313|EMBL:VAI43181.1};
HORVU.MOREX.r2.1HG0017170	'HORVU.MOREX.r2.1HG0017170'	mRNA	-5.43286	0.0290344		GO:0005667///transcription factor complex		GO:0051726///regulation of cell cycle		ENOG502S5I7///No_INFO	IPR015648///Transcription factor DP	[A0A287EUJ7_HORVV|diamond]SubName: Full=Uncharacterized protein {ECO:0000313|EnsemblPlants:HORVU1Hr1G020590.2};
HORVU.MOREX.r2.3HG0191390	'HORVU.MOREX.r2.3HG0191390'	mRNA	-5.41444	9.15134e-05	04016///MAPK signaling pathway - plant+++04626///Plant-pathogen interaction	GO:0016021///integral component of membrane	GO:0004672///protein kinase activity+++GO:0005524///ATP binding		PF07714///Protein tyrosine and serine/threonine kinase+++PF12819///Malectin-like domain+++PF13855///Leucine rich repeat		IPR000719///Protein kinase domain+++IPR001245///Serine-threonine/tyrosine-protein kinase, catalytic domain+++IPR001611///Leucine-rich repeat+++IPR011009///Protein kinase-like domain superfamily+++IPR017441///Protein kinase, ATP binding site+++IPR024788///Malectin-like domain+++IPR032675///Leucine-rich repeat domain superfamily	[A0A287K5A1_HORVV|diamond]RecName: Full=Protein kinase domain-containing protein {ECO:0000259|PROSITE:PS50011};
HORVU.MOREX.r2.2HG0174600	'HORVU.MOREX.r2.2HG0174600'	mRNA	-5.40059	1.42862e-05		GO:0016021///integral component of membrane			PF03168///Late embryogenesis abundant protein	ENOG502QVVS///No_INFO	IPR004864///Late embryogenesis abundant protein, LEA_2 subgroup	[F2DX93_HORVV|diamond]SubName: Full=Predicted protein {ECO:0000313|EMBL:BAJ99714.1};
HORVU.MOREX.r2.1HG0007410	'HORVU.MOREX.r2.1HG0007410'	mRNA	-5.26343	0.0149772	03013///Nucleocytoplasmic transport+++03015///mRNA surveillance pathway		GO:0008289///lipid binding	GO:0006869///lipid transport	PF14368///Probable lipid transfer	ENOG502S0AW///No_INFO	IPR000528///Plant non-specific lipid-transfer protein/Par allergen+++IPR016140///Bifunctional inhibitor/plant lipid transfer protein/seed storage helical domain+++IPR036312///Bifunctional inhibitor/plant lipid transfer protein/seed storage helical domain superfamily+++IPR043325///Alpha-Amylase Inhibitors (AAI), Lipid Transfer (LT) and Seed Storage (SS) Protein	[M0W9R0_HORVV|diamond]RecName: Full=AAI domain-containing protein {ECO:0000259|SMART:SM00499};
HORVU.MOREX.r2.5HG0427360	'HORVU.MOREX.r2.5HG0427360'	mRNA	-5.21007	0.00210761			GO:0003677///DNA binding	GO:0006355///regulation of transcription, DNA-templated	PF02365///No apical meristem (NAM) protein		IPR003441///NAC domain+++IPR036093///NAC domain superfamily	[A0A287SHA5_HORVV|diamond]RecName: Full=NAC domain-containing protein {ECO:0000259|PROSITE:PS51005};
HORVU.MOREX.r2.5HG0409600	'HORVU.MOREX.r2.5HG0409600'	mRNA	-5.18797	0.000187513	00053///Ascorbate and aldarate metabolism	GO:0005576///extracellular region	GO:0005507///copper ion binding+++GO:0008447///L-ascorbate oxidase activity		PF00394///Multicopper oxidase+++PF07731///Multicopper oxidase+++PF07732///Multicopper oxidase		IPR001117///Multicopper oxidase, type 1+++IPR002355///Multicopper oxidase, copper-binding site+++IPR008972///Cupredoxin+++IPR011706///Multicopper oxidase, C-terminal+++IPR011707///Multicopper oxidase, N-termianl+++IPR017760///L-ascorbate oxidase, plants+++IPR033138///Multicopper oxidases, conserved site+++IPR034267///Ascorbate oxidase, third cupredoxin domain	[A0A3B6LPS1_WHEAT|diamond]RecName: Full=L-ascorbate oxidase {ECO:0000256|ARBA:ARBA00022095}; EC=1.10.3.3 {ECO:0000256|ARBA:ARBA00012301};
HORVU.MOREX.r2.UnG0628380	'HORVU.MOREX.r2.UnG0628380'	mRNA	-5.14483	0.0143859		GO:0016021///integral component of membrane	GO:0004672///protein kinase activity+++GO:0005524///ATP binding		PF00069///Protein kinase domain+++PF00314///Thaumatin family		IPR000719///Protein kinase domain+++IPR001938///Thaumatin family+++IPR008271///Serine/threonine-protein kinase, active site+++IPR011009///Protein kinase-like domain superfamily+++IPR017441///Protein kinase, ATP binding site+++IPR037176///Osmotin/thaumatin-like superfamily	[A0A287JX13_HORVV|diamond]RecName: Full=Protein kinase domain-containing protein {ECO:0000259|PROSITE:PS50011};
HORVU.MOREX.r2.7HG0581900	'HORVU.MOREX.r2.7HG0581900'	mRNA	-5.14011	0.000184988	00564///Glycerophospholipid metabolism+++00592///alpha-Linolenic acid metabolism		GO:0004620///phospholipase activity	GO:0006629///lipid metabolic process	PF01764///Lipase (class 3)	KOG4569///phospholipase A1 activity	IPR002921///Fungal lipase-like domain+++IPR029058///Alpha/Beta hydrolase fold	[A0A287WV47_HORVV|diamond]RecName: Full=Lipase_3 domain-containing protein {ECO:0000259|Pfam:PF01764};
HORVU.MOREX.r2.2HG0177210	'HORVU.MOREX.r2.2HG0177210'	mRNA	-5.12883	0.0170386		GO:0016021///integral component of membrane+++GO:0046658///anchored component of plasma membrane	GO:0009055///electron transfer activity		PF02298///Plastocyanin-like domain	ENOG502RZRN///No_INFO	IPR003245///Phytocyanin domain+++IPR008972///Cupredoxin+++IPR028871///Blue (type 1) copper protein, binding site+++IPR039391///Phytocyanin	[A0A287JR69_HORVV|diamond]RecName: Full=Phytocyanin domain-containing protein {ECO:0000259|PROSITE:PS51485};
HORVU.MOREX.r2.4HG0314970	'HORVU.MOREX.r2.4HG0314970'	mRNA	-4.98482	0.0038179	04016///MAPK signaling pathway - plant+++04626///Plant-pathogen interaction	GO:0005634///nucleus	GO:0003700///DNA-binding transcription factor activity+++GO:0043565///sequence-specific DNA binding		PF03106///WRKY DNA -binding domain		IPR003657///WRKY domain+++IPR036576///WRKY domain superfamily	[A0A287NZT9_HORVV|diamond]RecName: Full=WRKY domain-containing protein {ECO:0000259|PROSITE:PS50811};
HORVU.MOREX.r2.6HG0522520	'HORVU.MOREX.r2.6HG0522520'	mRNA	-4.93104	0.00596318		GO:0005886///plasma membrane+++GO:0016021///integral component of membrane	GO:0004674///protein serine/threonine kinase activity+++GO:0005524///ATP binding	GO:0006468///protein phosphorylation+++GO:0048544///recognition of pollen	PF00954///S-locus glycoprotein domain+++PF01453///D-mannose binding lectin+++PF07714///Protein tyrosine and serine/threonine kinase+++PF08276///PAN-like domain		IPR000719///Protein kinase domain+++IPR000858///S-locus glycoprotein domain+++IPR001245///Serine-threonine/tyrosine-protein kinase, catalytic domain+++IPR001480///Bulb-type lectin domain+++IPR003609///PAN/Apple domain+++IPR008271///Serine/threonine-protein kinase, active site+++IPR011009///Protein kinase-like domain superfamily+++IPR017441///Protein kinase, ATP binding site+++IPR024171///S-recept…	[A0A287V5K1_HORVV|diamond]RecName: Full=Receptor-like serine/threonine-protein kinase {ECO:0000256|PIRNR:PIRNR000641}; EC=2.7.11.1 {ECO:0000256|PIRNR:PIRNR000641};
HORVU.MOREX.r2.1HG0007650	'HORVU.MOREX.r2.1HG0007650'	mRNA	-4.91751	0.0144138	03013///Nucleocytoplasmic transport+++03015///mRNA surveillance pathway		GO:0008289///lipid binding	GO:0006869///lipid transport	PF14368///Probable lipid transfer		IPR000528///Plant non-specific lipid-transfer protein/Par allergen+++IPR016140///Bifunctional inhibitor/plant lipid transfer protein/seed storage helical domain+++IPR036312///Bifunctional inhibitor/plant lipid transfer protein/seed storage helical domain superfamily+++IPR043325///Alpha-Amylase Inhibitors (AAI), Lipid Transfer (LT) and Seed Storage (SS) Protein	[F2DLF7_HORVV|diamond]SubName: Full=Predicted protein {ECO:0000313|EMBL:BAJ95928.1};
HORVU.MOREX.r2.5HG0410240	'HORVU.MOREX.r2.5HG0410240'	mRNA	-4.78104	0.000471243			GO:0016747///transferase activity, transferring acyl groups other than amino-acyl groups		PF03982///Diacylglycerol acyltransferase +++PF12146///Serine aminopeptidase, S33		IPR007130///Diacylglycerol acyltransferase+++IPR022742///Serine aminopeptidase, S33+++IPR029058///Alpha/Beta hydrolase fold	[A0A287RVT1_HORVV|diamond]RecName: Full=Hydrolase_4 domain-containing protein {ECO:0000259|Pfam:PF12146};
HORVU.MOREX.r2.2HG0142330	'HORVU.MOREX.r2.2HG0142330'	mRNA	-4.75788	0.0150733						ENOG502SVU2///No_INFO		[M0W3F8_HORVV|diamond]SubName: Full=Uncharacterized protein {ECO:0000313|EnsemblPlants:HORVU2Hr1G079580.2};
HORVU.MOREX.r2.7HG0609160	'HORVU.MOREX.r2.7HG0609160'	mRNA	-4.71985	0.00274484		GO:0016021///integral component of membrane	GO:0005524///ATP binding	GO:0048544///recognition of pollen	PF00069///Protein kinase domain+++PF00954///S-locus glycoprotein domain+++PF01453///D-mannose binding lectin+++PF08276///PAN-like domain	ENOG502QT06///No_INFO	IPR000719///Protein kinase domain+++IPR000858///S-locus glycoprotein domain+++IPR001480///Bulb-type lectin domain+++IPR003609///PAN/Apple domain+++IPR008271///Serine/threonine-protein kinase, active site+++IPR011009///Protein kinase-like domain superfamily+++IPR017441///Protein kinase, ATP binding site+++IPR024171///S-receptor-like serine/threonine-protein kinase+++IPR036426///Bulb-type lectin do…	[A0A287XMV2_HORVV|diamond]RecName: Full=Receptor-like serine/threonine-protein kinase {ECO:0000256|PIRNR:PIRNR000641}; EC=2.7.11.1 {ECO:0000256|PIRNR:PIRNR000641};
HORVU.MOREX.r2.6HG0517070	'HORVU.MOREX.r2.6HG0517070'	mRNA	-4.66817	0.0434209	00630///Glyoxylate and dicarboxylate metabolism	GO:0005886///plasma membrane+++GO:0016021///integral component of membrane	GO:0004675///transmembrane receptor protein serine/threonine kinase activity+++GO:0005524///ATP binding+++GO:0030246///carbohydrate binding	GO:0002229///defense response to oomycetes+++GO:0042742///defense response to bacterium	PF00069///Protein kinase domain+++PF00139///Legume lectin domain		IPR000719///Protein kinase domain+++IPR001220///Legume lectin domain+++IPR008271///Serine/threonine-protein kinase, active site+++IPR011009///Protein kinase-like domain superfamily+++IPR013320///Concanavalin A-like lectin/glucanase domain superfamily+++IPR017441///Protein kinase, ATP binding site	[A0A3B6PTL9_WHEAT|diamond]RecName: Full=Protein kinase domain-containing protein {ECO:0000259|PROSITE:PS50011};
HORVU.MOREX.r2.3HG0237940	'HORVU.MOREX.r2.3HG0237940'	mRNA	-4.66766	0.0038875	04016///MAPK signaling pathway - plant+++04626///Plant-pathogen interaction	GO:0005634///nucleus	GO:0000976///transcription regulatory region sequence-specific DNA binding+++GO:0003700///DNA-binding transcription factor activity		PF03106///WRKY DNA -binding domain	ENOG502QR9A///No_INFO	IPR003657///WRKY domain+++IPR036576///WRKY domain superfamily	[M0UVY2_HORVV|diamond]RecName: Full=WRKY domain-containing protein {ECO:0000259|PROSITE:PS50811};
HORVU.MOREX.r2.7HG0568910	'HORVU.MOREX.r2.7HG0568910'	mRNA	-4.52756	0.0008153			GO:0030598///rRNA N-glycosylase activity+++GO:0090729///toxin activity	GO:0006952///defense response+++GO:0017148///negative regulation of translation	PF00161///Ribosome inactivating protein	ENOG502S89M///No_INFO	IPR001574///Ribosome-inactivating protein+++IPR016138///Ribosome-inactivating protein, subdomain 1+++IPR016139///Ribosome-inactivating protein, subdomain 2+++IPR017988///Ribosome-inactivating protein conserved site+++IPR017989///Ribosome-inactivating protein type 1/2+++IPR036041///Ribosome-inactivating protein superfamily	[A0A287WKE2_HORVV|diamond]RecName: Full=rRNA N-glycosidase {ECO:0000256|ARBA:ARBA00019247, ECO:0000256|RuleBase:RU004915}; EC=3.2.2.22 {ECO:0000256|ARBA:ARBA00012001, ECO:0000256|RuleBase:RU004915};
HORVU.MOREX.r2.2HG0179320	'HORVU.MOREX.r2.2HG0179320'	mRNA	-4.37385	0.00578438	00940///Phenylpropanoid biosynthesis+++00941///Flavonoid biosynthesis+++00945///Stilbenoid, diarylheptanoid and gingerol biosynthesis		GO:0016747///transferase activity, transferring acyl groups other than amino-acyl groups		PF02458///Transferase family	ENOG502QVP8///No_INFO	IPR003480///Transferase+++IPR023213///Chloramphenicol acetyltransferase-like domain superfamily	[A0A287JTA5_HORVV|diamond]SubName: Full=Uncharacterized protein {ECO:0000313|EnsemblPlants:HORVU2Hr1G125270.1};
HORVU.MOREX.r2.3HG0237720	'HORVU.MOREX.r2.3HG0237720'	mRNA	-4.36521	0.0164838					PF06884///Protein of unknown function (DUF1264)		IPR010686///Oil body-associated protein-like	[A0A287LIF4_HORVV|diamond]SubName: Full=Uncharacterized protein {ECO:0000313|EnsemblPlants:HORVU3Hr1G069140.1};
HORVU.MOREX.r2.2HG0177000	'HORVU.MOREX.r2.2HG0177000'	mRNA	-4.36226	0.00104882	00480///Glutathione metabolism	GO:0005737///cytoplasm+++GO:0016021///integral component of membrane	GO:0004364///glutathione transferase activity	GO:0006749///glutathione metabolic process	PF13417///Glutathione S-transferase, N-terminal domain		IPR004045///Glutathione S-transferase, N-terminal+++IPR010987///Glutathione S-transferase, C-terminal-like+++IPR036249///Thioredoxin-like superfamily+++IPR036282///Glutathione S-transferase, C-terminal domain superfamily	[A0A287JQQ7_HORVV|diamond]SubName: Full=Uncharacterized protein {ECO:0000313|EnsemblPlants:HORVU2Hr1G122270.1};
HORVU.MOREX.r2.2HG0135750	'HORVU.MOREX.r2.2HG0135750'	mRNA	-4.34731	4.79119e-07		GO:0016021///integral component of membrane	GO:0015079///potassium ion transmembrane transporter activity		PF02705///K+ potassium transporter		IPR003855///Potassium transporter	[A0A4U6TRV5_SETVI|diamond]RecName: Full=Potassium transporter {ECO:0000256|RuleBase:RU321113};
HORVU.MOREX.r2.1HG0073980	'HORVU.MOREX.r2.1HG0073980'	mRNA	-4.32244	0.000187513	00380///Tryptophan metabolism+++00940///Phenylpropanoid biosynthesis		GO:0008171///O-methyltransferase activity+++GO:0008757///S-adenosylmethionine-dependent methyltransferase activity+++GO:0046983///protein dimerization activity	GO:0019438///aromatic compound biosynthetic process+++GO:0032259///methylation	PF00891///O-methyltransferase domain+++PF08100///Dimerisation domain		IPR001077///O-methyltransferase domain+++IPR012967///Plant methyltransferase dimerisation+++IPR016461///O-methyltransferase COMT-type+++IPR029063///S-adenosyl-L-methionine-dependent methyltransferase+++IPR036388///Winged helix-like DNA-binding domain superfamily+++IPR036390///Winged helix DNA-binding domain superfamily	[F2DUK6_HORVV|diamond]SubName: Full=Predicted protein {ECO:0000313|EMBL:BAJ98777.1};
HORVU.MOREX.r2.4HG0332850	'HORVU.MOREX.r2.4HG0332850'	mRNA	-4.28561	0.000489101					PF04526///Protein of unknown function (DUF568)		IPR005018///DOMON domain	[A0A3B6JP04_WHEAT|diamond]RecName: Full=DOMON domain-containing protein {ECO:0000259|PROSITE:PS50836};
HORVU.MOREX.r2.5HG0367850	'HORVU.MOREX.r2.5HG0367850'	mRNA	-4.27243	0.0144138		GO:0005634///nucleus		GO:0006952///defense response	PF00407///Pathogenesis-related protein Bet v 1 family		IPR000916///Bet v I/Major latex protein+++IPR023393///START-like domain superfamily	[A0A287QNY7_HORVV|diamond]RecName: Full=Bet_v_1 domain-containing protein {ECO:0000259|Pfam:PF00407};
HORVU.MOREX.r2.5HG0439680	'HORVU.MOREX.r2.5HG0439680'	mRNA	-4.26353	5.17501e-06					PF04749///PLAC8 family	ENOG502S7UD///No_INFO	IPR006461///PLAC8 motif-containing protein	[M0W8E1_HORVV|diamond]SubName: Full=Uncharacterized protein {ECO:0000313|EnsemblPlants:HORVU5Hr1G115870.1};
HORVU.MOREX.r2.7HG0611160	'HORVU.MOREX.r2.7HG0611160'	mRNA	-4.15684	0.00278118		GO:0005634///nucleus	GO:0003677///DNA binding		PF00249///Myb-like DNA-binding domain	ENOG502S6PK///No_INFO	IPR001005///SANT/Myb domain+++IPR006447///Myb domain, plants+++IPR009057///Homeobox-like domain superfamily+++IPR017930///Myb domain	[M0Y9Q8_HORVV|diamond]RecName: Full=HTH myb-type domain-containing protein {ECO:0000259|PROSITE:PS51294};
HORVU.MOREX.r2.5HG0439330	'HORVU.MOREX.r2.5HG0439330'	mRNA	-4.11745	0.0432838	00051///Fructose and mannose metabolism		GO:0016985///mannan endo-1,4-beta-mannosidase activity	GO:0071704///organic substance metabolic process	PF00150///Cellulase (glycosyl hydrolase family 5)		IPR001547///Glycoside hydrolase, family 5+++IPR017853///Glycoside hydrolase superfamily	[A0A3B6LWX9_WHEAT|diamond]RecName: Full=Mannan endo-1,4-beta-mannosidase {ECO:0000256|ARBA:ARBA00012706}; EC=3.2.1.78 {ECO:0000256|ARBA:ARBA00012706};
HORVU.MOREX.r2.1HG0047780	'HORVU.MOREX.r2.1HG0047780'	mRNA	-4.04173	0.0135156		GO:0005634///nucleus		GO:0010112///regulation of systemic acquired resistance	PF15699///NPR1 interacting		IPR031425///NPR1/NH1-interacting protein	[A0A287FSI6_HORVV|diamond]SubName: Full=Uncharacterized protein {ECO:0000313|EnsemblPlants:HORVU1Hr1G058390.1};
HORVU.MOREX.r2.1HG0018770	'HORVU.MOREX.r2.1HG0018770'	mRNA	-4.03588	0.041197	00480///Glutathione metabolism	GO:0005737///cytoplasm	GO:0030145///manganese ion binding+++GO:0070006///metalloaminopeptidase activity		PF00883///Cytosol aminopeptidase family, catalytic domain+++PF02789///Cytosol aminopeptidase family, N-terminal domain		IPR000819///Peptidase M17, leucyl aminopeptidase, C-terminal+++IPR008283///Peptidase M17, leucyl aminopeptidase, N-terminal+++IPR011356///Peptidase M17, leucine aminopeptidase/peptidase B+++IPR023042///Peptidase M17, leucine aminopeptidase+++IPR043472///Macro domain-like	[A0A287EW57_HORVV|diamond]RecName: Full=CYTOSOL_AP domain-containing protein {ECO:0000259|PROSITE:PS00631};
HORVU.MOREX.r2.5HG0422950	'HORVU.MOREX.r2.5HG0422950'	mRNA	-3.98087	2.62628e-06	00945///Stilbenoid, diarylheptanoid and gingerol biosynthesis		GO:0016747///transferase activity, transferring acyl groups other than amino-acyl groups	GO:0009058///biosynthetic process	PF00195///Chalcone and stilbene synthases, N-terminal domain+++PF02797///Chalcone and stilbene synthases, C-terminal domain		IPR001099///Chalcone/stilbene synthase, N-terminal+++IPR011141///Polyketide synthase, type III+++IPR012328///Chalcone/stilbene synthase, C-terminal+++IPR016039///Thiolase-like	[A0A287SAT4_HORVV|diamond]SubName: Full=Uncharacterized protein {ECO:0000313|EnsemblPlants:HORVU5Hr1G093950.4};
HORVU.MOREX.r2.1HG0004830	'HORVU.MOREX.r2.1HG0004830'	mRNA	-3.93627	0.0459868		GO:0000786///nucleosome+++GO:0005634///nucleus	GO:0003677///DNA binding+++GO:0046982///protein heterodimerization activity	GO:0006342///chromatin silencing	PF00125///Core histone H2A/H2B/H3/H4+++PF16211///C-terminus of histone H2A	KOG1756///Histone H2A	IPR002119///Histone H2A+++IPR007125///Histone H2A/H2B/H3+++IPR009072///Histone-fold+++IPR032454///Histone H2A, C-terminal domain+++IPR032458///Histone H2A conserved site	[A0A287EJ97_HORVV|diamond]RecName: Full=Histone H2A {ECO:0000256|RuleBase:RU003767};
HORVU.MOREX.r2.1HG0076450	'HORVU.MOREX.r2.1HG0076450'	mRNA	-3.92555	0.00231882	00941///Flavonoid biosynthesis		GO:0008194///UDP-glycosyltransferase activity		PF00201///UDP-glucoronosyl and UDP-glucosyl transferase	KOG1192///transferase activity, transferring hexosyl groups	IPR002213///UDP-glucuronosyl/UDP-glucosyltransferase+++IPR035595///UDP-glycosyltransferase family, conserved site	[A0A287GRI5_HORVV|diamond]RecName: Full=Glycosyltransferase {ECO:0000256|RuleBase:RU362057}; EC=2.4.1.- {ECO:0000256|RuleBase:RU362057};
HORVU.MOREX.r2.6HG0509140	'HORVU.MOREX.r2.6HG0509140'	mRNA	-3.91473	6.00126e-06		GO:0016021///integral component of membrane	GO:0004674///protein serine/threonine kinase activity+++GO:0005524///ATP binding		PF07714///Protein tyrosine and serine/threonine kinase	ENOG502QR7E///No_INFO	IPR000719///Protein kinase domain+++IPR001245///Serine-threonine/tyrosine-protein kinase, catalytic domain+++IPR008271///Serine/threonine-protein kinase, active site+++IPR011009///Protein kinase-like domain superfamily+++IPR017441///Protein kinase, ATP binding site	[A0A287UPS4_HORVV|diamond]RecName: Full=Protein kinase domain-containing protein {ECO:0000259|PROSITE:PS50011};
HORVU.MOREX.r2.UnG0630000	'HORVU.MOREX.r2.UnG0630000'	mRNA	-3.91473	6.00126e-06		GO:0016021///integral component of membrane	GO:0004674///protein serine/threonine kinase activity+++GO:0005524///ATP binding		PF07714///Protein tyrosine and serine/threonine kinase	ENOG502QR7E///No_INFO	IPR000719///Protein kinase domain+++IPR001245///Serine-threonine/tyrosine-protein kinase, catalytic domain+++IPR008271///Serine/threonine-protein kinase, active site+++IPR011009///Protein kinase-like domain superfamily+++IPR017441///Protein kinase, ATP binding site	[A0A287UPS4_HORVV|diamond]RecName: Full=Protein kinase domain-containing protein {ECO:0000259|PROSITE:PS50011};
HORVU.MOREX.r2.2HG0179250	'HORVU.MOREX.r2.2HG0179250'	mRNA	-3.89226	0.00683385	00500///Starch and sucrose metabolism	GO:0005886///plasma membrane+++GO:0016021///integral component of membrane	GO:0004675///transmembrane receptor protein serine/threonine kinase activity+++GO:0005524///ATP binding+++GO:0030246///carbohydrate binding	GO:0002229///defense response to oomycetes+++GO:0042742///defense response to bacterium	PF00069///Protein kinase domain+++PF00139///Legume lectin domain		IPR000719///Protein kinase domain+++IPR001220///Legume lectin domain+++IPR008271///Serine/threonine-protein kinase, active site+++IPR011009///Protein kinase-like domain superfamily+++IPR013320///Concanavalin A-like lectin/glucanase domain superfamily+++IPR017441///Protein kinase, ATP binding site	[A0A287JSV6_HORVV|diamond]RecName: Full=Protein kinase domain-containing protein {ECO:0000259|PROSITE:PS50011};
HORVU.MOREX.r2.3HG0202130	'HORVU.MOREX.r2.3HG0202130'	mRNA	-3.89185	1.97562e-05			GO:0004252///serine-type endopeptidase activity		PF00082///Subtilase family+++PF05922///Peptidase inhibitor I9+++PF17766///Fibronectin type-III domain		IPR000209///Peptidase S8/S53 domain+++IPR010259///Peptidase S8 propeptide/proteinase inhibitor I9+++IPR015500///Peptidase S8, subtilisin-related+++IPR022398///Peptidase S8, subtilisin, His-active site+++IPR023828///Peptidase S8, subtilisin, Ser-active site+++IPR034197///Cucumisin-like catalytic domain+++IPR036852///Peptidase S8/S53 domain superfamily+++IPR037045///Peptidase S8 propeptide/proteina…	[A0A287KHM9_HORVV|diamond]SubName: Full=Uncharacterized protein {ECO:0000313|EnsemblPlants:HORVU3Hr1G026330.16};
HORVU.MOREX.r2.UnG0632130	'HORVU.MOREX.r2.UnG0632130'	mRNA	-3.88963	0.000217705		GO:0016021///integral component of membrane	GO:0022857///transmembrane transporter activity		PF00854///POT family		IPR000109///Proton-dependent oligopeptide transporter family+++IPR036259///MFS transporter superfamily	[A0A287UII0_HORVV|diamond]SubName: Full=Uncharacterized protein {ECO:0000313|EnsemblPlants:HORVU6Hr1G067740.3};
HORVU.MOREX.r2.3HG0250450	'HORVU.MOREX.r2.3HG0250450'	mRNA	-3.86751	1.96811e-06			GO:0003677///DNA binding	GO:0006355///regulation of transcription, DNA-templated	PF02365///No apical meristem (NAM) protein		IPR003441///NAC domain+++IPR036093///NAC domain superfamily	[A0A287M074_HORVV|diamond]RecName: Full=NAC domain-containing protein {ECO:0000259|PROSITE:PS51005};
HORVU.MOREX.r2.7HG0542590	'HORVU.MOREX.r2.7HG0542590'	mRNA	-3.84735	0.00313403					PF05678///VQ motif		IPR008889///VQ+++IPR039608///VQ motif-containing protein 1/10	[A0A287VQQ7_HORVV|diamond]RecName: Full=VQ domain-containing protein {ECO:0000259|Pfam:PF05678};
HORVU.MOREX.r2.4HG0276700	'HORVU.MOREX.r2.4HG0276700'	mRNA	-3.84714	0.0072083	04626///Plant-pathogen interaction	GO:0016021///integral component of membrane			PF00560///Leucine Rich Repeat+++PF08263///Leucine rich repeat N-terminal domain+++PF13855///Leucine rich repeat		IPR001611///Leucine-rich repeat+++IPR003591///Leucine-rich repeat, typical subtype+++IPR013210///Leucine-rich repeat-containing N-terminal, plant-type+++IPR032675///Leucine-rich repeat domain superfamily	[A0A287MWI8_HORVV|diamond]RecName: Full=LRRNT_2 domain-containing protein {ECO:0000259|Pfam:PF08263};
HORVU.MOREX.r2.7HG0565180	'HORVU.MOREX.r2.7HG0565180'	mRNA	-3.83562	0.0226443	00630///Glyoxylate and dicarboxylate metabolism	GO:0005886///plasma membrane+++GO:0016021///integral component of membrane	GO:0004675///transmembrane receptor protein serine/threonine kinase activity+++GO:0005524///ATP binding+++GO:0030246///carbohydrate binding	GO:0002229///defense response to oomycetes+++GO:0042742///defense response to bacterium	PF00069///Protein kinase domain+++PF00139///Legume lectin domain		IPR000719///Protein kinase domain+++IPR001220///Legume lectin domain+++IPR008271///Serine/threonine-protein kinase, active site+++IPR011009///Protein kinase-like domain superfamily+++IPR013320///Concanavalin A-like lectin/glucanase domain superfamily+++IPR017441///Protein kinase, ATP binding site	[A0A341ZLW3_WHEAT|diamond]RecName: Full=Protein kinase domain-containing protein {ECO:0000259|PROSITE:PS50011};
HORVU.MOREX.r2.4HG0315810	'HORVU.MOREX.r2.4HG0315810'	mRNA	-3.82929	9.9084e-06			GO:0003677///DNA binding	GO:0006355///regulation of transcription, DNA-templated	PF02365///No apical meristem (NAM) protein	ENOG502QSIY///No_INFO	IPR003441///NAC domain+++IPR036093///NAC domain superfamily	[M0Y2D5_HORVV|diamond]RecName: Full=NAC domain-containing protein {ECO:0000259|PROSITE:PS51005};
HORVU.MOREX.r2.5HG0389190	'HORVU.MOREX.r2.5HG0389190'	mRNA	-3.8209	6.28277e-05	00400///Phenylalanine, tyrosine and tryptophan biosynthesis+++01230///Biosynthesis of amino acids		GO:0004425///indole-3-glycerol-phosphate synthase activity	GO:0000162///tryptophan biosynthetic process	PF00218///Indole-3-glycerol phosphate synthase	KOG4201///indole-3-glycerol-phosphate synthase activity	IPR001468///Indole-3-glycerol phosphate synthase, conserved site+++IPR011060///Ribulose-phosphate binding barrel+++IPR013785///Aldolase-type TIM barrel+++IPR013798///Indole-3-glycerol phosphate synthase domain	[M8A1J3_TRIUA|diamond]RecName: Full=Indole-3-glycerol-phosphate synthase {ECO:0000256|ARBA:ARBA00012362}; EC=4.1.1.48 {ECO:0000256|ARBA:ARBA00012362};
HORVU.MOREX.r2.UnG0625330	'HORVU.MOREX.r2.UnG0625330'	mRNA	-3.81119	0.0281778		GO:0016021///integral component of membrane	GO:0005524///ATP binding	GO:0048544///recognition of pollen	PF00069///Protein kinase domain+++PF00954///S-locus glycoprotein domain+++PF01453///D-mannose binding lectin+++PF08276///PAN-like domain		IPR000719///Protein kinase domain+++IPR000858///S-locus glycoprotein domain+++IPR001480///Bulb-type lectin domain+++IPR003609///PAN/Apple domain+++IPR008271///Serine/threonine-protein kinase, active site+++IPR011009///Protein kinase-like domain superfamily+++IPR017441///Protein kinase, ATP binding site+++IPR024171///S-receptor-like serine/threonine-protein kinase+++IPR036426///Bulb-type lectin do…	[A0A3B6SLK7_WHEAT|diamond]RecName: Full=Receptor-like serine/threonine-protein kinase {ECO:0000256|PIRNR:PIRNR000641}; EC=2.7.11.1 {ECO:0000256|PIRNR:PIRNR000641};
HORVU.MOREX.r2.1HG0074860	'HORVU.MOREX.r2.1HG0074860'	mRNA	-3.8059	0.00664549	00062///Fatty acid elongation+++04626///Plant-pathogen interaction	GO:0016021///integral component of membrane	GO:0016747///transferase activity, transferring acyl groups other than amino-acyl groups	GO:0006633///fatty acid biosynthetic process	PF08392///FAE1/Type III polyketide synthase-like protein+++PF08541///3-Oxoacyl-[acyl-carrier-protein (ACP)] synthase III C terminal		IPR012392///Very-long-chain 3-ketoacyl-CoA synthase+++IPR013601///FAE1/Type III polyketide synthase-like protein+++IPR013747///3-Oxoacyl-[acyl-carrier-protein (ACP)] synthase III, C-terminal+++IPR016039///Thiolase-like	[A0A3B5Y6N0_WHEAT|diamond]RecName: Full=3-ketoacyl-CoA synthase {ECO:0000256|PIRNR:PIRNR036417}; EC=2.3.1.- {ECO:0000256|PIRNR:PIRNR036417};
HORVU.MOREX.r2.5HG0430500	'HORVU.MOREX.r2.5HG0430500'	mRNA	-3.79029	0.0270563	00480///Glutathione metabolism		GO:0004364///glutathione transferase activity	GO:0006749///glutathione metabolic process	PF00043///Glutathione S-transferase, C-terminal domain+++PF02798///Glutathione S-transferase, N-terminal domain	KOG0867///Belongs to the GST superfamily	IPR004045///Glutathione S-transferase, N-terminal+++IPR004046///Glutathione S-transferase, C-terminal+++IPR010987///Glutathione S-transferase, C-terminal-like+++IPR034347///Glutathione S-transferases Phi, C-terminal+++IPR036249///Thioredoxin-like superfamily+++IPR036282///Glutathione S-transferase, C-terminal domain superfamily+++IPR040079///Glutathione Transferase family	[M0URV9_HORVV|diamond]RecName: Full=Glutathione transferase {ECO:0000256|ARBA:ARBA00012452}; EC=2.5.1.18 {ECO:0000256|ARBA:ARBA00012452};
HORVU.MOREX.r2.1HG0013470	'HORVU.MOREX.r2.1HG0013470'	mRNA	-3.78977	0.0032992	00940///Phenylpropanoid biosynthesis	GO:0005576///extracellular region+++GO:0009505///plant-type cell wall+++GO:0009506///plasmodesma	GO:0004601///peroxidase activity+++GO:0020037///heme binding+++GO:0046872///metal ion binding	GO:0006979///response to oxidative stress+++GO:0042744///hydrogen peroxide catabolic process	PF00141///Peroxidase	ENOG502QPX7///No_INFO	IPR000823///Plant peroxidase+++IPR002016///Haem peroxidase+++IPR010255///Haem peroxidase superfamily+++IPR019793///Peroxidases heam-ligand binding site+++IPR019794///Peroxidase, active site+++IPR033905///Secretory peroxidase	[M0ZAA4_HORVV|diamond]RecName: Full=Peroxidase {ECO:0000256|ARBA:ARBA00012313, ECO:0000256|RuleBase:RU362060}; EC=1.11.1.7 {ECO:0000256|ARBA:ARBA00012313, ECO:0000256|RuleBase:RU362060};
HORVU.MOREX.r2.3HG0252460	'HORVU.MOREX.r2.3HG0252460'	mRNA	-3.78186	0.000303395	00010///Glycolysis / Gluconeogenesis+++00051///Fructose and mannose metabolism+++00562///Inositol phosphate metabolism+++00710///Carbon fixation in photosynthetic organisms+++01200///Carbon metabolism+++01230///Biosynthesis of amino acids				PF00168///C2 domain	KOG1030///GTPase activator activity	IPR000008///C2 domain+++IPR035892///C2 domain superfamily	[M0Z904_HORVV|diamond]RecName: Full=C2 domain-containing protein {ECO:0000259|PROSITE:PS50004};
HORVU.MOREX.r2.1HG0072750	'HORVU.MOREX.r2.1HG0072750'	mRNA	-3.75743	0.0152577		GO:0016021///integral component of membrane	GO:0004672///protein kinase activity+++GO:0005524///ATP binding+++GO:0033612///receptor serine/threonine kinase binding		PF00069///Protein kinase domain+++PF08263///Leucine rich repeat N-terminal domain+++PF13855///Leucine rich repeat		IPR000719///Protein kinase domain+++IPR001611///Leucine-rich repeat+++IPR008271///Serine/threonine-protein kinase, active site+++IPR011009///Protein kinase-like domain superfamily+++IPR013210///Leucine-rich repeat-containing N-terminal, plant-type+++IPR017441///Protein kinase, ATP binding site+++IPR032675///Leucine-rich repeat domain superfamily	[A0A3B6MJQ6_WHEAT|diamond]RecName: Full=Protein kinase domain-containing protein {ECO:0000259|PROSITE:PS50011};
HORVU.MOREX.r2.2HG0160590	'HORVU.MOREX.r2.2HG0160590'	mRNA	-3.73952	0.00122621		GO:0005739///mitochondrion+++GO:0016021///integral component of membrane+++GO:0070469///respiratory chain	GO:0009916///alternative oxidase activity+++GO:0046872///metal ion binding+++GO:0102721///ubiquinol:oxygen oxidoreductase activity	GO:0010230///alternative respiration	PF01786///Alternative oxidase		IPR002680///Alternative oxidase+++IPR038659///Alternative oxidase superfamily	[A0A287J7L8_HORVV|diamond]RecName: Full=Ubiquinol oxidase {ECO:0000256|RuleBase:RU003779}; EC=1.10.3.11 {ECO:0000256|RuleBase:RU003779};
HORVU.MOREX.r2.6HG0502750	'HORVU.MOREX.r2.6HG0502750'	mRNA	-3.72361	0.00341691		GO:0016021///integral component of membrane	GO:0022857///transmembrane transporter activity		PF00854///POT family		IPR000109///Proton-dependent oligopeptide transporter family+++IPR036259///MFS transporter superfamily	[A0A287UIG2_HORVV|diamond]SubName: Full=Uncharacterized protein {ECO:0000313|EnsemblPlants:HORVU6Hr1G067740.6};
HORVU.MOREX.r2.6HG0463990	'HORVU.MOREX.r2.6HG0463990'	mRNA	-3.71934	0.0114202	00940///Phenylpropanoid biosynthesis	GO:0005576///extracellular region	GO:0004601///peroxidase activity+++GO:0020037///heme binding+++GO:0046872///metal ion binding	GO:0006979///response to oxidative stress+++GO:0042744///hydrogen peroxide catabolic process	PF00141///Peroxidase		IPR000823///Plant peroxidase+++IPR002016///Haem peroxidase+++IPR010255///Haem peroxidase superfamily+++IPR019793///Peroxidases heam-ligand binding site+++IPR033905///Secretory peroxidase	[A0A287SF93_HORVV|diamond]RecName: Full=Peroxidase {ECO:0000256|ARBA:ARBA00012313, ECO:0000256|RuleBase:RU362060}; EC=1.11.1.7 {ECO:0000256|ARBA:ARBA00012313, ECO:0000256|RuleBase:RU362060};
HORVU.MOREX.r2.7HG0604570	'HORVU.MOREX.r2.7HG0604570'	mRNA	-3.71754	3.34882e-12		GO:0005618///cell wall+++GO:0048046///apoplast	GO:0004553///hydrolase activity, hydrolyzing O-glycosyl compounds+++GO:0016762///xyloglucan:xyloglucosyl transferase activity	GO:0010411///xyloglucan metabolic process+++GO:0042546///cell wall biogenesis+++GO:0071555///cell wall organization	PF00722///Glycosyl hydrolases family 16+++PF06955///Xyloglucan endo-transglycosylase (XET) C-terminus	ENOG502QQ71///No_INFO	IPR000757///Glycoside hydrolase family 16+++IPR008263///Glycoside hydrolase, family 16, active site+++IPR008264///Beta-glucanase+++IPR010713///Xyloglucan endo-transglycosylase, C-terminal+++IPR013320///Concanavalin A-like lectin/glucanase domain superfamily+++IPR016455///Xyloglucan endotransglucosylase/hydrolase	[F2DM52_HORVV|diamond]RecName: Full=Xyloglucan endotransglucosylase/hydrolase {ECO:0000256|RuleBase:RU361120}; EC=2.4.1.207 {ECO:0000256|RuleBase:RU361120};
HORVU.MOREX.r2.6HG0489990	'HORVU.MOREX.r2.6HG0489990'	mRNA	-3.71201	0.0191641	00940///Phenylpropanoid biosynthesis	GO:0005886///plasma membrane+++GO:0016021///integral component of membrane	GO:0015112///nitrate transmembrane transporter activity	GO:0010167///response to nitrate+++GO:0042128///nitrate assimilation	PF16974///High-affinity nitrate transporter accessory, Ig-like domain	ENOG502RXTZ///No_INFO	IPR016605///High-affinity nitrate transporter	[Q6X677_HORVV|diamond]RecName: Full=High-affinity nitrate transporter {ECO:0000256|PIRNR:PIRNR012939};
HORVU.MOREX.r2.2HG0082000	'HORVU.MOREX.r2.2HG0082000'	mRNA	-3.69388	0.00578438	00904///Diterpenoid biosynthesis	GO:0009507///chloroplast	GO:0000287///magnesium ion binding+++GO:0010333///terpene synthase activity	GO:0009686///gibberellin biosynthetic process+++GO:0016102///diterpenoid biosynthetic process	PF01397///Terpene synthase, N-terminal domain		IPR001906///Terpene synthase, N-terminal domain+++IPR008930///Terpenoid cyclases/protein prenyltransferase alpha-alpha toroid+++IPR008949///Isoprenoid synthase domain superfamily+++IPR036965///Terpene synthase, N-terminal domain superfamily	[A0A287GY90_HORVV|diamond]RecName: Full=Terpene_synth domain-containing protein {ECO:0000259|Pfam:PF01397};
HORVU.MOREX.r2.1HG0017090	'HORVU.MOREX.r2.1HG0017090'	mRNA	-3.68335	0.00109189	00940///Phenylpropanoid biosynthesis	GO:0005576///extracellular region	GO:0004601///peroxidase activity+++GO:0020037///heme binding+++GO:0046872///metal ion binding	GO:0006979///response to oxidative stress+++GO:0042744///hydrogen peroxide catabolic process	PF00141///Peroxidase	ENOG502QQQJ///No_INFO	IPR000823///Plant peroxidase+++IPR002016///Haem peroxidase+++IPR010255///Haem peroxidase superfamily+++IPR019793///Peroxidases heam-ligand binding site+++IPR019794///Peroxidase, active site+++IPR033905///Secretory peroxidase	[M0WRZ6_HORVV|diamond]RecName: Full=Peroxidase {ECO:0000256|ARBA:ARBA00012313, ECO:0000256|RuleBase:RU362060}; EC=1.11.1.7 {ECO:0000256|ARBA:ARBA00012313, ECO:0000256|RuleBase:RU362060};
HORVU.MOREX.r2.5HG0437180	'HORVU.MOREX.r2.5HG0437180'	mRNA	-3.66035	9.76527e-05			GO:0030598///rRNA N-glycosylase activity+++GO:0090729///toxin activity	GO:0006952///defense response+++GO:0017148///negative regulation of translation	PF00161///Ribosome inactivating protein		IPR001574///Ribosome-inactivating protein+++IPR016138///Ribosome-inactivating protein, subdomain 1+++IPR016139///Ribosome-inactivating protein, subdomain 2+++IPR017988///Ribosome-inactivating protein conserved site+++IPR017989///Ribosome-inactivating protein type 1/2+++IPR036041///Ribosome-inactivating protein superfamily	[A0A287SRS7_HORVV|diamond]RecName: Full=rRNA N-glycosidase {ECO:0000256|ARBA:ARBA00019247, ECO:0000256|RuleBase:RU004915}; EC=3.2.2.22 {ECO:0000256|ARBA:ARBA00012001, ECO:0000256|RuleBase:RU004915};
HORVU.MOREX.r2.2HG0079820	'HORVU.MOREX.r2.2HG0079820'	mRNA	-3.65956	3.24188e-05	04016///MAPK signaling pathway - plant+++04626///Plant-pathogen interaction	GO:0005634///nucleus	GO:0003700///DNA-binding transcription factor activity+++GO:0043565///sequence-specific DNA binding		PF03106///WRKY DNA -binding domain	ENOG502RZAJ///No_INFO	IPR003657///WRKY domain+++IPR036576///WRKY domain superfamily	[M0VRK2_HORVV|diamond]RecName: Full=WRKY domain-containing protein {ECO:0000259|PROSITE:PS50811};
HORVU.MOREX.r2.5HG0431600	'HORVU.MOREX.r2.5HG0431600'	mRNA	-3.65231	0.000398096	04016///MAPK signaling pathway - plant+++04075///Plant hormone signal transduction+++04626///Plant-pathogen interaction	GO:0005615///extracellular space		GO:0006952///defense response+++GO:0009607///response to biotic stimulus	PF00188///Cysteine-rich secretory protein family	KOG3017///peptidase inhibitor activity	IPR001283///Cysteine-rich secretory protein-related+++IPR002413///Venom allergen 5-like+++IPR014044///CAP domain+++IPR018244///Allergen V5/Tpx-1-related, conserved site+++IPR035940///CAP superfamily	[M0YU78_HORVV|diamond]RecName: Full=SCP domain-containing protein {ECO:0000259|SMART:SM00198};
HORVU.MOREX.r2.3HG0247070	'HORVU.MOREX.r2.3HG0247070'	mRNA	-3.64768	0.0038204								[A0A287LVM5_HORVV|diamond]SubName: Full=Uncharacterized protein {ECO:0000313|EnsemblPlants:HORVU3Hr1G080100.1};
HORVU.MOREX.r2.3HG0274430	'HORVU.MOREX.r2.3HG0274430'	mRNA	-3.64021	0.0431746			GO:0046872///metal ion binding		PF01439///Metallothionein		IPR000347///Metallothionein, family 15, plant	[A0A287MTC5_HORVV|diamond]SubName: Full=Uncharacterized protein {ECO:0000313|EnsemblPlants:HORVU3Hr1G115990.11};
HORVU.MOREX.r2.2HG0180170	'HORVU.MOREX.r2.2HG0180170'	mRNA	-3.62013	0.0349436	00730///Thiamine metabolism+++00900///Terpenoid backbone biosynthesis		GO:0008661///1-deoxy-D-xylulose-5-phosphate synthase activity+++GO:0046872///metal ion binding	GO:0009228///thiamine biosynthetic process+++GO:0016114///terpenoid biosynthetic process+++GO:0052865///1-deoxy-D-xylulose 5-phosphate biosynthetic process	PF02779///Transketolase, pyrimidine binding domain+++PF02780///Transketolase, C-terminal domain+++PF13292///1-deoxy-D-xylulose-5-phosphate synthase		IPR005474///Transketolase, N-terminal+++IPR005475///Transketolase-like, pyrimidine-binding domain+++IPR005477///Deoxyxylulose-5-phosphate synthase+++IPR009014///Transketolase C-terminal/Pyruvate-ferredoxin oxidoreductase domain II+++IPR020826///Transketolase binding site+++IPR029061///Thiamin diphosphate-binding fold+++IPR033248///Transketolase, C-terminal domain	[A0A2T7ELS5_9POAL|diamond]RecName: Full=1-deoxy-D-xylulose-5-phosphate synthase {ECO:0000256|ARBA:ARBA00013150}; EC=2.2.1.7 {ECO:0000256|ARBA:ARBA00013150};
HORVU.MOREX.r2.5HG0367910	'HORVU.MOREX.r2.5HG0367910'	mRNA	-3.61848	0.0406375		GO:0005634///nucleus		GO:0006952///defense response	PF00407///Pathogenesis-related protein Bet v 1 family		IPR000916///Bet v I/Major latex protein+++IPR023393///START-like domain superfamily	[F2DAR0_HORVV|diamond]SubName: Full=Predicted protein {ECO:0000313|EMBL:BAJ92181.1};
HORVU.MOREX.r2.7HG0550810	'HORVU.MOREX.r2.7HG0550810'	mRNA	-3.59435	0.000344964	00940///Phenylpropanoid biosynthesis	GO:0005634///nucleus	GO:0003700///DNA-binding transcription factor activity+++GO:0043565///sequence-specific DNA binding	GO:0006355///regulation of transcription, DNA-templated	PF03514///GRAS domain family		IPR005202///Transcription factor GRAS	[A0A3B6S9Z2_WHEAT|diamond]RecName: Full=GRAS domain-containing protein {ECO:0000259|PROSITE:PS50985};
HORVU.MOREX.r2.2HG0081860	'HORVU.MOREX.r2.2HG0081860'	mRNA	-3.58764	0.00707889		GO:0016021///integral component of membrane	GO:0004497///monooxygenase activity+++GO:0005506///iron ion binding+++GO:0016705///oxidoreductase activity, acting on paired donors, with incorporation or reduction of molecular oxygen+++GO:0020037///heme binding		PF00067///Cytochrome P450		IPR001128///Cytochrome P450+++IPR002401///Cytochrome P450, E-class, group I+++IPR017972///Cytochrome P450, conserved site+++IPR036396///Cytochrome P450 superfamily	[A0A287GY22_HORVV|diamond]SubName: Full=Uncharacterized protein {ECO:0000313|EnsemblPlants:HORVU2Hr1G004550.4};
HORVU.MOREX.r2.UnG0627890	'HORVU.MOREX.r2.UnG0627890'	mRNA	-3.58764	0.00707889		GO:0016021///integral component of membrane	GO:0004497///monooxygenase activity+++GO:0005506///iron ion binding+++GO:0016705///oxidoreductase activity, acting on paired donors, with incorporation or reduction of molecular oxygen+++GO:0020037///heme binding		PF00067///Cytochrome P450		IPR001128///Cytochrome P450+++IPR002401///Cytochrome P450, E-class, group I+++IPR017972///Cytochrome P450, conserved site+++IPR036396///Cytochrome P450 superfamily	[A0A287GY22_HORVV|diamond]SubName: Full=Uncharacterized protein {ECO:0000313|EnsemblPlants:HORVU2Hr1G004550.4};
HORVU.MOREX.r2.UnG0631950	'HORVU.MOREX.r2.UnG0631950'	mRNA	-3.58764	0.00707889		GO:0016021///integral component of membrane	GO:0004497///monooxygenase activity+++GO:0005506///iron ion binding+++GO:0016705///oxidoreductase activity, acting on paired donors, with incorporation or reduction of molecular oxygen+++GO:0020037///heme binding		PF00067///Cytochrome P450		IPR001128///Cytochrome P450+++IPR002401///Cytochrome P450, E-class, group I+++IPR017972///Cytochrome P450, conserved site+++IPR036396///Cytochrome P450 superfamily	[A0A287GY22_HORVV|diamond]SubName: Full=Uncharacterized protein {ECO:0000313|EnsemblPlants:HORVU2Hr1G004550.4};
HORVU.MOREX.r2.3HG0261230	'HORVU.MOREX.r2.3HG0261230'	mRNA	-3.57554	0.00468639		GO:0016021///integral component of membrane	GO:0015079///potassium ion transmembrane transporter activity		PF02705///K+ potassium transporter		IPR003855///Potassium transporter	[A0A2T7DC26_9POAL|diamond]RecName: Full=Potassium transporter {ECO:0000256|RuleBase:RU321113};
HORVU.MOREX.r2.5HG0424970	'HORVU.MOREX.r2.5HG0424970'	mRNA	-3.54257	0.00189782		GO:1990904///ribonucleoprotein complex	GO:0003723///RNA binding+++GO:0008194///UDP-glycosyltransferase activity		PF00201///UDP-glucoronosyl and UDP-glucosyl transferase		IPR002213///UDP-glucuronosyl/UDP-glucosyltransferase+++IPR035595///UDP-glycosyltransferase family, conserved site	[A0A3B6LTG9_WHEAT|diamond]RecName: Full=Glycosyltransferase {ECO:0000256|RuleBase:RU362057}; EC=2.4.1.- {ECO:0000256|RuleBase:RU362057};
HORVU.MOREX.r2.3HG0242710	'HORVU.MOREX.r2.3HG0242710'	mRNA	-3.54163	0.0029271	00940///Phenylpropanoid biosynthesis	GO:0005576///extracellular region+++GO:0009505///plant-type cell wall+++GO:0009506///plasmodesma	GO:0004601///peroxidase activity+++GO:0020037///heme binding+++GO:0046872///metal ion binding	GO:0006979///response to oxidative stress+++GO:0042744///hydrogen peroxide catabolic process	PF00141///Peroxidase	ENOG502QPX7///No_INFO	IPR000823///Plant peroxidase+++IPR002016///Haem peroxidase+++IPR010255///Haem peroxidase superfamily+++IPR019793///Peroxidases heam-ligand binding site+++IPR019794///Peroxidase, active site+++IPR033905///Secretory peroxidase	[F2CTB8_HORVV|diamond]RecName: Full=Peroxidase {ECO:0000256|ARBA:ARBA00012313, ECO:0000256|RuleBase:RU362060}; EC=1.11.1.7 {ECO:0000256|ARBA:ARBA00012313, ECO:0000256|RuleBase:RU362060};
HORVU.MOREX.r2.1HG0047900	'HORVU.MOREX.r2.1HG0047900'	mRNA	-3.51755	0.0262914	00460///Cyanoamino acid metabolism+++00500///Starch and sucrose metabolism+++00999///Biosynthesis of various plant secondary metabolites	GO:0009536///plastid	GO:0102726///DIMBOA glucoside beta-D-glucosidase activity	GO:0005975///carbohydrate metabolic process	PF00232///Glycosyl hydrolase family 1		IPR001360///Glycoside hydrolase family 1+++IPR017853///Glycoside hydrolase superfamily+++IPR033132///Glycosyl hydrolases family 1, N-terminal conserved site	[A0A452YYF0_AEGTS|diamond]RecName: Full=4-hydroxy-7-methoxy-3-oxo-3,4-dihydro-2H-1,4-benzoxazin-2-yl glucosidebeta-D-glucosidase {ECO:0000256|ARBA:ARBA00012857}; EC=3.2.1.182 {ECO:0000256|ARBA:ARBA00012857};
HORVU.MOREX.r2.1HG0004860	'HORVU.MOREX.r2.1HG0004860'	mRNA	-3.5162	0.0296467		GO:0000786///nucleosome+++GO:0005634///nucleus	GO:0003677///DNA binding+++GO:0046982///protein heterodimerization activity	GO:0006342///chromatin silencing	PF00125///Core histone H2A/H2B/H3/H4+++PF16211///C-terminus of histone H2A		IPR002119///Histone H2A+++IPR007125///Histone H2A/H2B/H3+++IPR009072///Histone-fold+++IPR032454///Histone H2A, C-terminal domain+++IPR032458///Histone H2A conserved site	[A0A3B5XV63_WHEAT|diamond]RecName: Full=Histone H2A {ECO:0000256|RuleBase:RU003767};
HORVU.MOREX.r2.5HG0394350	'HORVU.MOREX.r2.5HG0394350'	mRNA	-3.47805	0.00923285	00053///Ascorbate and aldarate metabolism	GO:0005576///extracellular region	GO:0005507///copper ion binding+++GO:0008447///L-ascorbate oxidase activity+++GO:0016491///oxidoreductase activity		PF00394///Multicopper oxidase+++PF07731///Multicopper oxidase+++PF07732///Multicopper oxidase		IPR001117///Multicopper oxidase, type 1+++IPR002355///Multicopper oxidase, copper-binding site+++IPR008972///Cupredoxin+++IPR011706///Multicopper oxidase, C-terminal+++IPR011707///Multicopper oxidase, N-termianl+++IPR017760///L-ascorbate oxidase, plants+++IPR033138///Multicopper oxidases, conserved site+++IPR034267///Ascorbate oxidase, third cupredoxin domain	[A0A3B6KHV5_WHEAT|diamond]RecName: Full=L-ascorbate oxidase {ECO:0000256|ARBA:ARBA00022095}; EC=1.10.3.3 {ECO:0000256|ARBA:ARBA00012301};
HORVU.MOREX.r2.5HG0367820	'HORVU.MOREX.r2.5HG0367820'	mRNA	-3.47805	0.00549299		GO:0005634///nucleus		GO:0006952///defense response	PF00407///Pathogenesis-related protein Bet v 1 family		IPR000916///Bet v I/Major latex protein+++IPR023393///START-like domain superfamily	[F2DAR0_HORVV|diamond]SubName: Full=Predicted protein {ECO:0000313|EMBL:BAJ92181.1};
HORVU.MOREX.r2.7HG0619090	'HORVU.MOREX.r2.7HG0619090'	mRNA	-3.47245	0.00664865	00480///Glutathione metabolism	GO:0005737///cytoplasm	GO:0004364///glutathione transferase activity+++GO:0043295///glutathione binding	GO:0006749///glutathione metabolic process	PF00043///Glutathione S-transferase, C-terminal domain+++PF02798///Glutathione S-transferase, N-terminal domain		IPR004045///Glutathione S-transferase, N-terminal+++IPR004046///Glutathione S-transferase, C-terminal+++IPR010987///Glutathione S-transferase, C-terminal-like+++IPR034347///Glutathione S-transferases Phi, C-terminal+++IPR036249///Thioredoxin-like superfamily+++IPR036282///Glutathione S-transferase, C-terminal domain superfamily+++IPR040079///Glutathione Transferase family	[A0A287XXE3_HORVV|diamond]RecName: Full=Glutathione transferase {ECO:0000256|ARBA:ARBA00012452}; EC=2.5.1.18 {ECO:0000256|ARBA:ARBA00012452};
HORVU.MOREX.r2.3HG0201810	'HORVU.MOREX.r2.3HG0201810'	mRNA	-3.46546	0.000323402	00908///Zeatin biosynthesis	GO:0005739///mitochondrion	GO:0052381///tRNA dimethylallyltransferase activity	GO:0006400///tRNA modification+++GO:0009691///cytokinin biosynthetic process			IPR027417///P-loop containing nucleoside triphosphate hydrolase+++IPR039657///Dimethylallyltransferase	[A0A287KHF8_HORVV|diamond]SubName: Full=Uncharacterized protein {ECO:0000313|EnsemblPlants:HORVU3Hr1G025950.1};
HORVU.MOREX.r2.1HG0001410	'HORVU.MOREX.r2.1HG0001410'	mRNA	-3.4654	0.00707889		GO:0016021///integral component of membrane	GO:0004672///protein kinase activity+++GO:0005524///ATP binding+++GO:0030247///polysaccharide binding		PF00069///Protein kinase domain+++PF13947///Wall-associated receptor kinase galacturonan-binding	KOG1187///protein serine/threonine kinase activity	IPR000719///Protein kinase domain+++IPR008271///Serine/threonine-protein kinase, active site+++IPR011009///Protein kinase-like domain superfamily+++IPR017441///Protein kinase, ATP binding site+++IPR025287///Wall-associated receptor kinase, galacturonan-binding domain	[A0A287EFN5_HORVV|diamond]RecName: Full=Protein kinase domain-containing protein {ECO:0000259|PROSITE:PS50011};
HORVU.MOREX.r2.1HG0007110	'HORVU.MOREX.r2.1HG0007110'	mRNA	-3.45503	0.000217705		GO:0016021///integral component of membrane						[A0A446JIY6_TRITD|diamond]SubName: Full=Uncharacterized protein {ECO:0000313|EMBL:VAH13100.1};
HORVU.MOREX.r2.5HG0349870	'HORVU.MOREX.r2.5HG0349870'	mRNA	-3.45453	0.00132653		GO:0016021///integral component of membrane	GO:0005524///ATP binding		PF00069///Protein kinase domain+++PF01453///D-mannose binding lectin	ENOG502QUNW///No_INFO	IPR000719///Protein kinase domain+++IPR001480///Bulb-type lectin domain+++IPR003609///PAN/Apple domain+++IPR008271///Serine/threonine-protein kinase, active site+++IPR011009///Protein kinase-like domain superfamily+++IPR017441///Protein kinase, ATP binding site+++IPR024171///S-receptor-like serine/threonine-protein kinase+++IPR036426///Bulb-type lectin domain superfamily	[A0A287Q632_HORVV|diamond]RecName: Full=Receptor-like serine/threonine-protein kinase {ECO:0000256|PIRNR:PIRNR000641}; EC=2.7.11.1 {ECO:0000256|PIRNR:PIRNR000641};
HORVU.MOREX.r2.6HG0520660	'HORVU.MOREX.r2.6HG0520660'	mRNA	-3.43829	0.000432957	04626///Plant-pathogen interaction	GO:0016021///integral component of membrane	GO:0004672///protein kinase activity+++GO:0005524///ATP binding		PF00069///Protein kinase domain+++PF00560///Leucine Rich Repeat+++PF08263///Leucine rich repeat N-terminal domain+++PF13855///Leucine rich repeat		IPR000719///Protein kinase domain+++IPR001611///Leucine-rich repeat+++IPR003591///Leucine-rich repeat, typical subtype+++IPR008271///Serine/threonine-protein kinase, active site+++IPR011009///Protein kinase-like domain superfamily+++IPR013210///Leucine-rich repeat-containing N-terminal, plant-type+++IPR017441///Protein kinase, ATP binding site+++IPR032675///Leucine-rich repeat domain superfamily	[A0A287V3B4_HORVV|diamond]RecName: Full=Protein kinase domain-containing protein {ECO:0000259|PROSITE:PS50011};
HORVU.MOREX.r2.5HG0367880	'HORVU.MOREX.r2.5HG0367880'	mRNA	-3.42927	0.000861976		GO:0005634///nucleus		GO:0006952///defense response	PF00407///Pathogenesis-related protein Bet v 1 family	ENOG502RXTQ///No_INFO	IPR000916///Bet v I/Major latex protein+++IPR023393///START-like domain superfamily	[F2E5Z3_HORVV|diamond]SubName: Full=Predicted protein {ECO:0000313|EMBL:BAK02765.1};
HORVU.MOREX.r2.5HG0404570	'HORVU.MOREX.r2.5HG0404570'	mRNA	-3.42843	0.0232079		GO:0016021///integral component of membrane	GO:0005524///ATP binding+++GO:0042626///ATPase activity, coupled to transmembrane movement of substances		PF00005///ABC transporter+++PF01061///ABC-2 type transporter+++PF19055///ABC-2 type transporter	KOG0061///ATPase activity, coupled to transmembrane movement of substances	IPR003439///ABC transporter-like, ATP-binding domain+++IPR003593///AAA+ ATPase domain+++IPR013525///ABC-2 type transporter+++IPR017871///ABC transporter-like, conserved site+++IPR027417///P-loop containing nucleoside triphosphate hydrolase+++IPR043926///ABC transporter family G domain	[A0A287RPK3_HORVV|diamond]RecName: Full=ABC transporter domain-containing protein {ECO:0000259|PROSITE:PS50893};
HORVU.MOREX.r2.6HG0522480	'HORVU.MOREX.r2.6HG0522480'	mRNA	-3.37101	0.0145515		GO:0016021///integral component of membrane	GO:0005524///ATP binding	GO:0048544///recognition of pollen	PF00954///S-locus glycoprotein domain+++PF01453///D-mannose binding lectin+++PF07714///Protein tyrosine and serine/threonine kinase+++PF08276///PAN-like domain		IPR000719///Protein kinase domain+++IPR000858///S-locus glycoprotein domain+++IPR001245///Serine-threonine/tyrosine-protein kinase, catalytic domain+++IPR001480///Bulb-type lectin domain+++IPR003609///PAN/Apple domain+++IPR008271///Serine/threonine-protein kinase, active site+++IPR011009///Protein kinase-like domain superfamily+++IPR017441///Protein kinase, ATP binding site+++IPR024171///S-recept…	[A0A3B6NWL7_WHEAT|diamond]RecName: Full=Receptor-like serine/threonine-protein kinase {ECO:0000256|PIRNR:PIRNR000641}; EC=2.7.11.1 {ECO:0000256|PIRNR:PIRNR000641};
HORVU.MOREX.r2.3HG0203700	'HORVU.MOREX.r2.3HG0203700'	mRNA	-3.35924	0.00324828			GO:0016788///hydrolase activity, acting on ester bonds		PF00657///GDSL-like Lipase/Acylhydrolase		IPR001087///GDSL lipase/esterase+++IPR035669///GDSL lipase/esterase-like, plant+++IPR036514///SGNH hydrolase superfamily	[A0A287KJB2_HORVV|diamond]SubName: Full=Uncharacterized protein {ECO:0000313|EnsemblPlants:HORVU3Hr1G028020.2};
HORVU.MOREX.r2.3HG0265660	'HORVU.MOREX.r2.3HG0265660'	mRNA	-3.33161	3.68844e-10	04016///MAPK signaling pathway - plant+++04075///Plant hormone signal transduction+++04626///Plant-pathogen interaction				PF08263///Leucine rich repeat N-terminal domain+++PF13855///Leucine rich repeat		IPR001611///Leucine-rich repeat+++IPR013210///Leucine-rich repeat-containing N-terminal, plant-type+++IPR032675///Leucine-rich repeat domain superfamily	[A0A3B6FWZ4_WHEAT|diamond]RecName: Full=LRRNT_2 domain-containing protein {ECO:0000259|Pfam:PF08263};
HORVU.MOREX.r2.3HG0249910	'HORVU.MOREX.r2.3HG0249910'	mRNA	-3.3298	0.000615758						ENOG502S859///No_INFO		[A0A287L0V7_HORVV|diamond]SubName: Full=Uncharacterized protein {ECO:0000313|EnsemblPlants:HORVU3Hr1G050810.1};
HORVU.MOREX.r2.5HG0356890	'HORVU.MOREX.r2.5HG0356890'	mRNA	-3.31396	0.012981		GO:0005737///cytoplasm	GO:0015035///protein disulfide oxidoreductase activity		PF00462///Glutaredoxin	KOG1752///protein disulfide oxidoreductase activity	IPR002109///Glutaredoxin+++IPR011905///Glutaredoxin-like, plant II+++IPR036249///Thioredoxin-like superfamily	[M0XC92_HORVV|diamond]RecName: Full=Glutaredoxin domain-containing protein {ECO:0000259|PROSITE:PS51354};
HORVU.MOREX.r2.1HG0000640	'HORVU.MOREX.r2.1HG0000640'	mRNA	-3.30144	0.0132775	04016///MAPK signaling pathway - plant+++04626///Plant-pathogen interaction	GO:0016021///integral component of membrane	GO:0004672///protein kinase activity+++GO:0005524///ATP binding		PF00069///Protein kinase domain+++PF08263///Leucine rich repeat N-terminal domain+++PF13855///Leucine rich repeat		IPR000719///Protein kinase domain+++IPR001611///Leucine-rich repeat+++IPR003591///Leucine-rich repeat, typical subtype+++IPR008266///Tyrosine-protein kinase, active site+++IPR011009///Protein kinase-like domain superfamily+++IPR013210///Leucine-rich repeat-containing N-terminal, plant-type+++IPR017441///Protein kinase, ATP binding site+++IPR032675///Leucine-rich repeat domain superfamily	[A0A3B5Z5X9_WHEAT|diamond]RecName: Full=Protein kinase domain-containing protein {ECO:0000259|PROSITE:PS50011};
HORVU.MOREX.r2.2HG0088540	'HORVU.MOREX.r2.2HG0088540'	mRNA	-3.29715	0.00796665		GO:0016021///integral component of membrane	GO:0005516///calmodulin binding	GO:0006952///defense response+++GO:0009607///response to biotic stimulus	PF03094///Mlo family	KOG0017///transposition, RNA-mediated	IPR004326///Mlo-related protein	[A0A287H4K6_HORVV|diamond]RecName: Full=MLO-like protein {ECO:0000256|RuleBase:RU280816};
HORVU.MOREX.r2.1HG0010770	'HORVU.MOREX.r2.1HG0010770'	mRNA	-3.28242	0.0360536		GO:0016021///integral component of membrane	GO:0015293///symporter activity		PF00083///Sugar (and other) transporter	KOG0254///glucose import	IPR003663///Sugar/inositol transporter+++IPR005828///Major facilitator, sugar transporter-like+++IPR005829///Sugar transporter, conserved site+++IPR020846///Major facilitator superfamily domain+++IPR036259///MFS transporter superfamily	[T1N7C6_TRIUA|diamond]RecName: Full=MFS domain-containing protein {ECO:0000259|PROSITE:PS50850};
HORVU.MOREX.r2.5HG0445920	'HORVU.MOREX.r2.5HG0445920'	mRNA	-3.2629	5.55842e-08		GO:0005886///plasma membrane+++GO:0016021///integral component of membrane	GO:0004674///protein serine/threonine kinase activity+++GO:0005524///ATP binding	GO:0046777///protein autophosphorylation	PF01657///Salt stress response/antifungal+++PF07714///Protein tyrosine and serine/threonine kinase		IPR000719///Protein kinase domain+++IPR001245///Serine-threonine/tyrosine-protein kinase, catalytic domain+++IPR002902///Gnk2-homologous domain+++IPR008271///Serine/threonine-protein kinase, active site+++IPR011009///Protein kinase-like domain superfamily+++IPR038408///Gnk2-homologous domain superfamily	[A0A3B6LYK9_WHEAT|diamond]SubName: Full=Uncharacterized protein {ECO:0000313|EnsemblPlants:TraesCS5B02G555000.1};
HORVU.MOREX.r2.5HG0349880	'HORVU.MOREX.r2.5HG0349880'	mRNA	-3.22625	9.88902e-05	00500///Starch and sucrose metabolism	GO:0005886///plasma membrane	GO:0004672///protein kinase activity+++GO:0005524///ATP binding+++GO:0030246///carbohydrate binding		PF00069///Protein kinase domain+++PF00139///Legume lectin domain		IPR000719///Protein kinase domain+++IPR001220///Legume lectin domain+++IPR008271///Serine/threonine-protein kinase, active site+++IPR011009///Protein kinase-like domain superfamily+++IPR013320///Concanavalin A-like lectin/glucanase domain superfamily+++IPR017441///Protein kinase, ATP binding site	[M0X174_HORVV|diamond]RecName: Full=Protein kinase domain-containing protein {ECO:0000259|PROSITE:PS50011};
HORVU.MOREX.r2.4HG0344600	'HORVU.MOREX.r2.4HG0344600'	mRNA	-3.21194	0.00173062		GO:0016021///integral component of membrane	GO:0015297///antiporter activity		PF08449///UAA transporter family		IPR013657///UAA transporter	[A0A453J7D3_AEGTS|diamond]SubName: Full=Uncharacterized protein {ECO:0000313|EnsemblPlants:AET4Gv20820400.1};
HORVU.MOREX.r2.2HG0106420	'HORVU.MOREX.r2.2HG0106420'	mRNA	-3.21118	0.000184988	04075///Plant hormone signal transduction	GO:0005737///cytoplasm	GO:0016881///acid-amino acid ligase activity		PF03321///GH3 auxin-responsive promoter		IPR004993///GH3 family	[A0A1D5V1J6_WHEAT|diamond]SubName: Full=Genome assembly, chromosome: II {ECO:0000313|EMBL:SPT17119.1};
HORVU.MOREX.r2.2HG0172670	'HORVU.MOREX.r2.2HG0172670'	mRNA	-3.19988	0.00468639		GO:0000145///exocyst		GO:0006887///exocytosis+++GO:0015031///protein transport	PF03081///Exo70 exocyst complex subunit		IPR004140///Exocyst complex component Exo70+++IPR016159///Cullin repeat-like-containing domain superfamily	[A0A287JKA5_HORVV|diamond]RecName: Full=Exocyst subunit Exo70 family protein {ECO:0000256|RuleBase:RU365026};
HORVU.MOREX.r2.3HG0209340	'HORVU.MOREX.r2.3HG0209340'	mRNA	-3.19269	0.00411785			GO:0046872///metal ion binding				IPR036163///Heavy metal-associated domain superfamily	[A0A287KQA9_HORVV|diamond]SubName: Full=Uncharacterized protein {ECO:0000313|EnsemblPlants:HORVU3Hr1G034110.1};
HORVU.MOREX.r2.7HG0611950	'HORVU.MOREX.r2.7HG0611950'	mRNA	-3.18726	0.00231651	04626///Plant-pathogen interaction	GO:0016021///integral component of membrane	GO:0004674///protein serine/threonine kinase activity+++GO:0005524///ATP binding		PF00560///Leucine Rich Repeat+++PF07714///Protein tyrosine and serine/threonine kinase+++PF08263///Leucine rich repeat N-terminal domain+++PF13855///Leucine rich repeat		IPR000719///Protein kinase domain+++IPR001245///Serine-threonine/tyrosine-protein kinase, catalytic domain+++IPR001611///Leucine-rich repeat+++IPR003591///Leucine-rich repeat, typical subtype+++IPR008271///Serine/threonine-protein kinase, active site+++IPR011009///Protein kinase-like domain superfamily+++IPR013210///Leucine-rich repeat-containing N-terminal, plant-type+++IPR017441///Protein kinas…	[A0A287XR75_HORVV|diamond]RecName: Full=Protein kinase domain-containing protein {ECO:0000259|PROSITE:PS50011};
HORVU.MOREX.r2.3HG0263870	'HORVU.MOREX.r2.3HG0263870'	mRNA	-3.18247	0.00234469			GO:0008757///S-adenosylmethionine-dependent methyltransferase activity	GO:0032259///methylation	PF03492///SAM dependent carboxyl methyltransferase		IPR005299///SAM dependent carboxyl methyltransferase+++IPR029063///S-adenosyl-L-methionine-dependent methyltransferase+++IPR042086///Methyltransferase, alpha-helical capping domain	[A0A287MHM9_HORVV|diamond]SubName: Full=Uncharacterized protein {ECO:0000313|EnsemblPlants:HORVU3Hr1G100190.1};
HORVU.MOREX.r2.2HG0081850	'HORVU.MOREX.r2.2HG0081850'	mRNA	-3.1706	0.00121883	00904///Diterpenoid biosynthesis		GO:0000287///magnesium ion binding+++GO:0010333///terpene synthase activity		PF01397///Terpene synthase, N-terminal domain+++PF03936///Terpene synthase family, metal binding domain		IPR001906///Terpene synthase, N-terminal domain+++IPR005630///Terpene synthase, metal-binding domain+++IPR008930///Terpenoid cyclases/protein prenyltransferase alpha-alpha toroid+++IPR008949///Isoprenoid synthase domain superfamily+++IPR036965///Terpene synthase, N-terminal domain superfamily	[A0A287GY12_HORVV|diamond]SubName: Full=Uncharacterized protein {ECO:0000313|EnsemblPlants:HORVU2Hr1G004540.1};
HORVU.MOREX.r2.7HG0529150	'HORVU.MOREX.r2.7HG0529150'	mRNA	-3.16511	0.0484023		GO:0005576///extracellular region			PF14541///Xylanase inhibitor C-terminal+++PF14543///Xylanase inhibitor N-terminal		IPR021109///Aspartic peptidase domain superfamily+++IPR032799///Xylanase inhibitor, C-terminal+++IPR032861///Xylanase inhibitor, N-terminal+++IPR033121///Peptidase family A1 domain+++IPR034161///Pepsin-like domain, plant	[A0A287VDL8_HORVV|diamond]RecName: Full=Peptidase A1 domain-containing protein {ECO:0000259|PROSITE:PS51767};
HORVU.MOREX.r2.3HG0186570	'HORVU.MOREX.r2.3HG0186570'	mRNA	-3.16121	0.0342174	03013///Nucleocytoplasmic transport+++03015///mRNA surveillance pathway		GO:0004190///aspartic-type endopeptidase activity		PF14541///Xylanase inhibitor C-terminal+++PF14543///Xylanase inhibitor N-terminal	KOG1339///aspartic-type endopeptidase activity	IPR001461///Aspartic peptidase A1 family+++IPR021109///Aspartic peptidase domain superfamily+++IPR032799///Xylanase inhibitor, C-terminal+++IPR032861///Xylanase inhibitor, N-terminal+++IPR033121///Peptidase family A1 domain	[A0A287K0Y4_HORVV|diamond]RecName: Full=Peptidase A1 domain-containing protein {ECO:0000259|PROSITE:PS51767};
HORVU.MOREX.r2.3HG0269080	'HORVU.MOREX.r2.3HG0269080'	mRNA	-3.14577	0.0297715		GO:0005886///plasma membrane+++GO:0016021///integral component of membrane	GO:0004674///protein serine/threonine kinase activity+++GO:0005524///ATP binding	GO:0006468///protein phosphorylation	PF01657///Salt stress response/antifungal+++PF07714///Protein tyrosine and serine/threonine kinase	ENOG502QWDY///No_INFO	IPR000719///Protein kinase domain+++IPR001245///Serine-threonine/tyrosine-protein kinase, catalytic domain+++IPR002902///Gnk2-homologous domain+++IPR008271///Serine/threonine-protein kinase, active site+++IPR011009///Protein kinase-like domain superfamily+++IPR038408///Gnk2-homologous domain superfamily	[A0A287MN09_HORVV|diamond]SubName: Full=Uncharacterized protein {ECO:0000313|EnsemblPlants:HORVU3Hr1G109430.4};
HORVU.MOREX.r2.2HG0170540	'HORVU.MOREX.r2.2HG0170540'	mRNA	-3.14084	0.0111823		GO:0016021///integral component of membrane			PF00560///Leucine Rich Repeat+++PF13516///Leucine Rich repeat+++PF13855///Leucine rich repeat		IPR001611///Leucine-rich repeat+++IPR003591///Leucine-rich repeat, typical subtype+++IPR032675///Leucine-rich repeat domain superfamily	[A0A287JI58_HORVV|diamond]SubName: Full=Uncharacterized protein {ECO:0000313|EnsemblPlants:HORVU2Hr1G114100.3};
HORVU.MOREX.r2.3HG0182560	'HORVU.MOREX.r2.3HG0182560'	mRNA	-3.11231	0.010104	04626///Plant-pathogen interaction	GO:0016021///integral component of membrane	GO:0004674///protein serine/threonine kinase activity+++GO:0005509///calcium ion binding+++GO:0005524///ATP binding		PF00069///Protein kinase domain+++PF07645///Calcium-binding EGF domain	ENOG502QQPF///No_INFO	IPR000152///EGF-type aspartate/asparagine hydroxylation site+++IPR000719///Protein kinase domain+++IPR000742///EGF-like domain+++IPR001881///EGF-like calcium-binding domain+++IPR008271///Serine/threonine-protein kinase, active site+++IPR011009///Protein kinase-like domain superfamily+++IPR018097///EGF-like calcium-binding, conserved site	[A0A287JVY6_HORVV|diamond]SubName: Full=Uncharacterized protein {ECO:0000313|EnsemblPlants:HORVU3Hr1G001020.2};
HORVU.MOREX.r2.1HG0059530	'HORVU.MOREX.r2.1HG0059530'	mRNA	-3.09299	0.000159228	00561///Glycerolipid metabolism+++00564///Glycerophospholipid metabolism	GO:0016020///membrane+++GO:0016021///integral component of membrane	GO:0016791///phosphatase activity+++GO:0090447///glycerol-3-phosphate 2-O-acyltransferase activity	GO:0010143///cutin biosynthetic process			IPR002123///Phospholipid/glycerol acyltransferase	[A0A3B5ZXC2_WHEAT|diamond]RecName: Full=PlsC domain-containing protein {ECO:0000259|SMART:SM00563};
HORVU.MOREX.r2.7HG0592010	'HORVU.MOREX.r2.7HG0592010'	mRNA	-3.0842	0.0285935		GO:0016021///integral component of membrane	GO:0005524///ATP binding	GO:0048544///recognition of pollen	PF00069///Protein kinase domain+++PF00954///S-locus glycoprotein domain+++PF01453///D-mannose binding lectin+++PF08276///PAN-like domain		IPR000719///Protein kinase domain+++IPR000858///S-locus glycoprotein domain+++IPR001480///Bulb-type lectin domain+++IPR003609///PAN/Apple domain+++IPR008271///Serine/threonine-protein kinase, active site+++IPR011009///Protein kinase-like domain superfamily+++IPR017441///Protein kinase, ATP binding site+++IPR024171///S-receptor-like serine/threonine-protein kinase+++IPR036426///Bulb-type lectin do…	[A0A287X4U2_HORVV|diamond]RecName: Full=Receptor-like serine/threonine-protein kinase {ECO:0000256|PIRNR:PIRNR000641}; EC=2.7.11.1 {ECO:0000256|PIRNR:PIRNR000641};
HORVU.MOREX.r2.6HG0491480	'HORVU.MOREX.r2.6HG0491480'	mRNA	-3.06248	0.00843778	00520///Amino sugar and nucleotide sugar metabolism		GO:0004568///chitinase activity+++GO:0008061///chitin binding	GO:0000272///polysaccharide catabolic process+++GO:0006032///chitin catabolic process+++GO:0016998///cell wall macromolecule catabolic process	PF00182///Chitinase class I+++PF00187///Chitin recognition protein		IPR000726///Glycoside hydrolase, family 19, catalytic+++IPR001002///Chitin-binding, type 1+++IPR016283///Glycoside hydrolase, family 19+++IPR018371///Chitin-binding, type 1, conserved site+++IPR023346///Lysozyme-like domain superfamily+++IPR036861///Endochitinase-like superfamily	[A0A6G1F9G9_9ORYZ|diamond]RecName: Full=Chitinase {ECO:0000256|ARBA:ARBA00012729}; EC=3.2.1.14 {ECO:0000256|ARBA:ARBA00012729};
HORVU.MOREX.r2.2HG0081890	'HORVU.MOREX.r2.2HG0081890'	mRNA	-3.05769	5.47714e-05	00904///Diterpenoid biosynthesis	GO:0016021///integral component of membrane	GO:0004497///monooxygenase activity+++GO:0005506///iron ion binding+++GO:0016705///oxidoreductase activity, acting on paired donors, with incorporation or reduction of molecular oxygen+++GO:0020037///heme binding		PF00067///Cytochrome P450	KOG0156///iron ion binding	IPR001128///Cytochrome P450+++IPR002401///Cytochrome P450, E-class, group I+++IPR017972///Cytochrome P450, conserved site+++IPR036396///Cytochrome P450 superfamily	[A0A287GYA8_HORVV|diamond]SubName: Full=Uncharacterized protein {ECO:0000313|EnsemblPlants:HORVU2Hr1G004640.2};
HORVU.MOREX.r2.7HG0539170	'HORVU.MOREX.r2.7HG0539170'	mRNA	-3.05692	0.0469311	04626///Plant-pathogen interaction	GO:0005886///plasma membrane	GO:0004674///protein serine/threonine kinase activity+++GO:0005509///calcium ion binding+++GO:0005524///ATP binding+++GO:0030247///polysaccharide binding	GO:0006468///protein phosphorylation+++GO:0007166///cell surface receptor signaling pathway	PF00069///Protein kinase domain+++PF07645///Calcium-binding EGF domain+++PF13947///Wall-associated receptor kinase galacturonan-binding		IPR000152///EGF-type aspartate/asparagine hydroxylation site+++IPR000719///Protein kinase domain+++IPR000742///EGF-like domain+++IPR001881///EGF-like calcium-binding domain+++IPR008271///Serine/threonine-protein kinase, active site+++IPR009030///Growth factor receptor cysteine-rich domain superfamily+++IPR011009///Protein kinase-like domain superfamily+++IPR017441///Protein kinase, ATP binding si…	[A0A3B6I0B3_WHEAT|diamond]RecName: Full=Protein kinase domain-containing protein {ECO:0000259|PROSITE:PS50011};
HORVU.MOREX.r2.6HG0451340	'HORVU.MOREX.r2.6HG0451340'	mRNA	-3.0493	4.77073e-05	03013///Nucleocytoplasmic transport+++03015///mRNA surveillance pathway				PF05633///Protein ROH1-like		IPR008511///Protein ROH1-like	[A0A453MS95_AEGTS|diamond]SubName: Full=Uncharacterized protein {ECO:0000313|EnsemblPlants:AET6Gv20057600.1};
HORVU.MOREX.r2.2HG0147250	'HORVU.MOREX.r2.2HG0147250'	mRNA	-3.03559	0.00239077	00520///Amino sugar and nucleotide sugar metabolism		GO:0004568///chitinase activity+++GO:0008061///chitin binding	GO:0000272///polysaccharide catabolic process+++GO:0006032///chitin catabolic process+++GO:0016998///cell wall macromolecule catabolic process	PF00182///Chitinase class I+++PF00187///Chitin recognition protein		IPR000726///Glycoside hydrolase, family 19, catalytic+++IPR001002///Chitin-binding, type 1+++IPR016283///Glycoside hydrolase, family 19+++IPR018371///Chitin-binding, type 1, conserved site+++IPR023346///Lysozyme-like domain superfamily+++IPR036861///Endochitinase-like superfamily	[A0A287IRA5_HORVV|diamond]RecName: Full=Chitinase {ECO:0000256|ARBA:ARBA00012729}; EC=3.2.1.14 {ECO:0000256|ARBA:ARBA00012729};
HORVU.MOREX.r2.4HG0317590	'HORVU.MOREX.r2.4HG0317590'	mRNA	-3.02382	0.00390358					PF03140///Plant protein of unknown function	ENOG502RY48///No_INFO	IPR004158///Protein of unknown function DUF247, plant	[F2EIG9_HORVV|diamond]SubName: Full=Predicted protein {ECO:0000313|EMBL:BAK07141.1};
HORVU.MOREX.r2.4HG0299180	'HORVU.MOREX.r2.4HG0299180'	mRNA	-3.01394	0.0038204							IPR013087///Zinc finger C2H2-type+++IPR036236///Zinc finger C2H2 superfamily	[A0A3B6HWH6_WHEAT|diamond]SubName: Full=Uncharacterized protein {ECO:0000313|EnsemblPlants:TraesCS4A02G174100.1.cds1};
HORVU.MOREX.r2.2HG0102570	'HORVU.MOREX.r2.2HG0102570'	mRNA	-3.00032	0.00210156		GO:0005634///nucleus	GO:0043565///sequence-specific DNA binding	GO:0045893///positive regulation of transcription, DNA-templated	PF07816///Protein of unknown function (DUF1645)		IPR012442///Protein of unknown function DUF1645, plant	[A0A3B6ATS7_WHEAT|diamond]SubName: Full=Uncharacterized protein {ECO:0000313|EnsemblPlants:TraesCS2A02G166000.1.cds1};
HORVU.MOREX.r2.6HG0455440	'HORVU.MOREX.r2.6HG0455440'	mRNA	-3.00026	0.00198906		GO:0016021///integral component of membrane		GO:0016567///protein ubiquitination	PF13639///Ring finger domain		IPR001841///Zinc finger, RING-type+++IPR013083///Zinc finger, RING/FYVE/PHD-type+++IPR044675///E3 ubiquitin-protein ligase RING1-like	[A0A3B6NJY8_WHEAT|diamond]RecName: Full=RING-type E3 ubiquitin transferase {ECO:0000256|ARBA:ARBA00012483}; EC=2.3.2.27 {ECO:0000256|ARBA:ARBA00012483};
HORVU.MOREX.r2.2HG0114530	'HORVU.MOREX.r2.2HG0114530'	mRNA	-2.99362	0.000443125	04138///Autophagy - yeast	GO:0005576///extracellular region	GO:0004190///aspartic-type endopeptidase activity		PF14541///Xylanase inhibitor C-terminal+++PF14543///Xylanase inhibitor N-terminal	KOG1339///aspartic-type endopeptidase activity	IPR001969///Aspartic peptidase, active site+++IPR021109///Aspartic peptidase domain superfamily+++IPR032799///Xylanase inhibitor, C-terminal+++IPR032861///Xylanase inhibitor, N-terminal+++IPR033121///Peptidase family A1 domain+++IPR034161///Pepsin-like domain, plant	[M0WIX6_HORVV|diamond]RecName: Full=Peptidase A1 domain-containing protein {ECO:0000259|PROSITE:PS51767};
HORVU.MOREX.r2.7HG0592630	'HORVU.MOREX.r2.7HG0592630'	mRNA	-2.9658	0.0108803					PF00646///F-box domain+++PF14299///Phloem protein 2	ENOG502QRA4///No_INFO	IPR001810///F-box domain+++IPR025886///Phloem protein 2-like+++IPR036047///F-box-like domain superfamily	[A0A287E6S1_HORVV|diamond]RecName: Full=F-box domain-containing protein {ECO:0000259|PROSITE:PS50181};
HORVU.MOREX.r2.7HG0568930	'HORVU.MOREX.r2.7HG0568930'	mRNA	-2.95656	0.0233704		GO:0016021///integral component of membrane			PF03140///Plant protein of unknown function		IPR004158///Protein of unknown function DUF247, plant	[A0A446YDI2_TRITD|diamond]SubName: Full=Uncharacterized protein {ECO:0000313|EMBL:VAI86595.1};
HORVU.MOREX.r2.5HG0357450	'HORVU.MOREX.r2.5HG0357450'	mRNA	-2.95141	5.54738e-05		GO:0005886///plasma membrane	GO:0004674///protein serine/threonine kinase activity+++GO:0005524///ATP binding	GO:0046777///protein autophosphorylation	PF07714///Protein tyrosine and serine/threonine kinase	KOG1187///protein serine/threonine kinase activity	IPR000719///Protein kinase domain+++IPR001245///Serine-threonine/tyrosine-protein kinase, catalytic domain+++IPR008271///Serine/threonine-protein kinase, active site+++IPR011009///Protein kinase-like domain superfamily+++IPR017441///Protein kinase, ATP binding site	[M0WSB8_HORVV|diamond]RecName: Full=Protein kinase domain-containing protein {ECO:0000259|PROSITE:PS50011};
HORVU.MOREX.r2.2HG0112800	'HORVU.MOREX.r2.2HG0112800'	mRNA	-2.95085	0.00294142		GO:0005886///plasma membrane+++GO:0016021///integral component of membrane	GO:0004674///protein serine/threonine kinase activity+++GO:0005524///ATP binding	GO:0006468///protein phosphorylation+++GO:0048544///recognition of pollen	PF00954///S-locus glycoprotein domain+++PF01453///D-mannose binding lectin+++PF07714///Protein tyrosine and serine/threonine kinase+++PF08276///PAN-like domain		IPR000719///Protein kinase domain+++IPR000858///S-locus glycoprotein domain+++IPR001245///Serine-threonine/tyrosine-protein kinase, catalytic domain+++IPR001480///Bulb-type lectin domain+++IPR003609///PAN/Apple domain+++IPR008271///Serine/threonine-protein kinase, active site+++IPR011009///Protein kinase-like domain superfamily+++IPR017441///Protein kinase, ATP binding site+++IPR024171///S-recept…	[A0A1D5UXF1_WHEAT|diamond]RecName: Full=Receptor-like serine/threonine-protein kinase {ECO:0000256|PIRNR:PIRNR000641}; EC=2.7.11.1 {ECO:0000256|PIRNR:PIRNR000641};
HORVU.MOREX.r2.5HG0367890	'HORVU.MOREX.r2.5HG0367890'	mRNA	-2.95009	0.00124019		GO:0005634///nucleus+++GO:0005737///cytoplasm	GO:0004864///protein phosphatase inhibitor activity+++GO:0010427///abscisic acid binding+++GO:0038023///signaling receptor activity	GO:0006952///defense response+++GO:0009738///abscisic acid-activated signaling pathway+++GO:0080163///regulation of protein serine/threonine phosphatase activity	PF00407///Pathogenesis-related protein Bet v 1 family		IPR000916///Bet v I/Major latex protein+++IPR023393///START-like domain superfamily	[A0A287QNA1_HORVV|diamond]RecName: Full=Bet_v_1 domain-containing protein {ECO:0000259|Pfam:PF00407};
HORVU.MOREX.r2.2HG0176310	'HORVU.MOREX.r2.2HG0176310'	mRNA	-2.92742	0.00289039		GO:0000151///ubiquitin ligase complex+++GO:0005737///cytoplasm	GO:0031624///ubiquitin conjugating enzyme binding+++GO:0046872///metal ion binding+++GO:0061630///ubiquitin protein ligase activity	GO:0000209///protein polyubiquitination+++GO:0006511///ubiquitin-dependent protein catabolic process+++GO:0032436///positive regulation of proteasomal ubiquitin-dependent protein catabolic process	PF00097///Zinc finger, C3HC4 type (RING finger)+++PF01485///IBR domain, a half RING-finger domain+++PF14634///zinc-RING finger domain		IPR001841///Zinc finger, RING-type+++IPR002867///IBR domain+++IPR013083///Zinc finger, RING/FYVE/PHD-type+++IPR017907///Zinc finger, RING-type, conserved site+++IPR018957///Zinc finger, C3HC4 RING-type+++IPR031127///E3 ubiquitin ligase RBR family+++IPR044066///TRIAD supradomain	[A0A1D5UTH4_WHEAT|diamond]SubName: Full=Genome assembly, chromosome: II {ECO:0000313|EMBL:SPT20764.1}; SubName: Full=RBR-type E3 ubiquitin transferase {ECO:0000313|EnsemblPlants:TraesCS2D02G547300.1};
HORVU.MOREX.r2.1HG0058090	'HORVU.MOREX.r2.1HG0058090'	mRNA	-2.9103	0.00553762		GO:0016021///integral component of membrane	GO:0061630///ubiquitin protein ligase activity	GO:0006511///ubiquitin-dependent protein catabolic process	PF13639///Ring finger domain	KOG0800///ubiquitin-protein transferase activity	IPR001841///Zinc finger, RING-type+++IPR013083///Zinc finger, RING/FYVE/PHD-type+++IPR044675///E3 ubiquitin-protein ligase RING1-like	[F2CU03_HORVV|diamond]RecName: Full=RING-type E3 ubiquitin transferase {ECO:0000256|ARBA:ARBA00012483}; EC=2.3.2.27 {ECO:0000256|ARBA:ARBA00012483};
HORVU.MOREX.r2.2HG0097090	'HORVU.MOREX.r2.2HG0097090'	mRNA	-2.90643	0.00977841
HORVU.MOREX.r2.5HG0358060	'HORVU.MOREX.r2.5HG0358060'	mRNA	-2.89466	0.026779	04626///Plant-pathogen interaction	GO:0016021///integral component of membrane	GO:0004672///protein kinase activity+++GO:0005524///ATP binding+++GO:0030247///polysaccharide binding		PF00069///Protein kinase domain+++PF13947///Wall-associated receptor kinase galacturonan-binding		IPR000719///Protein kinase domain+++IPR008271///Serine/threonine-protein kinase, active site+++IPR011009///Protein kinase-like domain superfamily+++IPR017441///Protein kinase, ATP binding site+++IPR025287///Wall-associated receptor kinase, galacturonan-binding domain	[A0A287QD66_HORVV|diamond]RecName: Full=Protein kinase domain-containing protein {ECO:0000259|PROSITE:PS50011};
HORVU.MOREX.r2.1HG0004250	'HORVU.MOREX.r2.1HG0004250'	mRNA	-2.89218	0.041618			GO:0043531///ADP binding		PF00931///NB-ARC domain		IPR002182///NB-ARC+++IPR027417///P-loop containing nucleoside triphosphate hydrolase+++IPR032675///Leucine-rich repeat domain superfamily	[A0A287EIN2_HORVV|diamond]RecName: Full=NB-ARC domain-containing protein {ECO:0000259|Pfam:PF00931};
HORVU.MOREX.r2.6HG0518840	'HORVU.MOREX.r2.6HG0518840'	mRNA	-2.88006	0.000835184		GO:0016021///integral component of membrane			PF13962///Domain of unknown function		IPR026961///PGG domain	[A0A287V1I8_HORVV|diamond]SubName: Full=Uncharacterized protein {ECO:0000313|EnsemblPlants:HORVU6Hr1G086440.2};
HORVU.MOREX.r2.7HG0610110	'HORVU.MOREX.r2.7HG0610110'	mRNA	-2.87775	0.0260672					PF08224///Domain of unknown function (DUF1719)	ENOG502R3CY///No_INFO	IPR013181///Protein of unknown function DUF1719	[M0WDX3_HORVV|diamond]SubName: Full=Uncharacterized protein {ECO:0000313|EnsemblPlants:HORVU7Hr1G106420.1};
HORVU.MOREX.r2.4HG0315500	'HORVU.MOREX.r2.4HG0315500'	mRNA	-2.86039	5.96333e-06	04626///Plant-pathogen interaction		GO:0005509///calcium ion binding		PF13405///EF-hand domain+++PF13499///EF-hand domain pair	KOG0027///Calcium-binding protein	IPR002048///EF-hand domain+++IPR011992///EF-hand domain pair+++IPR018247///EF-Hand 1, calcium-binding site	[F2DTL3_HORVV|diamond]SubName: Full=Predicted protein {ECO:0000313|EMBL:BAJ98434.1};
HORVU.MOREX.r2.7HG0615970	'HORVU.MOREX.r2.7HG0615970'	mRNA	-2.85179	0.0184821	00500///Starch and sucrose metabolism	GO:0005886///plasma membrane+++GO:0016021///integral component of membrane	GO:0004675///transmembrane receptor protein serine/threonine kinase activity+++GO:0005524///ATP binding+++GO:0030246///carbohydrate binding	GO:0002229///defense response to oomycetes+++GO:0042742///defense response to bacterium	PF00139///Legume lectin domain+++PF07714///Protein tyrosine and serine/threonine kinase		IPR000719///Protein kinase domain+++IPR001220///Legume lectin domain+++IPR001245///Serine-threonine/tyrosine-protein kinase, catalytic domain+++IPR008271///Serine/threonine-protein kinase, active site+++IPR011009///Protein kinase-like domain superfamily+++IPR013320///Concanavalin A-like lectin/glucanase domain superfamily+++IPR017441///Protein kinase, ATP binding site+++IPR019825///Legume lectin,…	[A0A287XUZ5_HORVV|diamond]RecName: Full=Protein kinase domain-containing protein {ECO:0000259|PROSITE:PS50011};
HORVU.MOREX.r2.7HG0555290	'HORVU.MOREX.r2.7HG0555290'	mRNA	-2.83136	0.00601909		GO:0005886///plasma membrane		GO:0009626///plant-type hypersensitive response+++GO:2000031///regulation of salicylic acid mediated signaling pathway	PF01823///MAC/Perforin domain	ENOG502QRGU///No_INFO	IPR020864///Membrane attack complex component/perforin (MACPF) domain+++IPR044663///MACPF domain-containing protein CAD1/NSL1-like	[A0A287W6R8_HORVV|diamond]RecName: Full=MACPF domain-containing protein {ECO:0000259|PROSITE:PS51412};
HORVU.MOREX.r2.7HG0541980	'HORVU.MOREX.r2.7HG0541980'	mRNA	-2.82445	0.0200582		GO:0005886///plasma membrane	GO:0004674///protein serine/threonine kinase activity+++GO:0016747///transferase activity, transferring acyl groups other than amino-acyl groups	GO:0006468///protein phosphorylation+++GO:0007166///cell surface receptor signaling pathway	PF02458///Transferase family		IPR003480///Transferase+++IPR023213///Chloramphenicol acetyltransferase-like domain superfamily	[A0A3B6TJN8_WHEAT|diamond]SubName: Full=Uncharacterized protein {ECO:0000313|EnsemblPlants:TraesCS7D02G107900.1.cds1};
HORVU.MOREX.r2.5HG0356200	'HORVU.MOREX.r2.5HG0356200'	mRNA	-2.7992	0.00606386								[A0A287QBD2_HORVV|diamond]SubName: Full=Uncharacterized protein {ECO:0000313|EnsemblPlants:HORVU5Hr1G010130.2};
HORVU.MOREX.r2.2HG0091470	'HORVU.MOREX.r2.2HG0091470'	mRNA	-2.79531	0.0353532
HORVU.MOREX.r2.2HG0166910	'HORVU.MOREX.r2.2HG0166910'	mRNA	-2.78412	0.000570727		GO:0016021///integral component of membrane	GO:0004497///monooxygenase activity+++GO:0005506///iron ion binding+++GO:0016705///oxidoreductase activity, acting on paired donors, with incorporation or reduction of molecular oxygen+++GO:0020037///heme binding		PF00067///Cytochrome P450	KOG0156///iron ion binding	IPR001128///Cytochrome P450+++IPR002401///Cytochrome P450, E-class, group I+++IPR017972///Cytochrome P450, conserved site+++IPR036396///Cytochrome P450 superfamily	[F2DRI4_HORVV|diamond]SubName: Full=Predicted protein {ECO:0000313|EMBL:BAJ97705.1};
HORVU.MOREX.r2.4HG0327010	'HORVU.MOREX.r2.4HG0327010'	mRNA	-2.78363	4.94005e-09			GO:0004842///ubiquitin-protein transferase activity		PF04564///U-box domain	ENOG502QS2D///No_INFO	IPR003613///U-box domain+++IPR011989///Armadillo-like helical+++IPR013083///Zinc finger, RING/FYVE/PHD-type+++IPR016024///Armadillo-type fold	[F2DYX5_HORVV|diamond]RecName: Full=RING-type E3 ubiquitin transferase {ECO:0000256|ARBA:ARBA00012483}; EC=2.3.2.27 {ECO:0000256|ARBA:ARBA00012483};
HORVU.MOREX.r2.5HG0368520	'HORVU.MOREX.r2.5HG0368520'	mRNA	-2.77806	0.00162742			GO:0005516///calmodulin binding		PF07887///Calmodulin binding protein-like N-terminal domain		IPR012416///CALMODULIN-BINDING PROTEIN60	[A0A287QP74_HORVV|diamond]SubName: Full=Uncharacterized protein {ECO:0000313|EnsemblPlants:HORVU5Hr1G024400.17};
HORVU.MOREX.r2.3HG0252470	'HORVU.MOREX.r2.3HG0252470'	mRNA	-2.76997	0.000217705	00010///Glycolysis / Gluconeogenesis+++00051///Fructose and mannose metabolism+++00562///Inositol phosphate metabolism+++00710///Carbon fixation in photosynthetic organisms+++01200///Carbon metabolism+++01230///Biosynthesis of amino acids				PF00168///C2 domain	KOG1030///GTPase activator activity	IPR000008///C2 domain+++IPR035892///C2 domain superfamily	[M0W086_HORVV|diamond]RecName: Full=C2 domain-containing protein {ECO:0000259|PROSITE:PS50004};
HORVU.MOREX.r2.7HG0599500	'HORVU.MOREX.r2.7HG0599500'	mRNA	-2.76779	0.00130656	00260///Glycine, serine and threonine metabolism+++00400///Phenylalanine, tyrosine and tryptophan biosynthesis+++01230///Biosynthesis of amino acids		GO:0004834///tryptophan synthase activity+++GO:0030170///pyridoxal phosphate binding		PF00291///Pyridoxal-phosphate dependent enzyme		IPR001926///Pyridoxal-phosphate dependent enzyme+++IPR006316///Tryptophan synthase, beta chain-like+++IPR006654///Tryptophan synthase, beta chain+++IPR023026///Tryptophan synthase beta chain/beta chain-like+++IPR036052///Tryptophan synthase beta subunit-like PLP-dependent enzyme	[A0A287XCJ6_HORVV|diamond]RecName: Full=PALP domain-containing protein {ECO:0000259|Pfam:PF00291};
HORVU.MOREX.r2.6HG0502370	'HORVU.MOREX.r2.6HG0502370'	mRNA	-2.76717	0.0121131		GO:0005618///cell wall+++GO:0048046///apoplast	GO:0004553///hydrolase activity, hydrolyzing O-glycosyl compounds+++GO:0016762///xyloglucan:xyloglucosyl transferase activity	GO:0010411///xyloglucan metabolic process+++GO:0042546///cell wall biogenesis+++GO:0071555///cell wall organization	PF00722///Glycosyl hydrolases family 16+++PF06955///Xyloglucan endo-transglycosylase (XET) C-terminus	ENOG502QURN///No_INFO	IPR000757///Glycoside hydrolase family 16+++IPR010713///Xyloglucan endo-transglycosylase, C-terminal+++IPR013320///Concanavalin A-like lectin/glucanase domain superfamily+++IPR016455///Xyloglucan endotransglucosylase/hydrolase	[A0A287UI99_HORVV|diamond]RecName: Full=Xyloglucan endotransglucosylase/hydrolase {ECO:0000256|RuleBase:RU361120}; EC=2.4.1.207 {ECO:0000256|RuleBase:RU361120};
HORVU.MOREX.r2.6HG0464420	'HORVU.MOREX.r2.6HG0464420'	mRNA	-2.76509	0.0416168	02010///ABC transporters	GO:0005887///integral component of plasma membrane	GO:0005524///ATP binding+++GO:0042626///ATPase activity, coupled to transmembrane movement of substances		PF00005///ABC transporter+++PF00664///ABC transporter transmembrane region		IPR003439///ABC transporter-like, ATP-binding domain+++IPR003593///AAA+ ATPase domain+++IPR011527///ABC transporter type 1, transmembrane domain+++IPR017871///ABC transporter-like, conserved site+++IPR027417///P-loop containing nucleoside triphosphate hydrolase+++IPR036640///ABC transporter type 1, transmembrane domain superfamily+++IPR039421///Type 1 protein exporter	[A0A3B6EHB4_WHEAT|diamond]SubName: Full=Uncharacterized protein {ECO:0000313|EnsemblPlants:TraesCS3A02G258000.1};
HORVU.MOREX.r2.7HG0599230	'HORVU.MOREX.r2.7HG0599230'	mRNA	-2.76052	0.00054377		GO:0016021///integral component of membrane	GO:0005524///ATP binding+++GO:0042626///ATPase activity, coupled to transmembrane movement of substances		PF00005///ABC transporter+++PF01061///ABC-2 type transporter+++PF08370///Plant PDR ABC transporter associated+++PF14510///ABC-transporter N-terminal+++PF19055///ABC-2 type transporter		IPR003439///ABC transporter-like, ATP-binding domain+++IPR003593///AAA+ ATPase domain+++IPR013525///ABC-2 type transporter+++IPR013581///Plant PDR ABC transporter associated+++IPR027417///P-loop containing nucleoside triphosphate hydrolase+++IPR029481///ABC-transporter, N-terminal domain+++IPR034001///ATP-binding cassette transporter, PDR-like subfamily G, domain 1+++IPR034003///ATP-binding casse…	[A0A2R9J983_HORVV|diamond]SubName: Full=Uncharacterized protein {ECO:0000313|EnsemblPlants:HORVU7Hr1G092380.8};
HORVU.MOREX.r2.1HG0015850	'HORVU.MOREX.r2.1HG0015850'	mRNA	-2.74976	0.0224879	00500///Starch and sucrose metabolism		GO:0000287///magnesium ion binding+++GO:0050307///sucrose-phosphate phosphatase activity	GO:0005986///sucrose biosynthetic process	PF05116///Sucrose-6F-phosphate phosphohydrolase+++PF08472///Sucrose-6-phosphate phosphohydrolase C-terminal		IPR006379///HAD-superfamily hydrolase, subfamily IIB+++IPR006380///Sucrose-phosphatase-like, N-terminal+++IPR012847///Sucrose phosphatase, plant/cyanobacteria+++IPR013679///Sucrose-phosphatase, C-terminal+++IPR023214///HAD superfamily+++IPR032710///NTF2-like domain superfamily+++IPR036412///HAD-like superfamily	[A0A452XYL5_AEGTS|diamond]RecName: Full=Sucrose-phosphatase {ECO:0000256|RuleBase:RU368007}; EC=3.1.3.24 {ECO:0000256|RuleBase:RU368007};
HORVU.MOREX.r2.1HG0001760	'HORVU.MOREX.r2.1HG0001760'	mRNA	-2.73927	0.0186887		GO:0016021///integral component of membrane	GO:0004672///protein kinase activity+++GO:0005524///ATP binding+++GO:0030247///polysaccharide binding		PF00069///Protein kinase domain+++PF13947///Wall-associated receptor kinase galacturonan-binding	KOG1187///protein serine/threonine kinase activity	IPR000719///Protein kinase domain+++IPR008271///Serine/threonine-protein kinase, active site+++IPR011009///Protein kinase-like domain superfamily+++IPR017441///Protein kinase, ATP binding site+++IPR025287///Wall-associated receptor kinase, galacturonan-binding domain	[A0A287EFN5_HORVV|diamond]RecName: Full=Protein kinase domain-containing protein {ECO:0000259|PROSITE:PS50011};
HORVU.MOREX.r2.3HG0272550	'HORVU.MOREX.r2.3HG0272550'	mRNA	-2.72388	0.0274478			GO:0004540///ribonuclease activity	GO:0042742///defense response to bacterium+++GO:0050832///defense response to fungus	PF00967///Barwin family		IPR001153///Barwin domain+++IPR018226///Barwin, conserved site+++IPR036908///RlpA-like domain superfamily+++IPR044301///Pathogenesis-related protein-4	[A0A287MRF4_HORVV|diamond]RecName: Full=Barwin domain-containing protein {ECO:0000259|PROSITE:PS51174};
HORVU.MOREX.r2.3HG0190060	'HORVU.MOREX.r2.3HG0190060'	mRNA	-2.70753	0.0319664	00402///Benzoxazinoid biosynthesis	GO:0016021///integral component of membrane	GO:0004497///monooxygenase activity+++GO:0005506///iron ion binding+++GO:0016705///oxidoreductase activity, acting on paired donors, with incorporation or reduction of molecular oxygen+++GO:0020037///heme binding		PF00067///Cytochrome P450		IPR001128///Cytochrome P450+++IPR002401///Cytochrome P450, E-class, group I+++IPR017972///Cytochrome P450, conserved site+++IPR036396///Cytochrome P450 superfamily	[A0A453DX45_AEGTS|diamond]SubName: Full=Uncharacterized protein {ECO:0000313|EnsemblPlants:AET3Gv20141500.6};
HORVU.MOREX.r2.3HG0239750	'HORVU.MOREX.r2.3HG0239750'	mRNA	-2.70321	0.0150785		GO:0016021///integral component of membrane	GO:0005524///ATP binding+++GO:0042626///ATPase activity, coupled to transmembrane movement of substances		PF00005///ABC transporter+++PF01061///ABC-2 type transporter+++PF08370///Plant PDR ABC transporter associated+++PF14510///ABC-transporter N-terminal+++PF19055///ABC-2 type transporter		IPR003439///ABC transporter-like, ATP-binding domain+++IPR003593///AAA+ ATPase domain+++IPR013525///ABC-2 type transporter+++IPR013581///Plant PDR ABC transporter associated+++IPR027417///P-loop containing nucleoside triphosphate hydrolase+++IPR029481///ABC-transporter, N-terminal domain+++IPR034001///ATP-binding cassette transporter, PDR-like subfamily G, domain 1+++IPR034003///ATP-binding casse…	[A0A3B6EI08_WHEAT|diamond]SubName: Full=Uncharacterized protein {ECO:0000313|EnsemblPlants:TraesCS3A02G272800.2};
HORVU.MOREX.r2.3HG0268090	'HORVU.MOREX.r2.3HG0268090'	mRNA	-2.69375	0.0170386	00240///Pyrimidine metabolism+++01240///Biosynthesis of cofactors		GO:0004588///orotate phosphoribosyltransferase activity+++GO:0004590///orotidine-5'-phosphate decarboxylase activity	GO:0006207///'de novo' pyrimidine nucleobase biosynthetic process+++GO:0009116///nucleoside metabolic process+++GO:0044205///'de novo' UMP biosynthetic process	PF00156///Phosphoribosyl transferase domain+++PF00215///Orotidine 5'-phosphate decarboxylase / HUMPS family	KOG1377///'de novo' UMP biosynthetic process	IPR000836///Phosphoribosyltransferase domain+++IPR001754///Orotidine 5'-phosphate decarboxylase domain+++IPR011060///Ribulose-phosphate binding barrel+++IPR013785///Aldolase-type TIM barrel+++IPR014732///Orotidine 5'-phosphate decarboxylase+++IPR018089///Orotidine 5'-phosphate decarboxylase, active site+++IPR023031///Orotate phosphoribosyltransferase+++IPR029057///Phosphoribosyltransferase-like	[F2D3N8_HORVV|diamond]RecName: Full=OMPdecase {ECO:0000256|ARBA:ARBA00016722}; EC=2.4.2.10 {ECO:0000256|ARBA:ARBA00011971}; EC=4.1.1.23 {ECO:0000256|ARBA:ARBA00012321}; AltName: Full=Orotate phosphoribosyltransferase {ECO:0000256|ARBA:ARBA00014769}; AltName: Full=Orotidine 5'-phosphate decarboxylase {ECO:0000256|ARBA:ARBA00021923}; AltName: Full=Uridine 5'-monophosphate synthase {ECO:0000256|ARBA…
HORVU.MOREX.r2.5HG0432010	'HORVU.MOREX.r2.5HG0432010'	mRNA	-2.69204	0.0293321	04626///Plant-pathogen interaction	GO:0016021///integral component of membrane			PF00560///Leucine Rich Repeat+++PF08263///Leucine rich repeat N-terminal domain+++PF13516///Leucine Rich repeat+++PF13855///Leucine rich repeat		IPR001611///Leucine-rich repeat+++IPR003591///Leucine-rich repeat, typical subtype+++IPR013210///Leucine-rich repeat-containing N-terminal, plant-type+++IPR032675///Leucine-rich repeat domain superfamily	[A0A287SM64_HORVV|diamond]RecName: Full=LRRNT_2 domain-containing protein {ECO:0000259|Pfam:PF08263};
HORVU.MOREX.r2.7HG0598720	'HORVU.MOREX.r2.7HG0598720'	mRNA	-2.69202	0.0263599	00350///Tyrosine metabolism+++00360///Phenylalanine metabolism+++00380///Tryptophan metabolism+++00901///Indole alkaloid biosynthesis+++00950///Isoquinoline alkaloid biosynthesis+++00965///Betalain biosynthesis	GO:0005737///cytoplasm	GO:0016831///carboxy-lyase activity+++GO:0030170///pyridoxal phosphate binding	GO:0006520///cellular amino acid metabolic process	PF00282///Pyridoxal-dependent decarboxylase conserved domain	KOG0628///decarboxylase	IPR002129///Pyridoxal phosphate-dependent decarboxylase+++IPR010977///Aromatic-L-amino-acid decarboxylase+++IPR015421///Pyridoxal phosphate-dependent transferase, major domain+++IPR015422///Pyridoxal phosphate-dependent transferase, small domain+++IPR015424///Pyridoxal phosphate-dependent transferase+++IPR021115///Pyridoxal-phosphate binding site	[A0A287XBL8_HORVV|diamond]SubName: Full=Uncharacterized protein {ECO:0000313|EnsemblPlants:HORVU7Hr1G091860.1};
HORVU.MOREX.r2.3HG0193470	'HORVU.MOREX.r2.3HG0193470'	mRNA	-2.68951	0.0258005				GO:0016567///protein ubiquitination	PF13639///Ring finger domain	KOG0800///ubiquitin-protein transferase activity	IPR001841///Zinc finger, RING-type+++IPR013083///Zinc finger, RING/FYVE/PHD-type+++IPR044675///E3 ubiquitin-protein ligase RING1-like	[M0YQM4_HORVV|diamond]RecName: Full=RING-type E3 ubiquitin transferase {ECO:0000256|ARBA:ARBA00012483}; EC=2.3.2.27 {ECO:0000256|ARBA:ARBA00012483};
HORVU.MOREX.r2.6HG0504970	'HORVU.MOREX.r2.6HG0504970'	mRNA	-2.68313	0.0232079		GO:0005886///plasma membrane+++GO:0016021///integral component of membrane	GO:0004675///transmembrane receptor protein serine/threonine kinase activity+++GO:0005524///ATP binding+++GO:0030246///carbohydrate binding	GO:0002229///defense response to oomycetes+++GO:0042742///defense response to bacterium	PF00139///Legume lectin domain+++PF07714///Protein tyrosine and serine/threonine kinase		IPR000719///Protein kinase domain+++IPR001220///Legume lectin domain+++IPR001245///Serine-threonine/tyrosine-protein kinase, catalytic domain+++IPR008271///Serine/threonine-protein kinase, active site+++IPR011009///Protein kinase-like domain superfamily+++IPR013320///Concanavalin A-like lectin/glucanase domain superfamily+++IPR017441///Protein kinase, ATP binding site	[A0A3B6PMS1_WHEAT|diamond]RecName: Full=Protein kinase domain-containing protein {ECO:0000259|PROSITE:PS50011};
HORVU.MOREX.r2.7HG0617100	'HORVU.MOREX.r2.7HG0617100'	mRNA	-2.67087	0.0238843	00400///Phenylalanine, tyrosine and tryptophan biosynthesis+++01230///Biosynthesis of amino acids		GO:0004425///indole-3-glycerol-phosphate synthase activity	GO:0000162///tryptophan biosynthetic process	PF00218///Indole-3-glycerol phosphate synthase		IPR001468///Indole-3-glycerol phosphate synthase, conserved site+++IPR011060///Ribulose-phosphate binding barrel+++IPR013785///Aldolase-type TIM barrel+++IPR013798///Indole-3-glycerol phosphate synthase domain	[A0A453T5W8_AEGTS|diamond]RecName: Full=Indole-3-glycerol-phosphate synthase {ECO:0000256|ARBA:ARBA00012362}; EC=4.1.1.48 {ECO:0000256|ARBA:ARBA00012362};
HORVU.MOREX.r2.3HG0244560	'HORVU.MOREX.r2.3HG0244560'	mRNA	-2.66533	0.048735		GO:0016021///integral component of membrane	GO:0005524///ATP binding	GO:0048544///recognition of pollen	PF00954///S-locus glycoprotein domain+++PF01453///D-mannose binding lectin+++PF07714///Protein tyrosine and serine/threonine kinase+++PF08276///PAN-like domain		IPR000719///Protein kinase domain+++IPR000858///S-locus glycoprotein domain+++IPR001245///Serine-threonine/tyrosine-protein kinase, catalytic domain+++IPR001480///Bulb-type lectin domain+++IPR003609///PAN/Apple domain+++IPR008271///Serine/threonine-protein kinase, active site+++IPR011009///Protein kinase-like domain superfamily+++IPR024171///S-receptor-like serine/threonine-protein kinase+++IPR03…	[A0A287LS94_HORVV|diamond]RecName: Full=Receptor-like serine/threonine-protein kinase {ECO:0000256|PIRNR:PIRNR000641}; EC=2.7.11.1 {ECO:0000256|PIRNR:PIRNR000641};
HORVU.MOREX.r2.4HG0319060	'HORVU.MOREX.r2.4HG0319060'	mRNA	-2.6602	3.24964e-06	00906///Carotenoid biosynthesis		GO:0016491///oxidoreductase activity			KOG0725///oxidation-reduction process	IPR002347///Short-chain dehydrogenase/reductase SDR+++IPR036291///NAD(P)-binding domain superfamily	[M0XUC0_HORVV|diamond]SubName: Full=Uncharacterized protein {ECO:0000313|EnsemblPlants:HORVU4Hr1G054980.1};
HORVU.MOREX.r2.3HG0265830	'HORVU.MOREX.r2.3HG0265830'	mRNA	-2.64196	0.000132195		GO:0016021///integral component of membrane+++GO:0046658///anchored component of plasma membrane	GO:0004553///hydrolase activity, hydrolyzing O-glycosyl compounds	GO:0005975///carbohydrate metabolic process	PF00332///Glycosyl hydrolases family 17		IPR000490///Glycoside hydrolase family 17+++IPR017853///Glycoside hydrolase superfamily	[A0A287MJ99_HORVV|diamond]SubName: Full=Uncharacterized protein {ECO:0000313|EnsemblPlants:HORVU3Hr1G105190.4};
HORVU.MOREX.r2.2HG0091860	'HORVU.MOREX.r2.2HG0091860'	mRNA	-2.63609	0.0134704	04626///Plant-pathogen interaction
HORVU.MOREX.r2.7HG0549240	'HORVU.MOREX.r2.7HG0549240'	mRNA	-2.63579	0.00162742	02010///ABC transporters		GO:0003700///DNA-binding transcription factor activity+++GO:0009975///cyclase activity	GO:0051762///sesquiterpene biosynthetic process			IPR013087///Zinc finger C2H2-type+++IPR036236///Zinc finger C2H2 superfamily+++IPR044653///C2H2-type zinc-finger protein AZF1/2/3-like	[A0A3B6S9M1_WHEAT|diamond]SubName: Full=Uncharacterized protein {ECO:0000313|EnsemblPlants:TraesCS7B02G065700.1.cds1};
HORVU.MOREX.r2.3HG0204200	'HORVU.MOREX.r2.3HG0204200'	mRNA	-2.62737	0.00510322	00100///Steroid biosynthesis		GO:0004497///monooxygenase activity+++GO:0005506///iron ion binding+++GO:0016491///oxidoreductase activity+++GO:0016705///oxidoreductase activity, acting on paired donors, with incorporation or reduction of molecular oxygen+++GO:0020037///heme binding	GO:0016125///sterol metabolic process	PF00067///Cytochrome P450		IPR001128///Cytochrome P450+++IPR002403///Cytochrome P450, E-class, group IV+++IPR017972///Cytochrome P450, conserved site+++IPR036396///Cytochrome P450 superfamily	[G5EKM7_WHEAT|diamond]SubName: Full=Cytochrome P450 monooxygenase CYP710A8d {ECO:0000313|EMBL:BAL14295.1, ECO:0000313|EnsemblPlants:TraesCS3D02G148300.1.cds1};
HORVU.MOREX.r2.5HG0414090	'HORVU.MOREX.r2.5HG0414090'	mRNA	-2.62058	0.0266357			GO:0016788///hydrolase activity, acting on ester bonds		PF00149///Calcineurin-like phosphoesterase	KOG1432///acid phosphatase activity	IPR004843///Calcineurin-like phosphoesterase domain, ApaH type+++IPR011230///Phosphoesterase At2g46880+++IPR029052///Metallo-dependent phosphatase-like	[A0A287S0I3_HORVV|diamond]RecName: Full=Metallophos domain-containing protein {ECO:0000259|Pfam:PF00149};
HORVU.MOREX.r2.7HG0539640	'HORVU.MOREX.r2.7HG0539640'	mRNA	-2.60906	0.00179713	04016///MAPK signaling pathway - plant+++04626///Plant-pathogen interaction	GO:0005634///nucleus	GO:0003700///DNA-binding transcription factor activity+++GO:0043565///sequence-specific DNA binding		PF03106///WRKY DNA -binding domain		IPR003657///WRKY domain+++IPR036576///WRKY domain superfamily	[A0A287VMI6_HORVV|diamond]RecName: Full=WRKY domain-containing protein {ECO:0000259|PROSITE:PS50811};
HORVU.MOREX.r2.2HG0080580	'HORVU.MOREX.r2.2HG0080580'	mRNA	-2.60308	0.0118908		GO:0005886///plasma membrane+++GO:0016021///integral component of membrane	GO:0004672///protein kinase activity+++GO:0005524///ATP binding+++GO:0030246///carbohydrate binding		PF00069///Protein kinase domain+++PF00139///Legume lectin domain		IPR000719///Protein kinase domain+++IPR001220///Legume lectin domain+++IPR008271///Serine/threonine-protein kinase, active site+++IPR011009///Protein kinase-like domain superfamily+++IPR013320///Concanavalin A-like lectin/glucanase domain superfamily+++IPR019825///Legume lectin, beta chain, Mn/Ca-binding site	[A0A287GWW4_HORVV|diamond]RecName: Full=Protein kinase domain-containing protein {ECO:0000259|PROSITE:PS50011};
HORVU.MOREX.r2.4HG0341030	'HORVU.MOREX.r2.4HG0341030'	mRNA	-2.59926	0.000367441			GO:0003677///DNA binding	GO:0006355///regulation of transcription, DNA-templated	PF02365///No apical meristem (NAM) protein		IPR003441///NAC domain+++IPR036093///NAC domain superfamily	[A0A287PVG0_HORVV|diamond]RecName: Full=NAC domain-containing protein {ECO:0000259|PROSITE:PS51005};
HORVU.MOREX.r2.5HG0350950	'HORVU.MOREX.r2.5HG0350950'	mRNA	-2.59777	0.000499706						ENOG502RQDC///No_INFO		[M7Z490_TRIUA|diamond]SubName: Full=Uncharacterized protein {ECO:0000313|EMBL:EMS54336.1, ECO:0000313|EnsemblPlants:TRIUR3_25679-P1};
HORVU.MOREX.r2.4HG0324220	'HORVU.MOREX.r2.4HG0324220'	mRNA	-2.59682	0.0222152	00400///Phenylalanine, tyrosine and tryptophan biosynthesis+++01230///Biosynthesis of amino acids		GO:0004049///anthranilate synthase activity	GO:0000162///tryptophan biosynthetic process	PF00425///chorismate binding enzyme+++PF04715///Anthranilate synthase component I, N terminal region	KOG1223///anthranilate synthase activity	IPR005256///Anthranilate synthase component I, PabB-like+++IPR005801///ADC synthase+++IPR006805///Anthranilate synthase component I, N-terminal+++IPR015890///Chorismate-utilising enzyme, C-terminal+++IPR019999///Anthranilate synthase component I-like	[A0A0E0CYF6_9ORYZ|diamond]RecName: Full=Anthranilate synthase {ECO:0000256|ARBA:ARBA00012266}; EC=4.1.3.27 {ECO:0000256|ARBA:ARBA00012266};
HORVU.MOREX.r2.1HG0060470	'HORVU.MOREX.r2.1HG0060470'	mRNA	-2.59201	0.0153682	00500///Starch and sucrose metabolism		GO:0004553///hydrolase activity, hydrolyzing O-glycosyl compounds	GO:0005975///carbohydrate metabolic process	PF00332///Glycosyl hydrolases family 17	ENOG502QQ1M///No_INFO	IPR000490///Glycoside hydrolase family 17+++IPR017853///Glycoside hydrolase superfamily	[A0A287G876_HORVV|diamond]SubName: Full=Uncharacterized protein {ECO:0000313|EnsemblPlants:HORVU1Hr1G073820.2};
HORVU.MOREX.r2.1HG0073300	'HORVU.MOREX.r2.1HG0073300'	mRNA	-2.59174	1.97352e-05	04626///Plant-pathogen interaction		GO:0004674///protein serine/threonine kinase activity+++GO:0005524///ATP binding		PF07714///Protein tyrosine and serine/threonine kinase+++PF12819///Malectin-like domain		IPR000719///Protein kinase domain+++IPR001245///Serine-threonine/tyrosine-protein kinase, catalytic domain+++IPR008271///Serine/threonine-protein kinase, active site+++IPR011009///Protein kinase-like domain superfamily+++IPR017441///Protein kinase, ATP binding site+++IPR024788///Malectin-like domain	[A0A287GMU5_HORVV|diamond]RecName: Full=Protein kinase domain-containing protein {ECO:0000259|PROSITE:PS50011};
HORVU.MOREX.r2.2HG0081840	'HORVU.MOREX.r2.2HG0081840'	mRNA	-2.59106	0.00177243	00904///Diterpenoid biosynthesis	GO:0016021///integral component of membrane	GO:0004497///monooxygenase activity+++GO:0005506///iron ion binding+++GO:0016705///oxidoreductase activity, acting on paired donors, with incorporation or reduction of molecular oxygen+++GO:0020037///heme binding		PF00067///Cytochrome P450	KOG0156///iron ion binding	IPR001128///Cytochrome P450+++IPR002401///Cytochrome P450, E-class, group I+++IPR017972///Cytochrome P450, conserved site+++IPR036396///Cytochrome P450 superfamily	[A0A287GY07_HORVV|diamond]SubName: Full=Uncharacterized protein {ECO:0000313|EnsemblPlants:HORVU2Hr1G004510.2};
HORVU.MOREX.r2.6HG0451760	'HORVU.MOREX.r2.6HG0451760'	mRNA	-2.59029	0.0488101	00590///Arachidonic acid metabolism+++04146///Peroxisome		GO:0003824///catalytic activity		PF00561///alpha/beta hydrolase fold	KOG4178///10-hydroxy-9-(phosphonooxy)octadecanoate phosphatase activity	IPR000073///Alpha/beta hydrolase fold-1+++IPR000639///Epoxide hydrolase-like+++IPR029058///Alpha/Beta hydrolase fold	[M0V653_HORVV|diamond]RecName: Full=AB hydrolase-1 domain-containing protein {ECO:0000259|Pfam:PF00561};
HORVU.MOREX.r2.2HG0179240	'HORVU.MOREX.r2.2HG0179240'	mRNA	-2.58811	0.00138646		GO:0016021///integral component of membrane	GO:0004672///protein kinase activity+++GO:0005524///ATP binding		PF00069///Protein kinase domain+++PF01657///Salt stress response/antifungal		IPR000719///Protein kinase domain+++IPR002902///Gnk2-homologous domain+++IPR008271///Serine/threonine-protein kinase, active site+++IPR011009///Protein kinase-like domain superfamily+++IPR017441///Protein kinase, ATP binding site+++IPR038408///Gnk2-homologous domain superfamily	[A0A287JT11_HORVV|diamond]SubName: Full=Uncharacterized protein {ECO:0000313|EnsemblPlants:HORVU2Hr1G125250.7};
HORVU.MOREX.r2.4HG0282400	'HORVU.MOREX.r2.4HG0282400'	mRNA	-2.58802	0.0478044	00500///Starch and sucrose metabolism	GO:0005886///plasma membrane+++GO:0016021///integral component of membrane	GO:0004675///transmembrane receptor protein serine/threonine kinase activity+++GO:0005524///ATP binding	GO:0002229///defense response to oomycetes+++GO:0042742///defense response to bacterium	PF00069///Protein kinase domain+++PF01657///Salt stress response/antifungal		IPR000719///Protein kinase domain+++IPR002902///Gnk2-homologous domain+++IPR008271///Serine/threonine-protein kinase, active site+++IPR011009///Protein kinase-like domain superfamily+++IPR017441///Protein kinase, ATP binding site+++IPR038408///Gnk2-homologous domain superfamily	[A0A287N4Z1_HORVV|diamond]SubName: Full=Uncharacterized protein {ECO:0000313|EnsemblPlants:HORVU4Hr1G009230.1};
HORVU.MOREX.r2.2HG0112790	'HORVU.MOREX.r2.2HG0112790'	mRNA	-2.56197	0.044424		GO:0005886///plasma membrane+++GO:0016021///integral component of membrane	GO:0004674///protein serine/threonine kinase activity+++GO:0005524///ATP binding	GO:0046777///protein autophosphorylation+++GO:0048544///recognition of pollen	PF00954///S-locus glycoprotein domain+++PF01453///D-mannose binding lectin+++PF07714///Protein tyrosine and serine/threonine kinase+++PF08276///PAN-like domain		IPR000719///Protein kinase domain+++IPR000858///S-locus glycoprotein domain+++IPR001245///Serine-threonine/tyrosine-protein kinase, catalytic domain+++IPR001480///Bulb-type lectin domain+++IPR003609///PAN/Apple domain+++IPR008271///Serine/threonine-protein kinase, active site+++IPR011009///Protein kinase-like domain superfamily+++IPR017441///Protein kinase, ATP binding site+++IPR024171///S-recept…	[A0A3B6C6J6_WHEAT|diamond]RecName: Full=Receptor-like serine/threonine-protein kinase {ECO:0000256|PIRNR:PIRNR000641}; EC=2.7.11.1 {ECO:0000256|PIRNR:PIRNR000641};
HORVU.MOREX.r2.2HG0176990	'HORVU.MOREX.r2.2HG0176990'	mRNA	-2.55256	0.0025924			GO:0003676///nucleic acid binding+++GO:0008270///zinc ion binding	GO:0015074///DNA integration	PF00098///Zinc knuckle+++PF00665///Integrase core domain+++PF07727///Reverse transcriptase (RNA-dependent DNA polymerase)+++PF13976///GAG-pre-integrase domain	KOG0017///transposition, RNA-mediated	IPR001584///Integrase, catalytic core+++IPR001878///Zinc finger, CCHC-type+++IPR012337///Ribonuclease H-like superfamily+++IPR013103///Reverse transcriptase, RNA-dependent DNA polymerase+++IPR025724///GAG-pre-integrase domain+++IPR036397///Ribonuclease H superfamily+++IPR036875///Zinc finger, CCHC-type superfamily+++IPR043502///DNA/RNA polymerase superfamily	[Q2R072_ORYSJ|diamond]SubName: Full=Os11g0656500 protein {ECO:0000313|EMBL:BAT15107.1}; SubName: Full=Retrotransposon protein, putative, unclassified, expressed {ECO:0000313|EMBL:ABA95163.2};
HORVU.MOREX.r2.5HG0353970	'HORVU.MOREX.r2.5HG0353970'	mRNA	-2.53537	0.0168664		GO:0016021///integral component of membrane			PF13639///Ring finger domain		IPR001841///Zinc finger, RING-type+++IPR013083///Zinc finger, RING/FYVE/PHD-type	[A0A287Q9P1_HORVV|diamond]RecName: Full=RING-type domain-containing protein {ECO:0000259|PROSITE:PS50089};
HORVU.MOREX.r2.7HG0611910	'HORVU.MOREX.r2.7HG0611910'	mRNA	-2.52956	0.019883	04626///Plant-pathogen interaction	GO:0016021///integral component of membrane	GO:0004672///protein kinase activity+++GO:0005524///ATP binding		PF00069///Protein kinase domain+++PF13855///Leucine rich repeat	ENOG502QTTB///No_INFO	IPR000719///Protein kinase domain+++IPR001611///Leucine-rich repeat+++IPR003591///Leucine-rich repeat, typical subtype+++IPR008271///Serine/threonine-protein kinase, active site+++IPR011009///Protein kinase-like domain superfamily+++IPR017441///Protein kinase, ATP binding site+++IPR032675///Leucine-rich repeat domain superfamily	[A0A287EDI4_HORVV|diamond]RecName: Full=Protein kinase domain-containing protein {ECO:0000259|PROSITE:PS50011};
HORVU.MOREX.r2.5HG0357880	'HORVU.MOREX.r2.5HG0357880'	mRNA	-2.52135	7.21637e-05	00500///Starch and sucrose metabolism	GO:0005886///plasma membrane+++GO:0016021///integral component of membrane	GO:0004675///transmembrane receptor protein serine/threonine kinase activity+++GO:0005524///ATP binding	GO:0002229///defense response to oomycetes+++GO:0042742///defense response to bacterium	PF00069///Protein kinase domain+++PF01657///Salt stress response/antifungal		IPR000719///Protein kinase domain+++IPR002902///Gnk2-homologous domain+++IPR008271///Serine/threonine-protein kinase, active site+++IPR011009///Protein kinase-like domain superfamily+++IPR017441///Protein kinase, ATP binding site+++IPR038408///Gnk2-homologous domain superfamily	[A0A3B6KDG0_WHEAT|diamond]SubName: Full=Uncharacterized protein {ECO:0000313|EnsemblPlants:TraesCS5A02G051100.1.cds1};
HORVU.MOREX.r2.6HG0451100	'HORVU.MOREX.r2.6HG0451100'	mRNA	-2.51507	0.0343793	04626///Plant-pathogen interaction	GO:0005886///plasma membrane+++GO:0016021///integral component of membrane	GO:0004674///protein serine/threonine kinase activity+++GO:0005509///calcium ion binding+++GO:0005524///ATP binding+++GO:0030247///polysaccharide binding	GO:0006468///protein phosphorylation+++GO:0007166///cell surface receptor signaling pathway	PF00069///Protein kinase domain+++PF13947///Wall-associated receptor kinase galacturonan-binding		IPR000719///Protein kinase domain+++IPR001881///EGF-like calcium-binding domain+++IPR008271///Serine/threonine-protein kinase, active site+++IPR009030///Growth factor receptor cysteine-rich domain superfamily+++IPR011009///Protein kinase-like domain superfamily+++IPR017441///Protein kinase, ATP binding site+++IPR018097///EGF-like calcium-binding, conserved site+++IPR025287///Wall-associated recep…	[A0A287T6U0_HORVV|diamond]RecName: Full=Protein kinase domain-containing protein {ECO:0000259|PROSITE:PS50011};
HORVU.MOREX.r2.5HG0398340	'HORVU.MOREX.r2.5HG0398340'	mRNA	-2.50644	0.00138646								[A0A287RHF4_HORVV|diamond]SubName: Full=Uncharacterized protein {ECO:0000313|EnsemblPlants:HORVU5Hr1G062300.2};
HORVU.MOREX.r2.3HG0257700	'HORVU.MOREX.r2.3HG0257700'	mRNA	-2.49446	0.00138646					PF05910///Plant protein of unknown function (DUF868)	ENOG502QQMW///No_INFO	IPR008586///Protein of unknown function DUF868, plant	[M0X2P4_HORVV|diamond]SubName: Full=Uncharacterized protein {ECO:0000313|EnsemblPlants:HORVU3Hr1G092470.1};
HORVU.MOREX.r2.6HG0504490	'HORVU.MOREX.r2.6HG0504490'	mRNA	-2.49179	0.0223245		GO:0005886///plasma membrane	GO:0004674///protein serine/threonine kinase activity+++GO:0005524///ATP binding	GO:0006468///protein phosphorylation	PF07714///Protein tyrosine and serine/threonine kinase	ENOG502RX9B///No_INFO	IPR000719///Protein kinase domain+++IPR001245///Serine-threonine/tyrosine-protein kinase, catalytic domain+++IPR008271///Serine/threonine-protein kinase, active site+++IPR011009///Protein kinase-like domain superfamily	[M0Z4D3_HORVV|diamond]RecName: Full=Protein kinase domain-containing protein {ECO:0000259|PROSITE:PS50011};
HORVU.MOREX.r2.1HG0044100	'HORVU.MOREX.r2.1HG0044100'	mRNA	-2.48874	0.00380352	00330///Arginine and proline metabolism		GO:0004657///proline dehydrogenase activity	GO:0006562///proline catabolic process	PF01619///Proline dehydrogenase	KOG0186///proline dehydrogenase activity	IPR002872///Proline dehydrogenase domain+++IPR015659///Proline oxidase family+++IPR029041///FAD-linked oxidoreductase-like	[F2E6C0_HORVV|diamond]RecName: Full=Proline dehydrogenase {ECO:0000256|ARBA:ARBA00012695, ECO:0000256|RuleBase:RU364054}; EC=1.5.5.2 {ECO:0000256|ARBA:ARBA00012695, ECO:0000256|RuleBase:RU364054};
HORVU.MOREX.r2.3HG0261970	'HORVU.MOREX.r2.3HG0261970'	mRNA	-2.46128	0.00468639
HORVU.MOREX.r2.4HG0342550	'HORVU.MOREX.r2.4HG0342550'	mRNA	-2.4533	0.0380132		GO:0016021///integral component of membrane	GO:0004674///protein serine/threonine kinase activity+++GO:0005524///ATP binding		PF07714///Protein tyrosine and serine/threonine kinase		IPR000719///Protein kinase domain+++IPR001245///Serine-threonine/tyrosine-protein kinase, catalytic domain+++IPR008271///Serine/threonine-protein kinase, active site+++IPR011009///Protein kinase-like domain superfamily+++IPR017441///Protein kinase, ATP binding site	[A0A446TMG7_TRITD|diamond]RecName: Full=Protein kinase domain-containing protein {ECO:0000259|PROSITE:PS50011};
HORVU.MOREX.r2.2HG0175700	'HORVU.MOREX.r2.2HG0175700'	mRNA	-2.44236	0.00238522	00630///Glyoxylate and dicarboxylate metabolism	GO:0005886///plasma membrane+++GO:0016021///integral component of membrane	GO:0004672///protein kinase activity+++GO:0005524///ATP binding+++GO:0030246///carbohydrate binding		PF00069///Protein kinase domain+++PF00139///Legume lectin domain		IPR000719///Protein kinase domain+++IPR001220///Legume lectin domain+++IPR008271///Serine/threonine-protein kinase, active site+++IPR011009///Protein kinase-like domain superfamily+++IPR013320///Concanavalin A-like lectin/glucanase domain superfamily+++IPR017441///Protein kinase, ATP binding site	[A0A287JPC7_HORVV|diamond]RecName: Full=Protein kinase domain-containing protein {ECO:0000259|PROSITE:PS50011};
HORVU.MOREX.r2.6HG0520700	'HORVU.MOREX.r2.6HG0520700'	mRNA	-2.441	0.0307775	00941///Flavonoid biosynthesis		GO:0016491///oxidoreductase activity+++GO:0046872///metal ion binding		PF03171///2OG-Fe(II) oxygenase superfamily+++PF14226///non-haem dioxygenase in morphine synthesis N-terminal		IPR005123///Oxoglutarate/iron-dependent dioxygenase+++IPR026992///Non-haem dioxygenase N-terminal domain+++IPR027443///Isopenicillin N synthase-like superfamily	[A0A287V3T6_HORVV|diamond]RecName: Full=Fe2OG dioxygenase domain-containing protein {ECO:0000259|PROSITE:PS51471};
HORVU.MOREX.r2.1HG0050640	'HORVU.MOREX.r2.1HG0050640'	mRNA	-2.43892	0.0162529	00520///Amino sugar and nucleotide sugar metabolism+++04016///MAPK signaling pathway - plant		GO:0004568///chitinase activity+++GO:0008061///chitin binding	GO:0000272///polysaccharide catabolic process+++GO:0006032///chitin catabolic process+++GO:0016998///cell wall macromolecule catabolic process+++GO:0050832///defense response to fungus	PF00182///Chitinase class I+++PF00187///Chitin recognition protein	KOG4742///chitin catabolic process	IPR000726///Glycoside hydrolase, family 19, catalytic+++IPR001002///Chitin-binding, type 1+++IPR016283///Glycoside hydrolase, family 19+++IPR018371///Chitin-binding, type 1, conserved site+++IPR023346///Lysozyme-like domain superfamily+++IPR036861///Endochitinase-like superfamily	[F2DT67_HORVV|diamond]RecName: Full=Chitinase {ECO:0000256|ARBA:ARBA00012729}; EC=3.2.1.14 {ECO:0000256|ARBA:ARBA00012729};
HORVU.MOREX.r2.3HG0266210	'HORVU.MOREX.r2.3HG0266210'	mRNA	-2.43686	0.0302027		GO:0046658///anchored component of plasma membrane	GO:0004553///hydrolase activity, hydrolyzing O-glycosyl compounds	GO:0005975///carbohydrate metabolic process	PF00332///Glycosyl hydrolases family 17		IPR000490///Glycoside hydrolase family 17+++IPR017853///Glycoside hydrolase superfamily	[F2DTH1_HORVV|diamond]SubName: Full=Predicted protein {ECO:0000313|EMBL:BAJ98392.1};
HORVU.MOREX.r2.5HG0433970	'HORVU.MOREX.r2.5HG0433970'	mRNA	-2.43641	0.00209713		GO:0005618///cell wall+++GO:0048046///apoplast	GO:0030145///manganese ion binding		PF00190///Cupin	ENOG502QSRM///No_INFO	IPR001929///Germin+++IPR006045///Cupin 1+++IPR011051///RmlC-like cupin domain superfamily+++IPR014710///RmlC-like jelly roll fold+++IPR019780///Germin, manganese binding site	[A0A287SNU2_HORVV|diamond]RecName: Full=Germin-like protein {ECO:0000256|RuleBase:RU366015};
HORVU.MOREX.r2.4HG0326790	'HORVU.MOREX.r2.4HG0326790'	mRNA	-2.42206	0.0222811								[A0A3B6JMP4_WHEAT|diamond]SubName: Full=Uncharacterized protein {ECO:0000313|EnsemblPlants:TraesCS4D02G228500.1.cds1};
HORVU.MOREX.r2.3HG0252820	'HORVU.MOREX.r2.3HG0252820'	mRNA	-2.42057	0.0377948							IPR013087///Zinc finger C2H2-type+++IPR036236///Zinc finger C2H2 superfamily	[A0A453FW45_AEGTS|diamond]SubName: Full=Uncharacterized protein {ECO:0000313|EnsemblPlants:AET3Gv20802200.1};
HORVU.MOREX.r2.7HG0597930	'HORVU.MOREX.r2.7HG0597930'	mRNA	-2.40844	0.000112412	00500///Starch and sucrose metabolism		GO:0042973///glucan endo-1,3-beta-D-glucosidase activity	GO:0005975///carbohydrate metabolic process	PF00332///Glycosyl hydrolases family 17+++PF07983///X8 domain		IPR000490///Glycoside hydrolase family 17+++IPR012946///X8 domain+++IPR017853///Glycoside hydrolase superfamily	[A0A287XAV3_HORVV|diamond]RecName: Full=Glucan endo-1,3-beta-D-glucosidase {ECO:0000256|ARBA:ARBA00012780}; EC=3.2.1.39 {ECO:0000256|ARBA:ARBA00012780};
HORVU.MOREX.r2.6HG0511060	'HORVU.MOREX.r2.6HG0511060'	mRNA	-2.40078	0.00140077	04120///Ubiquitin mediated proteolysis		GO:0004842///ubiquitin-protein transferase activity		PF04564///U-box domain	ENOG502QS2D///No_INFO	IPR003613///U-box domain+++IPR011989///Armadillo-like helical+++IPR013083///Zinc finger, RING/FYVE/PHD-type+++IPR016024///Armadillo-type fold	[A0A287USU0_HORVV|diamond]RecName: Full=RING-type E3 ubiquitin transferase {ECO:0000256|ARBA:ARBA00012483}; EC=2.3.2.27 {ECO:0000256|ARBA:ARBA00012483};
HORVU.MOREX.r2.7HG0545630	'HORVU.MOREX.r2.7HG0545630'	mRNA	-2.37623	0.00177879	00941///Flavonoid biosynthesis		GO:0016491///oxidoreductase activity+++GO:0046872///metal ion binding		PF03171///2OG-Fe(II) oxygenase superfamily+++PF14226///non-haem dioxygenase in morphine synthesis N-terminal		IPR005123///Oxoglutarate/iron-dependent dioxygenase+++IPR026992///Non-haem dioxygenase N-terminal domain+++IPR027443///Isopenicillin N synthase-like superfamily	[A0A3B6S8W5_WHEAT|diamond]RecName: Full=Fe2OG dioxygenase domain-containing protein {ECO:0000259|PROSITE:PS51471};
HORVU.MOREX.r2.2HG0085900	'HORVU.MOREX.r2.2HG0085900'	mRNA	-2.37398	0.0484023	04626///Plant-pathogen interaction	GO:0016021///integral component of membrane	GO:0004672///protein kinase activity+++GO:0005524///ATP binding		PF00069///Protein kinase domain+++PF08263///Leucine rich repeat N-terminal domain+++PF13855///Leucine rich repeat		IPR000719///Protein kinase domain+++IPR001611///Leucine-rich repeat+++IPR003591///Leucine-rich repeat, typical subtype+++IPR008271///Serine/threonine-protein kinase, active site+++IPR011009///Protein kinase-like domain superfamily+++IPR013210///Leucine-rich repeat-containing N-terminal, plant-type+++IPR032675///Leucine-rich repeat domain superfamily	[A0A287H1T6_HORVV|diamond]RecName: Full=Protein kinase domain-containing protein {ECO:0000259|PROSITE:PS50011};
HORVU.MOREX.r2.7HG0611100	'HORVU.MOREX.r2.7HG0611100'	mRNA	-2.35843	0.00114268				GO:0016567///protein ubiquitination	PF13639///Ring finger domain	KOG0800///ubiquitin-protein transferase activity	IPR001841///Zinc finger, RING-type+++IPR013083///Zinc finger, RING/FYVE/PHD-type+++IPR044675///E3 ubiquitin-protein ligase RING1-like	[M0YYN3_HORVV|diamond]RecName: Full=RING-type E3 ubiquitin transferase {ECO:0000256|ARBA:ARBA00012483}; EC=2.3.2.27 {ECO:0000256|ARBA:ARBA00012483};
HORVU.MOREX.r2.2HG0112510	'HORVU.MOREX.r2.2HG0112510'	mRNA	-2.32939	0.0114048		GO:0016021///integral component of membrane	GO:0005524///ATP binding	GO:0048544///recognition of pollen	PF00069///Protein kinase domain+++PF00954///S-locus glycoprotein domain+++PF01453///D-mannose binding lectin+++PF08276///PAN-like domain		IPR000719///Protein kinase domain+++IPR000858///S-locus glycoprotein domain+++IPR001480///Bulb-type lectin domain+++IPR003609///PAN/Apple domain+++IPR008271///Serine/threonine-protein kinase, active site+++IPR011009///Protein kinase-like domain superfamily+++IPR017441///Protein kinase, ATP binding site+++IPR024171///S-receptor-like serine/threonine-protein kinase+++IPR036426///Bulb-type lectin do…	[A0A1D5UVZ2_WHEAT|diamond]RecName: Full=Receptor-like serine/threonine-protein kinase {ECO:0000256|PIRNR:PIRNR000641}; EC=2.7.11.1 {ECO:0000256|PIRNR:PIRNR000641};
HORVU.MOREX.r2.5HG0357930	'HORVU.MOREX.r2.5HG0357930'	mRNA	-2.32236	0.032945	04626///Plant-pathogen interaction	GO:0016021///integral component of membrane	GO:0004672///protein kinase activity+++GO:0005524///ATP binding		PF00069///Protein kinase domain		IPR000719///Protein kinase domain+++IPR008271///Serine/threonine-protein kinase, active site+++IPR011009///Protein kinase-like domain superfamily+++IPR017441///Protein kinase, ATP binding site	[A0A453JQ11_AEGTS|diamond]RecName: Full=Protein kinase domain-containing protein {ECO:0000259|PROSITE:PS50011};
HORVU.MOREX.r2.2HG0152020	'HORVU.MOREX.r2.2HG0152020'	mRNA	-2.31918	0.00143146		GO:0016021///integral component of membrane	GO:0015293///symporter activity		PF00083///Sugar (and other) transporter		IPR003663///Sugar/inositol transporter+++IPR005828///Major facilitator, sugar transporter-like+++IPR005829///Sugar transporter, conserved site+++IPR020846///Major facilitator superfamily domain+++IPR036259///MFS transporter superfamily	[A0A3B6C9Q2_WHEAT|diamond]RecName: Full=MFS domain-containing protein {ECO:0000259|PROSITE:PS50850};
HORVU.MOREX.r2.3HG0187910	'HORVU.MOREX.r2.3HG0187910'	mRNA	-2.3161	0.0282721		GO:0016021///integral component of membrane	GO:0004672///protein kinase activity+++GO:0005524///ATP binding+++GO:0030247///polysaccharide binding		PF00069///Protein kinase domain+++PF13947///Wall-associated receptor kinase galacturonan-binding	KOG1187///protein serine/threonine kinase activity	IPR000719///Protein kinase domain+++IPR008271///Serine/threonine-protein kinase, active site+++IPR011009///Protein kinase-like domain superfamily+++IPR017441///Protein kinase, ATP binding site+++IPR025287///Wall-associated receptor kinase, galacturonan-binding domain	[A0A287K201_HORVV|diamond]RecName: Full=Protein kinase domain-containing protein {ECO:0000259|PROSITE:PS50011};
HORVU.MOREX.r2.7HG0618620	'HORVU.MOREX.r2.7HG0618620'	mRNA	-2.31489	0.00533261	00909///Sesquiterpenoid and triterpenoid biosynthesis	GO:0016021///integral component of membrane	GO:0004497///monooxygenase activity+++GO:0005506///iron ion binding+++GO:0016705///oxidoreductase activity, acting on paired donors, with incorporation or reduction of molecular oxygen+++GO:0020037///heme binding		PF00067///Cytochrome P450		IPR001128///Cytochrome P450+++IPR002401///Cytochrome P450, E-class, group I+++IPR017972///Cytochrome P450, conserved site+++IPR036396///Cytochrome P450 superfamily	[A0A287XXG2_HORVV|diamond]SubName: Full=Uncharacterized protein {ECO:0000313|EnsemblPlants:HORVU7Hr1G116160.1};
HORVU.MOREX.r2.6HG0449810	'HORVU.MOREX.r2.6HG0449810'	mRNA	-2.31387	0.00595217		GO:0005886///plasma membrane+++GO:0016021///integral component of membrane	GO:0004674///protein serine/threonine kinase activity+++GO:0005524///ATP binding	GO:0009755///hormone-mediated signaling pathway	PF07714///Protein tyrosine and serine/threonine kinase+++PF08263///Leucine rich repeat N-terminal domain+++PF13855///Leucine rich repeat	ENOG502QPYS///No_INFO	IPR000719///Protein kinase domain+++IPR001245///Serine-threonine/tyrosine-protein kinase, catalytic domain+++IPR001611///Leucine-rich repeat+++IPR003591///Leucine-rich repeat, typical subtype+++IPR008271///Serine/threonine-protein kinase, active site+++IPR011009///Protein kinase-like domain superfamily+++IPR013210///Leucine-rich repeat-containing N-terminal, plant-type+++IPR017441///Protein kinas…	[A0A287T521_HORVV|diamond]RecName: Full=Protein kinase domain-containing protein {ECO:0000259|PROSITE:PS50011};
HORVU.MOREX.r2.1HG0035490	'HORVU.MOREX.r2.1HG0035490'	mRNA	-2.31121	0.0189804		GO:0016021///integral component of membrane			PF05553///Cotton fibre expressed protein	ENOG502SYET///No_INFO	IPR008480///Protein of unknown function DUF761, plant	[F2E4D7_HORVV|diamond]SubName: Full=Predicted protein {ECO:0000313|EMBL:BAK02209.1};
HORVU.MOREX.r2.2HG0109440	'HORVU.MOREX.r2.2HG0109440'	mRNA	-2.31068	0.00212359	00360///Phenylalanine metabolism+++00940///Phenylpropanoid biosynthesis	GO:0005737///cytoplasm	GO:0016841///ammonia-lyase activity+++GO:0045548///phenylalanine ammonia-lyase activity	GO:0006559///L-phenylalanine catabolic process+++GO:0009800///cinnamic acid biosynthetic process	PF00221///Aromatic amino acid lyase		IPR001106///Aromatic amino acid lyase+++IPR005922///Phenylalanine ammonia-lyase+++IPR008948///L-Aspartase-like+++IPR022313///Phenylalanine/histidine ammonia-lyases, active site+++IPR023144///Phenylalanine ammonia-lyase, shielding domain superfamily+++IPR024083///Fumarase/histidase, N-terminal	[A0A287IVF5_HORVV|diamond]RecName: Full=Phenylalanine ammonia-lyase {ECO:0000256|RuleBase:RU003955}; EC=4.3.1.24 {ECO:0000256|RuleBase:RU003955};
HORVU.MOREX.r2.5HG0425810	'HORVU.MOREX.r2.5HG0425810'	mRNA	-2.30348	0.0139131	00940///Phenylpropanoid biosynthesis	GO:0005576///extracellular region	GO:0004601///peroxidase activity+++GO:0020037///heme binding+++GO:0046872///metal ion binding	GO:0006979///response to oxidative stress+++GO:0042744///hydrogen peroxide catabolic process	PF00141///Peroxidase		IPR000823///Plant peroxidase+++IPR002016///Haem peroxidase+++IPR010255///Haem peroxidase superfamily+++IPR019793///Peroxidases heam-ligand binding site+++IPR033905///Secretory peroxidase	[A0A287SF93_HORVV|diamond]RecName: Full=Peroxidase {ECO:0000256|ARBA:ARBA00012313, ECO:0000256|RuleBase:RU362060}; EC=1.11.1.7 {ECO:0000256|ARBA:ARBA00012313, ECO:0000256|RuleBase:RU362060};
HORVU.MOREX.r2.1HG0077030	'HORVU.MOREX.r2.1HG0077030'	mRNA	-2.29774	0.0434453	00260///Glycine, serine and threonine metabolism+++00400///Phenylalanine, tyrosine and tryptophan biosynthesis+++01230///Biosynthesis of amino acids	GO:0005829///cytosol+++GO:0009507///chloroplast	GO:0004834///tryptophan synthase activity	GO:0000162///tryptophan biosynthetic process	PF00290///Tryptophan synthase alpha chain	KOG4175///tryptophan synthase activity	IPR002028///Tryptophan synthase, alpha chain+++IPR011060///Ribulose-phosphate binding barrel+++IPR013785///Aldolase-type TIM barrel+++IPR018204///Tryptophan synthase, alpha chain, active site	[A0A287GSJ3_HORVV|diamond]RecName: Full=Tryptophan synthase {ECO:0000256|ARBA:ARBA00012043}; EC=4.2.1.20 {ECO:0000256|ARBA:ARBA00012043};
HORVU.MOREX.r2.2HG0091370	'HORVU.MOREX.r2.2HG0091370'	mRNA	-2.29656	0.0213527
HORVU.MOREX.r2.1HG0036100	'HORVU.MOREX.r2.1HG0036100'	mRNA	-2.29495	0.00112					PF04450///Peptidase of plants and bacteria	ENOG502QURC///No_INFO	IPR007541///Uncharacterised protein family, basic secretory protein	[C5WXD6_SORBI|diamond]SubName: Full=Uncharacterized protein {ECO:0000313|EMBL:EER94024.1};
HORVU.MOREX.r2.3HG0199680	'HORVU.MOREX.r2.3HG0199680'	mRNA	-2.27673	0.0311489	00944///Flavone and flavonol biosynthesis		GO:0008194///UDP-glycosyltransferase activity		PF00201///UDP-glucoronosyl and UDP-glucosyl transferase		IPR002213///UDP-glucuronosyl/UDP-glucosyltransferase+++IPR035595///UDP-glycosyltransferase family, conserved site	[A0A453EAD0_AEGTS|diamond]RecName: Full=Glycosyltransferase {ECO:0000256|RuleBase:RU362057}; EC=2.4.1.- {ECO:0000256|RuleBase:RU362057};
HORVU.MOREX.r2.5HG0429750	'HORVU.MOREX.r2.5HG0429750'	mRNA	-2.27653	0.0377948	04626///Plant-pathogen interaction	GO:0005634///nucleus+++GO:0005737///cytoplasm	GO:0004683///calmodulin-dependent protein kinase activity+++GO:0005509///calcium ion binding+++GO:0005516///calmodulin binding+++GO:0005524///ATP binding+++GO:0009931///calcium-dependent protein serine/threonine kinase activity	GO:0018105///peptidyl-serine phosphorylation+++GO:0035556///intracellular signal transduction+++GO:0046777///protein autophosphorylation	PF00069///Protein kinase domain+++PF13499///EF-hand domain pair		IPR000719///Protein kinase domain+++IPR002048///EF-hand domain+++IPR008271///Serine/threonine-protein kinase, active site+++IPR011009///Protein kinase-like domain superfamily+++IPR011992///EF-hand domain pair+++IPR017441///Protein kinase, ATP binding site+++IPR018247///EF-Hand 1, calcium-binding site	[A0A3B6KN92_WHEAT|diamond]SubName: Full=Uncharacterized protein {ECO:0000313|EnsemblPlants:TraesCS5A02G426500.1};
HORVU.MOREX.r2.6HG0503470	'HORVU.MOREX.r2.6HG0503470'	mRNA	-2.25809	0.0044515	00906///Carotenoid biosynthesis	GO:0016021///integral component of membrane	GO:0004497///monooxygenase activity+++GO:0005506///iron ion binding+++GO:0016705///oxidoreductase activity, acting on paired donors, with incorporation or reduction of molecular oxygen+++GO:0020037///heme binding		PF00067///Cytochrome P450	KOG0157///iron ion binding	IPR001128///Cytochrome P450+++IPR002401///Cytochrome P450, E-class, group I+++IPR017972///Cytochrome P450, conserved site+++IPR036396///Cytochrome P450 superfamily	[Q285R5_HORVV|diamond]SubName: Full=ABA 8'-hydroxylase 1 {ECO:0000313|EMBL:ABB71585.1}; SubName: Full=Predicted protein {ECO:0000313|EMBL:BAJ88597.1};
HORVU.MOREX.r2.5HG0418250	'HORVU.MOREX.r2.5HG0418250'	mRNA	-2.25427	0.0199247		GO:0016021///integral component of membrane	GO:0005524///ATP binding	GO:0048544///recognition of pollen	PF00954///S-locus glycoprotein domain+++PF01453///D-mannose binding lectin+++PF07714///Protein tyrosine and serine/threonine kinase+++PF08276///PAN-like domain		IPR000719///Protein kinase domain+++IPR000858///S-locus glycoprotein domain+++IPR001245///Serine-threonine/tyrosine-protein kinase, catalytic domain+++IPR001480///Bulb-type lectin domain+++IPR003609///PAN/Apple domain+++IPR008271///Serine/threonine-protein kinase, active site+++IPR011009///Protein kinase-like domain superfamily+++IPR017441///Protein kinase, ATP binding site+++IPR024171///S-recept…	[A0A3B6KN67_WHEAT|diamond]RecName: Full=Receptor-like serine/threonine-protein kinase {ECO:0000256|PIRNR:PIRNR000641}; EC=2.7.11.1 {ECO:0000256|PIRNR:PIRNR000641};
HORVU.MOREX.r2.2HG0091480	'HORVU.MOREX.r2.2HG0091480'	mRNA	-2.25207	4.68735e-05
HORVU.MOREX.r2.1HG0060880	'HORVU.MOREX.r2.1HG0060880'	mRNA	-2.23043	0.00655103		GO:0016021///integral component of membrane	GO:0004672///protein kinase activity+++GO:0005524///ATP binding		PF00069///Protein kinase domain+++PF01657///Salt stress response/antifungal		IPR000719///Protein kinase domain+++IPR002902///Gnk2-homologous domain+++IPR008271///Serine/threonine-protein kinase, active site+++IPR011009///Protein kinase-like domain superfamily+++IPR038408///Gnk2-homologous domain superfamily	[A0A287G8L3_HORVV|diamond]SubName: Full=Uncharacterized protein {ECO:0000313|EnsemblPlants:HORVU1Hr1G074310.7};
HORVU.MOREX.r2.1HG0073230	'HORVU.MOREX.r2.1HG0073230'	mRNA	-2.22534	0.0406375		GO:0016021///integral component of membrane	GO:0004672///protein kinase activity+++GO:0005524///ATP binding		PF00069///Protein kinase domain+++PF01657///Salt stress response/antifungal		IPR000719///Protein kinase domain+++IPR002902///Gnk2-homologous domain+++IPR008271///Serine/threonine-protein kinase, active site+++IPR011009///Protein kinase-like domain superfamily+++IPR038408///Gnk2-homologous domain superfamily	[A0A287GML8_HORVV|diamond]SubName: Full=Uncharacterized protein {ECO:0000313|EnsemblPlants:HORVU1Hr1G088580.10};
HORVU.MOREX.r2.4HG0280340	'HORVU.MOREX.r2.4HG0280340'	mRNA	-2.22228	0.0116471								[A0A453H5R8_AEGTS|diamond]SubName: Full=Uncharacterized protein {ECO:0000313|EnsemblPlants:AET4Gv20074400.3};
HORVU.MOREX.r2.1HG0036040	'HORVU.MOREX.r2.1HG0036040'	mRNA	-2.20457	0.00951406					PF04450///Peptidase of plants and bacteria	ENOG502QURC///No_INFO	IPR007541///Uncharacterised protein family, basic secretory protein	[F2D465_HORVV|diamond]SubName: Full=Predicted protein {ECO:0000313|EMBL:BAJ89886.1};
HORVU.MOREX.r2.3HG0207730	'HORVU.MOREX.r2.3HG0207730'	mRNA	-2.19988	0.0263599					PF05368///NmrA-like family		IPR008030///NmrA-like domain+++IPR036291///NAD(P)-binding domain superfamily	[A0A287KNU2_HORVV|diamond]RecName: Full=NmrA domain-containing protein {ECO:0000259|Pfam:PF05368};
HORVU.MOREX.r2.5HG0359840	'HORVU.MOREX.r2.5HG0359840'	mRNA	-2.19922	4.6739e-07	04626///Plant-pathogen interaction		GO:0005509///calcium ion binding		PF13499///EF-hand domain pair	KOG0027///Calcium-binding protein	IPR002048///EF-hand domain+++IPR011992///EF-hand domain pair+++IPR018247///EF-Hand 1, calcium-binding site	[A0A287QEL6_HORVV|diamond]SubName: Full=Uncharacterized protein {ECO:0000313|EnsemblPlants:HORVU5Hr1G014060.1};
HORVU.MOREX.r2.2HG0084180	'HORVU.MOREX.r2.2HG0084180'	mRNA	-2.18393	0.0142683		GO:0016021///integral component of membrane	GO:0005524///ATP binding+++GO:0042626///ATPase activity, coupled to transmembrane movement of substances		PF00005///ABC transporter+++PF19055///ABC-2 type transporter		IPR003439///ABC transporter-like, ATP-binding domain+++IPR003593///AAA+ ATPase domain+++IPR017871///ABC transporter-like, conserved site+++IPR027417///P-loop containing nucleoside triphosphate hydrolase+++IPR043926///ABC transporter family G domain	[A0A3B6ARR3_WHEAT|diamond]RecName: Full=ABC transporter domain-containing protein {ECO:0000259|PROSITE:PS50893};
HORVU.MOREX.r2.1HG0015680	'HORVU.MOREX.r2.1HG0015680'	mRNA	-2.17316	0.00179713	00940///Phenylpropanoid biosynthesis+++00941///Flavonoid biosynthesis+++00945///Stilbenoid, diarylheptanoid and gingerol biosynthesis		GO:0016747///transferase activity, transferring acyl groups other than amino-acyl groups		PF02458///Transferase family		IPR003480///Transferase+++IPR023213///Chloramphenicol acetyltransferase-like domain superfamily	[A0A452XYL1_AEGTS|diamond]SubName: Full=Uncharacterized protein {ECO:0000313|EnsemblPlants:AET1Gv20220200.1};
HORVU.MOREX.r2.3HG0221550	'HORVU.MOREX.r2.3HG0221550'	mRNA	-2.17055	0.0128221			GO:0046983///protein dimerization activity		PF00010///Helix-loop-helix DNA-binding domain		IPR011598///Myc-type, basic helix-loop-helix (bHLH) domain+++IPR036638///Helix-loop-helix DNA-binding domain superfamily+++IPR044658///Transcription factor bHLH92/bHLH041-like	[A0A3B6FQ29_WHEAT|diamond]RecName: Full=BHLH domain-containing protein {ECO:0000259|PROSITE:PS50888};
HORVU.MOREX.r2.7HG0591390	'HORVU.MOREX.r2.7HG0591390'	mRNA	-2.15843	0.000663596	04626///Plant-pathogen interaction	GO:0005634///nucleus	GO:0003700///DNA-binding transcription factor activity+++GO:0043565///sequence-specific DNA binding		PF03106///WRKY DNA -binding domain	ENOG502RYCZ///No_INFO	IPR003657///WRKY domain+++IPR036576///WRKY domain superfamily	[A0A287X4K4_HORVV|diamond]RecName: Full=WRKY domain-containing protein {ECO:0000259|PROSITE:PS50811};
HORVU.MOREX.r2.5HG0364330	'HORVU.MOREX.r2.5HG0364330'	mRNA	-2.15671	0.000424786	00531///Glycosaminoglycan degradation	GO:0016020///membrane	GO:0016798///hydrolase activity, acting on glycosyl bonds		PF03662///Glycosyl hydrolase family 79, N-terminal domain		IPR005199///Glycoside hydrolase, family 79+++IPR017853///Glycoside hydrolase superfamily	[A0A287QJU2_HORVV|diamond]SubName: Full=Uncharacterized protein {ECO:0000313|EnsemblPlants:HORVU5Hr1G019650.1};
HORVU.MOREX.r2.2HG0143550	'HORVU.MOREX.r2.2HG0143550'	mRNA	-2.13584	0.0220239	00400///Phenylalanine, tyrosine and tryptophan biosynthesis+++01230///Biosynthesis of amino acids			GO:0000162///tryptophan biosynthetic process+++GO:0006541///glutamine metabolic process	PF00117///Glutamine amidotransferase class-I	KOG0026///anthranilate synthase activity	IPR006221///Anthranilate synthase/para-aminobenzoate synthase like domain+++IPR017926///Glutamine amidotransferase+++IPR029062///Class I glutamine amidotransferase-like	[A0A287IM19_HORVV|diamond]RecName: Full=Glutamine amidotransferase type-1 domain-containing protein {ECO:0000259|PROSITE:PS51273};
HORVU.MOREX.r2.3HG0266100	'HORVU.MOREX.r2.3HG0266100'	mRNA	-2.12922	0.0460684		GO:0046658///anchored component of plasma membrane	GO:0004553///hydrolase activity, hydrolyzing O-glycosyl compounds	GO:0005975///carbohydrate metabolic process	PF00332///Glycosyl hydrolases family 17		IPR000490///Glycoside hydrolase family 17+++IPR017853///Glycoside hydrolase superfamily	[A0A287MJH1_HORVV|diamond]SubName: Full=Uncharacterized protein {ECO:0000313|EnsemblPlants:HORVU3Hr1G105560.3};
HORVU.MOREX.r2.5HG0398400	'HORVU.MOREX.r2.5HG0398400'	mRNA	-2.12879	0.0170037					PF01145///SPFH domain / Band 7 family		IPR001107///Band 7 domain+++IPR036013///Band 7/SPFH domain superfamily	[A0A287RH78_HORVV|diamond]RecName: Full=PHB domain-containing protein {ECO:0000259|SMART:SM00244};
HORVU.MOREX.r2.4HG0282010	'HORVU.MOREX.r2.4HG0282010'	mRNA	-2.12563	0.0294114	00250///Alanine, aspartate and glutamate metabolism+++00410///beta-Alanine metabolism+++00430///Taurine and hypotaurine metabolism+++00650///Butanoate metabolism	GO:0005829///cytosol	GO:0004351///glutamate decarboxylase activity+++GO:0030170///pyridoxal phosphate binding	GO:0006538///glutamate catabolic process	PF00282///Pyridoxal-dependent decarboxylase conserved domain	KOG1383///sphinganine-1-phosphate aldolase activity	IPR002129///Pyridoxal phosphate-dependent decarboxylase+++IPR010107///Glutamate decarboxylase+++IPR015421///Pyridoxal phosphate-dependent transferase, major domain+++IPR015424///Pyridoxal phosphate-dependent transferase	[M0XZZ4_HORVV|diamond]RecName: Full=Glutamate decarboxylase {ECO:0000256|ARBA:ARBA00012421, ECO:0000256|RuleBase:RU361171}; EC=4.1.1.15 {ECO:0000256|ARBA:ARBA00012421, ECO:0000256|RuleBase:RU361171};
HORVU.MOREX.r2.3HG0222170	'HORVU.MOREX.r2.3HG0222170'	mRNA	-2.12043	0.000767521	04016///MAPK signaling pathway - plant+++04626///Plant-pathogen interaction	GO:0005634///nucleus	GO:0003700///DNA-binding transcription factor activity+++GO:0043565///sequence-specific DNA binding		PF03106///WRKY DNA -binding domain		IPR003657///WRKY domain+++IPR036576///WRKY domain superfamily	[F2D3A5_HORVV|diamond]SubName: Full=Predicted protein {ECO:0000313|EMBL:BAJ89576.1}; SubName: Full=WRKY transcription factor 5 {ECO:0000313|EMBL:AGM37861.1};
HORVU.MOREX.r2.1HG0034310	'HORVU.MOREX.r2.1HG0034310'	mRNA	-2.11366	0.00428107			GO:0015035///protein disulfide oxidoreductase activity	GO:0035556///intracellular signal transduction	PF00462///Glutaredoxin+++PF00610///Domain found in Dishevelled, Egl-10, and Pleckstrin (DEP)+++PF04784///Protein of unknown function, DUF547	ENOG502QS72///No_INFO	IPR000591///DEP domain+++IPR002109///Glutaredoxin+++IPR006869///Domain of unknown function DUF547+++IPR036249///Thioredoxin-like superfamily+++IPR036388///Winged helix-like DNA-binding domain superfamily+++IPR036390///Winged helix DNA-binding domain superfamily	[A0A287FAF4_HORVV|diamond]SubName: Full=Uncharacterized protein {ECO:0000313|EnsemblPlants:HORVU1Hr1G042250.8};
HORVU.MOREX.r2.2HG0090920	'HORVU.MOREX.r2.2HG0090920'	mRNA	-2.10317	2.13727e-05	04626///Plant-pathogen interaction
HORVU.MOREX.r2.2HG0085880	'HORVU.MOREX.r2.2HG0085880'	mRNA	-2.09569	0.00655103	04138///Autophagy - yeast		GO:0004672///protein kinase activity+++GO:0005524///ATP binding		PF00069///Protein kinase domain		IPR000719///Protein kinase domain+++IPR008271///Serine/threonine-protein kinase, active site+++IPR011009///Protein kinase-like domain superfamily	[M0XP41_HORVV|diamond]RecName: Full=Protein kinase domain-containing protein {ECO:0000259|PROSITE:PS50011};
HORVU.MOREX.r2.2HG0108210	'HORVU.MOREX.r2.2HG0108210'	mRNA	-2.09343	0.0006869		GO:0016021///integral component of membrane	GO:0015293///symporter activity		PF00083///Sugar (and other) transporter	KOG0254///glucose import	IPR003663///Sugar/inositol transporter+++IPR005828///Major facilitator, sugar transporter-like+++IPR005829///Sugar transporter, conserved site+++IPR020846///Major facilitator superfamily domain+++IPR036259///MFS transporter superfamily	[A0A287HQ53_HORVV|diamond]RecName: Full=MFS domain-containing protein {ECO:0000259|PROSITE:PS50850};
HORVU.MOREX.r2.1HG0013930	'HORVU.MOREX.r2.1HG0013930'	mRNA	-2.0908	0.0150043	04213///Longevity regulating pathway - multiple species		GO:0005524///ATP binding	GO:0007165///signal transduction	PF00069///Protein kinase domain+++PF03822///NAF domain	KOG0583///protein serine/threonine kinase activity	IPR000719///Protein kinase domain+++IPR004041///NAF domain+++IPR008271///Serine/threonine-protein kinase, active site+++IPR011009///Protein kinase-like domain superfamily+++IPR017441///Protein kinase, ATP binding site+++IPR018451///NAF/FISL domain	[A0A287ERM9_HORVV|diamond]RecName: Full=Non-specific serine/threonine protein kinase {ECO:0000256|ARBA:ARBA00012513}; EC=2.7.11.1 {ECO:0000256|ARBA:ARBA00012513};
HORVU.MOREX.r2.7HG0618780	'HORVU.MOREX.r2.7HG0618780'	mRNA	-2.08893	0.0311382		GO:0016021///integral component of membrane	GO:0004497///monooxygenase activity+++GO:0005506///iron ion binding+++GO:0016705///oxidoreductase activity, acting on paired donors, with incorporation or reduction of molecular oxygen+++GO:0020037///heme binding		PF00067///Cytochrome P450		IPR001128///Cytochrome P450+++IPR002401///Cytochrome P450, E-class, group I+++IPR017972///Cytochrome P450, conserved site+++IPR036396///Cytochrome P450 superfamily	[F2CSP8_HORVV|diamond]SubName: Full=Predicted protein {ECO:0000313|EMBL:BAJ85869.1};
HORVU.MOREX.r2.5HG0399370	'HORVU.MOREX.r2.5HG0399370'	mRNA	-2.08704	0.0403191		GO:0016021///integral component of membrane	GO:0015276///ligand-gated ion channel activity		PF00060///Ligand-gated ion channel+++PF00497///Bacterial extracellular solute-binding proteins, family 3+++PF01094///Receptor family ligand binding region		IPR001320///Ionotropic glutamate receptor+++IPR001638///Solute-binding protein family 3/N-terminal domain of MltF+++IPR001828///Receptor, ligand binding region+++IPR017103///Ionotropic glutamate receptor, plant+++IPR028082///Periplasmic binding protein-like I	[A0A287RIA9_HORVV|diamond]RecName: Full=Glutamate receptor {ECO:0000256|PIRNR:PIRNR037090};
HORVU.MOREX.r2.1HG0057680	'HORVU.MOREX.r2.1HG0057680'	mRNA	-2.07764	0.000150057	04016///MAPK signaling pathway - plant+++04626///Plant-pathogen interaction	GO:0005634///nucleus	GO:0003700///DNA-binding transcription factor activity+++GO:0043565///sequence-specific DNA binding		PF03106///WRKY DNA -binding domain	ENOG502QRXJ///No_INFO	IPR003657///WRKY domain+++IPR036576///WRKY domain superfamily	[M0YT11_HORVV|diamond]SubName: Full=Uncharacterized protein {ECO:0000313|EnsemblPlants:HORVU1Hr1G070250.2};
HORVU.MOREX.r2.2HG0129530	'HORVU.MOREX.r2.2HG0129530'	mRNA	-2.07306	0.00312075		GO:0016021///integral component of membrane	GO:0015293///symporter activity		PF00083///Sugar (and other) transporter	KOG0254///glucose import	IPR003663///Sugar/inositol transporter+++IPR005828///Major facilitator, sugar transporter-like+++IPR005829///Sugar transporter, conserved site+++IPR020846///Major facilitator superfamily domain+++IPR036259///MFS transporter superfamily	[A0A1D5T8Y9_WHEAT|diamond]SubName: Full=Genome assembly, chromosome: II {ECO:0000313|EMBL:SPT18001.1};
HORVU.MOREX.r2.1HG0011940	'HORVU.MOREX.r2.1HG0011940'	mRNA	-2.07243	0.0327619	00130///Ubiquinone and other terpenoid-quinone biosynthesis+++00270///Cysteine and methionine metabolism+++00350///Tyrosine metabolism+++00360///Phenylalanine metabolism+++00400///Phenylalanine, tyrosine and tryptophan biosynthesis+++00950///Isoquinoline alkaloid biosynthesis+++00960///Tropane, piperidine and pyridine alkaloid biosynthesis		GO:0008483///transaminase activity+++GO:0030170///pyridoxal phosphate binding	GO:0006520///cellular amino acid metabolic process+++GO:0009058///biosynthetic process	PF00155///Aminotransferase class I and II	KOG0259///L-tyrosine aminotransferase activity	IPR004838///Aminotransferases, class-I, pyridoxal-phosphate-binding site+++IPR004839///Aminotransferase, class I/classII+++IPR005958///Tyrosine/nicotianamine aminotransferase+++IPR015421///Pyridoxal phosphate-dependent transferase, major domain+++IPR015422///Pyridoxal phosphate-dependent transferase, small domain+++IPR015424///Pyridoxal phosphate-dependent transferase	[I1IL44_BRADI|diamond]RecName: Full=Aminotran_1_2 domain-containing protein {ECO:0000259|Pfam:PF00155};
HORVU.MOREX.r2.4HG0328620	'HORVU.MOREX.r2.4HG0328620'	mRNA	-2.07208	0.0170386		GO:0005886///plasma membrane+++GO:0016021///integral component of membrane	GO:0004674///protein serine/threonine kinase activity+++GO:0005524///ATP binding	GO:0006468///protein phosphorylation+++GO:0007166///cell surface receptor signaling pathway	PF00069///Protein kinase domain		IPR000719///Protein kinase domain+++IPR008271///Serine/threonine-protein kinase, active site+++IPR011009///Protein kinase-like domain superfamily+++IPR017441///Protein kinase, ATP binding site	[A0A287PEV0_HORVV|diamond]RecName: Full=Protein kinase domain-containing protein {ECO:0000259|PROSITE:PS50011};
HORVU.MOREX.r2.5HG0397440	'HORVU.MOREX.r2.5HG0397440'	mRNA	-2.07121	0.00641948		GO:0005886///plasma membrane	GO:0004674///protein serine/threonine kinase activity+++GO:0005524///ATP binding	GO:0006468///protein phosphorylation	PF07714///Protein tyrosine and serine/threonine kinase		IPR000719///Protein kinase domain+++IPR001245///Serine-threonine/tyrosine-protein kinase, catalytic domain+++IPR008271///Serine/threonine-protein kinase, active site+++IPR011009///Protein kinase-like domain superfamily	[A0A287RFS7_HORVV|diamond]RecName: Full=Protein kinase domain-containing protein {ECO:0000259|PROSITE:PS50011};
HORVU.MOREX.r2.4HG0276120	'HORVU.MOREX.r2.4HG0276120'	mRNA	-2.04881	0.0236182	03013///Nucleocytoplasmic transport+++03015///mRNA surveillance pathway						IPR040420///Uncharacterized protein At1g76660-like	[M0WTJ6_HORVV|diamond]SubName: Full=Uncharacterized protein {ECO:0000313|EnsemblPlants:HORVU4Hr1G000810.6};
HORVU.MOREX.r2.2HG0152280	'HORVU.MOREX.r2.2HG0152280'	mRNA	-2.04434	0.0145515			GO:0005524///ATP binding		PF18052///Rx N-terminal domain		IPR027417///P-loop containing nucleoside triphosphate hydrolase+++IPR041118///Rx, N-terminal	[A0A2R9IQD2_HORVV|diamond]RecName: Full=Rx_N domain-containing protein {ECO:0000259|Pfam:PF18052};
HORVU.MOREX.r2.3HG0259270	'HORVU.MOREX.r2.3HG0259270'	mRNA	-2.03269	0.00664549	04626///Plant-pathogen interaction				PF03407///Nucleotide-diphospho-sugar transferase	ENOG502SEPF///No_INFO	IPR005069///Nucleotide-diphospho-sugar transferase	[A0A287MCZ6_HORVV|diamond]RecName: Full=Nucleotid_trans domain-containing protein {ECO:0000259|Pfam:PF03407};
HORVU.MOREX.r2.5HG0446820	'HORVU.MOREX.r2.5HG0446820'	mRNA	-2.03003	0.00166222		GO:0016021///integral component of membrane	GO:0005524///ATP binding		PF00069///Protein kinase domain+++PF01453///D-mannose binding lectin		IPR000719///Protein kinase domain+++IPR001480///Bulb-type lectin domain+++IPR008271///Serine/threonine-protein kinase, active site+++IPR011009///Protein kinase-like domain superfamily+++IPR017441///Protein kinase, ATP binding site+++IPR024171///S-receptor-like serine/threonine-protein kinase+++IPR036426///Bulb-type lectin domain superfamily	[A0A287H0T1_HORVV|diamond]RecName: Full=Receptor-like serine/threonine-protein kinase {ECO:0000256|PIRNR:PIRNR000641}; EC=2.7.11.1 {ECO:0000256|PIRNR:PIRNR000641};
HORVU.MOREX.r2.3HG0253010	'HORVU.MOREX.r2.3HG0253010'	mRNA	-2.02889	0.0246216	00561///Glycerolipid metabolism	GO:0016020///membrane	GO:0016298///lipase activity		PF12146///Serine aminopeptidase, S33	KOG1455///acylglycerol lipase activity	IPR022742///Serine aminopeptidase, S33+++IPR029058///Alpha/Beta hydrolase fold	[A0A287M3M8_HORVV|diamond]RecName: Full=Hydrolase_4 domain-containing protein {ECO:0000259|Pfam:PF12146};
HORVU.MOREX.r2.2HG0081780	'HORVU.MOREX.r2.2HG0081780'	mRNA	-2.01834	0.0044716	00904///Diterpenoid biosynthesis	GO:0016021///integral component of membrane	GO:0004497///monooxygenase activity+++GO:0005506///iron ion binding+++GO:0016705///oxidoreductase activity, acting on paired donors, with incorporation or reduction of molecular oxygen+++GO:0020037///heme binding		PF00067///Cytochrome P450		IPR001128///Cytochrome P450+++IPR002401///Cytochrome P450, E-class, group I+++IPR017972///Cytochrome P450, conserved site+++IPR036396///Cytochrome P450 superfamily	[A0A287GY21_HORVV|diamond]SubName: Full=Uncharacterized protein {ECO:0000313|EnsemblPlants:HORVU2Hr1G004480.1};
HORVU.MOREX.r2.7HG0598120	'HORVU.MOREX.r2.7HG0598120'	mRNA	-2.00086	0.0451339	00500///Starch and sucrose metabolism		GO:0004556///alpha-amylase activity+++GO:0005509///calcium ion binding+++GO:0103025///alpha-amylase activity (releasing maltohexaose)	GO:0005975///carbohydrate metabolic process	PF00128///Alpha amylase, catalytic domain+++PF07821///Alpha-amylase C-terminal beta-sheet domain	KOG0471///alpha-amylase activity	IPR006046///Alpha amylase+++IPR006047///Glycosyl hydrolase, family 13, catalytic domain+++IPR012850///Alpha-amylase, C-terminal beta-sheet+++IPR013775///Alpha-amylase, plant+++IPR013780///Glycosyl hydrolase, all-beta+++IPR017853///Glycoside hydrolase superfamily	[C3W8M8_HORVV|diamond]RecName: Full=Alpha-amylase {ECO:0000256|PIRNR:PIRNR001028, ECO:0000256|RuleBase:RU361134}; EC=3.2.1.1 {ECO:0000256|PIRNR:PIRNR001028, ECO:0000256|RuleBase:RU361134}; AltName: Full=1,4-alpha-D-glucan glucanohydrolase {ECO:0000256|PIRNR:PIRNR001028};
HORVU.MOREX.r2.7HG0620060	'HORVU.MOREX.r2.7HG0620060'	mRNA	-1.99555	0.017607	00380///Tryptophan metabolism		GO:0008171///O-methyltransferase activity+++GO:0046983///protein dimerization activity	GO:0032259///methylation	PF00891///O-methyltransferase domain+++PF08100///Dimerisation domain		IPR001077///O-methyltransferase domain+++IPR012967///Plant methyltransferase dimerisation+++IPR016461///O-methyltransferase COMT-type+++IPR029063///S-adenosyl-L-methionine-dependent methyltransferase+++IPR036388///Winged helix-like DNA-binding domain superfamily+++IPR036390///Winged helix DNA-binding domain superfamily	[A0A453T979_AEGTS|diamond]SubName: Full=Uncharacterized protein {ECO:0000313|EnsemblPlants:AET7Gv21299500.2};
HORVU.MOREX.r2.6HG0453490	'HORVU.MOREX.r2.6HG0453490'	mRNA	-1.9628	0.0147298	00380///Tryptophan metabolism+++00630///Glyoxylate and dicarboxylate metabolism+++01200///Carbon metabolism+++04011///MAPK signaling pathway - yeast+++04016///MAPK signaling pathway - plant+++04146///Peroxisome+++04213///Longevity regulating pathway - multiple species	GO:0005737///cytoplasm+++GO:0005777///peroxisome+++GO:0005886///plasma membrane	GO:0004096///catalase activity+++GO:0020037///heme binding+++GO:0046872///metal ion binding	GO:0042542///response to hydrogen peroxide+++GO:0042744///hydrogen peroxide catabolic process	PF00199///Catalase+++PF06628///Catalase-related immune-responsive		IPR002226///Catalase haem-binding site+++IPR010582///Catalase immune-responsive domain+++IPR011614///Catalase core domain+++IPR018028///Catalase, mono-functional, haem-containing+++IPR020835///Catalase superfamily+++IPR024708///Catalase active site+++IPR037060///No_INFO	[B9R8N4_RICCO|diamond]RecName: Full=Catalase {ECO:0000256|ARBA:ARBA00012314, ECO:0000256|RuleBase:RU000498}; EC=1.11.1.6 {ECO:0000256|ARBA:ARBA00012314, ECO:0000256|RuleBase:RU000498};
HORVU.MOREX.r2.7HG0566810	'HORVU.MOREX.r2.7HG0566810'	mRNA	-1.95734	0.000848924	04626///Plant-pathogen interaction				PF05627///Cleavage site for pathogenic type III effector avirulence factor Avr	ENOG502QQ5R///No_INFO	IPR008700///RIN4, pathogenic type III effector avirulence factor Avr cleavage site+++IPR040387///RPM1-interacting protein 4/NOI4	[F2DWN8_HORVV|diamond]SubName: Full=Predicted protein {ECO:0000313|EMBL:BAJ99509.1};
HORVU.MOREX.r2.1HG0061590	'HORVU.MOREX.r2.1HG0061590'	mRNA	-1.95299	0.0191641	00190///Oxidative phosphorylation	GO:0005737///cytoplasm	GO:0000287///magnesium ion binding+++GO:0004427///inorganic diphosphatase activity	GO:0006796///phosphate-containing compound metabolic process	PF00719///Inorganic pyrophosphatase	KOG1626///inorganic diphosphatase activity	IPR008162///Inorganic pyrophosphatase+++IPR036649///Inorganic pyrophosphatase superfamily	[M0Z5T8_HORVV|diamond]RecName: Full=Inorganic diphosphatase {ECO:0000256|ARBA:ARBA00012146}; EC=3.6.1.1 {ECO:0000256|ARBA:ARBA00012146};
HORVU.MOREX.r2.1HG0044540	'HORVU.MOREX.r2.1HG0044540'	mRNA	-1.94781	0.00182096		GO:0016021///integral component of membrane	GO:0016757///transferase activity, transferring glycosyl groups				IPR029044///Nucleotide-diphospho-sugar transferases	[A0A3B5Y095_WHEAT|diamond]SubName: Full=Uncharacterized protein {ECO:0000313|EnsemblPlants:TraesCS1A02G211500.1};
HORVU.MOREX.r2.3HG0253620	'HORVU.MOREX.r2.3HG0253620'	mRNA	-1.94082	0.00206994		GO:0005794///Golgi apparatus+++GO:0016021///integral component of membrane	GO:0016413///O-acetyltransferase activity		PF13839///GDSL/SGNH-like Acyl-Esterase family found in Pmr5 and Cas1p+++PF14416///PMR5 N terminal Domain	ENOG502SJAQ///No_INFO	IPR025846///Trichome birefringence-like, N-terminal domain+++IPR026057///PC-Esterase+++IPR029962///Trichome birefringence-like family	[A0A287M4J2_HORVV|diamond]RecName: Full=PMR5N domain-containing protein {ECO:0000259|Pfam:PF14416};
HORVU.MOREX.r2.UnG0630010	'HORVU.MOREX.r2.UnG0630010'	mRNA	-1.92378	0.00631558								[A0A287DXG2_HORVV|diamond]SubName: Full=Uncharacterized protein {ECO:0000313|EnsemblPlants:HORVU0Hr1G007480.2};
HORVU.MOREX.r2.UnG0630930	'HORVU.MOREX.r2.UnG0630930'	mRNA	-1.92378	0.00631558								[A0A287DXG2_HORVV|diamond]SubName: Full=Uncharacterized protein {ECO:0000313|EnsemblPlants:HORVU0Hr1G007480.2};
HORVU.MOREX.r2.6HG0511010	'HORVU.MOREX.r2.6HG0511010'	mRNA	-1.91425	0.0213516	00500///Starch and sucrose metabolism		GO:0008810///cellulase activity	GO:0030245///cellulose catabolic process	PF00759///Glycosyl hydrolase family 9		IPR001701///Glycoside hydrolase family 9+++IPR008928///Six-hairpin glycosidase superfamily+++IPR012341///Six-hairpin glycosidase-like superfamily+++IPR018221///Glycoside hydrolase family 9, His active site	[A0A287US78_HORVV|diamond]RecName: Full=Endoglucanase {ECO:0000256|RuleBase:RU361166}; EC=3.2.1.4 {ECO:0000256|RuleBase:RU361166};
HORVU.MOREX.r2.2HG0114190	'HORVU.MOREX.r2.2HG0114190'	mRNA	-1.90197	0.00313751		GO:0005886///plasma membrane+++GO:0016021///integral component of membrane	GO:0004674///protein serine/threonine kinase activity+++GO:0005524///ATP binding	GO:0006468///protein phosphorylation	PF00069///Protein kinase domain+++PF01657///Salt stress response/antifungal		IPR000719///Protein kinase domain+++IPR002902///Gnk2-homologous domain+++IPR008271///Serine/threonine-protein kinase, active site+++IPR011009///Protein kinase-like domain superfamily+++IPR017441///Protein kinase, ATP binding site+++IPR038408///Gnk2-homologous domain superfamily	[A0A1D5UZL0_WHEAT|diamond]SubName: Full=Genome assembly, chromosome: II {ECO:0000313|EMBL:SPT17461.1};
HORVU.MOREX.r2.4HG0291500	'HORVU.MOREX.r2.4HG0291500'	mRNA	-1.88426	0.0170037	04075///Plant hormone signal transduction	GO:0005886///plasma membrane+++GO:0016021///integral component of membrane	GO:0004674///protein serine/threonine kinase activity+++GO:0005524///ATP binding	GO:0006468///protein phosphorylation	PF00069///Protein kinase domain	KOG1187///protein serine/threonine kinase activity	IPR000719///Protein kinase domain+++IPR008271///Serine/threonine-protein kinase, active site+++IPR011009///Protein kinase-like domain superfamily+++IPR017441///Protein kinase, ATP binding site	[F2D9A1_HORVV|diamond]SubName: Full=Predicted protein {ECO:0000313|EMBL:BAJ91672.1};
HORVU.MOREX.r2.3HG0233270	'HORVU.MOREX.r2.3HG0233270'	mRNA	-1.88239	0.0285537		GO:0016021///integral component of membrane	GO:0004674///protein serine/threonine kinase activity+++GO:0005524///ATP binding+++GO:0030247///polysaccharide binding		PF07714///Protein tyrosine and serine/threonine kinase+++PF13947///Wall-associated receptor kinase galacturonan-binding+++PF14380///Wall-associated receptor kinase C-terminal	KOG1187///protein serine/threonine kinase activity	IPR000719///Protein kinase domain+++IPR001245///Serine-threonine/tyrosine-protein kinase, catalytic domain+++IPR008271///Serine/threonine-protein kinase, active site+++IPR011009///Protein kinase-like domain superfamily+++IPR017441///Protein kinase, ATP binding site+++IPR025287///Wall-associated receptor kinase, galacturonan-binding domain+++IPR032872///Wall-associated receptor kinase, C-terminal	[A0A287LCI4_HORVV|diamond]RecName: Full=Protein kinase domain-containing protein {ECO:0000259|PROSITE:PS50011};
[truncated: 102 more rows]
