# Supplementary material for: Comparative Transcriptome Analysis of Leaves and Roots Responses in Salt-Tolerant Barley Line CC89/Giza123 Under Salinity Stress
Source: Curr Issues Mol Biol. 2026 Jul 14;48(7):718. doi: 10.3390/cimb48070718 (PMC13407700; doi:10.3390/cimb48070718)
Supplement: Supplementary file 1 [file cimb-48-00718-s001.zip › cimb-4345891-supplementary-7.8/Supplementary Tables/Table S9 KEGG pathway enrichment analysis of root samples under 12-hour salt stress compared to control conditions.xlsx]

## Sheet: 1674164923797_111759489d001
Table S9.KEGG pathway enrichment analysis of root samples under 12-hour salt stress compared to control conditions.
KEGG Pathway Term ID	KEGG Pathway Term Desc	KEGG Pathway Term Level1	KEGG Pathway Term Level2	Term Candidate Gene Num	Total Candidate Gene Num	Term Gene Num	Total Gene Num	Rich Ratio	P value	Q value
3010	Ribosome	Genetic Information Processing	Translation	104	792	496	16767	0.209677	1.8351e-39	2.47738e-37
940	Phenylpropanoid biosynthesis	Metabolism	Biosynthesis of other secondary metabolites	73	792	846	16767	0.0862884	4.07962e-07	2.75374e-05
196	Photosynthesis - antenna proteins	Metabolism	Energy metabolism	8	792	34	16767	0.235294	0.00014525	0.00653625
350	Tyrosine metabolism	Metabolism	Amino acid metabolism	13	792	92	16767	0.141304	0.000373254	0.0125973
904	Diterpenoid biosynthesis	Metabolism	Metabolism of terpenoids and polyketides	12	792	85	16767	0.141176	0.000625466	0.0168876
780	Biotin metabolism	Metabolism	Metabolism of cofactors and vitamins	6	792	29	16767	0.206897	0.00203558	0.0392576
943	Isoflavonoid biosynthesis	Metabolism	Biosynthesis of other secondary metabolites	9	792	60	16767	0.15	0.00189904	0.0392576
941	Flavonoid biosynthesis	Metabolism	Biosynthesis of other secondary metabolites	20	792	220	16767	0.0909091	0.00393667	0.05319
950	Isoquinoline alkaloid biosynthesis	Metabolism	Biosynthesis of other secondary metabolites	10	792	79	16767	0.126582	0.00394	0.05319
2010	ABC transporters	Environmental Information Processing	Membrane transport	15	792	146	16767	0.10274	0.00383411	0.05319
4016	MAPK signaling pathway - plant	Environmental Information Processing	Signal transduction	50	792	723	16767	0.0691563	0.00445514	0.0546767
300	Lysine biosynthesis	Metabolism	Amino acid metabolism	4	792	17	16767	0.235294	0.00718221	0.076008
1230	Biosynthesis of amino acids	Metabolism	Global and overview maps	31	792	412	16767	0.0752427	0.00731929	0.076008
630	Glyoxylate and dicarboxylate metabolism	Metabolism	Carbohydrate metabolism	13	792	130	16767	0.1	0.00852861	0.0767575
710	Carbon fixation in photosynthetic organisms	Metabolism	Energy metabolism	13	792	129	16767	0.100775	0.0080107	0.0767575
61	Fatty acid biosynthesis	Metabolism	Lipid metabolism	10	792	89	16767	0.11236	0.00913811	0.0771028
908	Zeatin biosynthesis	Metabolism	Metabolism of terpenoids and polyketides	10	792	96	16767	0.104167	0.0151305	0.118212
945	Stilbenoid, diarylheptanoid and gingerol biosynthesis	Metabolism	Biosynthesis of other secondary metabolites	13	792	141	16767	0.0921986	0.0161295	0.118212
960	Tropane, piperidine and pyridine alkaloid biosynthesis	Metabolism	Biosynthesis of other secondary metabolites	6	792	44	16767	0.136364	0.0166372	0.118212
944	Flavone and flavonol biosynthesis	Metabolism	Biosynthesis of other secondary metabolites	4	792	23	16767	0.173913	0.0213619	0.144193
360	Phenylalanine metabolism	Metabolism	Amino acid metabolism	9	792	98	16767	0.0918367	0.0419411	0.269621
4075	Plant hormone signal transduction	Environmental Information Processing	Signal transduction	38	792	604	16767	0.0629139	0.0442092	0.271284
523	Polyketide sugar unit biosynthesis	Metabolism	Metabolism of terpenoids and polyketides	1	792	1	16767	1	0.0472356	0.277253
860	Porphyrin metabolism	Metabolism	Metabolism of cofactors and vitamins	7	792	71	16767	0.0985915	0.0498228	0.280253
965	Betalain biosynthesis	Metabolism	Biosynthesis of other secondary metabolites	4	792	32	16767	0.125	0.0623083	0.336465
500	Starch and sucrose metabolism	Metabolism	Carbohydrate metabolism	32	792	512	16767	0.0625	0.0652162	0.338622
650	Butanoate metabolism	Metabolism	Carbohydrate metabolism	4	792	33	16767	0.121212	0.0683685	0.341842
1212	Fatty acid metabolism	Metabolism	Global and overview maps	12	792	162	16767	0.0740741	0.0823811	0.397195
4213	Longevity regulating pathway - multiple species	Organismal Systems	Aging	14	792	199	16767	0.0703518	0.089358	0.415977
270	Cysteine and methionine metabolism	Metabolism	Amino acid metabolism	15	792	218	16767	0.0688073	0.0932416	0.419587
220	Arginine biosynthesis	Metabolism	Amino acid metabolism	5	792	53	16767	0.0943396	0.10406	0.453163
402	Benzoxazinoid biosynthesis	Metabolism	Biosynthesis of other secondary metabolites	6	792	70	16767	0.0857143	0.112473	0.460116
902	Monoterpenoid biosynthesis	Metabolism	Metabolism of terpenoids and polyketides	3	792	25	16767	0.12	0.111911	0.460116
30	Pentose phosphate pathway	Metabolism	Carbohydrate metabolism	7	792	88	16767	0.0795455	0.122028	0.484523
564	Glycerophospholipid metabolism	Metabolism	Lipid metabolism	15	792	230	16767	0.0652174	0.129385	0.499058
603	Glycosphingolipid biosynthesis - globo and isoglobo series	Metabolism	Glycan biosynthesis and metabolism	2	792	14	16767	0.142857	0.139482	0.523057
730	Thiamine metabolism	Metabolism	Metabolism of cofactors and vitamins	3	792	28	16767	0.107143	0.144055	0.525605
52	Galactose metabolism	Metabolism	Carbohydrate metabolism	14	792	220	16767	0.0636364	0.15915	0.565401
592	alpha-Linolenic acid metabolism	Metabolism	Lipid metabolism	9	792	134	16767	0.0671642	0.18313	0.633911
511	Other glycan degradation	Metabolism	Glycan biosynthesis and metabolism	6	792	82	16767	0.0731707	0.190765	0.643831
785	Lipoic acid metabolism	Metabolism	Metabolism of cofactors and vitamins	1	792	5	16767	0.2	0.214919	0.69081
3008	Ribosome biogenesis in eukaryotes	Genetic Information Processing	Translation	11	792	176	16767	0.0625	0.211	0.69081
400	Phenylalanine, tyrosine and tryptophan biosynthesis	Metabolism	Amino acid metabolism	5	792	71	16767	0.0704225	0.244024	0.739101
591	Linoleic acid metabolism	Metabolism	Lipid metabolism	4	792	53	16767	0.0754717	0.240332	0.739101
640	Propanoate metabolism	Metabolism	Carbohydrate metabolism	6	792	90	16767	0.0666667	0.251842	0.739101
910	Nitrogen metabolism	Metabolism	Energy metabolism	6	792	90	16767	0.0666667	0.251842	0.739101
290	Valine, leucine and isoleucine biosynthesis	Metabolism	Amino acid metabolism	2	792	21	16767	0.0952381	0.261121	0.750029
430	Taurine and hypotaurine metabolism	Metabolism	Metabolism of other amino acids	1	792	8	16767	0.125	0.321034	0.849796
590	Arachidonic acid metabolism	Metabolism	Lipid metabolism	3	792	41	16767	0.0731707	0.305674	0.849796
3030	DNA replication	Genetic Information Processing	Replication and repair	14	792	253	16767	0.055336	0.309641	0.849796
4070	Phosphatidylinositol signaling system	Environmental Information Processing	Signal transduction	8	792	137	16767	0.0583942	0.320774	0.849796
51	Fructose and mannose metabolism	Metabolism	Carbohydrate metabolism	8	792	142	16767	0.056338	0.356476	0.878995
230	Purine metabolism	Metabolism	Nucleotide metabolism	8	792	142	16767	0.056338	0.356476	0.878995
470	D-Amino acid metabolism	Metabolism	Metabolism of other amino acids	1	792	9	16767	0.111111	0.353121	0.878995
740	Riboflavin metabolism	Metabolism	Metabolism of cofactors and vitamins	3	792	46	16767	0.0652174	0.371131	0.878995
4145	Phagosome	Cellular Processes	Transport and catabolism	7	792	123	16767	0.0569106	0.362286	0.878995
4712	Circadian rhythm - plant	Organismal Systems	Environmental adaptation	8	792	144	16767	0.0555556	0.370889	0.878995
996	Biosynthesis of various alkaloids	Metabolism	Biosynthesis of other secondary metabolites	1	792	10	16767	0.1	0.383693	0.893078
660	C5-Branched dibasic acid metabolism	Metabolism	Carbohydrate metabolism	1	792	11	16767	0.0909091	0.412822	0.92934
680	Methane metabolism	Metabolism	Energy metabolism	8	792	150	16767	0.0533333	0.414309	0.92934
790	Folate biosynthesis	Metabolism	Metabolism of cofactors and vitamins	3	792	50	16767	0.06	0.422685	0.92934
903	Limonene and pinene degradation	Metabolism	Metabolism of terpenoids and polyketides	1	792	12	16767	0.0833333	0.440576	0.92934
999	Biosynthesis of various plant secondary metabolites	Metabolism	Biosynthesis of other secondary metabolites	7	792	133	16767	0.0526316	0.440176	0.92934
3450	Non-homologous end-joining	Genetic Information Processing	Replication and repair	1	792	12	16767	0.0833333	0.440576	0.92934
480	Glutathione metabolism	Metabolism	Metabolism of other amino acids	15	792	302	16767	0.0496689	0.458524	0.937889
561	Glycerolipid metabolism	Metabolism	Lipid metabolism	16	792	322	16767	0.0496894	0.454068	0.937889
73	Cutin, suberine and wax biosynthesis	Metabolism	Lipid metabolism	7	792	141	16767	0.0496454	0.501432	0.97149
240	Pyrimidine metabolism	Metabolism	Nucleotide metabolism	6	792	121	16767	0.0495868	0.510932	0.97149
250	Alanine, aspartate and glutamate metabolism	Metabolism	Amino acid metabolism	7	792	140	16767	0.05	0.493879	0.97149
3018	RNA degradation	Genetic Information Processing	Folding, sorting and degradation	13	792	265	16767	0.0490566	0.484845	0.97149
4113	Meiosis - yeast	Cellular Processes	Cell growth and death	12	792	248	16767	0.0483871	0.508002	0.97149
10	Glycolysis / Gluconeogenesis	Metabolism	Carbohydrate metabolism	31	792	757	16767	0.0409511	0.820872	1
20	Citrate cycle (TCA cycle)	Metabolism	Carbohydrate metabolism	4	792	419	16767	0.00954654	0.999998	1
40	Pentose and glucuronate interconversions	Metabolism	Carbohydrate metabolism	19	792	420	16767	0.0452381	0.610714	1
53	Ascorbate and aldarate metabolism	Metabolism	Carbohydrate metabolism	7	792	489	16767	0.0143149	0.999985	1
62	Fatty acid elongation	Metabolism	Lipid metabolism	2	792	108	16767	0.0185185	0.966231	1
71	Fatty acid degradation	Metabolism	Lipid metabolism	11	792	246	16767	0.0447154	0.617408	1
100	Steroid biosynthesis	Metabolism	Lipid metabolism	3	792	60	16767	0.05	0.543755	1
130	Ubiquinone and other terpenoid-quinone biosynthesis	Metabolism	Metabolism of cofactors and vitamins	5	792	119	16767	0.0420168	0.667807	1
190	Oxidative phosphorylation	Metabolism	Energy metabolism	3	792	402	16767	0.00746269	0.999999	1
195	Photosynthesis	Metabolism	Energy metabolism	4	792	181	16767	0.0220994	0.974093	1
260	Glycine, serine and threonine metabolism	Metabolism	Amino acid metabolism	6	792	284	16767	0.0211268	0.993213	1
261	Monobactam biosynthesis	Metabolism	Biosynthesis of other secondary metabolites	1	792	19	16767	0.0526316	0.60143	1
280	Valine, leucine and isoleucine degradation	Metabolism	Amino acid metabolism	7	792	232	16767	0.0301724	0.926002	1
310	Lysine degradation	Metabolism	Amino acid metabolism	4	792	210	16767	0.0190476	0.990629	1
330	Arginine and proline metabolism	Metabolism	Amino acid metabolism	11	792	248	16767	0.0443548	0.6281	1
340	Histidine metabolism	Metabolism	Amino acid metabolism	2	792	167	16767	0.011976	0.997219	1
380	Tryptophan metabolism	Metabolism	Amino acid metabolism	9	792	736	16767	0.0122283	1	1
410	beta-Alanine metabolism	Metabolism	Metabolism of other amino acids	8	792	209	16767	0.0382775	0.776217	1
460	Cyanoamino acid metabolism	Metabolism	Metabolism of other amino acids	7	792	232	16767	0.0301724	0.926002	1
510	N-Glycan biosynthesis	Metabolism	Glycan biosynthesis and metabolism	1	792	86	16767	0.0116279	0.984581	1
513	Various types of N-glycan biosynthesis	Metabolism	Glycan biosynthesis and metabolism	1	792	85	16767	0.0117647	0.983813	1
520	Amino sugar and nucleotide sugar metabolism	Metabolism	Carbohydrate metabolism	23	792	642	16767	0.0358255	0.936015	1
531	Glycosaminoglycan degradation	Metabolism	Glycan biosynthesis and metabolism	2	792	60	16767	0.0333333	0.782553	1
562	Inositol phosphate metabolism	Metabolism	Carbohydrate metabolism	6	792	130	16767	0.0461538	0.581657	1
565	Ether lipid metabolism	Metabolism	Lipid metabolism	1	792	53	16767	0.0188679	0.923359	1
600	Sphingolipid metabolism	Metabolism	Lipid metabolism	4	792	98	16767	0.0408163	0.686142	1
604	Glycosphingolipid biosynthesis - ganglio series	Metabolism	Glycan biosynthesis and metabolism	1	792	39	16767	0.025641	0.848824	1
620	Pyruvate metabolism	Metabolism	Carbohydrate metabolism	22	792	662	16767	0.0332326	0.971221	1
670	One carbon pool by folate	Metabolism	Metabolism of cofactors and vitamins	1	792	23	16767	0.0434783	0.671647	1
750	Vitamin B6 metabolism	Metabolism	Metabolism of cofactors and vitamins	1	792	53	16767	0.0188679	0.923359	1
760	Nicotinate and nicotinamide metabolism	Metabolism	Metabolism of cofactors and vitamins	1	792	58	16767	0.0172414	0.939878	1
770	Pantothenate and CoA biosynthesis	Metabolism	Metabolism of cofactors and vitamins	2	792	47	16767	0.0425532	0.65781	1
900	Terpenoid backbone biosynthesis	Metabolism	Metabolism of terpenoids and polyketides	7	792	156	16767	0.0448718	0.609217	1
901	Indole alkaloid biosynthesis	Metabolism	Biosynthesis of other secondary metabolites	2	792	46	16767	0.0434783	0.646164	1
905	Brassinosteroid biosynthesis	Metabolism	Metabolism of terpenoids and polyketides	1	792	29	16767	0.0344828	0.754497	1
906	Carotenoid biosynthesis	Metabolism	Metabolism of terpenoids and polyketides	1	792	62	16767	0.016129	0.950493	1
909	Sesquiterpenoid and triterpenoid biosynthesis	Metabolism	Metabolism of terpenoids and polyketides	1	792	86	16767	0.0116279	0.984581	1
920	Sulfur metabolism	Metabolism	Energy metabolism	2	792	75	16767	0.0266667	0.875344	1
966	Glucosinolate biosynthesis	Metabolism	Biosynthesis of other secondary metabolites	1	792	111	16767	0.00900901	0.995434	1
1040	Biosynthesis of unsaturated fatty acids	Metabolism	Lipid metabolism	2	792	61	16767	0.0327869	0.790265	1
1200	Carbon metabolism	Metabolism	Global and overview maps	30	792	825	16767	0.0363636	0.948942	1
1210	2-Oxocarboxylic acid metabolism	Metabolism	Global and overview maps	4	792	175	16767	0.0228571	0.968254	1
1240	Biosynthesis of cofactors	Metabolism	Global and overview maps	26	792	670	16767	0.038806	0.875433	1
1250	Biosynthesis of nucleotide sugars	Metabolism	Global and overview maps	6	792	254	16767	0.023622	0.982334	1
3013	Nucleocytoplasmic transport	Genetic Information Processing	Translation	20	792	486	16767	0.0411523	0.76931	1
3015	mRNA surveillance pathway	Genetic Information Processing	Translation	22	792	624	16767	0.0352564	0.942586	1
3020	RNA polymerase	Genetic Information Processing	Transcription	3	792	506	16767	0.00592885	1	1
3040	Spliceosome	Genetic Information Processing	Transcription	15	792	570	16767	0.0263158	0.996399	1
3060	Protein export	Genetic Information Processing	Folding, sorting and degradation	1	792	139	16767	0.00719424	0.998834	1
3410	Base excision repair	Genetic Information Processing	Replication and repair	5	792	217	16767	0.0230415	0.978124	1
3420	Nucleotide excision repair	Genetic Information Processing	Replication and repair	5	792	150	16767	0.0333333	0.842367	1
3430	Mismatch repair	Genetic Information Processing	Replication and repair	6	792	134	16767	0.0447761	0.611371	1
3440	Homologous recombination	Genetic Information Processing	Replication and repair	6	792	552	16767	0.0108696	1	1
4011	MAPK signaling pathway - yeast	Environmental Information Processing	Signal transduction	7	792	194	16767	0.0360825	0.815865	1
4111	Cell cycle - yeast	Cellular Processes	Cell growth and death	14	792	309	16767	0.0453074	0.602522	1
4120	Ubiquitin mediated proteolysis	Genetic Information Processing	Folding, sorting and degradation	8	792	347	16767	0.0230548	0.993549	1
4130	SNARE interactions in vesicular transport	Genetic Information Processing	Folding, sorting and degradation	2	792	56	16767	0.0357143	0.74917	1
4136	Autophagy - other	Cellular Processes	Transport and catabolism	2	792	72	16767	0.0277778	0.860346	1
4138	Autophagy - yeast	Cellular Processes	Transport and catabolism	7	792	268	16767	0.0261194	0.97219	1
4139	Mitophagy - yeast	Cellular Processes	Transport and catabolism	1	792	122	16767	0.00819672	0.997329	1
4141	Protein processing in endoplasmic reticulum	Genetic Information Processing	Folding, sorting and degradation	19	792	484	16767	0.0392562	0.828019	1
4144	Endocytosis	Cellular Processes	Transport and catabolism	11	792	474	16767	0.0232068	0.997873	1
4146	Peroxisome	Cellular Processes	Transport and catabolism	6	792	308	16767	0.0194805	0.996953	1
4626	Plant-pathogen interaction	Organismal Systems	Environmental adaptation	52	792	1315	16767	0.0395437	0.927564	1
